# Supplementary material for: Probing biofilm development, stress response and heterogeneity—spectroscopic characterization of single and multi-species consortia
Source: NPJ Biofilms Microbiomes. 2026 May 20;12:98. doi: 10.1038/s41522-026-01010-x (PMC13190702; doi:10.1038/s41522-026-01010-x)
Supplement: Supplementary file 4 — Pseudomonas 4_18.contigs [file 41522_2026_1010_MOESM4_ESM.txt]

4_18.contigs.fasta
>NODE_1_length_676637_cov_67.792350
GTCGGGTGGTGATGCAGGGCACTGGCGAGCAGTTGCTGACCGATCCGAAGGTGCGTGAGG
CGTACCTGGGCGGTTAAAAACCGGTGGCTGGATGAACCGGGTCTGAAAGTGGGAGGGGGG
GATAAGCCCCCCTCCCACTTTTTTTTCGTTGTTTGAAAGTATTTCGCCTGACCGTGTAAT
GAACATCGTCCTCGCGTCTCTAGTGGTGCAAGCAGGCATTCAAGCCTGCTCCTCAAAACC
CACTGCTGGAGATACACCATGACGACCAAACTGTCCGCCGCCTCCCTCGTTCTGGCCCTG
AGTTCCGCGCTGAGCCTGTCCGCCCTGAGCACCACGGCACACGCCGCTGACGATATGCAG
AAATGCTTCGGCGTCGCTGAAGCCGGCAAGAACGATTGCGCCGCAGGCGCTGGCACTTCC
TGCGCCGGCACCTCGAAAACCAAAGACCAGGCGAACGCCTGGAAGCTGGTCCCCGCCGGT
ACCTGCACCAAAACTCCCAGCTCCACCTCGCCGACCGGTTTCGGCCAGGAAGCAGCCTTT
ACCGCCAAGTCCTGAAACCCAGCACAGCCTGAGTACTGATGATGACCCTTTCATCCCGGC
AAGCCATCTCCCAGACTCAGGCGCCCGGCCTGCCCTCTCGGGCCGGGCTGGGGCTGAAGA
ACGAGCACTTCAGCGACGTGCTCCAGAGCGCTCCCGATATCGGCTTTTTTGAAGTGCACG
CCGAAAACTATATGGTCGCCGGCGGCCCGTTCCATCACTACCTGGGGTTGATCCGCGAGC
AGTACCCGCTGTCACTGCATGGCGTGGGCCTGTCGATCGGCGGCGAAGGCGCGTTGAGCC
GTGAGCATCTGGCCCGCCTGGCCGTGCTGATCGACCGCTATCAACCCCAGTCCTTTTCCG
AACACCTGGCCTGGTCGAGCCACGGCCCGGTGTTTCTCAATGATCTGCTGCCGCTGGCCT
ACGACACGGACACCCTGAACCGGGTATGCGAACACGTCGACCAGGTACAGAGCACGCTGA
AACGGCAGATGTTGCTGGAGAATCCCTCCACTTACCTGCAGTTCCAACGCTCCACCCTGG
ACGAGACCGACTTCATCCGCGAAGTGATCCGCCGCACCGGCTGTGGCTTGCTGCTCGATG
TGAATAACGTCTACGTGTCGTGCATCAACCACCGGCGCGATCCGTTGGCCTACATCGACG
CCTTGCCGTTGCACGCGGTGGGTGAGATTCATCTGGCTGGTTTTGCCGAAGACACCGACA
GCCTCGGTGACCGCCTGCTGATCGATGACCATGGTGCGCCGATCGACGACGCCGTGTGGC
GTTTGTACGAGCAGCTACTGGCGCGCACCGGCCCCAAGGCCACGCTGATCGAGCGGGATA
ACCAGGTGCCGGCCTTCAGCGTATTGATGGCCGAAGCCCGGCAGGCCGAATGGCATCTGG
CGAGGGCATCCTCATGAGCCTGCAAGCCAAATTTTCCGCTGCGCTGCTGGCGCCGAACCT
GCCTTGCCCGGACGGCTGGTTCAGCAGCAACGGGGCGGACCCGCAAAGCCGCTTTGCGGT
GTACCGCAACAATGTCCACAGCGCGTTGATCAACGCACTGGCAAGCGCCTACCCCGTGAC
GTTGCAACTGGTGGGCGATGAGTTCTTTCGCGCGATGGCCGGCGTTTACGTACAAGCATT
CCCGCCAAAAAGCCCGTTGATCAGCGAATACGGCAGCACATTGGCCGACTTCATCCAGCG
CTTCGAGCCTGCAGCGGGCGTGCCCTACCTGGCGGACATTGCACGGCTTGAGCGCCTGCG
AGTGAGCGCCTATCACGCGGCGGATATCCCGCCGTTGAAGCAGTCCTGCGTGCTCCAGCA
ACTGCACGGTCAGGCAGACCTCAGGCAGTTACGCCTGGGTCTGCACCCGTCCCTCGCCAC
GCTCAATTCGCCCTACGCCGTCGTCGCGGTATGGGCGGCACACCAAACCGACGGCGCGGT
TACCGACTTGAATCCCTGGCATGCCCAAAGCGCACTGGTCCTGCGTCAAGGGTTGGAGGT
CAAGGTGTTTGCCGTCGACAGCGGCTCGGTGGCATTTATCGACAGCCTGAACCGCGGTAC
GCCATTGGAACCTGCCGTGGCCGTGGCCCTTGAAACCTCGGCCGAATTCGACCTGCAACA
GTGCCTGTCGCTGCTGATCAGCCGCGACGCCATTACCCACCTGCTCCCAGAACAAAAGGT
ATCGCCATGAACGCCAAGGCTCCGAACCCGATCACACGGGTCATCGCACTGTTCGACACA
ATCCCCTACAGCCTGATCGCATTTATCGCACGCTTTTCGATTGCCGCCGTGTTCTGGAAA
TCCGGGCAAACCAAGGTCGAAGGCTTGGCGATTGATCTGGTCAACGGCACCTTCCAGCTT
GGCGAGCCCAAGTTGGCCGCCTCGACATTGCCGCTGTTTCGCAGCGAATACCACGTGCCG
CTGCTGTCGCCGGAAGTCGCTGCGTACCTGGCGGCTTTCGCCGAGCACTTTTTTCCGGTG
CTGATTCTGGTGGGGCTCGCCACGCGCTTCTCGGCACTGGCCTTGATCGGCATGACCCTG
ACCATTCAACTGTTCGTCTACCCGGATGCTTATCCAACCCACGGCACCTGGCTTGCGCTG
CTGTTGCTGTTGGTCGCCAAGGGGCCAGGGCGCTTGTCCATCGACCAACTGATTGCGCGG
CGCTACCGCTAGTTAAAGCCGATCCAGCGCTTCGCCGCTGCGTTTGAACCAGTCCACCAG
GTAATCGGCCAATACCTGAGTGCGGCGCGGCAGGCCACCTTGATAGGGATGCACCAGGTA
CATCGGCTGGCTGCGCGTCTGATAATTGCGCAGGAGCCAGCGCAATCGACCGTCAGCCAA
TTCCGCATGCAGCACGTAGGACGGCAGACGGGCGATGCCCGCGCCCACCAACGCGGCTTT
CTTCAACAAGTTGTAGTGGTTGGACGCGAACGTGCCACTCACCTTGACCCGCAACAACTC
GTGCTGCTGGTGATACAGCCACTCTTCGCGACCGCTGTAATGGCTGTTGAGCAAGCACGT
ATGCGCCGCCAGGTCGGCGGGGGTTTGGGGTTCGCCGTGCTGCGCCAGGTACGCCGGGCT
GGCACAGGTCATCTCGTGCCAGGCCAACAGCGGCCTGGCCACCAGCCGTTCGTTTTCAAT
CGAGCCTGAACGCACCCCCAGGTCAAAACCGTCCCGCGCCAGGTCGCGGTAGCTGTTGTT
GAGTTCCAGTTCAATCTGCACCTGCGGGTACCGCTGGGTAAATTCCAGCAGCAAGCCGTC
GAAGAAGGTTTCGCCCAACGAAACCGGAACCGTCATACGCACTGGCCCGGCCAAATCGTC
CTTGAGCCGGGCCAATGCCTGGCGGGCACGTTCCACCTGCACCACCAAGGTCTGGGCCTG
TGGCAACAACGCCGCGCCGGCAGCGGTGAGGCTCAGCTTGCGCGTGGTGCGATGAAGCAG
CACCACACAAAACTGCGCTTCCAGTTGGCTGATGCGCTTGGACAACTGGCCCTTGCTGCA
CCCCAACTGCTCGGCGGCAAGGGTAAAACTGCCGGCTTCGATCAATACGGCAAACGCCAC
CAGGTCATCCATTTCGCTCATGGATTGTTTCCAAATGAAAACCAAAAGTTGCCCATTAGC
ACGTTTATCCGCTTAAAAAGCCATTCTAGACTGAACCTTCACTGACTCCGTGGAGAAACA
GCAGCATGAAAATTCTACTGATTGGCGCCAGCGGCACCATTGGCTCAGCGGTCAAGGCGC
AACTGGCCGAGCGCCACGAAGTGATCAGCATCGGCCGCAGCAGCGGCGACTTCCAGGTGG
ATATCAGCGACAGCGCCTCGATCCGCAGCTTGTTTGAGCAGACGGGAAAATTCGACGCCT
TGGTGTGCGCGGCGGGCAGCGTGAATTTCGTCGCCCTGGAGGACATGCGCGACAGCGACT
TCGAACTGGGACTGCGTGACAAGCTGATGGGCCAGGTCAACCTGTTGTTGATCGGCCGTG
AGTACGCCAACGATGGCGCCTCATTCACCCTGACCAGCGGCATCCTCAACCGTGATCCGA
TTCGTACCGGCGCGTCGGCGGCACTGGTCAACGGTGCCATCGATGCCTTTGTCAAAGCGG
CGGCAATTGAATTGCCACGGGGCTTGCGCATCAACGCCGTCAGCCCGACGGTGCTGGAAG
AGGCCATGGGCAGCTACGCGCCGTATTTCCGCGGTTACAAACCGGTCAGTGGCGCCGATG
TGGCATTGGCCTACGCGAAAAGCGTGGAAGGCTTGCAGACGGGCCAGACCTTTATCGTTG
GCTGACTGCCAGGTCTGTCAGAAACGCCTGAAGCTGGCGAGTGGGCTTGTGATGCATCGC
CAGCCTGCGTAACGTGGCGGCACTTGTCTGGAGACCCCTTATGCGTGCCGCCCGTACCCT
CGCTGTGTTTGCCCTGCTTCCCCTGTTCGCCGCCTGCCAGATGTTCGAAAGCGAGCCGGC
CAAGCCCTCTACCGCCGGGCTGACCCGCATGCAGGGTGAACTCACCGTGGTGGGTGGCAA
GCTGTTGTTTCAACCGTGCCACGACCAGCGCAACTACGTGGTCAAGGACACCGGCGGCAC
CAGCATCCTGCAGGAAGCGGCGTCCCTTGCCGGCCAGCAAGGCGCGCTGTTCACCGACCT
GCGCGGCAAATTCTCCGGTGTTGCCAGCGGTACCCAGGGCGAAGTGGAGCTGCAGCAGTT
GTACCGTGTCGAGCGGTCGACGTCGGCCTGCGACGATCCGGACTTCAAGCGCATGACCTT
GCGCGCCAACGGCCACAAGCCGGCGTGGGCGATGAACGTCACGGCAAAAGGCATGGTGCT
GGAGCGTGAAGGCCAGCCGCCATTGGCGGTCCCGTATGTGGAAGAGCAAATCGGTGACGG
GCGCTTCAACCTGATGACCGAAGCCAACAACCAGCACGTCGAGCTATGGGTAGCCCCGCA
GCGCTGTGTGGACAGTGTCAGCGGCAGCCTGCAACACATGACCGCAGAGTTGCGTGTAAA
CGGTCAGGTGCAACGTGGCTGCGCGGCGTTTGGCGGCTCGCGCGACGACTGACTCAGCCC
TGCGCTGTTTTTACCTGACGGAAAATCGCCAATGGGGCTTATAATCGCCGGTTTGCAAAA
CAGCCGGCCTATTTGCCCGCCGCCTACCGGATCCCGTCATGTTACGAATCACCGAACTCA
AGCTGCCCATCGACCATCCCGAAGAAGACCTGCGGCCCGCCATCGTGCAGCGCCTGGGGA
TCGCCAGTGATGACCTGCTCGATTTCACCCTGTTCAAGCGCAGCTACGACGCCCGCAAAA
AGTCGTCGGAGCTGTGTTTCATCTACACCATCGACCTGAATGTGAAGGGTGAAGCCGCCC
TGCTGCTCAAGTTTGCCGATGACCGCAATATCAACCCGGCGCCGGACGTCAGCTACCACG
TGGTGGGCCAGGCACCGGCAGGGCTGGTCGAACGCCCCATCGTGGTCGGCTTTGGCCCCT
GCGGCATCTTCGCCGGGCTGTTGCTGGCGCAGATGGGCTTCAAGCCGATCATCCTCGAAC
GCGGCAAGGAAGTGCGTCAGCGTACCAAGGACACCTGGGGCCTGTGGCGCAAAAACGTGC
TCAACCCCGAGTCCAACGTGCAGTTCGGCGAAGGCGGCGCGGGGACGTTCTCCGACGGCA
AGCTCTACAGCCAGATCAAAGACCCGAAATTCCACGGGCGCAAAGTGCTGCACGAGTTCG
TCAAGGCCGGTGCGCCGGAAGAAATCCTCTACGTCAGCAAGCCGCACATCGGTACGTTCC
GCCTGACCGGCGTGGTCGAAAACATGCGCGAGCAGATCATCGCCCTGGGCGGTGAAGTGC
GCTTCGAACAGCGCGTCACCGACGTGTTGATCGAGGACGGTCAACTGCACGGCGTAGTAC
TCGCCAGTGGTGAGCAGATCCTCTCCAAACACGTGATCCTCGCCCTGGGCCACAGCGCCC
GCGACACCTTCCGCATGCTCCACGGCCGCGGTGTGTACATGGAAGCCAAGCCGTTCTCGG
TGGGCTTCCGTATCGAACACCCGCAGTCGCTGATCGACGCCGCGCGCCTGGGCAAGTACG
CCGGGCACCCGAAACTGGGCGCTGCCGACTATAAATTGGTGCACCACGCCAAGAACGGCC
GCTCGGTCTACAGCTTCTGCATGTGCCCAGGCGGCACCGTGGTCGCCGCCACGTCGGAGC
CGAACCGCGTGGTGACCAACGGCATGAGCCAATACTCGCGTAACGAGCGCAATGCCAACT
CCGGCATCGTGGTCGGCATCACCCCGGAAGTGGACTACCCCGGTGGCCCGCTGGCCGGTA
TCGAGTTGCAGGAGCGCCTGGAGTCCCACGCGTACATCCTCGGTGGCAGCAACTACGAGG
CGCCGGCACAGTTGGTCGGTGACTTCATTGCCGGCAAGCCCTCCACGGCCATCGGCAGTG
TGGAACCGTCCTACAAACCGGGCGTGTCCCTGGGCGATCTGGCCCTGGCGTTGCCGGACT
TCGCCATTGAGGCGATCCGTGAAGCGCTGCCGGCGTTCGAGAAGCAGATCAAAGGCTACT
CGCTGTACGACGCCGTGTTGACCGGGATCGAAACCCGCACCTCGTCACCGCTGCGGATTA
CCCGCAACGATTCGATGCAGAGCTTGAACGTGAAGGGTCTGTTCCCGGCTGGTGAAGGCG
CCGGTTATGCCGGTGGGATTCTGTCGGCGGGCGTTGACGGGATTCGAATTGCCGAAGCAT
TGGCTCGCGACATGCTGGGTATCGAAGCCTAAGAACGCCACGGAGCCAATGTGGGAGCCT
TGCACCCCGCCCCACATTGGTTTGCGTCGTGTGTCAGATGTTTGCGCGCAGAATGCTCTG
CGGCAACGGTTCGCCCCGCTCGACACTGGCCGCCACCACCGCGACCAACTCTTCCAACGC
ATACCCCTGCCCAGTCAGCCACGCCGGATCGTAATAGGTCGTCGCATAGCGCTCGCCCCC
ATCACACAAAATCGCCACGATCGAACCCGACTCCCCCGCCGCTTTCATCTGCTGTGCCGC
GATCAAGGCGCCTATCAGGTTGGTCCCGCTCGAGCCGCCGACTCGCCGCCCCAGTCGCTC
GGCCAGGTAATGCATGGCCGCCAGCGACAACGCATCCGGCACCTTGACCATTGCATCGAT
CACCTTGGGTAAAAACGATGCTTCGACCCGTGGCCGGCCAATGCCTTCGATGCGCGAACC
GCAGTCCAGGCGCAGACCGGCATCGCCCGTCTGGTAGTACTCAAAAAACACCGAACGCTC
GGCATCGGCGCACAACACACGGGTGCAATGCTGGCGATAACGCACATAGCGGCCCAGGGT
GGCGGTGGTGCCGCCGGTGCCAGGGCTGGAAATCAGCCAGCTCGGCTCGGGATGCTGTTC
GAAGCGCATTTGTTGGAAGATCGACTCAGCGATGTTGTTGTTCGCGCGCCAGTCGGTGGC
GCGTTCGGCGTAAGTGAACTGATCCATGAAATGGCCGCCACTTTCCTGCGCCAGGCGCTC
GGATTCAGCGTAGATCTGTGTCGGATCCTGCACCAAATGGCTCTTGCCGCCGTAGAAGGC
AATCTGTGCGATCTTTTCCTGAGAGGTGGTGGCCGGCATCACCGCGATAAACGGCAGGCC
AAGCAGACGCGCGAAGTACGCCTCGGAGATCGCCGTGGAACCACTGGACGCTTCGATCAC
TGGCGCGCCGGGCTTGAGCCAGCCGTTGCACAGCGCATACAGAAAGAGCGAGCGCGCCAG
CCGATGTTTCAGGCTGCCGGTAGGGTGGCTGGACTCATCCTTGAAGTACAACTCGATCCC
CGGCAAACCTGGCAACGGCAAGGGGATAAGGTGTGTGTCGGCGCTGCGCTGGAAATCCGC
TTCAATAATGCGAATGGCTTCGCGGGCCCAGGGGCGGTGGTCACTCATGAGGGGGGTCTC
TAATGATTTCAGCATTAATATTAGAATCTTTCCTGCATTCGCCACCGATACAGTGACGGC
GCAATTGCACACACAATTGCAGGTAGGCGCTGCTCGTCCTGTCCGTCGGCGTGGAGATCA
AGGGCAAGCAGCTGATGAGCACCGACACCACCTTCGCACTGGATGTATTGGCGCTTCTGG
ACACGCGCGTTCCCGTGTCGCTGAAATTGTGTCTGATGGCCTCGCTGCCGGCCCGTTGCC
AGGCAAGCCCCTCGATGCGTCTGGCCGGAGCCGGCCTGGAACTGCAGCGGTTACGCGATG
AGCACGATGGCGAGCCACATAAACGCTTGGGCTCCGGCAAACCACGCCCACAAAAAACCC
CAACCGGTCACCCGGCTGGGGTTTTGTTTGCCTGCTGCTTTACCGCTTAGCGGGTAACGC
GGCTGGTACCGTCAACCGTCATGATGCGCACACGGTCGCCAATGCGGAAGATTTCGTTCT
CCTGCACGGCCTGCACGTAAGCGCGCATGCTGCCATCGTCTTCGCGAACGGTGATTTCCA
CGCCCTGGGTACGGGTCAGGCCTTCTTCAGTGGCCGAACCCAGCAGGCCGCCGGCGACAG
CGCCGATCACGGCCGTCACGATACTGCCCCGGCCACCGCCGATAGCGCTGCCGCCCACAC
CACCGATAACGGCACCGGCCGCACCGCCGATTGGGGTCTTGGTGCCTTCGATTTTCACCG
GACGCAGGGATTCGATGGTACCCATGCGCACGGTCTGTACACGACGCGCTTCATCACGGG
AATACGAGTCGCCGGTCAGACTCGAGGCGCAGCCACCCAGCAGCAAAGACAGGGTGGTAA
AGCAGGCAACCAGTAAAACGGACTTACGCATAGCATCAACTCCAAAGGACAGGTGATCAT
TAGACGCCGCGACTTGACGCCTGTCACGGCAAGCCCGGCAAAAAATTGTTTTCATTCAGC
CCTAGTACAGACTGCCACCACCACAAAACTCGATAAACGGTAGCACCCTCTCGTAACAGG
GGTTTTCATGGATTACTTGATCATTGTAGTCACTACCCTCGCCGGCCTGTATTTCCATGG
CTGGTTATACCTGCGTATCAAACGCTGGGTGGACCGCGACCTTGCGCTGTCGCTGGCCGA
GGGCGACCCAGCCAAGCGTACCTTCATGCTGCAACAGCTGGAAAAGGCCCGCGCGCTGAA
GATCAAACGCAGCGACCTGCCGAACTGGCTGAAGAATGCCGCGCAGCACTACACACCCGA
CACCTCTTTAACAGAGACGTCGGGGTGAAGGGCATCATTCAGGTGGAGTGACGAAAGGTG
CAGCTCAGGGCGCCAGGCGCTCACGGGCCCAGTCGGTCCCTTGCAGGCGATAGTTCAGAC
GGTCATGCAAGCGGCTGGCGCGGCCCTGCCAGAACTCGATGCGCTCGGGCAACAGGCGAT
AGCCACCCCAGTGCTCAGGGCAATCGGGCTGCGTATCGCTGAAGCGCTGCTCGGTGGCCT
TGAGCAGGTCCTGCAGTTCTTCACGGTCACGAATGACCCGGCTTTGCGGCGACGCCCAAG
CACCCAGGCGGCTGCCCAAAGGACGCACCTGAAAATAAGCGTCCGACTCCTCCGGCGTGA
CCTTGACTACCCTGCCCTCGATACGCACCTGGCGCTCAAGGGTCGGCCAGAAAAACGTCA
TGGCTGCAAACGGCCGCGCGGCGAGCTGTTCGCCCTTGGCGCTCTGGTAGTTGGTGAAGA
AGGTAAAGCCCTGCGCATCCAGGCCCTTGAGCAACAGGATGCGACAGTGCGGGCGACCGT
CCTGATCGACCGTGGCCAGGGTCATGGCATTGGCCTCCACCGGTGGCTGCTCGGTTTTCA
CCGCCTCGCCAAACCACTGGTGGAACAAGGTAAACGGCTCGCTCGGGGCCTGGGCCTCGC
TCAAACCATCCCGTGTGTAGTCACGGCGCATATCGGCCAGTGCCTGGGTCATGGGGCTTT
ATCCTTGTGGTTCAGCAGCTCAGTTTTTCGCCTGATCGGTTGCCGGTGCAGCGGCCTTGG
CTTTGGCCGGGGCGGCTTTCTTCGCTGCGGGCTTGGCGGCGGCTTTTTTGGCAGCCGGCT
TGGCGGCCGCTTTCTTGGTCGCCGTAGCCTTTTTCGCAGGGGCCTTGGCCGCCGGCGCCG
GTGCGGGAACGTCCTGTACCGCTACCATGTCAGCCACTGGCGGGGTTTTGCCCGAGTTGT
ACTTGCTCAGCAGGGCCAGCATGGTGGTGCGCTGGGTGAACATGATTTCCATGCGACGGT
TCAAGGCGCGGCCTTGAGAGCTGTCGTTGGCGGCACGTGGCATCAGGTCGCCCATGCCAC
GCAGCATCAGGCGATCCTGCTTCAGGCCGCTGAGGCTGAAAATGGACGCGATGGACTGCG
CACGCTCTTTGCTCAGCGCCTGGCTTGCTGGCGCGCTGCCGGTGGCGTCAACGTGGCCCA
AGACCAGCACGGCGGTCTTCGGATCGGCCTCAACAGCCTTGGCCACACGGGTGAACGGGC
CGAGGGTAACGGGCAACAGCATCGCTGGGCGCTTGGGGTTGTAGGAACCGTCTACGGGGG
CAATCACGACGAGTACGTTGTCGCGACGCTCCAGTTGCAGGTTGCTGTCCTTGATGGCGG
CACGCAGGCGCGGCTCATAGTCGTCCAACCAGGCCTGGGTGATCTTCGGGTCGGGCATCG
GCACGTTGGTCACGTCGACCTTGGCCAGCGGCTTGGGTTTGCTTTCGAACGGCCACCACC
AGTGGGTTTCGCTGTCGGTCTTGGCGACGGCAGGCGCGGCGGATGGCGCAGGTGTTGCGG
CCTTGAGGTCGGCTTTCAAGTCGGCGGCCTTGGCGTCGGCAGCCTTTTCGTCGTCGCTCT
TGGACGAGAACGGCCACCAGCTGGAGCCGGTATCCGCCTTGGCGGCGGGGGCCGGCGCAG
CGGCGGCAGCAGCTACCGGAGCGGCAGGCTTGGCACCCGCGGCGGGTTTGGCATCCGGCT
TCGTGTCGGTTTGGGTGACCGCGTCCTTGGTAGCGGCCTTATCAGATCCAAATGACCACC
AATGCCCACCCTCGGCATCATTTTGTGGAGTTTGTGCGCAGCCAGTCATAGTGAGGCAAA
GGGCCAGTGCCAAGGACTTGTTCGATAACATGAGATATCCACAAAATGAGAAAAAACGGG
GGTCTGAATGACCCGTTAAACAGACGCTTACAGAACATTAAAGTTACAAAATTTCGTTCA
GCGCCTTCTTATAGTTGCCTTTGTAACAAAAAAACGTGAAACGGCAAGGGGTTTACAGAC
AACCGGCCAATATTCCGACCAACTTCTGCGCCCGTGGGTCCATAAGTACATACGGCCCCA
ATGTGTTAGTTACGAAACCAAACGCTACATCACGCTCCGGATCGGCAAAGCCAACCGAGC
CACCCGCGCCAGGATGCCCGAAAGCACGCGGTCCAAGGCCGAACGTCGCGTTGGGCAGCT
GTGGCTGATCCAACATACAGCCCAGGCCGAAACGGGTTTGCGTCAATAATGTTTTATCCG
GCCCGATACTGTGTTCACGGGTTAACTCTTCAAGCATGTCGGCTTCGAGCAAACTACCGT
CCAACAAACCACTATAAAAACCGGCGAGGCTGCGCGCATTACCGTGACCATTTGCCGCTG
GCTGCTGCATGCGTCGCCATTCAGGTTTATTAGTGCTGGTCAAAATAGATGGAGGGTTGG
CGAACGCACGGGTGGTCATGGCATTGGGTTCACGCATCATTACTTGCAGTAAACGTTGTG
CGGCCTCATCCCCCATAGTGCCTTTGCTGCGCGCTATATGGGCGACGCGATAAAACTCCT
CGTCCGCCAGCCCCACATGGAAGTCCAACCCCAGCGGTCGTGCCACCCGCGCCACGATGG
ACTCACCCGGCCCACGCCCGTCAGCCCGGCGCAGCAATTCGCCGACCAACCAGCCGTAGG
TGATGGCCTCGTAGCCATGCCCCTGGCCGGGCGTCCACCACGGTGCTTCGGCGGCCAGGG
TGTCGACCATCAATTGCCAGTCGTACAGGGCTTCGGTGGGTAACATCTCGCGGATCGCGG
GCAACCCGGCCTGATGGCAGAGGAGTTGGCGCAGGGTGATGGCTTCTTTACCGGCGGCGG
CAAATTCCGGCCAATACCTGGCGACAGGCACGTCCAATTGCAATTTGCCTTCGGCTACCA
ATTGCAGAGCCGTGACGGCGGTAAAGGTCTTGGTACAGGAAAACAGGTTGACGATGGTGT
CGCTGTGCCAGGCCTCGGCACCGTCCTTGTCGGCGGTACCGGCCCACAGGTCGACGACGG
TTTCGCCGCCGATCTGAATGCACAGCCCGGCGCCACGCTCCTGCGGGTCATCGAACAACG
CGGCGAACGCTTCACGTACCGCTTCGAACTGGAGCTCGTAATGACCCTGAATCTGCACCT
AAGCCCCCTCGAAAAACCCTGTAAAAAGTGCGCGCCATTGTTCCAGTCCTTGCGGGTTTT
GTGAACCCGTCAACGCTCAATCAATGGCCATTACCGGCGTGCCCTCCGGCATGCCCGGCG
CCCTGCCCCGGGCCTTTGCCTTCGTGCCCGGGCTTGCCCCCCTCGCCCTCGCGAATAACG
CTCGCGGCCTCGGCCTTTTGCGCTTGCTTGCCCAATTGATCGACCGCCGCCAGATTGCTT
TTACGCACACTGTCGACAAAGCCCTGGAATGGCACATCGGTGATCCCGACCAGGCCGAAG
TGGCCGTTTTCACCGTCCAGCAAACGCCCGGTCACCGGCTGGTCCAGGTATTGGAACCAA
TGCACGCCAACAATCGACGGCTCGGCCATGGCCTGCTTGAGGAAGTTGGCATAGGCCGCG
CCTCGGTCCTCTTCTTTGGCCAATTGCGTCACGCCACCCCAGAACGGGCCACGGTCGGCC
GAGCCGAAGTTGAATTCGGTGATCAACACCGGCTTGTCCAGTGCGCGCAACGCCGCGAAG
TCGTAACCGTCCTGGGGCTTGAGGGTGTACATGTTGAAGCTCAACACATCGCAATACTGC
GCACAGGACGCCACAGCTTCAGGCGTGCTCACTGCAAAGCGACCGCCCAACAGCAACTGG
TTCGGCGCATGCCATTTCAGTGAGTCGGAGATGGTTTTGAAATAGGCATCGGCGAAGGTC
TTCTGGAAGTATTTGAAGTCCGCTTCGATTTCCGGGTGTTCAGGGCTGGGCATCGGTGGC
TCAAAGCCCGGATCTTCCATCAACTCCCAGCCCGCCAGCTGGATGCCCCAGGCTTTGGAC
AGACCGGCCTCGTTGCGGTATTTGTCGCGCAGTTGCTTGAGGAACGCACGTTTGGCCGGC
ACGTCGGTGGTCATGCGCAGCGTGCCGTAGGCCAGGGCGTAACGGGACTTCGGATCATCC
CCCGGCCCGGCCCAGGCCAGTTCGTTATCGGCAAAGAAGCCAATCAACCACGGGTCGTCA
CGGTGATCGCGGGCGGCAATGGCCACGGCGCGCTCGGTGGCCATGGCAAAGCGTGGGTCG
AACGGGTCCGGCATGCCGCCCCACCAGTCGGTGCCGGTGCTGATGCTGGCGTAGTCGCCG
ACGATCGACAGCGGCAGGGTGTACGGCACGCGATCGGCGGTGCTCAGCGCCTCGTCGCTC
CAGTTGCCCACGGTATTGAAGCCCCAGGCTTGCAGGCGGTCGAGGGTGTGGGTCATCCAG
CGCTTGTGGTCAAAGCGCTCGCCACCATAGGTGCGTTGCAGGTTGGCCCCATAGAAATCG
TACCAACGCCCGGCACCAAAACTGCGCCCTTCACCGGCTCCGTTGCCGGTGCGGTGATCG
CCACTGCCGTAGTACTTGTCGAACGGTTCACCGGCCTTGGGCAGCGCGGCAAACATCCAT
TCACGGCCGGCGACGTAGGTCTGGCTGTTGTCCGGCGCCACGGTGTTGACGCCCAGGGAG
TAAAACGGATGGCCCAACGGCGTCACGAGGAACCAGCGACCGTCACGTTTCTCGGTACGG
AAAAAACCACTGGCCTTGAAAGCCGTGCCCTTGTTCCAGCCACCGTAGGGGTCCAGCGCG
GATTTGTCCCGCGCGGCCAGCCAGCCCTGCAACTGCTGTTGTTCCCTGGCAGCGGCGGCC
TTGAGTTGTTCGTCGCTGCTGACCTTCTCCGGCCAGCGGGCGCGGGTGGCTTGCCCGTAC
GCATCGACCAGTTCGCTATAGGCGGCCTTGAGCACCGGCTCACTGTCCTGCACACCAAAG
CGTTCGAGCAGGATACTTTGCGCGGCATCGGGCTTGAGCATCGACAAGGTCACCGACACC
ACCTGGCTGCGGTCGATATCTCCCGCACTGGCGGCCAGCAACACGCGCTGGCCCTCGACG
GTGATCGGCATCGGCGGGCCGGCCTTCATGCCCTGGCTCAATGGCGAATTGGCTTGCAGC
GGGATCAGCAGGGTCTGGGCCGGGCCGGCCGGCAGGTCGACGCGGCTGACCAGTGTCTTG
CCGTCGCTGCTCTGCACTTTGACATAGAGCGTCAGCGCCCAGTCCATGGCGCTCTGGATA
CGCAGGCTCACCGCGCTGGACTGCGACCAGTCCCACACGCCGCTCTGCGGGCTGAGCACC
AGGCTCGGTTCAGCGGCCGGGTTAAAGGTGATACGACGCAGCACCTCGCCTTCGGGGGTT
TGTTCGGCGTTGTATTGCGGCAGGCTGGCGTCCTGGGTCGCCACCTTGACCACATCGGCA
GGCCGGACGAAGTTGAACAGGGTTTGTTGCCCGGTGGGCGCGGCCATCAATGGCGCAGCG
AACAGCAGGGCAAAAAGGGCGGGCAGCGTGCGAATCATACGAACAAGGTTCTCCCGGACG
GCCGATGAATGGCCTGATAAACGACATGAGATAGACCACAAAGTGGGCGAAACCGCCCAC
GGTGGCTTAAGAAATTTCGCGCCGGAACGGCGGCAAGGCATTAAGGATTGCCTTGCCGTA
GCGCTGGGTGACCAAACGACGGTCAAGCAAGGTGATGGTGCCCCGGTCTTCTTCGGTACG
CAGCAAGCGTCCGCAGGCCTGCACCAGCTTGAGGGACGCATCCGGCACCGAGATTTCCAT
GAACGGGTTACCGCCCCGCGCTTCGATCCACTCGGCCAACGCCGCCTCGACCGGATCATC
CGGCACCGAGAACGGGATCTTCGCGATCACCACGTGCTCGCAGTAAGCGCCCGGCAAGTC
CACGCCTTCGGCAAAACTGGCCAGGCCGAACAACACGCTGGAATCGCCGCCGTCCACCCG
CGCCTTGTGTTTGTTGAGGGTTTCCTGCTTGGACAGATTGCCCTGGATAAACACCTGCTT
GCGCCAGTCGCGGTCAAGGCCGTCGAACACGTCCTGCATTTGTTTGCGTGACGAGAACAG
CACCAGGGTGCCGCGTGAACCTTCCACCAGCTCCGGCAAGTCGCGGATGATCGCCGCGGT
GTGCGCCGGCGCGTCCCGCGGGTCGGCCTTGAGGTCGGGCACCCGCAGCACGCCGGCGTC
GGCGTGGTGGAACGGGCTCGGCACCACTGCGGTGACGGCCTTTTTCGGCAGCCCTGCGCG
CATGCGGAAGCGGTCGAACGTGCCTAGCGCGGTCAGCGTGGCCGAGGTCACGAGGCAACC
GTAGGCCACGTTCCACAAGTTACGCCGCAGCATTTCGGCGGCGAGGATGGGGCTTGCGTT
GACCTCGATATCAAACAGCGCACCACTTTCCGACAAGGTCAGCCAACGGGCCATGGGCGG
GTTGTCTTCCGGGTCTTCGACGGTAAAGGCGGTCCACAGCTCCCAATTGCCCTGGGCGCG
TGACAACAGGCTGCCGAACAATGGGTACCATTCTTCGGCCTGGTTGCTGGCGATGCCGAT
ATTGACCTCGCCATCCATGCCTTCCTTGAGCAGATCGGTGAGGCGGGTGAAGAGGTCGGT
CAGGCGCGAAAAGCCCTTTTTCAGCTCAATGCCCATTTCACGCATGTGTTCGGGGATCAG
CCCGCCGACGAAACGATGGCGCGGCCGTTCACGGCCTTCCACGTCTTCGCCGGGTTTGAA
ATCGGCCACCTGTTCGCAGGCGCTGAACATGAACTGCTGCTGGGTCTTGATCTCGCGCGC
CAGCTCCGGCACCTGTTCGATCAATTTGCCCAGGTCGCCCGGCAGCGGGTGCTGGGCCAG
CAATTTGGTGAGGTTCTTGGCCGTGGACTCCAGCCAGTCAGCGGTCGAGCGCAGGCGCGT
GTAATGGGCGAAGTGGCCGATGGCCTTGTCCGGCAGGTGATGGCCTTCGTCGAACACGTA
AAGCGTGTCGCGCGGGTCGGGCAGCACGGCGCCGCCGCCCAGGGCCAGGTCGGCCAGCAC
CATGTCGTGATTGGTGACGATCACGTCGACCTTGCCCATGCCTTCGCGGGCCTTGTAGAA
GGCGCACTGGCCGAAGTTGGGGCAATGGCGGTTGGTGCACTGGCTATGGTCGGTGGTCAG
GCGTGCCCAGTCGGCATCTTCCAGGGCGGTGGGCCAGCTGTCGCGGTCGCCGTCCCATTT
ATTGCCGGCCAGTTTCTCGATCATGCTGGTAAACAGCTTCTGGCTGACTTCATCGACTTC
GATCTTGAAGCCTTCTTCCTCAAACAGCGACGCCGTCGCAGTTTGCGCGTGGCCTTCCTG
CAACAACACATCGAGTTTGGACAGGCACATATAGCGGCCACGGCCCTTGGCCAGGGCGAA
CGTGAAGTTCAGGCCGCTGTTGCGCATCAGGTCGGGCAGGTCCTTGTAGACGATCTGCTC
CTGCAGGGCGACGGTGGCGGTGGCGATCACCAGGCGTTTGCCGGCGGCCTTGGCGGTGGG
GATCGCGGCCAGGCTGTAGGCCACGGTCTTGCCGGTACCGGTGCCGGCCTCGACGGCCAC
GACCGCGGGCTCACCCTCGCGACGGCCTTCGTCGTCGGTGTCGATATCCCCGAGGACCTT
CGCCACTTCGGCGATCATCAGGCGCTGGCCATACCGCGGTTTCAAGCTCTTGGCTTCGAG
AAAACGCGAATAGGCGCCCTGGATCGTGGTTTTGAGTTCAGTGCTGATCATGGATAGTCG
GGCGCAAAAAACGCTGGATAAATTTTCAGTGGTTCGGATCGGCCGCTATCATACCCCGCT
AATTAATCCCGCGCAGAACGGAGTACCACAATGACCGCGTTTAGCCTCGCTTACACCCTG
CATGTACTGGCCGCCCTGATCTGGGTTGGCGGTATGTTTTTCGCCTGGATGATCCTGCGT
CCCGCCGCTGTGGCGGCACTTGAGGGCCCTGCCCGGCTCAAACTGTGGGCGAATGTGTTT
CAACGTTTTTTCGTGTGGGTGTGGGTCACCGTCCTGATTTTGCCGATCAGCGGTGTGGGC
CTGCTGCACCTGCGCTTCAGCGGGTTTGAGACCGCGCCGCGTTATGTGCAGGTGATGATG
GGCTTGTACCTGGTGATGACCGCGCTGTTCATCCGCATTCAGGCCTTGAAATTCCCGGCG
TTGAAAGCGGCAGTGGCGGCAGAGGATTGGCCGGCGGGCGCGGCTGCGCTGGGGCAGATC
CGCAAATTGGTAGGGGTTAATTTGATTGTGGGTTTGGTGGTGGTGGCGATTGCTTCGGCT
CGGCCGATGTTCTGAGGGCTCCTTTGAGGGCCTCATTGCGGGCAAGCCCGGCTCCCACAT
TTGAAATGCATTCCAAGTGTGGGAGCCGGGCTTGCCCGCGACAGCGTCAGATCAGGTAAA
TCAGAGCCTTTGGATGGTCACAGAACCCGCAGGCCCCACCGGCCCTGGCTGCCCTTCCAA
CCCTGGACGGCCTTTCTGGCCACCGTCGGCGCGGTACACCAGGCAGCCTTTGGACTCCCC
ACCTTTGCCGGGTTTTCCCGCCACGCCAGCCAGACCGCCAGCACCGCCATCTACCCAGAC
CTTGATCTTGTCGGCAGGGAAGTCCTTCGGCAGCTCGACGCGCACCTGCGCGCCCGCGCC
ACCCGGCAGACCATCGCCACCGTTGTCGCCGTTAAAACCACGCCCCGCCGAACCCCAGGT
GCAGCCGGGGTCTTCGCCGTTGGCGCCATCCAGCCCGGCGTACCCTTGGGCACCGGCACC
GCCACGGGCATCCACCGACAGCTCTTCTGCGCTCAGGTTATTGATGCGTAAGGTCAGGTC
GCGCCCGGCCTTGGCGGGTTTTTCATGGGTGCCGGGCGCGCCGCGCGATGTGATCTGACT
GCCATGCTCAAGTTGTGCATGCCCCACCTGCAATTGCAGCGCGGCAGTGCCGGGCACAAT
GGCGATGCGTGCGTCGCGGCCCAGGTGCAGTTCATCCACCGTCACCTGGCTGATGGTGGC
GGGGATCAACAACGTGCCGTAATCCGCCACATCCAGACGCTCCAGTTGCAACACGCCGGT
GCTGCTGGGCAGGCGCATCAACGAGTTGGTTTCAACACTGACGCTCTGGGCCAGGGCAAT
GGGGCTGACCAGCAGGGCCAACAGAAAAACCTTACGCATCATGGGGCTCCTGAGTGTTTT
CAAATTTTTCTTTGGACGCACAGTAACGACTTCTACAGGCGATTTGCCAGTGAAGGTTCA
AAAAACTTGAGAGAGGGATGGTTTAAGCGCGGCTCACCGACAATGCCCCTGTGGGAACCA
CAGGGGCTAAGGCTGTCAGCGGTTGATCTGGATTTCTGTACGACGATTCAGGGCGCGGCC
TTCAGCGGTTTTGTTATCGGCAACAGGACGGCTTTCGCCCGCACCGGTCACCGACACAAA
GTTGCTGCGAGGCACACCCGCACTGATCAGGTAATCGGTAACCGAATGCGCCCGTTTTTC
CGAGAGTTTCTGGTTATAGGCATCCGCACCGACGCTGTCGGTATGCCCGCTGACCCGCAG
TTGAGCGCTCGGGGCCTCCTGCTTCAGGCGGGTGGCGATGGTGTCAAGCTTGGTTTGGTC
CGCAGCGGTCAACTTGGCCGAGTCGAATTGGAAATGCACATCGCGAATCACGATGGTTTC
TTCTTTGACCACCACCACTTCCTCAACCACGGCGGCGGGTGGCGCAGGCGGGCAGCCATT
GGCATCCACCTGCACGCCTTTTGGCGTGCCTGGGCACTTGTCGCGGCTGTCCGGCACACC
ATCGCCGTCCTCATCGCCGTCGCCATGTACCCAGCAGTAGGCACCGGCCATACCGCCAAC
CAGCAACGCGCCATAACCCGCGTACGCCGCGCTTTCCGTCGCACCGATTGCCGCACCGGT
CACACCGCCAACGGCGGCGCAGGTGGGCCAGTCGGTCTTTTGCAAGCCTGCGCAACCTGT
CAATACTCCGGTTAGCAGAACCAAGGGTAGAGCTGTCCGCATGATGCTCATCTGTTTTCT
CCTGAGGGGATCGGCGGGGGCCGATGGGTGGAGTAAAGACCGCTCTTTTCAACTGCGCCA
CTACGCCACGCCCCCGTATTCATTGAGGATGACGCCCTGTATGAGACTTTTCGCAGCCGC
CCGCTCTAGGCCCGCACGCTCAGCCGCGCTAGTCTCTATGGTCCTGATGTGAGGATCTGC
GATGACCGCTGGTATTTCTGCCCGTACACCCCAGCAAGCGCTGGCCGCCCTGCTCGACCT
GCACCAGCCCAAACGTCTGCTGCTGTGTGGCGCCAGCAGGTTTCCGGCGCTGGATGCCTT
TAAAGAGGCGCACCCCGACACCCAAGTGTGCGTAGCGGCGCCTGGGCCGCTGCCCGGCGA
ACTCGCCGCCCAGCGGTTTGACCTGGCACTGGTGGTGGACTGCCTGGAGCACCTGTCAAA
ACCGCAAGGCCTGACCCTGCTCGGCGGCATTCGCAACCTCAATGCCAGCCGCATTGCGGT
GCTGGTGGACCTGGGCGCCTGCGACTGGAAGGACACCGATTTCTTCTCCCTGGCCCTGCA
GGCCGGCGAGCGCTTCGAGCGTGACGAGCAGGTGCTGACGCTGTTTACCTATGATCTGCT
TGACTATAAACAGGTGCCGGACTGGCTTAACGCCCGCTTCTGGGCCAACCCGGAAAACTT
CGGAAAGTATTGGTGGTAAACCCGATGAGTACATCCATTTGCCCCTGCGGCAGTGGCAAC
CTGCTGGATGCCTGCTGCGGCCATTATCACGCAGGCCACCCGGCACCCTGCGCCAGCGCG
TTGATGCGTTCGCGCTACAGCGCCTATGTGCTGGGCCTGGTGGACTACCTGGTGGCCACC
ACGCTGCCAGCGCAACAAGCCGGCCTGGACCGCGACGCCATCAGCGCCTGGAGCGCCCAA
AGCACCTGGCTTGGCCTTGAGGTGGAAAGCTCCGAGGTGTTCGGCGGCCAGCCGGAACAT
GCCTTCGTGACCTTTACCGCGCGCTGGCATGACAGCAGCGGCGAACATAGTCACCGCGAA
CAGTCTTCTTTCGTACAGAATGACGGGCGCTGGTACTTCATCGATCCTACGGTGCAAGTT
AAAGCCGGGCGCAACGATGCGTGCCTGTGCGGCAGCGGACAAAAATTCAAGAAGTGCTGC
GCCGGCTACTTCTGACCACCAAGGACCCACGCCATGCTCCGGATCTACAGCTTGATGCTG
GCGTTAATGTTTGGCCTGAGCGGCTGTGCGTCCTGGTTCGAAGACGATTCGCCGCCGCCC
CACGTGTCCCTGGTCAAAGTCGAAGTGGTGCGGGCCAAGCTGCTGGAGCAGAAGTTCAAA
CTGTACTTTCGCGTGGACAACCGTGAAGACGCCGACCTGACCGTGCGCGGCCTGATCTAT
AAGGTCACCCTGGACGACTTTGTGCTCACCGAAGGCGAGTCCAACGAATGGCTGACCGTC
CCGCCCCGGGGCCATGCGTTCTTCAAGGTATCGGTGCGCACCAACCTGTGGCCGCAGATT
CGCGACGTGGTGCATATGCTGAAAAATCCCGACAAACCCGTGCCCTATCGCCTGGAAGGT
GAGCTGAAAACCGGATTATTCATCGGTTATGACGTGCAGGTCGCCCACAATGGCGTGATA
ATCCCCGGCGATTTTATTCCGGAGCGACATCAATGACTCAGCAACCCCATGTGCATGGTC
CTGACTGCAACCACGATCACGATCACCATGATCACGACCACGGCCATGTCCACGGTCCCA
ACTGCGGCCACGCTCACCAGGAGCCGGTGCGCAACGCCTTGAAGGACGTGGGTCGCAACG
ATCCGTGCCCGTGCGGCAGCGAGAAGAAATTCAAGAAGTGCCACGGGGCGTAAAGCGCGC
CGGCTGCTCACGTGTGTGAGGGAGCGCGTTCCCTCACACTGCTCGCCAGGGCCGACGCAA
GGCCATGAACCTGGACCTGCCGAAACCCTGACCTGAAGGCCTGCGCCGTCAAGCCGCCGC
CACACTGGTTTGTGCAAGATTCAAGTTCTCACGCAATTGCCAAAACTGCTGCTTGCGTCG
TTTCGCCGCGCTCACTAACGTAGCGCCTTTACTGACGCCACCCCCCGCAGGAGCTTTGCC
ATGGCCTCGCCAGCCCTCTCACATTTTCTTCCCCGGTTCGGCGTTGCCGCGGCAGTGGCC
AGTGCATTAAGCCTGGCCGGTTGCCAGCTCCAGAGCACCCAGGACACCCTGCCACCGGTT
GCCGGCGTGCAACCGATCAAAGGCTTGGCCCAGAACGTCTCGGTGCGCCGCAATGCCCAA
GGCATGCCGCTGATCGAGAGCAACACCTTCCACGACGCGCTGTTCAGCCTTGGCTATGTG
CATGCCAGTGATCGCATCACCCAAATGGTCACGCTGCGTCTGCTGGCCCAGGGTCGTCTG
GCAGAGATGTCCGGACCGCAGGTGCTGGATGTCGACCGCTTTATGCGCGCGGTCAACCTG
AAAAAAAGCGCCGGCGAGCTGTATAACGCCTCAAGTCCACGCCTCAAGCGTTTCTTCGAA
GTGTATGCGCGGGGCGTCAACGCCTATCTGTTCCGCTACCGCGACAAGCTGCCGCCGGAC
CTGGCCCAGACCGGCTATAAGCCCGAGTACTGGAAGCCGGAAGATTCGGCGTTGCTGTTC
TGCCTGCTCAATTTCAGCGAATCGGCCAACTTGCAGGAAGAGTTGGCCGCCCTGGTGCTC
GCGCAAAAAGTCGGCTTCGACAAGCTGGCCTGGCTCACCCCAAGCGCACCGGATGAACCG
ATCCCCCTGGCCGAAGCCGAGAAACTCAAAGGTGTGAACCTCGGCCAGATCACCGGCCTT
GCGGGGCTCGATACCGTCAGCCAGCAACTGAGCAGCCTCAACTCGCTGGCTGTCACCACC
TCGAGCAACTGGGCCATCGGCCCGCAACGCAGCCGCAGCGGCAAAAGCCTGTTGGCCAAC
GACCTCGCCGCCCAGCCGCAGGCCCCGTCGCCGTGGAACTATGTGCAGATCCGCGCACCG
AAATACCAGGCCGTCGGCGCCTCGATTGCCGGGCTGCCGACGCTGTTGTCCGGGTTCAAC
GGCAAAGTGGCGTGGAGCATGAGCACGGTCAAGGGTGACACCCAGGACCTGTTCCTCGAA
AAGGTCAAACGCCAAGGCAACGCCTTGTACTACGAGAACAACGGCAAATGGCTGCCGGCC
GGCGTGCGTAACGAAACCTTCTTCGTCAAAGGCCAGCGCTCGATTCGCGAAGTGGTGTAC
GAAACCCGTCACGGCGCCCTGCTCAACAGCAGCCAGGCGTTGACCAGCGGCCTGGGCCTG
GCCCTGCAAACCGCCGATTTCAAGGACGACAAAAGCCTGGACGCGTTCTTCGACCTGTCC
CGCGCGCAAACCATCGGCAAGGCATCGGACGCGACCCGGGAAATCCGCGCAATCGCTTTG
AACATGGTGTTTGCCGACGCCACCAGTATTGGCTGGCAGGTCACCGGCCGCTTCCCCAAC
CGCCGCGAAGGCGAAGGCCTGTTGCCCTCGCCAGGCTGGGACACGCGCTTTGACTGGGAC
GGTTACGCCGACGCGATGCTGCACCCCTACGATCAGGACCCGGCCCAAGGCTGGATCGGC
ACCGCCAACCAGCGCACCGCGCCGCGCGGTTACGGCATGCAGTTGTCCAATTCCTGGGAT
GCGCCGGAACGCAGCGAGCGCCTGGCGCAACTGGCCAATGCCGGCAAGCACGACACGCGC
AGCATGATTGCCATGCAATACGACCAGACCACCCTCTTCGCCGCCAAGCTGAAGACCATG
TTCCAGGCACCGGGCATGGCCCAACCGCTGAAACAGGCGATTGATGCCCTGCCCGCCGCC
GAGCAGGCCAAGGCCCGCGAAGCGCTGGCTCGCCTGATGGCCTTCGACGGACGCCTCGCG
TCGACATCCGCCGACGCTGCGCTGTACGAGTTGTTCCTGCAGGAAAGCACCCGACAGATC
TTCCTCGACGAACTGGGCCCGGAAACCAGCGCCAGTTGGAAAGCCTTCGTGAGCAACGCG
AACCTGTCCTACGCCGCGCAAGCCGACCACCTGTTGGGCCGCGAAGACAGCCCGTTCTGG
GATGACCTGCGCACCGCGCAAAAGGAAGACAAGCCGGCGATCCTCGCCCGCAGCCTCGCC
GCGGCGATAACTGCCGGCGACAGCCAGTTGGGTGCCGATCACAAAGCCTGGCAATGGGGC
AAACTGCACAGCACCACCTGGAAAAACACCACGGGCCAAGTGATCCGCGGCCCGCTGGCG
TCGGGCGGCGACCACAACACCCTGAACCCCGCGCCGTATAACTGGGGGCAGAGCTTCGAC
ACCACCCAAGTGCCGGCGCTGCGCATGATCGTCGACTTCAGCCAGACGGAGCCGATGATG
GGCCAAGGCGGCATCGGCCAATCCGGCAACCCGGCCAGCCCCAACTATGCCAATGGCATC
GAGCCGTCGCTCAAGGCGCAATACCTGAGCTTTCCGATGCAGCCGCAAAACTTCGAGAAA
GTGTATGGCAAAGCCAGGCTGACCCTCACGCCGGGCAAATAATCTGAAGTCACCGGCGCC
AAATGCGGGAGGGCGTTCCCCCCACATTGGCGCCGCGTGCATTCCGATAGAACTTCTGCG
TTCGCCACCGCCTCATACCTGATAAGCCCATCGCCCCCGGCACGCCCATGGATCTTGTCA
TCGCACGCCCCGAGGGCCTCTACTGCCCTGCCGGAGATTTCTACATCGACCCCTGGCGCC
CGGTTAAACGTGCGGTCATCACCCATGCCCACGGCGACCACGCGCGTACCGGCAACACCC
ACTACCTGGCCGCCGCGCCCGGCGAAGGCATCCTGCGTTCGCGCCTGGGCCAGGACATCA
ACCTGCAAACCCTGGCCTATGGCGAACGCTTGCTGCACCACGGCGTGACCTTGAGTTTCC
ACCCGGCAGGGCACGTGCTCGGCTCGGCCCAGGTGCGCCTGGAATATGGGGGCGAAGTCT
GGGTGGCGTCGGGCGATTACAAGGTCGAGCCCGATGGCACCTGCGCGCCCTTCGAGCCGG
TGCGCTGCCATACGTTCATCACCGAATCCACCTTCGGCCTGCCGATCTACCGCTGGCAGC
CCCAGGCGCAGATCTTTGCCGGCATCAACGACTGGTGGCAGGGCAACGTCGCGCTCGGCA
AGGCCAGCGTGTTGTTCTGCTATTCCTTCGGCAAGGCGCAGCGCATCCTGCATGGGATCG
ACGCCGGCATCGGCCCGATTCTCAGCCATGGCGCCGTGGAGCCCTTGAACCGGGTCTATC
GCGAGGCCGGCATCTACATTCCCGAGACCCTTTACGCCGGCGACGTCAAAAAGACCGACC
CGTTGCTGCGCCAGGCCCTGATCATCGCCCCGCCGTCCGCCGGGGGCAGCAGTTGGATCA
AGCGCTTTGGCGACTACAGCGACGCCTTCGCCAGCGGCTGGATGCGCCTGCGCGGCACAA
GGCGGCGGCGTGGGGTGGACCGTGGCTTTGTGCTGTCGGATCACGCCGACTGGCCTGGTC
TGTTGTGGGCCATCGAGCAAACCGGCGCTGAGCGGGTGATGGTTACCCATGGCTCCGTCG
GCGTCTTGGTGCGCCACCTGCGCGAGAAAGGCCTGGACGCCCAAGGCTTCAGCACCGAAT
ACGGCGATGATGAAGAGGAAGCCACGGCATGAAGGCCTTCGCCGAGTTGTACGCCAACCT
CGACGCCACCACCTCCAGCAACGCCAAGCTCGCGGCGTTGCAAGCCTACTTTCTGCAGGC
TCCCTCACAGGACGCCGCCTGGGCGGTGTACTTTTTATCCGGCGGGCGGCCCCGACAGCT
GGTGCCCACGCGCCTGCTGCGGGACATGGCAACCGAAGCCGCCGGCATCGAGCCGTGGCT
CTTCGAGGAGAGCTACCAATCGGTGGGCGACCTCGCCGAGACCATTTCCCTGCTGCTGCC
CGAATCGACCTACACCTCAGAAGACGGCCTGGCGGTGTGGCTCGAAGAAAAGCTCCTGCC
CCTGCGCGGCCTGTCGCCCCTGGACCTGGCCGAGCGCTTGCCGGCGCTGTGGGCGCAACT
GGATCAACCCAGCCTGATGGTGTGCATCAAGCTGATCACCGGCAGCTTCCGCGTCGGCGT
GTCCAAACTCCTGGTGACCCGCGCGCTTGCGGCCATGGCCGGACTGGACAGCAAGCGGGT
CGCCCAGCGTCTGGTGGGCTACACCGATCTGTCCAATCGTCCTACGCCCCAGGGCTACCT
CAAACTGATTGCCGCCGAATCCGCTGACGAGCATGCGCAGCGGGGCGGTCAGCCTTATCC
GTTTTTTCTGGCCCATGGGCTGGCGCAACCGCCGGAACAATTCGATGCCCTGCTCGGCCC
GCCCGCGGACTGGCAGGTAGAGTGGAAGTGGGACGGTATTCGCGCGCAATTGGTTAAACG
CGAGGGCCGGTTGTGGGTCTGGTCCCGAGGCGAAGAGTTGGTCACCGAACGCTTTCCGGA
ACTCCACAGCCTGGTCAGTGGCCTGCCCGACGGCACGGTGATCGACGGCGAAATCGTGGT
GTGGAAGGACGCGGTGCAGCCGTTCGCCCTGTTGCAACAGCGCATCGGTCGCAAGACTTT
GAGCAAAAAGGTACTGGAGGATGCGCCGGTGGCGATCCTGGCCTATGACCTGCTGGAGCA
TGAGGGTGAGGATTGGCGCAACCACGCCCTGGCAGAACGTCGCACCCGATTGGAGCAGGT
GATTGACAGGTGCGACCAGCCCGTCTTGCGGCCTTCGCCGTTGCTGACGGGCGCCACCTG
GCAGGACTTGGCCCGGCAACGCGAAGCCTCCCGCAGCCTCGGCGTGGAAGGCATGATGCT
CAAGGATCGCAGCGGCCTCTACGGCGTCGGTCGCACCAAGGACATGGGCCTGTGGTGGAA
ATGGAAAGTCGACCCGTTCAGCGTCGACGCGGTATTGATCTACGCCCAACGCGGGCACGG
CCGGCGCGCCAGCTTGTACAGCGATTACACCTTCGCCGTGTGGGATGGCCCGCCCGGCAG
CGAGCGCAGCCTGGTGCCGTTCGCCAAGGCCTATTCAGGGCTGACTGACGAGGAAATGCG
CAAAGTCGACGCGATTGTGCGCAAGACCACCGTGGAGAAATTCGGCCCGGTCAGCAGCGT
GACACCGAGCATGGTGTTCGAATTGGGCTTTGAAGGCATTGCCTTATCCAAGCGCCACAA
GAGCGGGATCGCGGTGCGGTTCCCCAGGATGCTGCGCTGGCGGCAGGATAAAGCGGTGGA
CGAGGCCGACAGCTTGGCAACCTTGCAGGACTTGTTAAGTTGACCAGACGCGCACCAAAA
AAAAGCAGCGTTTTTTCGATGCCCAAAAATGGGCATCACCTACACTCCAAAAACCCTCTT
CCTTCCTTTTAAAACGACCATTCGCAAGCGCATTCGGAACTATGGTGCAGAAATTGCTAC
CAGTGACCCGTCTGACACCGTTCAGTAACAGTCCTAAACGCGCCACAAGCGCTTATCTTG
GTTTCCAGGGATTACATAATGAAAAAAGCATTGCTGACCCTTTCTGCACTGGCTCTGTGC
ATGGCCGCAGGTACCGCGCTGGCCAAGGAATACAAGGAATTGCGTTTTGGTGTCGATCCG
TCCTACGCACCGTTCGAATCCAAAGCCGCCGACGGCAGCCTGGTAGGCTTCGATATCGAC
CTGGGCAATGCCATCTGTGCCGAGCTGAAGGTCAAGTGTAAGTGGGTCGAAAGTGACTTC
GACGGCATGATTCCAGGCCTGAAGGCCAACAAGTTCGACGGCGTGATTTCGTCCATGACC
GTGACCCCGGTGCGTGAAAAGGCTATCGACTTCTCCAACGAACTGTTCTCCGGCCCAACC
TCGCTGGTGTTCAAAAAAGGCGCGGGCTACTCCACCCCTGAGTCGCTCAAGGGCAAATCC
GTGGGCTACGAGCAAGGCACCATCCAGGAAGCCTACGCCAAGGCCGTGCTGGACAAGGCC
GGCGTGACCACCAAGGCCTACGCCAACCAGGACCAGGTCTACGCTGACCTGACCTCCGGC
CGCCTCGACGCCTCCGTACAAGACATGCTGCAAGCCGAACTGGGCTTTCTGAAGTCGCCG
GCCGGGGCCGGCTACGAAGTCAGCGCGGCAATTGATGACCCGCTGCTGCCGTCGAAAACC
GCGATCGGTATCAAAAAAGGTAACACTGAGCTCAAGGCGCTTTTGGATAAAGGTATCAAA
GCGTTACACGATGATGGCACCTACGCCACTATCCAGAAAAAACACTTTGGCGATCTGAAC
CTGTACAGCGGCAAATAATGCCTGGGGCGCTCCTCCGCTGGAGGGGCGCTTTTTTATCGC
CATAGGTCCTGATTTATGTTCGAAGATCTGTTGCAAACCCTCGGGCTGAGCGCGTTCAGC
CTGAAGGGTTTCGGCCCGTTGTTGCTGCAAGGCACCTGGATGACCCTCAAGTTGTCGGTG
CTGTCCCTGGCCGTCAGCGTGTTGCTGGGCCTGCTCGGCGCCAGCGCCAAACTCTCCAGC
CTGCCCTTCCTGCGCATTCCCGCCCAGCTCTACACCACGTTGATTCGCGGTGTACCCGAC
CTGGTGCTGATGCTGCTGATTTTCTACAGCCTGCAAACCTGGCTCACCAGCTTTACCGAT
TTTATGGAATGGGAGTACATCGAGATCGACCCATTCAGCGCCGGGGTCATCACCCTGGGC
TTTATCTACGGTGCGTACTTCACCGAGACGTTCCGCGGCGCGATCCTTGCCGTGCCCCGT
GGCCAGTTGGAAGCCGCCACCGCCTATGGGCTCAAGCGCGGGCAGCGGTTTCGCTACGTG
ACCTTCCCGCAGATGATGCGCTTTGCCCTGCCGGGCATCGGCAATAACTGGATGGTGATG
CTCAAGGCCACCGCGCTGGTGTCGATCATCGGCCTGGCCGACCTGGTCAAAGCCGCCCAG
GACGCCGGCAAGAGCACCTATCAACTGTTCTATTTCCTGGTACTGGCCGCCTTGATCTAC
CTGCTGATCACCAGCGCGTCCAACTTTGTCTTGCGTCGTCTTGAACGTCGCTACTCCGCA
GGCGCCCGGGAGGCAGTGCGATGATCGAACTCTTGCAGGAATACTGGCGCCCGTTCCTTT
ACAGCGACGGCCAGCACATCACCGGCCTTGCAATGACTCTGTGGTTACTCAGCGCCGCGC
TGATCATCGGCTTTGTCGTGTCGATTCCGCTGTCCATCGCCCGCGTGTCGCGCAGGCGCC
TGGTGCGTTGGCCGGTGCAGTTCTACACCTACCTGTTTCGCGGCACGCCGCTCTATATAC
AGTTGCTGATCTGTTACACCGGCATCTACAGCATCGCCGCCGTGCGTGCTCAACCGGTGC
TGGATGCGTTCTTTCGTGATGCGATGAACTGCACGATCCTGGCCTTCGCGCTCAACACCT
GCGCCTACACCACGGAGATCTTCGCCGGAGCGATCCGCAGCATGGCCCATGGCGAAGTCG
AAGCGGCCAAGGCTTACGGCCTCAGCGGCTGGAAGCTGTACGCGTACGTGATCATGCCTT
CGGCGCTGCGCCGCTCGTTGCCCTACTACAGCAACGAAGTGATCCTGATGCTGCACTCGA
CCACGGTGGCGTTTACCGCCACCATCCCGGACATTCTCAAAGTCGCGCGGGACGCCAACT
CGGCCACCTTCATGACCTTTCAATCGTTCGGCATCGCGGCGCTGATCTACCTGGCCGTCA
CCTTCGCCCTGGTCGGCCTGTTCCGGCTGGCGGAGCGCCGCTGGCTGGCCTTTCTCGGGC
CGAGCCACTAAGGAGACCGTATGCGTCATCAGGTACACGAGCTGATCGCGCCGGTGCCCG
GCACCGCGCGGCAGATTCACAGCTTTCACTTCGGCCCGCCCCAGGCCACGGGCAAGGTGT
ACATACAGTCATCGCTGCATGCCGACGAACTGCCGGGCATGTTGGTGGCGTGGCACTTGA
AGGTGCGCCTGGCCGAATTGGCGGCCGCCGGGCGCTTGGTGAGCGAGATCGTGCTGGTGC
CCATCGCCAACCCGGCAGGCCTGGAACAGGTATTGATGGACACCCCGCTGGGCCGTTATG
AGCTGGAAAGCGGGCAGAACTTCAATCGCCTGTTTGTCGACCTCAGCGAGGAGGTGGGCG
ATCAGGTCGAGAACCTGCTCGGTGACGATCCCCAGCACAACGCCGAACTGATCCGCGCTG
CACTGAACATGGCGTTGGCCGGGCAGACCGCGGCGACGCAATTGCAATCCCAGCGCCTGG
TGCTGCAACGCCTGGCCTGTGATGCGGACATGGTGCTCGACCTGCACTGCGACTTCGAAG
CCGTGGCGCACCTGTACACCACGCCTGCCGCCTGGCCGCTGGTGGAACCGCTGGCGCGCT
ATATCGGCTCGGAGGCCAACTTGCTGGCCACCGACTCCGGCGGGCAGTCCTTCGATGAGT
GTTTCACCCTGGTGTGGTGGCAATTGCAGCAACGTTTCGGCGAGCGCTTCCCGATTCCCA
TGGGCAGCTTTTCGGTGACGGTCGAGCTGCGTGGCCAGGGTGACGTCAACCACGGCCTGG
CCAGCCTCGACTGCCAGGCGATCATCAACTACCTGATTCACTTCGGCGCCATTACCGGCG
ACCCGGCGCCACTGCCCGACCTGCCCTACCCGGCCACCCCGCTGGCGGGCGTTGAGCCGG
TGGTCACGCCGGTCGGCGGCCTGCTGGTGTTCAGCGCTCTGCCCGGCGAACACCTGGAAG
CCGGGCAACTGCTCGCCGAAATCATCGACCCCATTACCGACCGCGTAACGCCCGTGTACT
GCCAAAACGCAGGCCTGCTTTACGCCCGTTCGCTACGCCGCATGGCCACTGCAGGGATGG
TCATCGGCCATGTCGCAGGGACCCAGGCCTACCGTAGCGGCTACCTACTTTCGCCTTGAG
GATGCACGCCCCATGTACAAATTGACCGTTGAAGGCCTGCATAAAAGCTATGGCGACAAT
GAGGTGCTCAAAGGTGTTTCGCTCAAGGCCAGGACCGGTGACGTGATCAGCCTGATCGGC
GCCAGCGGCTCAGGTAAAAGTACCTTTTTGCGCTGCATCAACTTCCTGGAAACCCCAGAC
GACGGCGCCATGACCCTTGATGGTCAGCCAATCCGCATGGTCAGCGATCGCCACGGCATG
CGCGTGGCCGACGACGCCGAACTGCAGCGCCTGCGCACGCGCCTGGCGATGGTGTTCCAG
CACTTCAACCTGTGGAGCCACATGAGCGTGCTGGAAAACATCACCATGGCGCCGCGCCGG
GTGCTGGGCTGCAGCAAGAAAGACGCCGAGGATCGCGCCCGCCGCTACCTCGACAAGGTG
GGTCTGCCCGCGCGGGTGGCGGACCAATACCCGGCATTTCTCTCCGGTGGGCAGCAACAG
CGGGTGGCTATCGCCCGCGCCCTGGCCATGGAGCCGGAGGTCATGTTGTTCGACGAACCC
ACCTCGGCGCTGGACCCGGAACTGGTCGGCGAAGTACTGAAGGTGATCCAGGGGCTGGCC
GAGGAAGGCCGCACCATGATCATGGTGACCCATGAAATGAGCTTTGCGCGCAAGGTGTCG
AGCCAGGTGCTGTTCCTGCATAAAGGTCTGGTGGAGGAACAGGGCGCACCCGAGGATGTG
CTGGGTAACCCGAAAAGCGAGCGCTTGCAGCAGTTCTTGAGTGGCAATCTGAAGTAAACC
TTTGGGGTGCCTGGAGGGTCTGTGGGAATAGACCCTCCGGAATGTCAGCTGCCGTATGGC
AAAACCCACCGACTTCGCCAAGCAATGGTTTGCCGCCAAAGGCTGGAAGCCGTTCGCCTT
TCAAAAAGCGGTGTGGGCGGCAGTTAAAGACGGCCATTCGGGCTTGCTGCATGCCAGCAC
CGGCGCCGGTAAAACCTACGCGCTATGGTTTGCCGCGCTCAATCGCTTCGCCGTCACCCG
CCCACCGGTCACGGGCAAACGCAAGCCGCCCGCTGAACCGCTGACCGTTTTGTGGATCAC
GCCGATGCGGGCATTGGCCGCCGACACCGCGCGCGCCCTTGAAGCACCGCTGGAGGCCTT
GCAGATTCCTTGGAGTGTCGGCCTGCGCACCGGCGACACCAGCAGCAGCGAGCGTGCACG
CCAGACCCGTCGCCAACCGACCGCCCTGGTCACCACCCCGGAAAGCCTGACCCTGATGCT
GGCCCGCGCCGACAGCCAGACCAGCCTGGCGCACCTGCGCATGGTGGTGGTGGATGAGTG
GCATGAGTTGATCGGCAATAAGCGGGGCGTGCAGCTGCAATTGGCCTTGGCGCGGCTGCG
ACGCTGGCATCCAGAATTGGTGGTGTGGGGGATCTCAGCCACCTTGGGTAATCAGGCCCA
CGCGCTGGAGGTCTTGGTCCCAGACGGCGACGGGATCAATGTGCAGGGGCAGACGGCCAA
GCAGTTGATCATCGACACCTTGCTGCCACCGGTTGCCGAGCGTTTCCCGTGGGCCGGGCA
TATCGGCTTGAAGATGCTGCCGCAGGTGGTGGCCGAAGTGGACGCCAGCAGCAGTTGTCT
GGTGTTTACCAACACGCGGGCACAATCGGAAATCTGGTACCAGGCGCTGCTTGAGGCTCG
CCCGGACTGGGCGGGGGTGATCGCGCTGCACCACGGTTCGCTGTCGCGGGAAACCCGTGA
TTGGGTGGAGCGCGCGTTGAAGGAGGGCCATCTCAAAGCGGTGGTGTGCACCTCCAGCCT
GGACCTGGGGGTGGATTTTTTACCGGTGGAGCGGGTGTTGCAGATCGGCTCGGCCAAAGG
CGTCGCGCGGCTGATGCAACGCGCTGGCCGCTCCGGCCATGCACCGGGCCGGCCGTCGCG
GGTGACGCTGGTGCCCACCCACAGCCTGGAATTGGTGGAGGCCGCCGCGGCCCAGGACGC
GATTGCCGAACGCCGCATCGAAGCCCGCGAGTCACCCTACAAGCCGCTGGACGTACTCGT
ACAGCATCTGGTCAGCATGGCCTTGGGCACCGGTTTCACCCCCGATGCGTTGTTCACCGA
AGTGCGCGGCGCCTGGGCGTATCGCGACCTCAGCGCGGCGGATTGGGCCTGGGCGCTGGG
GTTTGTGCGCCATGGTGGTCTGTCGCTGACCGCTTATCCGGATTACCGCCGCGTGGAGCC
CGATGAACGCGGCGTCTGGCGCGTCCCCGATGCACGCCTGGCGCGCCGCCACCGCATGAG
CGTGGGCACCATTGTCAGCGACGCCAGCATCCAGCTGAAATTCTGGAGCAAAGGCGGCGG
CGGTAAGAATCTGGGCAGCATCGAGGAAGGCTTTATCGCGCGGCTCAAGCCCGGTGACGG
GTTCCTGTTTGCCGGGCGTTTATTGGAGTTGGTGCGCGTGGAAAACATGACTGCCTACGT
GCGCCGCAGCAACGCAAAAAAAGCTGCCGTGCCGCGCTGGAATGGCGGGCGTATGCCGCT
TTCAAACGAGCTGGCGCAAGCGGTGGTGGAACGCTTTGACGCTGCAGCCCATGGGCATTT
CGAGGGCCCTGAGATGCACGCGGTGCAACCCCTGTTGCAGACGCAGTTGCGCTGGTCGGG
CCTGCCCACGCGCGAACATCTGTTGGCCGAAGCGTTGAAATCCCGGGAGGGGTGGCACCT
GTTCCTGTACCCGTTCGCCGGGCGCCAAGTGCATCTGGGACTGGCCAGCTTGCTGGCGTG
GCGGGTCAGTCAGGTGCAACCGCTGACCTTCTCCATCGCAGTCAATGATTACGGTTTGGA
ACTGCTGAGCGCTACGGCGGTAGATTGGCCGGTTGTACTGAACGCAGGGTTGCTCAGCCC
GGCAAATCTGCTTGAGGACGTCGCGGCCAGCCTGAACGCCGGAGAGTTGGCCCTGCGCCG
CTTTCGTGAAATCGCACGCATCGCCGGGCTGGTGTTCGCCGGCTATCCCGGCGCGCCGAA
AAGTACGCGGCAGGTGCAGGCGTCCAGCGGTTTGTTCTTTGAGGTGTTCAAGCAATATGA
CCCGCAGAACTTGCTACTGACTCAAGCGGGGGAAGAAGTCCTGCGTGACGAGTTGGATAT
TCGTCGGTTGGAAGAGACATTACTGCGCCTATCGGCGCTGAAATTGGACATGCATGTCAT
TGATCGGCCCACGCCCTTGGCCTTTCCCTTACAGGTGGAGCGGATGCGCGAAAGCATGAG
TTCAGAAAAGCTGTCGGAGCGCATTGCGCGCATGGTCAAGGATCTGGAAAAGGTCGCGGA
TAACGGAAAACGCTGATGCATTACCCGGTGACGCTTGAGGGGGAAGAACTATGGTTGCTC
GCGGACAAGGCCATTTACTGGCCCGCGCGCCAGTGCCTGCTGATTGCCGACGCGCATTTC
GGCAAGGCATCGGCCTATCGCAGCCTGGGGCAACCGGTGCCGCAGGGGACCACCACCGAG
AACCTGCACCGGCTGGATCGGCTGTTGGCAGCCCTGCCGTGCGCGCAGGTCATCTTTCTC
GGTGACTTTCTGCACGGCCCCGGCTCCCACGCCAGCGGCACCTTGAACGCGCTCAGAAGC
TGGCGGGCGCGTCATTGCGAGCTGCCCATGACGCTGATTCGTGGCAATCACGATAAGCAC
GCGGGGGACCCGCCTGCCGACCTGGGGATCGACGTGGTCAGCGAGCCATTGTTGATGGGG
CCGTTTGCCTTGCAACACGAACCGAATGCGCACACCAGCCACCATGTGCTGGCGGGGCAT
GTGCACCCGGTGTATCGCTTGCGCGGCAAAGGACGCCAGCATCTGCGTCTGCCGTGCTTT
CAGTTGGGCGCTCGGGTCAGCGTGCTGCCGGCCTTCGGCGCGTTTACCGGGGGGCATCCT
GTGGAGCAAGCCAATGACCACCGAATCTTCGTGATCGGCGATCACCAGGTCTGGCCAGTG
CGCTGAGGCAAAGACTGGCCGCTCAGGCTTCAGGCAACAGGTGCGGGTGGCGGCTCATCC
GGAAGGGTCGGTTCGCCAGGCTCAGTAGGCTGTGGGTAGTCCGGCTCAGGTTGGCCGGGG
ATGCCGCCCGCATAGGCGGGATCGGCCATCAGGGACCAGGCCAGCACACCAATCTGGTTG
GGTTCCAGCCGGGCAAGTTCTGCGCTGATTCGCGGGTCGATCTTCATAAGGCACTCCTCA
AGCGTGGCCCGGCGCGTTTTGCACGCGCCGAGGCAGTACACCCAATAGAGTCAATTTCTG
CAGACTAATTCCCTTTACGCGTAGGACCTTTCAATCAAGCCCGTGGCAAGGTGACGCCGA
GTTGGCCCTGGTACTTGCCGCCACGGTCTTTGTAGGACACTTCACAGGCCTCGTCGGACT
GCAAAAACAGCATCTGCGCCACACCTTCGTTGGCGTAGATTTTCGCCGGCAAAGTGGTGG
TGTTGGAGAACTCGAGGGTGACGTGGCCTTCCCACTCTGGCTCAAGCGGGGTCACGTTGA
CGATGATGCCGCAGCGCGCGTAGGTGCTTTTACCGAGACAAATGGTCAGTACGTCGCGGG
GAATCCGGAAGAACTCCACGGTGCGTGCCAGGGCAAAGGAGTTAGGGGGAATGATGCACA
CGTCGCTCTTGATGTCGACGAAGCTCTTTTCGTCGAAGTTTTTCGGATCGACGGTGGCCG
AATTGATGTTGGTGAACACCTTGAATTCATCGGCACAACGCACGTCGTAGCCATAGCTGG
AAACACCATAGGAAATGACGCGTTCTGCACCTTCACCACGCATCTGGCGCTCGACGAAGG
GCTCGATCATGCCGTGCTCTTGCGCCATGCGGCGAATCCACTTGTCCGATTTGATGCTCA
TGGCGGGTGTCCTGAATAGCGAGGTGGAAAAATTCTGTGTGGCATCTTACCGGGGCCGGC
GATGGGGTTCAAAGGGCGTGGGCCTTTTCTTGGTGAATGTGCCGGCGGCCTTAAGCCTCA
CCCAGCGAGGCCGGGGCCCGGATGGCTGAACGTAGTGAATGCAAATACCACCGCCAGTCA
CGAAATTAGAGAAACCTTCGGAAATACCATTGGCACGTTCCGGAAAAAGGGTTAAGGTGG
CGTCACTGTGTTGCTTGTGTCACTGAGAATCTCTACACGATATGTTGAATTTCGATCCAA
CCATCTCCAAGAATTTTTCCTGCTCTTTGCACTCAGTCTCGGCCAGGGCTTTTCCTGAGT
CGCAGTTAACTTTGTTCAAGGAGTTACACCATGTCTAATCGCCAAACTGGTACCGTTAAG
TGGTTCAACGATGAAAAAGGCTTCGGCTTCATCACTCCACAATCCGGTGACGACCTGTTC
GTTCACTTCAAAGCTATCCAATCCGACGGCTTCAAAAGCCTGAAAGAAGGCCAACAGGTT
TCTTTCATCGCTACCCGCGGTCAGAAAGGCATGCAAGCTGAAGAAGTTCAAGTTATCTAA
CTTGTACTGACTTAGTCGAAAAGACCCCGCCCTCAAAAGCGGGGTTTTTTTATGCCCGGG
ATTTGGCCCGAACGGCAAAGATGTAAGACCGGCATAAAAAAATGTGGGAGCGGACTTGCC
CGCTCCCACATTTCGGTCCTGCGTCGCGCTTATTGAAACAACGACTCACTCGACAAGCCA
TTCTTCTCCAGGATCTCACGCAGGCGCTTGAGCCCCTCTACCTGGATCTGCCGCACACGC
TCGCGAGTCAGACCAATCTCCAGGCCTACGTCCTCCAGAGTGCTGCTCTCATGACCACGC
AGGCCAAAGCGGCGAATCACCACCTCACGCTGCTTGTCTGTGAGCTCACATAGCCACTGG
TCAATGCTTTGGGACAGATCATCGTCCTGCAACAGCTCGCAAGGATCTGTAGGGCGATCA
TCCGTCAGGGTGTCCAGCAGAGTTTTATCCGAATCCGGGCCCAGCGAGACGTCTACCGAA
GACACGCGCTCATTCAGGCCAAGCATGCGCTTGACCTCACCTACCGGTTTTTCCAGCAGA
TTGGCGATCTCTTCGGGAGAAGGTTCATGATCGAGTTTTTGAGTGAGTTCACGCGCTGCC
CGCAGGTAGACGTTGAGCTCCTTGACCACATGGATCGGCAACCGGATCGTACGGGTCTGA
TTCATGATCGCCCGTTCGATGGTCTGGCGAATCCACCAGGTAGCATACGTCGAGAACCGG
AAGCCGCGCTCAGGGTCGAACTTCTCCACCGCCCGGATCAGGCCCAGGTTGCCCTCCTCG
ATCAGATCCAATAGCGACAGTCCACGATTGACATAGCGTCGGGCGATTTTCACCACCAGG
CGCAGGTTGCTTTCAATCATGCGTTTGCGCCCAGCCGGATCTCCCTTTTGCGACAAGCGC
GCAAAATGGACTTCTTCTTCGGGAGTGAGCAGAGGGGAAAAGCCGATTTCATTGAGATAC
AGCTGGGTAGCATCAAGCGCCCGTGTGTAATCAATGTATTTGTGTTGCTTTAACGCGGTG
GAGTTCTTGGATTTGGTGCGAACTGAAGGTGTTGCAGGTCCCTCATTCGACATCGATTCC
ATTGCGATACCGGTCTCCATAAGGAGAACCTCATCGTCGATGTCAAACTCCGGCGCTTCT
TTACTGAGAGCCATTGTTATAGTCCTTTGGTGAGTTCGACCTCAAGCTCAAGCGACGCCT
TTATCCTTGGCAACGCTGGAGCCTGTTCCTTCTACGTGAGGGAACAGGCTGGCAACACAT
CAACGACGGGGTAGGAATTGCAATGGATCTACAGGCTTCCCTTGACGGCGAATCTCAAAG
TGCAGTTTCACCCGGTCCGTACCAGTTGACCCCATTTCGGCAATTGTCTGTCCGACTTTG
ACCTGCTGCCCCTCCCGAACCAACAGCCTGCGGTTATGACCGTAGGCACTGACGTAGGTA
TCGCTGTGTTTGATGATGACCAGCTCGCCGTAGCCCCGTAAACCACTCCCGGCGTACACC
ACTGTCCCATCAGACGCAGCTAAAACAGGCTGTCCCAAATCCCCGGCGATATCAATGCCT
TTATTCAAACTACCGTTTGAAGAGAATTTTCCAATTAACACGCCGTTCGAAGGCCATCCC
CAACCAGTCGGTGCGGGCCCTGCCGGGGGCAACGGGGCGGGGGCCGACTTGCTTGTCGAC
GTCGCCGCCGGCGTACCGGCAGGCCGGGTGATGATCGTGGTTTTGCTCGACGAAGATGGC
GAGGATCGGGTGTTTGTCACAACTGCCGTAGGTGTAGAACCGGTGCGCCCATCGAAGCGA
ATCGTCTGACCCGGGTGGATCGTGTACGGCACAGGAATATTGTTACGGGCTGCAAGCGCC
TTGTAGTCCCAGCCATAACGGAAGGCGATCGAGAACAGCGTGTCGCCCTTGCGCACCACA
TATTGCCCGGTGGTCACCGTCGGCTTTTGCGGTGCGGCACTATTGCGGTCAACGACCCGC
GCGCCGCTGCTTGGCGAGCTGGAACAGCCTACCAACAAGGAACCGAAGACGAGGCCAAGC
ACCAGTCGTTGAAAACTTGTTTTACTCATACGCTGCGCAAGACCTGTGAGACTCACCCGC
CGCTCCCTTTATGGTGGCTGAACATGTACGCCTGTATCAGGCCTGAAATATGCCGCAAGT
ATAACTGGGCATTGAAGTTTTACCGGCACACCACTGCAACCAATGATTCAGTGTGTTGAA
TCGCTGCGTCCATCGTGTTGACTTGATAGACCCCGCCGTAAGACACATCCCCGGCAGCGG
AATTCACTGCCGACGAAAATTGATCAAGCCAGCGGGCCGTTGAGCAACGGCACAAAGCGT
ACGGCGCCGAGCACATGCCGGGAAAAACCGTTTTCTTCGCGCACGATAAGCATCAATTGT
TGCACTTCACCCGAGCCCACCGGGATAACCAACCGCCCGCCGGGGGCCAATTGATCGAGC
AGCGCTTGCGGAACATCGGTAGCCACGGCGGTCACAATAATGCCGTTGTACGGCGCCAGC
GCCGGCCAGCCTTCCCAGCCATCGCCCCAGCGGAATACCACGTTGCGCAGGTTCAGTTCC
ACCAGGCGTTCCTTGGCGCGATCCTGCAACACCTTGATGCGCTCGACCGAAAACACCCGC
TCCACCAACTGCGACAACACCGCCGTCTGGTAGCCGGAGCCGGTGCCGATCTCCAGCACT
TTGTCCAGCGGGCCCGCAGCCAGCAGCAGCTCGCTCATGCGCGCCACCATATAAGGCTGG
GAGATGGTCTGGTTATGGCCGATGGGCAATGCCGTGTCTTCGTATGCACGATGGGCCAGG
GCCTCATCGACGAAGAGATGACGCGGGGTGCGACGGATCACTTCGAGCACCTGGGCGTTG
GACAGGCCCTCTTCGTACAGGCGCTGGATCAAACGCTCACGGGTGCGCTGGGAGGTCATC
CCGATGCCACGACGCAGCAGGTCGTCTTGTTCACGAGCCATCAGCGCAGCCCCTCCAGCC
AGCCATCGAGACCACGGAAGGCGTCACTGAAGGTGCGATCGAGTTGCAACGGGGTAATCG
ACACATAACCTTGCATCACCGCGTGAAAGTCCGTGCCCTCGCCACCATCTTCGGCATCGC
CCGCTGCCGCGATCCAATAGCCTTCCTTGCCACGCGGATCGACCACTTTCAACGGGGCCG
CCGCGCGGGCGCGATGGCCCAGCCGTGTCAGTTGAATACCGCGAATGTGATCCAGGGGCA
AATTGGGGATATTGACGTTGAGTACCGTGCGCGGCGGCAAGTCCAGCGAACCGTGGGCCT
CCACCAGCTTGCGCGCAAAATAGGCAGCGGTGGGCAGGTTGTCCAATTGGCGCGAGGCCA
AGGAAAACGCGAACGAGGTACGCCCCAGGAAACGCCCTTCGAGCGCGGCCGCCACGGTAC
CGGAATACAACACATCGTCACCCAGGTTGGCGCCAAGGTTGATACCCGACACCACCAGGT
CCGGCTCATGATCCAGCAAGCTGTTGATCGCCAGGTGCACGCAGTCGGTGGGCGTGCCGT
TCACACTGATAAAGCCATTGGCCAGGACCTGCGGGTGCAGCGGACGGTCGAGTGTCAGCG
AACTGCTCGCGCCGCTTTTGTCCTGGTCGGGGGCAACCACCACGCACTCGGCGTAATCCT
GCAGCGCAGCATAGAGCGCGGCAAGACCGGGTGCGGTGGCGCCGTCATCGTTAGATATCA
GAATACGCATGGGCTGTCCGTCTGCCCCACCGGCACCAGATCAACAAGCTCGCGCACCAA
GACAGTGGCGAAGCATCCGGCCGGCAGGACGAATTCCAATTGCAGAATGTCAGGCCCGGG
ATAATGCCACGTCAACCCGCCAATGGGCAGCCGCAGAATGCGACGTTCCTGGCTCATGCC
GGCATTCACCAGCCAATCACGCAGGTCGGCCTCACCGGCCGCGATGGCCTGTTCGAGTTC
ATGGGTAGCACCTGTCGCGGGCGAATCACCCTCGCCCCACTGCGGCCCGGTGGGGTGCAG
GTCCAGGATCGCCAGGCGTGGGTCGCTGCATTCCGCCTCGCCCGCCGGGAAAAAACTGCG
GCTGTCGGTGAACGCCAGCAGGTCTCCGACCTGAGCCCGCTGCCAGGAGCCATCGGCGAC
ACGTGCCGCCAGCACCTTGTTAAACAGGAAGCTGCGCGCGGTGGACAGCAACCGCGAACG
CACGTTGCGTTGTTCCGGCAAGGCCTTGCGGGCCGCCCACTCGCGTGCGTCCACGACGTT
GCCGCCGTTATGACCAAAACGCTGGGCGCCGAAGTAATTGGGAATGCCGTGTTGTGCAAT
CTGTTGCAGCCGCGCGTCGATGGCGGCGGTATCACCGACCAACTGAGTAAGACGCAACGT
AAAGCCGTTGGCCGAGTGCGCACCGCGCTGCAATTTACGCCTGTGGCGGGCGGTTTTAAG
GATCTTGAGCGTGTCGTTCTGCGCAGCGCTCATATCCGGGTCAGCCTTGCCCGGCAGTTG
CACACTGAACCATTGGCGGGTCAGCGCCTGGCGATCCTTGAGCCCGGCATAGCTGACGGT
GCGCAGCGGCACGCCGGCAGCCTTGGCGATACGGCGGGCCGCTTCCTCCGTGTTGAGGCC
GCGTTTTTCCACCCACAGCCACAGGTGCTCGCCGTCGCCGCTCAGCGGGATATCCAGTAC
TTCGTCGACCTGAAAATCTTCGGCAGTGGCCTTCAGGACCGCGCTGCCCAGGGCCTCGCC
GTAGGCACGCGGACCCAGCAGTTCCAGATCATTCATGCGCGCAGCAACAAGGCGACGGAG
TGCACCGCGATGCCCTCTTCACGACCGGTGAACCCGAGCTTTTCGGTGGTGGTGGCTTTC
ACGTTCACTTGATCCAATTCTATGTGCAGGTCTGCGGCAATCACTGCGCGCATCGACTCG
ATATGGGGCGCCATTTTCGGCGCCTGGGCCACGATGGTGTTGTCGACGTTAGCGACTTTC
CAGCCTTTGGCATGGATAAGGCCCACCACATGGCGCAGCAATACACGGCTGTCCGCGCCC
TTGAAAGTAGGGTCGGTGTCCGGAAAGTGCTTGCCGATGTCACCCAACGCCGCCGCGCCG
AGCAAGGCATCGCTCAAGGCGTGCAACACAACATCGCCGTCGGAATGAGCCAGCAACCCA
TGGTGGTGCGCAATGCGCACGCCGCCCAGGGTGATGAAATCGCCTTCAGCGAAACGGTGC
ACATCGTAGCCGTGGCCAATACGCATAAAAAAACGCCCCGATTTAATTCAGGGCGTGATT
CTACCTACTTTTGCCTCACATTAACCGAGCAAAGCACGGCCATGGTGTCGCAAATGGTCT
TCGATGAAGCTGGCGATGAAGAAGTAGCTGTGGTCGTAGCCGGGTTGCAGGCGCAGTTCG
AGCGGATGCTTGGCCGCTTTGGCTGCTTGCTGCAGGGCTTCTGGCTTGAGTTGCACGGCG
AGGAAATCGTCGCGGTCGCCTTGATCCACCAGCAGCGGCAGCTTTTCCGAGGCTTCGCTG
ATCAACACGCAGGCATCCCATTCGCGCCACTTCGAGCGTTCTTCGCCCAGGTAACGGGAA
AAGGCTTTCTGGCCCCAGGGGCAATCCATCGGGTTGTTGATCGGCGAAAACGCCGACACC
GAGAGGTAACGCCCAGGGTTGCGCAGAGCACACACCAATGCTCCGTGACCGCCCATGGAG
TGGCCGCTGATACCGCGCTTGCCCGACGCCGGGAAATGCGCTTCCACCAATGCAGGTAAT
TCCTGCACCACGTAGTCATGCATCCGGTAATGCTTGGCCCAGGGTTCCTGGGTGGCATTC
AGATAAAACCCGGCCCCCAGGCCAAAATCCCAGGCGTTATCAGGGTCGCCCGGCACGCCG
GGACCACGTGGGCTGGTGTCGGGCGCAACGATGATCAGCCCCAGTTCGGCAGCCATGCGC
TGAGCGCCGGCCTTCTGCATGAAATTCTCATCGGTGCAGGTCAACCCGGACAGCCAGTAC
AGCACCGGCAGCTTGCCGCCCTGCTCCGCTTGCGGCGGCAGGTACACAGCAAAGGTCATG
TCGCAACCGAGCACATCGGAATGATGCTTGTAGCGTTTGTGCCAGCCACCGAAGCTTTTC
TGGCACGACAGGTTTTCCAGACTCATGGGATGCTCCCAACTGCAAGCCGAAAGCTACAAG
CCGCATGTGGGCGTAAACCCTCTTGCAGCTTGACGCTTGCAACTTGCCGCTGCTTCAAAA
ATGAATGACGGTACGAATGCTCTTGCCTTCATGCATCAGGTCAAACGCTTTGTTGATATC
TTCCAGGCCCATGGTGTGGGTGATGAAGGTATCCAGCGGGATTTCACCGGTCTGGGCCAT
TTCCACGTAGCTAGGCAATTCCGTACGGCCACGCACGCCGCCGAAGGCCGAACCGCGCCA
GACGCGACCGGTCACCAACTGGAAAGGTCGAGTAGAGATTTCCTGCCCGGCACCGGCCAC
ACCGATAATCACCGACTCGCCCCAGCCTTTGTGGCAGCACTCGAGGGCCGCGCGCATCAG
TTGCACGTTGCCGATGCACTCGAAGGAAAAGTCCACACCACCGTCAGTCAAATCGACGAT
CACGTCCTGGATCGGGCGGTCGTAGTCTTTTGGGTTGATGCAATCGGTGGCGCCCAATTG
CTTGGCGATTTCAAACTTGGCCGGGTTGATATCGATCGCGATGATGCGACCGGCCTTGGC
TTTGACCGCACCGATCACAGCCGACAGGCCTATACCGCCAAGACCGAAGATGGCCACGGT
GTCGCCCGGCTTGACCTTGGCGGTATTGATCACCGCACCAATGCCGGTGGTGACGCCGCA
ACCGAGCAGGCAGACTTTTTCCAGCGGTGCCTCTTTAGGAATCTTGGCCACGGAAATTTC
CGGCAGCACGGTGTACTCCGAGAAGGTCGAGGTCCCCATGTAGTGGAAAATCGGCTGGCC
CTTGTAGGAAAAACGCGTGGTGCCGTCGGGCATCAGGCCTTTACCCTGGGTGGAGCGAAT
GGCCTGGCACAGGTTGGTCTTGCCCGACAGGCAGAATTTGCACTTGCCGCATTCCGGGGT
GTACAGCGGAATCACATGATCACCCACGGCAACCGAGGTGACGCCCTCGCCGATCGCTTC
AACCACAGCGCCGCCTTCGTGACCCAGGATCGACGGGAAGATGCCTTCCGGGTCCGCGCC
CGACAGGGTGTAGGCGTCGGTGTGGCATACGCCGGAAGCCACCACGCGCAGCAGGACTTC
ACCCGCCTTGGGCATGGCGACATCCACTTCGACGATCTCCAGCGGTTTTTTGGCTTCAAA
GGCGACAGCGGCGCGTGACTTGATCATCCGGGTTTCTCCAGGGGCTTAAAAGTGAGAACG
GCAGTGTAAAACAGGGCTCAGTGATTAATAATCCGGCACAAAGCAAAACATTATTGCTGC
ACAGGGATAATCATCATGTTGGAGAACCGCTGGGAAGGCATCGATGAATTTGTCGCGGTG
GCCGAATGCAGCCAGTTCACTGCCGCCGCCGAACGCCTGGGCGTTTCCTCGTCCCATATC
AGCCGTCAGGTCGCGCGCCTGGAAGAGCGCCTGCAAACACGCTTGTTGTACCGCAGCACC
CGCAAAGTGACGCTGACCGAAGCCGGGCAAACCTTCCTCCAGCATTGCCAACGCCTGCAA
GACGGACGCGAAGAAGCGCTGCGCGCGGTGGGCGACCTGACCAGTGAACCCAAGGGCATG
CTGCGCATGACCTGTGCCGTGGCGTACGGCGAGCGGTTTATCGTGCCGTTGGTGACGCGC
TTCATGGGGCTTTACCCGCAGTTGCGGGTGGACATCGAACTGAGCAACCGCCAACTCGAC
CTCGTGCACGAGGGTTTGGACCTGGCGATTCGCCTGGGACGCCTTTCAGACTCGAGGATG
GTTGCCAGCCGCCTGGCGCCACGGCGCATGTACCTCTGCGCGTCGCCGTCCTACCTCAAA
CGGTACGGCCGTCCGCATAGTTTGTCGGAGTTGAGCCGACATAACTGCCTGATCGGCAGT
TCGGACGTCTGGCAACTGGCCCAGGATGGGCGGGAGTTTTCTCAGCGAGTGCAGGGAAAC
TGGCGTTGCAACAGTGGGCAGGCGGTGTTGGAGGCCGCATTGCAAGGCGTGGGGTTGTGC
CAGTTGCCCGACTATTACGTACTGCAGCACTTGCACAGCGGGGCGCTGGTGTCGCTGCTG
GAGGCGCATCAGCCGCCGAATACGGCGGTGTGGGCGCTGTATCCGCAGCAGCGGCATTTG
TCGCCCAAGGTTCGAAAGTTGGTGGACTTTTTGAAGGAGGGGTTGGCTGGACGGCCGGAG
TACAGCAGTTGATCGCTCACTGAAGGGGCGACGCGGCAACTGATTAACGCCGGTTAACCC
AGCGCAACCGCAACCACTCAAGATCCTCCTGCCGGGTCACCTTGATATTGTCCGAGCGCC
CTTCGATCAGGCGTGGCGCCTGGCCGGACCATTCCATGGCCGAGGCTTCGTCAGTGATGA
CCGCGTCGGCCACCAGGCTGTCGGCCAATGCGCGGTGCAAGGCACCGAGGCGGAACATTT
GCGGCGTGTAGGCTTGCCAGATCAAGCTGCGATCCACGGTTTCCACCACGCGACCGAGCT
TGTCGACACGCTTGAGGGTGTCACGGGCCGGCACCGCCAGCAGACCACCGACAGGATCAT
CAGCCAGCTCGCTTAACAGTTTGTCGAGATCATCACGGCTCAAATTGGGCCGGGCAGCAT
CATGCACCAGCACCCAGTCGTCATCACTGGCGCCCAGGGCGTTCAAGTGCAGCAGTGCAT
TGAGTACCGAGCCCGAGCGCTCTGAACCGCCGTCTGCGCGCTGGATACGCGGGTCAACAG
AACAGGCCAGCGTGGGCCAATAGGGATCATCCGGAGCAAGACTGACCACTAGGCCCTTGA
GCGCTGGATGGTCGAGAAAACAGCAGAGACTGTGTTCGAGAATAGTGCGCCCGCCCAACT
GCAAATATTGCTTGGGACGGTCCGCGGCCATACGGGCACCGACGCCCGCGGCAGGAATCA
CGGCCCAGAAGGCCGGCAAGCTGTTGCTCATTGGGCCAACTGGTAGAGGGTCTCGCCCTC
CTTGACCATGCCCAACTCATGGCGCGCCCGCTCTTCAACAGTCTCCGTGCCTTTTTTCAG
CTCAAGCACTTCGGCGTAGAGCACGCGATTGCGCTCCAGCAGGCGTTCGTTTTCGGCGCG
CTGGTCGGCAATTTGCTGGGTCAGGTCTTTTACCTGGGCAAAGCTGCCATTACCCACCCA
TAGGCGGTACTGCAGGCCAGCCAGCAACAAGAGCAAGACGAGGAACAACCAATTGGGACT
GCGCATCGAATATCGGGTATCCAGTGAAAAAAGACAGCCATGCAAAACTTTTGAAGCAAC
TGATAGCACGAAGCCTGGAAGAACCAGGCTTGTGCTTGATAGCCATCAGATTAACGCCGA
AATGTTCACTATCGTGAATTTTCCGACGCGATCCGCTGACTTTTTACTACTCAGCGATCA
GCCGCGAAACTCACCGCGCCCGTTGTACTTGGCTTTGCCACCCAATTGCTCTTCGATCCG
CAGCAATTGGTTGTACTTGGAAACGCGATCGGAACGGCACAGGGAACCGGTCTTGATCTG
GCCTGCCGAGGTGCCCACAGCCAGGTCGGCAATGGTCGAGTCTTCGGTTTCGCCGGAGCG
ATGGGAGATCACCGCGGTGTAGCCCGCAGCCTTGGCCATCTGGATAGCTTCCAGGGTTTC
GGTCAGGGTGCCGATCTGGTTGAACTTGATCAGGATCGAGTTGGCGATCTTTTTGTCGAT
GCCTTCTTTCAGGATCTTGGTGTTGGTCACGAACAAGTCGTCGCCCACCAACTGGATTTT
CTCGCCGATTTTATCGGTGAGGATCTTCCAGCCGTCCCAGTCGGACTCGTCCAGGCCGTC
TTCGATCGAGATGATCGGGTAGCGCTGGGTCAGGCCCTTCAGGTATTCGGCAAAACCTTC
GGAGTTGAACACCTGGCCTTCGCCGGACAGGTTGTACTTGCCGTCTTCATAGAACTCGCT
GGCCGCGCAGTCCAGAGCCAGGGTCACGTCGGTGCCCAGCTTGTAGCCGGCATTGGCCAC
GGCTTCGGAGATCACTTTCAGTGCATCTTCGTTGGACGCCAGGTTGGGCGCGAAACCACC
TTCGTCACCCACTGCGGTGCTCAGGCCACGGGCCTTCAGCACAGCCTTGAGGTGATGGAA
AATCTCGGTGCCCATGCGCAGGCCTTCGGAGAAGGTCTTGGCGCCAACCGGCTGCACCAT
GAATTCCTGGATATCGACGTTGTTATCGGCGTGCTCGCCACCGTTGATGATGTTCATCAT
CGGTACCGGCATCGAGTACACACCCGGCGTGCCGTTCAGGTTGGCGATGTGCGCGTACAG
CGGCAGGTCCTGGTCCTGGGCGGCCGCCTTGGCTGCGGCCAGGGACACGGCGAGGATGGC
GTTCGCGCCCAGGCTACCTTTGTTTTCGGTGCCGTCGAGCTTGATCATCGCGTGGTCCAG
GGCTTTTTGGTCCAGCGGGTCCTTGCCCAGCAGCAGGTCACGAATCGGGCCGTTGATGTT
GGCTACAGCCTTGAGTACACCCTTGCCCAGGTAACGGCTCTTGTCGCCATCACGCAGTTC
CAGCGCTTCGCGCGAACCGGTGGAAGCACCGGACGGCGCGCAGGCGCTGCCGATGATGCC
GTTATCGAGAAGCACGTCGGCTTCGACGGTGGGGTTGCCACGGGAGTCGAGAACTTCACG
ACCTTTGATGTCGACGATTTTTGCCATTGTTGTAAACACTCCAAAGTTGACGAAAACGAC
GCAGCTGAAGGGAAACTTTTGACCGACCGCAAGGGTGGAACAACGGGGCAGGCTTGCAGG
CGACAAGGCTCAGGCCCGAGGGCCTGAGCAGAAAACGTGGGAAAGTCTACCGGAGAAACG
CGGCTTACGCGGTCTCTACCGTCGGAAAACTCTTGACCAGTTCATCCAGTTGCTTGAGCT
GGGCCAGGAATGGCTCCAGTTTGTCCAGGCGCAGGGCGCATGGGCCGTCGCATTTGGCGT
TATCCGGGTCCGGATGGGCTTCCAGGAACAGGCCGGCCAGGGACTGGCTGATGCCCGCCT
TGGCCAGGTCCAGCACCTGGGCACGGCGCCCACCAGCGGAATCGGCACGACCACCGGGCA
TTTGCAGCGCGTGGGTCACGTCGAAGAACACCGGGTATTCGAACTGCTTCATGATGCCGA
AACCAAGCATGTCCACCACGAGGTTGTTGTAGCCGAAGCTCGAACCGCGCTCGCACAGGA
TCAACTGGTCGTTACCCGCTTCCACGCACTTGTTCAGGATGTGTTTCATTTCCTGAGGCG
CGAGGAACTGGGCTTTCTTGATATTGATCACAGCGCCGGTCCTGGCCATCGCCACGACCA
GATCGGTCTGGCGCGACAGGAAGGCCGGCAACTGGATGATGTCGCATACCTCGGCGACGA
CCGCGGCCTGTTCAGGCTCGTGGACGTCGGTAATGATCGGCACGCCGAAGGCTTGCTTGA
TGTCCTGGAAGATCCGCATGCCTTCTTCAAGACCTGGGCCGCGATAGGAGGTCACGGACG
AACGGTTGGCCTTGTCGAAGCTGGCCTTGAACACGTAAGGGATACCGAGTTTCTCGGTAA
CCTTGACGTACGCTTCACAGACCTGCATCGCCATGTCGCGGCTTTCCAGTACGTTCATGC
CGCCAAACAGCACCATGGGCTTGTCGTTGGCAATCTCGATGTCGCCTACGCGAATGATCT
TCTGGGCCATCAGGTTTACGCCTTCTTCTGATGTTGCGTCAGTGCGGCTTTAACGAAACC
GCTGAACAACGGGTGACCGTCACGTGGAGTCGAGGTGAACTCCGGGTGGAACTGGCAGGC
GACGAACCATGGATGATCCGGTGCTTCAACCACTTCAACCAGCGCGCCATCACCGGAGCG
ACCGGAAATTTTCAGGCCGGCTTCTTTGATCTGCGGCAGCAGGTTGTTGTTCACTTCGTA
ACGGTGACGGTGACGCTCGACGATCACATCCTTGCCGTAGCAATCGTGAACCAGGGAACC
CTGTTCCAGCAGGCAGTCCTGTGCGCCAAGGCGCATGGTGCCGCCCAGGTCGGAGCTTTC
GGTACGGGTCTCAACGGCGCCAGTGGCGTCTTCCCACTCAGTGATCAGGCCCACGACCGG
GTGGCCGCTCTTGCTGTCGAACTCGGTGGAGTTGGCGTCTTTCCAGCCCAGCACGTTACG
GGCGAACTCGATAACGGCCACTTGCATGCCCAGGCAGATCCCCAGGTACGGCACCTTGTT
CTCACGAGCGTACTGCACGGCGGTGATCTTGCCTTCCACGCCACGCAGGCCGAAACCGCC
GGGTACGAGGATTGCATCGACACCCTCGAGCAGCGCAGTGCCCTGGTTCTCGATGTCTTC
GGAGTCGATGTAGCGCAGGTTGACCTTGGTACGGTTGCTGATACCGGCGTGGCTCATCGC
TTCGATCAGCGACTTGTATGCATCCAGCAGTTCCATGTACTTGCCGACCATGGCGATGGT
GACTTCGTGCTCCGGATTGAGCTTGGCGTCGACCACGGCTTCCCACTCGGACAAGTCAGC
GCCATTGCACTGCAGGCCAAAACGCTCAACCACGAAATCGTCCAGGCCTTGCGAATGCAG
GATGCCGGGGATTTTGTAGATGGTGTCGGCGTCTTCCAGGGCAATCACCGCGCGTTCTTC
AACGTTAGTGAACTGCGCGATCTTGCGACGCGAGGAGATGTCGATCGGGTGATCCGAGCG
GCACACCAGCACGTCCGGTTGCAGACCAATGGAACGCAGTTCCTTGACCGAGTGCTGGGT
AGGCTTGGTTTTGGTTTCGCCGGCGGTGGCGATGTACGGCACCAAGGTCAGGTGCATCAG
CATCGCGCGCTTGGCGCCGACTTCGAAACGCAATTGGCGGATGGCTTCGAGGAACGGCTG
GGATTCGATGTCACCCACGGTGCCACCGATCTCGACCATCGCCACGTCGGCATCGCCGGC
ACCCTTGATGATGCGGCGCTTGATTTCGTCGGTGATGTGCGGGATTACCTGGATGGTTGC
ACCCAGGTAGTCACCACGACGCTCTTTGCGCAGCACATGCTCGTAGACACGGCCGGTGGT
GAAGTTGTTGTTCTGGGTCATGGTCGTGCGGATGAACCGCTCGTAGTGGCCCAGGTCCAG
GTCGGTCTCGGCGCCGTCGTGTGTGACGAACACTTCACCGTGCTGGAACGGGCTCATGGT
GCCCGGGTCGACGTTGATGTACGGGTCCAGCTTGAGCATGGTGACTTTAAGCCCCCGCGC
CTCCAGGATGGCCGCCAATGAAGCGGAGGCAATGCCTTTCCCCAATGAAGAAACAACACC
GCCCGTGACGAATATGTAGCGCGTCATGAAAAACCCTAGAAGTCTGCGTTAAAGCGGTCC
GAGCCGCCGGGGAAAGCGAAGAGAGGCCGAAGCCCCCGATCACCTGCATTAATCACAGTG
CACCTTTCAAAAAAACCGCCGCGTTGTGACAGACCAGCAATGAAACACCGGTACGTTGAT
CGCTACACATTTTTTGGAATCGCCCAGCAAAGACTGCTTGGTAATCGGCAACTCCTGCGA
TTCAGGCGAATCCACAGAAGTTGTATCAAGAAGGGAGCGTAGTCTACCGGAAAGGCTCTA
TCAGCTCAAACCTTGATCGCAGGTCTGTGGCATCCAATGTAATTGCCAGCCTTCAGTCGT
GACCGCCCAAGATCCAGCAACGCTGGGCACACCCAGCAATTGCTCGCCACGATACAGCAG
CGGCAATCTGCCACGGACGAAGCCCGGCAGCCCACTTTCGTTGAGTAGGCGCTTCAAGTC
ACGCCGACCCCGACCGGGCACTTCTAGGATTTCACCGCCTTGGCGATAGCGAACCGTCAA
CGGTCCTGCGGGCACTTGGCCGATCAGTTCCAAGCGGCCATTGCCGGGTAACTCTAGTGG
GCTTTGCGGATCGGGCCAGCTCACCGTTGCGTGGGAAAATTCCGACCATTCACGCGGCAA
CCACCAGATGCGCCCGCCGCCGCGCTGCAACTCGCCGTCGGCCAGGCGCCACAGTGGCTG
TGCATCGCCCTTGGCATCGCGCAGGCAATGCCAGCCGGACCAGTGGTCGCTGTCGGGTAA
ACGTGTAAGCGGAGTCAGCCAGTAACGCAAGGCGTTGCGCTGACGGGCATCGGAAAGCTC
ACGCAGTGACGCAACGGCCAGTGACGGCAGGGGCAGCCAGGCAAAGGGCGAAGGTTGGTC
TGCGACCTCAAGGTCCATACGGGCCAAGTCATCCAGTAGCCCCTGGGCTTCACTGAGGTG
TTCAGCGGCGCGCGCCAGACTGGGGACGGTTTGAGGCCAGCGCGCCGTCAGCATCGGGAA
CACGTGTTGCCGCAGGTAGTTACGCGAAAAGCGCGGGTCCGTGTTGGACGGGTCTTCGAT
CCACTGCAGTTGGTGCTCGCGGGCATACACGTGCAGCTCAACGCGCGACACATCCAATAA
CGGCCGCAGCAGGTAACCACCCGCCAACGGCCGACACACGGGCATTGCCGACAGCCCGCG
CACGCCCGCCCCGCGCAACAGACGGAACAATAAGGTTTCGGCCTGATCCTCGCGGTGCTG
GCCCGTCAGCAGCGTCTCCCCTGCTCCCGTCACCTCTTCGAACGCCTGATAACGCGCATC
ACGGGCCGCGCGCTCAAGGCTGGCACCTGGCTGCACGTGCACATGCATCACCCGCAACGG
CACGCCCAGGCGGTCACATACCGCTTGGCAATGAGCCGGCCAGGCATCGGCTGCCGCTTG
CAGGCCATGATGAACATGGACCGCTCTGAGAGGCGGCAGCGTTTCGGTCGTTGCAAGGGA
GGCCAGCAGGTGCAGCAAGACGGTGGAATCGAGCCCACCAGAGAAGGCGATATGCCAGGC
CGGGGCGTTGCGCCAGGGAGCCAGGGCTTGCAGGAGTTTGGCGGGGAGCAGGGGTTTCAT
CAGATGTACCGCCCCCGACCCTGGATACGTTCGACTATGGGTTCCTCAGAACCCATAGGG
CTGCTTCGCAGCCCAGCGCGGGCGGTGCGACGATTCGACAAGCCCGCTCACCAAGGCGGG
CCACGTCCACATTTAGAACGGACTTTACAGACCGTAGCTCATCAGGCGCTCATAACGACG
GGCCAGCAGCGCTTCGTTATCCAGCTTCTTGAGCATCGCCAACTGCGAACCCAGTTCAGC
ACGGATGGTGGCAGCAGCAGCGGCAGGATCGCGGTGGGCGCCGCCCAACGGCTCGGCGAT
CACTTTGTCCACGATACCCAGGCCCTTGAGGCGATCGGCGGTGATGCCCATGGCTTCGGC
AGCGTCCGGCGCCTTGTCGGCGGTTTTCCACAGGATCGAGGCGCAACCTTCCGGCGAGAT
CACCGCGTAGGTCGAATATTGGAGCATGTTCAGTTGGTCGCAGACACCAATGGCCAGTGC
ACCGCCAGAACCACCCTCACCGATCACGGTGGCAATGATCGGGGTTTTCAGGCGGGACAT
GACGCGCAGGTTCCAGGCAATCGCTTCGCTCTGGTTGCGCTCTTCGGCGTCGATACCTGG
GTAAGCCCCTGGCGTATCGATGAAGGTCAGGATTGGCATCTTGAAACGCTCAGCCATTTC
CATCAGGCGGCAGGCCTTGCGGTAGCCTTCCGGACGCGGCATGCCGAAGTTGCGGCGCAC
TTTCTCACGCACTTCACGGCCTTTCTGGTGACCGATAACCATGACTGGCTGGTCGTCCAA
ACGCGCGATGCCACCCACGATGGCCGCGTCGTCGGAGAAGTGACGATCGCCGTGCAGCTC
GTCGAATTCGGTGAAGATATGCTGAATGTAGTCCAGGGTGTACGGACGGCGCGGGTGGCG
AGCCAGGCGCGCAATCTGCCAGCTGGTCAGCTTGCCGAAGATGTCTTCGGTGAGCGTGCT
GCTCTTGTCTTGCAGGCGGGCGATCTCATCGCCGATATTCAGCGAATTGTCATTGCCGAC
CAGGCGCAGCTCTTCGATCTTGGCTTGCAGGTCAGCGATCGGCTGTTCGAAATCAAGAAA
ATTCGGGTTCATAAGCGTCCGTCTTGGGTCGACGGCCAGGGCGTGCCTGGCCAGCCGGTT
GTCTATTCGCGCCCTACCTTAAGGGAGAGGCGCGTTTAGGTCGAGATTAAATGTTCAGTC
GAGATCAGGCGAAATGCTATCACCTGGCCGTCAACGGTATTGGAGGAAGACGTTGTCACG
GCCGAACTGGTCACGCAATGCTTGAATCAAGCCATCAGCAGGATCAATTCGCCACGTCTC
ACCGAACTGCAACATGGCCTTGGCGTCGCTGCCGGTGTACTCCATCGTGACCGGGCATGC
ACCCCGGTGGCGCTTGAGCAGGTCGCCCAACCAGCGTAGCTGATCGCCTTTGAGCGCTTC
GGTTTTCACCTTCAAGCGCAGGCTTTCGGCCAGGTTGGTGCGCGCATCTTCCATGCTCAT
CACGCGTTTGATGCGCAGGCGCAGGCCGCCGGAGAAGTCATCATTGCTGACCTCCCCTTC
CACCACCACCATCGCATCGGTCTGCAACAGCGATTGCGCGGAATGGAACGCATCGGCAAA
CAGCGACGCTTCGATCCGGCCCGAGCGGTCGTCGAGGGTGATGAAGCCCATCTTGTCGCC
CTTTTTATTTTTCATCACCCGCAGGGCGATGATCATGCCGGCCACGGTCTGGGTATCCCG
TGCCGGTTTCAGGTCGATGATGCGCTGGCGGGCAAAACGGCGGATCTCGCCTTCGTATTC
GTCGATCGGATGGCCGGTCAGATACAGACCCAAGGTGTCTTTTTCACCCTTGAGGCGTTC
CTTGAGGGTCAGTTCCTTGGCCTTGCGGTGATTGCCGTAGACATCTGCGTCCTCTTCGAC
GAACAACCCGCCAAACAGGTCGGCGTGGCCGCTATCGTGGGTGCGGGCGGTCTGCTCGGC
GGCCTTGATCGCTTCTTCCATGGCGGTGAGCAGCACCGCGCGGTTGCGGTCGATATTGGC
CTGATAGGCCTTCGGCTCATCATGGAAATACGGGCCGAGACGGTCCAACGCGCCGCTGCG
GATCAGGCCATCAAGGGTTCGCTTGTTGATGCGCTTGAGGTCAACCCGCGCACAGAAATC
GAACAGGTCCTTGAACGGTCCGTCCTGACGCGCTTCGGTAATCGCTTCCACCGGGCCTTC
GCCCACACCCTTGATTGCACCGAGGCCGTAGATGATGCGGCCTTCGTCGTTCACCGTGAA
CTTGAACTCCGAGGCGTTCACGTCCGGCGCGTCGAGGCGCAGCTTCATGGTGCGCACTTC
CTCGATCAGGGTCACGACCTTATCGGTGTTGTGCATATCCGCCGAAAGTACCGCGGCCAT
GAACGGCGCCGGGTAGTGGGCTTTGAGCCAGGCGGTCTGGTACGACACCAGCCCGTAGGC
CGCGGAGTGGGATTTGTTGAAGCCATAACCGGCGAATTTTTCCACCAAGTCGAAGATGTT
ACCCGCCAGGTCCGCGTCGATATTGTTGGTGGCGCAACCCTCAATGAAACCGCCGCGCTG
CTTGGCCATTTCCTCGGGTTTCTTTTTACCCATGGCTCGACGCAGCATGTCCGCGCCGCC
GAGGGTATAACCGGCCATCACCTGGGCGATCTGCATCACCTGTTCCTGATACAGGATAAT
GCCGTAGGTGGGTGCCAATACGGGCTTGAGGCCTTCGTACTGGTAGTCGGAGTGCGGGTA
AGCCAGTTCGGCGCGGCCGTGCTTGCGGTTGATAAAGTCGTCAACCATGCCCGATTGCAG
CGGGCCTGGACGGAACAGCGCCACCAGTGCGATCAAGTCTTCCAGGCAGTCGGGCTTGAG
TTTTTTGATCAGCTCTTTCATGCCGCGCGACTCGAGCTGGAACACCGCGGTGGTCTCGGC
TTTTTGCAGCAGGGTGTAGGTCGGCTTGTCGTCCAGCGGGATAAACGCGATATCCAGCGG
CTCTTCGTTGACCTTGGCGCGGTCGCGGTTGATGGTCTTGAGCGCCCAGTCGATGATGGT
CAGGGTCCGCAGGCCAAGGAAGTCGAACTTCACCAGGCCGGCCGCCTCCACGTCGTCCTT
GTCGAACTGGGTCACCAGGCCGCCGCCCTCTTCATCGCAGTAGATCGGCGAAAAGTCGGT
GAGCTTGGTCGGCGCGATAACCACACCACCCGCGTGTTTGCCGACGTTACGCACCACACC
TTCAAGCTTGCGCGCCATGTCCCAGATTTCGGCGGCTTCTTCATCGACCTTGATAAAGTC
GCGCAGGATCTCTTCCTGCTCATAGGCCTTTTCAAGGGTCATGCCGACTTCGAACGGGAT
CATCTTCGACAGGCGATCCGCCAAGCCGTAAGACTTGCCCTGCACTCGTGCCACGTCGCG
GATAACCGCCTTGGCGGCCATGGACCCGAAGGTGATGATCTGGCTCACGGCGTTGCGGCC
GTATTTCTCGGCCACGTATTCGATTACGCGGTCGCGACCGTCCATGCAGAAGTCGACGTC
GAAGTCGGGCATGGAGACCCGCTCCGGGTTCAGGAACCGTTCGAACAGCAGGTCATATTC
CAGGGGGTCGAGGTCGGTGATCTTCTGCACATAGGCCACCAGCGACCCGGCACCCGACCC
ACGCCCAGGCCCTACCGGCACGCCGTTGCTTTTGGCCCACTGGATAAAGTCCATTACGAT
CAGGAAGTAACCGGGGAACCCCATCTGGATGATGATATCCAGCTCGAAATTCAGCCGATC
GACGTAGACCTGGCGCTTGGCTTCGTAATCTTCGGTGGTGTCCTTGGGCAACAGAACGCT
GAGACGCTCCTCCAGACCATCAAACGACACCTTGCGGAAATACTCGTCGATGGTCATGCC
ATCGGGGATCGGGAAGTTGGGCAGGAAGTGCTTGCCCAGCTTCACTTCGATGTTGCAGCG
CTTGGCGATCTCGACGGAGTTTTCCAGGGCCTCGGGCAAGTCGCTGAACAGCTCGGCCAT
TTCCTCGGCGCTTTTGAGGTACTGCTCTTCGCTGTAATTCTTGGAGCGGCGCGGGTCATC
CAGGGCCCGACCTTCACCGATGCATACGCGGGTCTCGTGGGCTTCGAAATCTTCTTTCTT
GATAAACCGCACATCGTTGGTCGCCACCAGCGGCGCGCCCAGCTTGTCGGCCAGGGCCAC
GGCGGCGTGCAGGTGCTCCTCATCATTGGGGCGGTTGGTGCGCTGCACTTCCAGGTAGAA
GCGATCCGGGAAGACCTGCATCCACTCCTTGGCCAGCACTTCAGCTTCGTGGGGGTTGCC
GCCCAGCAGCGCAAGACCGATCTCGCCCTCTTTGGCGGCCGACAGCATGATCAGACCTTC
ACTGGCCTCGGCCACCCACTCGCGCTCAATGATGATCGAGCCATTGCGCTGACCATCGAT
AAACCCGCGGGAAATCAGTTCGGTAAGGTTGCGATAACCCACGCCGTTCATCGCCAGCAG
GCTGATACGGCTCAGGGCATTGTCCGGGTCCTTGTTGGACAGCCACAGGTCGGCACCGCA
GATCGGCTTGATGCCGGCGCCCATGGCGTTCTTGTAGAACTTGACCAGGGAACACATGTT
GTTCTGGTCGGTCACCGCGACTGCAGGCATGTTCATGCCCACCAGGGTTTTGACCAGGGG
TTTGATTCGTACCAGGCCGTCGACCAGGGAGTACTCAGTGTGCAGGCGCAGGTGAACGAA
TGAAGCCGGCATAGTGATCCTGTCTTATACGTGGAAACAACAAGGCCCGGATTGTACCGG
GCCTTGGCAAAAACATCAGCCTCGCGACTACACCTCGCTGAGACTCTCACGCGCCTCGTA
AGCCAGGCGGACCGGGCCAAACGAACGGCGGTGGATCGGCGTCGGGCCAAGGCGCGCCAG
GGCTTCCAGATGAACGGGCGTCGGGTAGCCTTTATGACCGCCGATCCCGTAGCCGGGATA
GATCAATTCGAACGCGGCCATCTCACGGTCACGGCTGACCTTGGCCAGGATCGATGCGGC
AGCGATGGCCGGAACCTTGCTATCGCCCTTGACCACCGCTTCGGACGGCATCGCCAATTT
GGGGCAACGGTTACCGTCGATCATCGCCATCCTGGGCGTGATGTGCAGGCCCTCCACCGC
GCGCTGCATGGCGAGCATGGTGGCGTGAAGGATATTCAGTTCGTCGATTTCTTCAACTTC
GGCCCGGGCGATGTGCCAGCTCAGGGCTTTCTCACAGATCTCGTCGAAGAGCTTTTCCCG
ACGGGCCTCGGTGAGCTTTTTCGAGTCATTCAGCCCCAGGATCGGACGGCTTGGGTCGAG
GATCACCGCCGCCGTAACGACAGCGCCACACAATGGCCCGCGCCCGACTTCGTCAACACC
GGCCACCAGTGCGCGGGCCTCGGCGACCAGGCTGAAATCCAGGCCCATTTGCGTCGTCAT
AAGGTTTCCTGTTTGTTGCCAATCAAGCTCAATACAGCGTCAGCCGCCTGGTTGGAAGCA
TCACGACGCAAGATGCGATGAATTTCGTCGAAGCCACGGGTCTGCTCGTCGCCGCCGTCG
ATCAAAGGCAGCAGCGTTTGCGCGAGGGCTTCGGGGGTTGCGTCGTCCTGCAGCAACTCC
GGCACCAACAAGCGCTGGGCGAGCAGGTTGGGCAGGGAAATGTAGGGGCTCCTGACCATG
CGCTTGAGAATCCAGAACGTCAGCGGCGCCAAGCGATAAGCCACGACCATCGGACGTTTG
TACAGCAAGGCCTCCAGCGTCGCGGTTCCCGAGGCGATCAGCACCGCATCGCAGGCGGCC
AGGGCCAGGTGCGACTGGCCGTCGAGCAGGGTCAGCGGCAGATTGCGCCCCTCAAGCAAC
GTCTCGATTTGCACGCGACGTTGCGGGCTGGCACACGGCAGCACGAAACGCACACCCGGC
TTCAGGGCTCGCAGGCGCTCGGCGGCATCGAAAAACACGCTGGCCAGACGCCCGACTTCG
CCGCCTCGACTGCCAGGCATCAGCGCGACGAGCGGACCGTCAGCCAGGCCTAATTCGACG
CGGGCCGCTGCGCGATCAGCGTGCAACGGGATGGTGTCGGCCAACGTATGACCCACGAAC
CTCACCGGCACGCCCTTCTCTTCATAGAACCGGGCTTCGAACGGCAGCAACGTGAGCATC
AGGTCACAGCCTTCGCGTATCTTGAGCACGCGCTTCTGCCGCCATGCCCACACGGAGGGG
CTGACGTAGTGCACGGTCTTGATGCCGGCCTGACGCAACTTGAGTTCGATATTGAGGGTG
AAGTCCGGCGCGTCGATTCCGATAAAGACGTCAGGCTTTTCTTCGATCAGGGTCTTGATC
AGCAGCTTGCGTCGAGCCAACAGCTCACGCAGGCGACCCAGCACTTCCACCAGGCCCATG
ACCGACAGGCGCTCCATGGGGAAATAGGAGGTGAGACCTTCAGCCTGCATCAGCGGGCCG
CCGACACCGATAAATTCCACTGCCGGGTGCTGGACTTTGAGGGCTCGCATAAGACCTGCG
CCCAGAATGTCACCTGAAGCCTCGCCTGCCACCAGCGCGATACGCAGATTAGCCATGATC
AGCGGGTGATGCCGCGGGTCGACGCCTGGATCGAGTCACGGAACACCGCGACTTCCGGGA
ACAACGCTGCCGGCTCGGTCAGTTGGGTCAATGCCTGATCCACCGTCAGGCCCTGGCGGT
AAACCACCTTGTAGGCACGGCGCAACGCGTGGATGGCCTCTTCGCTGAAGCCTCGACGAC
GCATGCCTTCGAAGTTCATGCTACGCGCCTCGGCCGGGTTGCCGAATACGGTCACAAACG
CCGGAACGTCCTTGCCGATGGCGGTGCCCATCCCCGAAAAGCTGTGAGCGCCGATATGGC
AGTACTGGTGCACAAGGGTAAATCCGGACAGGATTGCCCAATCGTCGACGTGCACATGAC
CGGCCAACGCAGTGTTGTTGACCAGGATGCAGTGATTGCCGATCACGCTATCGTGGCCGA
TATGGGCATACGCCATCACCAGATTGTGGTCACCCAGGGTGGTTTCCGCACGGTCCTGCA
CAGTGCCTCGATGAATGGTCACGCCTTCACGGATGATGTTGTGGTCACCGATTACCAAGC
GCGTTTCTTCACCCTTGTACTTCATGTCCGGGGTGTCTTCGCCTACCGAGGAGAACTGGT
AGATACGATTGTGTTTGCCAATGCGGGTCGGACCTTTGAGGATCACGTGCGGCCCGATGA
CAGTCCCCTCGCCGATTTCCACACCTGCGCCGATGATCGACCAGGGGCCGACCTCAACGT
CGGCGGCCAGAACGGCCGACGGATCGATGATTGCGCGAGGGTCAATCAAACTCATAGTTT
GCGTTCCGCGCAGATGATCTCAGCGGAGCACACCGGCTTGCCATCTACCGAAGCCTGGCA
TTCGAACTTCCAGATCTGGCGCTTGCAGCTGATGAATTTGGCTTCCAGGATCAACTGGTC
ACCCGGCGTAACCGGATTGCGGAAACGCAACTTGTCCGAACCCACGAAATAGTAAAGCGT
GCCATCGGCAGGCTTGAGGTCGAGCATTTTGAAACCAAGAATACCGGCAGCCTGGGCCAT
CGCTTCGATGATCAACACGCCCGGCATGATGGGATGCGCGGGGAAGTGACCATTGAAGAA
CGGTTCGTTGATGCTGACATTCTTGTAGGCACGAATGCGCTTTTCCTCAACATTGAGGTC
CACTACGCGGTCCACCAGCAGGAACGGGTAACGGTGAGGCAGGTATTCGCGAATCTCGTT
GATGTCCATCATTTCGGGGGGAAGCCTGTAATAAAGATTGGGGGCGTGCGACTAAACGCA
CGCCCCGCTAGCAAATCAAGGAGGCAAGTCTAGCGGCTGTGCACACTTGATATGGAAATG
GTATCAGCCTTCTGATGAAGCATTACCGCCAGGGGTCACGTCCCCAACACGCTTTTCCAG
CTGTTTGAGACGTCGAGCCATGTCGTCGAGCTGCCTCAACCGCGCTGCACTCTTGCGCCA
CTCAGCCGCAGGCTGCATGGCGGTACCGGACGAATAGGCCCCTGGCTCGGTAATCGAGTG
AGTGACCATGGTCATACCGGTGATGAATACGTTGTCGCAAATATCGATATGCCCTACCAG
CCCAACGCCACCGGCGAGCATGCAATGCTTGCCGATTTTGGTGCTGCCGGAAATCCCCAC
GCACGCCGCCATGGCGGTGTGATCGCCAATCTGTACGTTGTGGGCGATCTGGATCTGGTT
GTCGAGCTTCACACCGTTACCGATCACGGTATCGGCCAGGGCCCCGCGATCGACGGCTGT
GTTGACACCGATTTCCACGTCGTCACCGATCACAACACCGCCAACCTGGGCGATCTTGTT
CCAGATGCCCTTCGAGTTGGCGAAGCCAAAGCCTTCCCCCCCGATCACTGCACCGGACTG
GATCACCACACGCTGCCCGATACGCACATCGTGGTACAGGGTGACGCGGGGCGCCAACCA
GCCATCGGCACCGATTTCGCAGCGAGCGCCGATAAAGCAGTGGGCACCCACCGTGACACC
GGCACCAATACGTGCGCCACTCTCGATCACCGCAAAGGCGCCGATGCTGGCCGCAGGATC
AACCTGGGCATCATCGGCAATGACGGCCGACGGATGAATACCAGCAGCTGCCTTGGGTTT
GGGATCGAACAGGTGCGACACCCGCGCATAGGCCAGGTAGGGGTCGGCTACGACCAGCGC
ATCCCCGGCAAACCCTTCGGCGTCAGCAGCCTTCAGCAATACGGCTGCAGCGCGGCTGTC
GACCAGGTATTTACGGTACTGAGGATTTGCGAGGAAGCTCAACTGAGCTGGGCCAGCCTC
CTGCAAGGTGGCTAGCCCAGTGATTTCCTTCTCCGGGGAGCCAAGCAAGGTAGCCCCCAG
GAACTCGGCCAACTCGCCGAGCTTGATAGTCGCGGTCATGGCTTACTTCAGCTGATTCAT
GCGCTCGATCACCTGACGGGTGATGTCGTATTGAGGCTTGACGTCAATCACTGCGCCACG
CTCGAACACCAGGTCAAAGGCACCTTTCTTGATGACTTCTTCCACTGCGCTGTCGAGTTT
CGGCTTGAGCTGCTTGAGCATTTCGCGGTCAGCAACAGCCTTGGCTTCGTTCAGTTCCTT
GGATTGGAACTGGTAGTCACGGGCCTTTTGCTTGAATTCAAGCTCCAGACGCTCGCGCTC
GCCTTGCTGCATCTTGTCACCACCGGCTACCAGACGATCCTGGATGCCCTTGGCACTGCT
TTCCAGGGTCTTGAGCTTGGTCAGTTGCGGACCGAATTTTTTCTCGGCGTCAACGGCGTA
TTTCTTGGCCGCGTCGGACTCCAGCAGAGCCATCTGATAGTTCAGGACGGCGATTTTCAT
TTCGGCGAAGGCCGGGGTGGTTACCAGCACGGTGGCCAGCAGAACCAATTGAGTCAACTT
ACGCACAATGCAACTCCTACAGAATCCGTTGTCGTTATCTTGGGTCAGACGCTTAGAACG
TCTGGCCGAGGGAGAATTGGAAAATCTGGGTTTCAGCGTTATCCGGTTTCTTGATCGGCA
TGGCCAAAGCAAAGCTCAACGGACCAAGCGCAGTCACCCACGTCACACCCACACCCACGG
AGCTCGCCAGGTTGCTGAGGCTCACGTCGTTACACTGAGTGTTGGACTTCACGCCGCTTG
GGTTGGTGATCTGCTCGCACTTGGAGTCGAACACGTTACCCACGTCCCAGAAGACCGAAG
TCCGCAGAGAGCGCTGATCTTTCACGAATGGCAACGGGAACAGAATCTCGGCACCGCCCT
GGATCAACACGTTACCACCGAATGGCAGTGGGTCGTTGTCGGAGTCGACGGTCGTGCCTT
GGTTACCGGTCACGCCCACACCACGGCTTGGGGTACCACGCGGCCCCAGCGTACTGTCCT
TGAAGCCACGTACCGAGTTGAAACCACCCGCGTAGTAGTTCTCATAGAACGGCAAGCCAT
TGGTCGAACCATACCCGTCGCCATAACCCAGCTCAGTGTGCAGGCGCATGGTGTAGTTAT
CACTCAGCGGCTGGAACAACTGGCCGCGGTAATCGAGCTTGAAGAACGACAGGTCGCTGC
CCGGCGTGGTGGTTTCCAGGGTCAGGCTCTGAGAGTGGCCACGGGTTGCCAGTACGCCTT
TGTTCAGGGTCGACTCGGACCAGCCGGCAGACGCCTTGAAGTTCAGGAACTTGTCGCCTT
CGCGACGGGTAAAGTCGAAGATCTCATCCACGGTATAGACACCGGTCTTGATCTCATCCT
GCTGCGCGGTCAGGCCGAAGGTCAGACGCGACGTTTCACTGATCGGATAACCCACGTTGA
CACCGGCACCCAGGCTGTCGATCGCATAGCTTGCAACGTCGACGTCAAGGTCTTTGTAGT
CGGTGGTGCGGTAGAAGGCGTTGTAGCCCAGGCTCACACCGTCTGCTGTCCAGTAGGGGT
CGGTATAACCGAAGTTATATCGGCTCTGGTATTCGCTTCGGGTCAGGCCAATGGAGACAC
GGTTACCGGTACCGAGGAAGTTGTTCTGAGTGATGGAACCACCCAGGATCAGACCGGCAC
TCTGTGCAAAACCAACGCTGGCGGTGATCGAACCCGACGCTTGTTCTTCTACGGCGTAGT
TCACATCAACCTGGTCGTCCACACCCGGTACGGCTGGGGTTTCGACGTTGACTTCCTTAA
AGAAGCCCAGGCGTTCAAGACGGGTCTTGGACTGGTCGATCAGGTAAGTCGATGCCCAAC
CACCTTCCATCTGACGCATTTCACGACGCAGCACTTCGTCCGCAGACTTGGTATTGCCAC
GGAAGTTGATGCGGTTCACGTAGGCGCGCTTGCCTGGGTCAACCACGAACGTGATATCCA
CGGTGTGGTCTTCATCGTGCGGGGTCGGCACACCGTTAACGTTGGCGAAGGTATAGCCTT
CGTTACCCAGACGACGGGTGATCAGTTCGGAAGTGGTGGTCATCAGCTTGCGCGAGAACA
CTTGGTCTTTCTGCACCAGCAGCAGGGACTTGACCTGGTCTTCAGGCACTTTCAAGTCGC
CGCTCAGCTTGACGTCACGAACCTTGTACTTCTCGCCTTCGTTGACGTTGACGGTGATGT
AGACGTGCTTCTTGTCCGGGGTGATGGACACCTGGGTCGAAGCGATGTCCATGTTGATGT
AACCGCGGTCCAGGTAGTAGGAACGCAGACGCTCAAGGTCACCGGAGAGTTTTTCACGGG
CGTACTTGTCATCGTTCTTGAAAAACGACAGCCAGTTGGTGGTCTTGAGTTCGAACAGGT
CGATCAGGTCTTCATCAGCAAACTTGGTGTTACCCACCACGTTGATGTGCTGAATGGCCG
CCACGGTACCTTCGTTGATGTTGACCTTGAGGCCTACACGGTTACGAGGTTGCGGCACCA
CTTCCGTTTCCACGGTCGCGGAGTAGCGGCCCTGGGCAACGTACTGGCGTTGCAGTTCGT
TACGCACACCTTCAAGGGTGGCGCGCTGGAAGATCTCGCCCTCCGCCAGGCCGGACTGTT
TGAGGCCCTTCATCAGGTCTTCAGTGGAGATCGCCTTGTTGCCCTCGATCTCGATACTGG
CGACGGAAGGTCGCTCGACCACAGTGATGACCAGGACGTTACCTTCGCGCCCCAGCTGGA
TGTCTTGAAAGAAACCGGTTTTGAACAGCGCACGAGTGGATTCCACCAGGCGACGGTCAT
CAGCCTGTTCACCGACGTTCAACGGTAAGGCACCAAAGACGCTACCTGCGGAAACCCGCT
GGAGGCCGTTGACGCGAATATCGGAGATGGTGAAGGACTCGGCGTGAACTTCGGCGATCA
TCAATACGGTGAGAACCGCAGTTAGCAGCAGACGTTTCATGAAGTCCTTTCTTATTCCAA
CTGGCAATAAACAAACTGCCGCAAAATGCGGCAGATTCGCAATTCAGCGAAGCGTTACAG
TCGACCCAGATCGTTGACAAGGGCTAATAACATCACCCCGACCACCAAACTGATACCGAT
CTGTATCCCCCAACCCTGCACCCGATCCGACAAGGGGCGACCACGCACCCACTCGACCAG
ATAAAACAACAGATGCCCCCCATCCAATACAGGGATGGGCAGCAAATTCAGAACGCCCAG
GCTAATACTCAGATAAGCCAGGAAATTCAGGAAATCCGCGACACCCGACTGGGCAGAAGC
GCCCGCCACTTTAGCAATGGTTATCGGTCCACTCAAGTTTTTTACCGAGAGCTCGCCGAA
CAACATTTTCTTGAGGGATTCGAGGGTCAGCACACTCATGGTCCACGTGCGTTTTGCACC
CTCGCCAATTGCCGCCAACGGCCCGAAACTGACCTCACGCACCATCGATGGCGGCCACTC
AGGACTCTTGACGCCAGCACCCAGGTAACCCCCAGCCGCCCTGGCTTCGCCGCGTACCGC
CAGGGTCACCGGGACGTCGATTTGAGCACCGTCGCGTTCAACTTTCAGCACAATTTTGGT
ATCAGGGCGTACACGCACCAGATCGACCACTTGTTGCCATTCTCCCAGCGCCTGGCCATC
GAGAGCCAACAAGCGATCACCGGTTTTCAGACCTGCGGCCTGGGCCGGACCCTTCGGATC
CAGCTCAGCGAGCACCGGCGGCAGCGCAGGGCGCCATGGACGGATCCCCAGGGACTTGAT
CGGATCAGGCTCGTCAGCACCCTTGAGCCAATGGTCCAGGGCCAGCGCGCGCGGGGTCTC
GGCGCTGGAGTCCTGCTCACGCACCACGACGTTGACGGTACCGCTCTCGCCCAGTCGACG
CACCAACTGCAAATTGACCGCGCCCCACCCGGTGGTAGGCTCGCCATCAATGGAAATAAT
TTCCTGCCCCGCAACCAAACCAGCCTTGGCCGCGATACTGTCCGCCTCGACCGCACCGAT
GACCGGACGCACCTGCTCGCTCCCCAGCATAGCCAGGACCCAGAAAAACAGCATTGCCAG
CAGGAAGTTGGCGATGGGGCCCGCGGCAACAATGGCAATCCGCTGACGGACCGTCTTGCG
ATTGAACGATTGGTCCAACTGATCAGCCGGCACTTCCCCTTCGCGTTCATCAAGCATCTT
GACGTAGCCACCCAATGGGATGGCCGCAATCACGAACTCGGTGCCACGACGATCGTGCCA
GCGAATCAACGGCATGCCGAAACCGACGGAAAAGCGCAGTACCTTGACGCCGCAACGACG
CGCCACCCAGAAGTGGCCGAATTCGTGGAAGGTAACCAGCACACCCAGAGCAACCAGGGT
GCCGACGATCATATAAAGCGCACTCATCTAATTTCTCCGCATTCCAATCCAGTGCCTTAA
GGCTCAAACGCTCCCACAGACTAACGCGCGTTGCGGACCAACCATTGCTCGGCCAGAACC
CGGGCCTTGGTATCCGCTTCGAATACTGCGGCAAGGTCGCTCACCGCTACAACAGGCTCA
AGGCTCAAGACGTCCTCGATGATACTCGCGATCTGGGGAAACCGGATGCGCCGTTCGAGA
AACGCTGCCACGGCAACCTCATTGGCTGCGTTGAGCATGGCCGGGGCGCTGTTACCCGCA
TCGGCTGCCTGTCGTGCCAACCGCAGACACGGGAAACGCTGCTCATCCGGCGCCTCGAAG
TCCAGACGGGCAATTGCAAACAGATCCAATGGCGCCACGCCCGAATCAATCCGCTCCGGC
CAGGCCAGGGCGTTGGCGATCGGCGTACGCATATCGGGGTTGCCCAACTGGGCCAATACT
GAGCCATCCACATAGTCGACAAGAGAATGAATCACACTTTGAGGGTGAATCACCACCTCG
ACCTGCTCCGGCCGCGCATCGAACAACCAGCAGGCCTCGATCAACTCCAGACCCTTGTTC
ATCATACTGGCCGAATCCACGGAGATTTTGCGCCCCATGGACCAGTTCGGATGGGCGCAC
GCCTGATCGGGTGACACATGCTCCAACTCAGCCAACGGGGTTTGCCGGAACGGCCCACCA
GAGGCAGTCAACAGGATACGACGCACACCCACCTGGCTAAGGCCGCGGGCGTAGTCACCT
GGCATGCATTGGAAGATGGCGTTGTGTTCGCTGTCCAGCGGCAGCAGCACGGCGCCGCTT
TTACGCACCGCCTGCATAAAGAGCGCGCCGGACATGACCAATGCTTCTTTATTGGCCAAC
AGGATCTTCTTGCCCGCATCGACGGCCGCCAAGGTCGGACGCAGGCCCGCAGCCCCGACA
ATCGCGGCCACGACGGTATGCACCTCGGCGTCAGCCGATACCTGGCACAAGCCCTCTTCA
CCAACCAGCACCTGCGTAGCCAGGCCAGCAGCCCGCAGCTCATCCTGCAGGCCGCGCGCA
GCAGCGGCTTCAGGCACGACCGCAAAGCGCGGCGCATGGCGAACGCACAGCGCCAGCAAC
TCACTCAAACGGGTGAACCCGGTCAGGGCAAAGACTTGGTAGCGCTCAGGGTGACGAGCA
ATCACATCCAGCGTGCTCAACCCCACCGAGCCGGTAGCACCCAGCACGGTCACTTGTTGC
AGACGGCTCACGAAGCGGTCATCCACAACAGTACGGCAAAGATCGGGATAGCGGCGGTGA
GACTGTCGATACGGTCCAGCACGCCGCCATGACCCGGCAGCAGGTTACTGCTGTCCTTGA
TCCCGGCCTGACGCTTGAACATGCTTTCGGTGAGGTCGCCCACGACCGAGATGAATACGA
CGACGGCCGTACCCACCAGAGCCAGGAAAATACCCTTTGCCGACCAGTCACGCATAACGC
CCACCACGGCGGTAATCAGCAGGGTCAAGGCCAGGCCGCCATACACGCCTTCCCAGCTCT
TACCAGGACTGACCGCTGGCGCCAGCTTGCGCTTGCCGAACGCGCGACCGGAGAAATAAG
CACCGATATCAGCACCCCACACCAGCACCATCACCGCCATGATCAACCAGTTGCCCATCG
GCGAATTCTTGATCTCCACCAGGCCTTGCCAGGCCGGCAGCAGAATCAGCAAGCCAATGA
CCAACTTGCTGGCAACGCTGGACCACTGGCCGCTGGTACGCGGATACGTCAGTACCAGAT
AAGTCGCCAGCGCCCACCACAACACCGCCGCGCCCAACACCCAAGGCACCACGATGCTCG
ACAAGGTGTGCATCAGAAACAGTAACACCGCCACGACAGCGGCATAGGCCACGCGCGGCA
ACTGCGCACTGAAACCTGCCAGGCGCGCCCATTCCCAGGCACCCAGGGTCACCACCAGGC
CGATAAATAGCGCAAAGCCGGAACCGTTGAGCAGGAAAAACCCACACAAGGCAATGGGTA
ACAGGATCAGTGCTGTGATGATTCGTTGTTTTAGCATTTAAACCCGGGCTCCAGCTTCGA
TCTGCTCGCTCGTTTTACCAAAGCGCCGCTGACGGGAAGCGAAATCTGCCAGCGCTGTAC
GCATGGCATCGTGTTTGAAGTCCGGCCAGAACAGGTCGGAGAAGTACAGCTCAGTGTAAG
CCAGCTGCCACAAGAGAAAATTGCTGATGCGGTGCTCGCCACCGGTACGGATGCACAAGT
CCGGTAACGGCAGATCGCCCGTCACCAGACAGGTTTGCAACAGTTCAGGCGTGATGTCGT
CGGGCCGCAGATGGCCGGCCTGCACCTCGCGGGCAAGCCGCTGCGCCGCCTGAGCAATAT
CCCACTGACCACCGTAATTGGCCGCAATCTGCAACACAAAGCGGTTGGCGCCAGCGGTGA
TGGCCTCGGCTTCGCGCATGGCGGTCTGCAGCTCCGGGTGGAACCGCGAGCGATCACCGA
TGATACGCAGGCTGATGTTGTTATCGTTGAGGCGCTTGGCCTCACGACGCAGCGCCTTGA
AGAACAAGTCCATCAAGGCGGTGACCTCATCGACCGGACGCTGCCAGTTTTCACTGGAGA
AAGCGAACAAGGTCAATACCTCGACCTTGGCCTCAGCGCACACCTCAATCACAGCCCGTA
CCGCGTCGACACCCGCTTTATGCCCGGCGACACCCGGCATAAAGCGTTTTTTCGCCCAGC
GATTATTCCCATCCATGATGATCGCGACATGGCGCGGCACCACTGAGGGTACAGTCTGCT
TGGTCTTTTCCATGAAGGCGTCCTGACCCCTTATACGGCCATCAGGTCCTTTTCTTTTTC
TTCCGTGGCCTTAGTGATCTGGGCCTCGGCATCTTTGGTCAACTTGTCGATATCGGCAAC
GGCGCGACGTTCTTCGTCTTCGCTGATTTCCTTGTCCTTGACCAGTTTCTTCAGATCACC
CAAAGCGTCACGACGGATGTTGCGCACGGCAACACGGGCGTCTTCGGCGGCACTGCGCGC
CTGCTTGGTGAAGCCCTTACGGGTTTCTTCGGTCAGGGCAGGCATGGAGATCAGCAGCAA
CTCACCGAGGTTAGTCGGGTTGAGGTTCAGGCCGGCACTCTGGATGGCCTTGTCGACCGC
GGCGAGCATGTTGCGCTCGAACGCCACGACTTGCAGGGTGCGCGAGTCTTTAACGGTGAT
ATTGGCCACTTGGGTGATAGAGGTGTCGGTACCGTAGTACGGCACCATCACGCTGCCCAG
GATGCTCGGGTGAGCCTTGCCGGTACGAATCTGGCCAAATGCATGGGCCAGAGACTCCAG
GGATTTCTGCATACGCTCTTGAGCGTCTTTCTTGATTTCGTTGATCATTGTTGGCCTTCC
TCGATCAGAGTCCCTTCTGCGCCGCCGTGTACGATATTCAGCAGGGCGCCGGGCTTGTTC
ATGTTAAATACGCGCAGCGGCATCTTATGGTCGCGGCACAGGCAAATAGCCGTCAGGTCC
ATCACGCCCAGCTTGCGATCCAGTACTTCATCGTAGGTCAGATGATCGAACTTCTCGGCA
TGCGGGTCTTTGAATGGGTCTGCGGTGTACACGCCATCCACCTTGGTGGCCTTGAGCACC
ACGTCGGCGTCGATCTCGATAGCGCGCAGACACGCCGCAGAATCGGTCGTGAAGAACGGG
TTGCCGGTACCGGCAGCGAAGATCACCACTTCTTTGGCGTTCAGGTGACGCATGGCTTTG
CGGCGATCATAGTGATCGGTCACGCCTACCATGGAAATAGCCGACATCACGATAGCCGAG
ATATTGGCACGCTCCAGGGCGTCGCGCATGGCCAAAGCGTTCATCACAGTGGCCAGCATG
CCCATGTGGTCGCCGGTGACCCGATCCATGCCCGCCGCACTCAGTGCAGCGCCGCGGAAC
AGGTTGCCGCCACCGATCACCAGGCCGACTTGCACGCCGATTCCGACCAGTTGGCCGACT
TCCAGCGCCATGCGGTCGAGCACCTTGGGATCGATCCCGAACTCTTCCGAACCCATCAGG
GCCTCGCCGCTGAGCTTGAGTAGAATGCGTTTATAGCGAGCCTGATAACCACTGCCCTGC
TGAGCCATTGCGAATCTCTCCTGCGGCGTATTTTAAAAATTCTTGGCGAGCCGTTTACGG
CTTGCGTTCACTCCAGCTGGACGCTTTCACAGCGCCATCGGAACACGGCTTTGTAAGCCA
GTTCCGAAGGGAAGCCAAATAAAATCGGCCTGCCCATTTAAAAAGAGGCTGCGCGCGTGA
GCGGGCAGCCTCTTTCGGCGACAGTTAAAAACTGTCTTATTGCTTGGCGGCAGCCAGCTG
GGCAGCAACTTCTTCAGCGAAGTTGTCGACCGGCTTCTCGATGCCATCACCTACTTTGTA
GTAAGTGAAGGAAACGATTTCAGCACCGGCTTTCTTCGCCAGTTCGCCAACCTTGATTTC
AGGGTTCTTGACGAACGCCTGCTCAACCAGACTCGCTTCAGCCAGGAACTTGCTGATGCG
GCCTTTGATCATGTTTTCAACAATGTTCTCTGGCTTGCCAGCGATCTTGTCAGCATTGAG
GCTCAGGAACACGGCTTTTTCGCGCTCGATTGCTTCAGCGGACACTTCCGATGGCAGCAG
GAATTCAGGGTTGCTCGCCGCTACGTGCATAGCGATGTCTTTGGCCAGCTCAACGTCGCC
GCCTTTCAGAACAACCGCGACACCGATTTTGTTGCCGTGCAGGTAACCACCAACAACATC
ACCTTCCACGCGGCTCAGGCGACGGATGTTGACGTTTTCGCCAACCTTGCCGACCAGTAC
CAGACGCGCAGCTTCTTGAGCTTCGATCAACGGCTCAACAGCGGTCAGCTTGTCAGCGAA
GGCTTTTTCGACGCTTTCAGCAACGAACGCCTTGAAGTCGTCCTGCAGAGCCAGGAAGTC
GGTCTGCGAGTTCACTTCCAGCAGAACAGCGGATTTGCCGTCTTCTTTCAGAGCGATCGC
GCCTTCAGCAGCTACGTTGCCTGCTTTCTTGGCAGCCTTGATGGCGCCGGAAGCACGCAT
GTCATCAATGGCTTTTTCGATGTCGCCGTCAGCCTTTTCCAGGGCTTTCTTGCAATCCAT
CATGCCTTCGCCAGTACGCTCACGCAGTTCTTTAACCAACGCTGCAGTAATTGCTGCCAT
TTTCAAATTCCTCTTGGATAGGTTTTCAACCATTCCACCCGATCGAACGGGGGATCAATT
CTTCCCGAATCTGTGTTGTAGGCCGCTGCACGTTACAAATGATGTAGCTGCGCTGCCGAC
AAACGGTTTTCGAGGTGGCAAAAAGGGGGCCAAGCCCCCTTTTTGCTTACTGAGTCAACG
CCAGGGCGTCAATTACTCAGCTGCGGCTACCGGAGCTTCTTCAACGAACTGCTCGGTACC
ACCAGCAACGTGGTTACGACCACGGATTACAGCGTCAGCCATCGAACCCATGTACAGCTG
GATAGCGCGGATTGCGTCATCGTTGCCTGGGATGATGTAGTCAACGCCTTCCGGGCTGCT
GTTGGTATCGACTACGCCGATAACAGGGATGCCCAGCTTGTTGGCTTCGGTGATCGCGAT
GCGCTCGTGATCAACGTCGATAACGAACAGTGCGTCAGGCAGACCGCCCATGTCCTTGAT
ACCACCCAGGGAACGATCGAGCTTTTCCAGGTCACGGGAGCGCATCAGCGCTTCTTTCTT
GGTCAGCTTGGCGAAAGTACCGTCTTCGGCTTGCACTTCAAGGTCACGCAGACGCTTGAT
GGAAGCACGGATGGTTTTGAAGTTGGTCAGCATGCCGCCCAACCAGCGGTGATCGACGTA
CGGCGAACCGCAACGTGCTGCTTCTTCAGCAACGATCTTGCCAGCGGAACGCTTGGTGCC
GACGAACAGAATCTTGTTTTTGCCCTGGGCCAGACGCTCTACGAAAGTCAGCGCTTCGTT
GAACATTGGCAGGGTTTTTTCAAGGTTGATGATGTGGATCTTGTTACGCGCGCCGAAAAT
GTATTTACCCATTTTCGGGTTCCAGTAACGGGTCTGGTGACCGAAGTGCACACCGGCCTT
CAGCATATCGCGCATGTTGACTTGGGACATGATAGTTCCTTAATAAGTCGGGTTTGGCCT
CCACGTATCCCAATGACCAACCAGCGGCATCAAGGCCTCCGGCACCCAGGTCATCGTGTC
GACACGTGTGTGGATTTAAGCTCTTCGGGGCATCCCCGGAAAGCGGCGCATTTTATACCA
CACGAAGGGCGAAAACGAAACCCGCAATCACATTTGCAGTGCGCACGTGATCCGTAACCC
GTTGAATAGAGCGAATTTAACCCCACTCTATAGAGAGAAGCGATCGTCAGGGGCTCATGG
TTTGCAGCCCGCGTCTGTTAGAATCGCGTTTTTTGGGGCTTGTGCGAATCACGCAACCTT
TTGTCGCACGCCCGTAAACCGTATTGATTTCAGCGCGTCGCGCTAGAGAGAGCCTGTATG
ACCGTTAGTTTGAAAACCGCCGAAGACATCGCCGGCATGCGCATCGCCGGCAAACTGGCT
GCCGACGTGCTGGAAATGATTGCCGAACACGTCAAGCCCGGCGTCACCACCGAAACCCTG
AACCAGATCTGCCATGACTATATAGTCAACGTGCAGGGCGCCATTCCTGCGCCACTGAAC
TACAAAGGGTTCCCCAAGTCGATCTGCACCTCGGTCAACCACGTGGTGTGCCACGGGATC
CCGGGCGACAAGCCGTTGAAGGACGGCGACACCCTGAACATCGACGTCACCGTGATCAAG
GACCGCTATTTCGGCGACACCAGCCGCATGTTCCACGTCGGCACCGTGCCGGTCTGGGCC
GAGCGCCTGTCCCAGGTCACCCAGGAATGCATGTACAAGGCCATCGAAATCGTCAAACCC
GGCTGCCGCCTGGGCGACATCGGTGAAGTGATCCAGAAGCACGCCGAGAAGAATGGTTTC
TCGGTCGTGCGCGAATTCTGCGGCCACGGCATCGGCACCGTTTTCCACGAAGAGCCGCAG
ATCCTGCACTACGGTCGCGCCGGCACCGGCATGGAACTCAAGGCCGGCATGACCTTCACC
ATCGAGCCGATGATCAACCAGGGCAAGGCCGACACCAAGGTACTCGGCGACGGCTGGACC
GCCATCACCAAGGACCGCAAGCTCTCGGCCCAGTGGGAACATACCCTGTTGGTCACCGAA
ACCGGTTACGAGATCTTCACCCTGCGCGCCGACGACACGATCCCTCGCGTCTCGGCCTGA
CAGGTTGTTCAGGTTTTCCCATAGCGTGTTGTGACCGACTGACAGATAGAAAGGAAAGCC
GATCGATGCCCCAGGTGGATCCCGAACTCTTCGACCGTGGCCAGTTCCAGGCGGAACTGG
CTCTGAAGGCAAGCCCCATCGCCGCGTTCAAGAAGGCAATCCGCCAGGCCCGCGAGGTGC
TCGACGAGCGCTTTCGTCGCGGCCGGGACATCCGCCGACTGATCGAGGACCGCGCCTGGT
TTGTCGACAATATCCTGCAAAAGGCTTGGGAACAGTTCAATTGGAGCGAAGACGCCGATA
TCGCCCTGGTGGCTGTCGGTGGCTACGGCCGTGGCGAACTGCACCCCTACTCCGACATCG
ACCTGCTGATCCTGCTGGACAGCGCCGATCATGAGATTTTTCGCGATTCCATCGAGCGTT
TTCTCACGCTGTTGTGGGACATCGGCCTGGAAGTCGGCCAGAGCGTGCGCTCGGTTGACG
AATGCGCCGAAGAGGCCCGCGCCGACCTCACCGTGATCACCAACCTGATGGAGAGCCGCA
CCATTGCCGGCCCCGAGCGTTTACGCCAGCGTATGCTCGAGGTCACCAGTACCGCACACA
TGTGGCCGAGCAAAGACTTCTTCCTGGCCAAGCGCGCCGAGCAGAAGGCCCGTCATCACA
AGTACAACGACACCGAATACAACCTGGAGCCCAACGTCAAAGGCTCGCCGGGCGGGCTGC
GCGACATCCAGACGATTCTGTGGGTAGCCCGTCGCCAGTACGGCACCCTGAACCTGCGCG
CCCTGGCCGGCGAAGGCTTTCTGGTGGAGAGCGAAAACGCCCTGCTGGCCTCGTCCCAGG
AGTTCCTGTGGAAGGTGCGGTACGCCTTGCACATGCTCGCCGGGCGCTCTGAAGACCGTC
TGCTGTTCGACCACCAGCGCTCCATCGCCACCCTGCTGGGCTTCGAGGGCGAAGACGCCA
AGACCAGCATAGAAAGTTTCATGCAGCAGTATTACCGGGTGGTCATGAGCATTGCCCAGC
TCAGCGACCTGATCATCCAGCACTTTGAAGAAGTGATCCTGGCCCCCGACGACGAAGCGC
CGCCACAGCCGATCAATGCACGCTTCCAACTGCACGATGGTTATATCGAGGCGCGCAACG
ACAACGTATTCCGCCGCACGCCGTTCGCCATGCTGGAAATCTTCGTATTGATGGCCCAGC
AGCCGGAAATCAAAGGCGTACGTGCCGACACCATCCGCCTGCTGCGGGAACACCGCCACC
TGATCGACGATGAGTTCCGCAACGATATTCGCAACACCAGCCTGTTCATCGAACTGTTCA
AGTGCAAGATCGGCATCCACCGCAACCTGCGCCGCATGAACCGTTACGGGATCCTCGGAC
GCTACCTGCCGGAATTCGGTTTCATCGTCGGGCAGATGCAGCACGACCTGTTCCACATCT
ATACAGTGGACGCGCACACGCTGAACCTGATCAAACATCTGCGTAAGCTGCAGTACACCC
AGGTGTCAGAGAAATTCCCACTGGCCAGTAAGTTGATGGCCAAGCTACCCAAGCCCGAGC
TGATCTACCTGGCCGGCCTGTACCACGACATCGGCAAAGGCCGGCATGGCGACCACTCGG
AAGTCGGCGCCGTCGACGCCGAAGCGTTCTGCCAGCGCCATCAGTTGCCTCTGTGGGACA
GCCGACTGATCGTCTGGCTGGTGCAGAACCATCTGGTCATGTCGACCACCGCCCAGCGCA
AGGACCTGTCGGACCCGCAGGTGATCCACGATTTTGCGCAGATCGTCGGCGATGAAACCC
GCCTCGACTACCTGTATGTGCTGACTGTCTCCGACATCAACGCCACCAACCCCACGCTAT
GGAATTCCTGGCGTGCAAGCCTGTTGCGCCAGCTGTACACCGAAACCAAGCGCGCCCTGC
GTCGCGGCCTGGAGAACCCAGTGGACCGCGAAGAGCAGATCCGCCGCACCCAAAGCGCGG
CCCTGGATATTCTGGTGCGCGGCGGCAACGACCCGGACGATGTCGAACAGCTGTGGTCGC
AACTGGGGGACGATTACTTCCTGCGCCACACCGCCGGCGACGTCGCCTGGCACACTGACG
CAATCCTGCAGCAGCCTGCCGATGGCGGCCCGCTGGTACTGATCAAGGAAACCACCCAGC
GCGAATTCGAAGGCGGCACGCAGATCTTCATTTATGCGCCCGACCAACACGACTTCTTCG
CCGTGACCGTAGCGGCCATGGACCAGCTCAACCTGAACATCCATGACGCGAGGGTGATCA
CCTCCAGCAGCCAGTTCACCCTCGACACCTACATCGTGCTCGATACCGAGGGCGAGTCCA
TCGGTGACAACCCGGCGCGGGTGAAAAAGATTCGCGAAGGCCTCACCGAAGCCCTGCGCA
ACCCCGATGACTACCCGACCATTATCCAGCGTCGGGTGCCGCGCCAACTCAAGCACTTTG
CCTTTGCGCCACAGGTGACCATCTCCAACGATGCACAGCGCCCGGTGACCGTCCTGGAGC
TGAGTGCGCCGGACCGACCCGGTCTGCTGGCGCGCATTGGAGGGATCTTCCTGGAGTTCG
ACCTGTCGCTGCAGAACGCCAAGATTGCGACGCTCGGCGAGCGCGTGGAAGACGTGTTCT
TCATCACCGACGCCAACAACCAGCCACTGTCCGATCCGGAGCTGTGCCTGCGCTTACAGG
CGGCGATCGTGCAGCAGTTGAGCGTGACCCAGGAACCCGGTGTCGAGCTTACGCGCCTGA
CGATTTGATATCAGGAGCGGCCCACCGCTCCCTTTCCAGTTTTTAACGCCTTGCACGAGA
TCCACCGATGAACAACGCCCTGAACCAGCTGCAGCCCTACCCGTTCGAAAAACTGCGCGC
CCTGCTGGGCAGCGTCACGCCAAACCCGGACAAGCGCCCGATTGCCCTGTCCATCGGCGA
GCCCAAGCATAAGTCGCCGACGTTCGTGGCCGAAGCGCTGAGCAGCAACCTCGACCAAAT
GGCGGTGTACCCCACCACCCTGGGCATCCCGGCGCTGCGCGAGGCCATTGGTGCCTGGTG
CGAACGTCGCTTCAACGTGCCCAAGGGCTGGCTGGACCCGGCGCGCAATATCCTGCCGGT
CAACGGCACCCGTGAAGCGCTGTTCGCCTTCACCCAGACCGTGGTCAACCGTGGCGACGA
CGCCCTGGTGGTCAGCCCGAACCCGTTCTACCAGATCTACGAAGGTGCGGCGTTCCTGGC
TGGGGCCAAACCACACTACCTGCCGTGCCTGGATGAGAACGGCTTCAACCCGGACTTTGA
TGCCGTCACCCCGGACATCTGGAAACGCTGCCAGATCCTGTTCCTGTGCTCCCCCGGCAA
CCCGACCGGCGCATTGATCCCGGTCGACACCCTGAAAAAACTCATCGCCCTGGCTGATGA
ATATGACTTCGTGATCGCCGCCGACGAGTGCTACAGCGAGCTGTACTTCGATGAGCAAAC
CCCGCCGCCAGGCTTGCTGAGCGCCTGCGTCGAGCTGGGTCGGCAGGACTTCAAGCGCTG
CGTGGTATTCCACAGCCTGTCCAAGCGTTCCAACCTGCCCGGCCTGCGCTCCGGTTTCGT
GGCCGGCGACGCCGACATCCTCAAGGCCTTCCTGCTGTACCGCACTTACCACGGCTGCGC
GATGCCGGTGCAAACCCAGCTCGCCAGCATCGCGGCCTGGCAGGACGAAGCCCACGTACT
GGCGAACCGCGACCTGTATCGCGAGAAGTTCGACGCGGTGCTGGCGATCCTCAAGCCGGT
GCTGGATGTGCAGCACCCCGACGGCGGCTTCTACCTGTGGCCGAATGTAAATGGCGACGA
CGCCGCCTTCTGCCGTGACCTGTTCGTGGAAGAACACGTGACCGTGGTGCCCGGCTCGTA
CCTGTCGCGGGAAGTGGAGGGCTTCAACCCTGGCGCCGGCCGAGTCCGCCTGGCATTGGT
TGCACCGTTGGCCGAGTGCGTGGAAGCGGCTGAGCGGATTCGTGCATTTATTCAGCGCAA
GTCGTAATCCCTGAAAAACCCGCACTGTGCATTGCAGTGCGGGCGCCCAGTGCGATAGCA
CAGGGAACCCAATGTCCCGCGCTTGCCACTACTCGGCGTATTCCTCCCAAAGAGTAGACC
CTATGCGTGTGACATCCCAAAACTCGGGCACCCCCCCGTCCCCCGCCGACAACGAACCGC
CAGCCCCTGCCGGCGCCTCACGGGCAAAAAGAGGACTGGCCGACACCCGCAGGCTCTGGC
CGCCCGGCGTCATTACGGTTGCCTTGGACCTGCGAGATCAAAAAAGCTCCGCCCTGGTGG
TGGATGCCATCCGGGAGTGGGCCCACAACACTCCGGCCCTGCAATTTCGCATCGTCAGCG
GCAGAGAGGGTGATATCCGCATTTCAGATGACGAAGGCCTGAAAGGAGACTGGTCCGTGA
TTGGCACCGACGCGGACAACGTACCCCTGAGCGAGCCCACGATGCATTTGGACCGCAACG
ATGACTCGAAGACATTCCGCGCAACGGTTTTGCACGAGTTCGGACATGCCCTGGGACTGC
TGCATGAACACCAAAATCCCGAGCACACCATCAACTGGAAGAAAGAGGCCGTCTACAAGG
CTTACGCCAGCGACAACTTTCCCAAAGAACTCGTCTATAGCCAGATTCTGGAACTGCCGG
TTGGTGATCATCTGGGAGTCACAACCTATGACAGTAAATCCGTCATGCATTACGCGTACC
CCGGCTACATCACCCACGACGGCAAAGGTGTCGATTCCAACAACTGGCTTTCTGACGGCG
ACAAAGCTATCGCACGCAAACTGTACAGACTGACCCGCTGACGCAGTACAACGCCGGCTG
GCCGCTATTTCATCACGCCCAGATTCGCCTCACTCATATCCAGATCCGCCAACACTTCGC
GCAACACGTCATCACCGATCTGGTGATGACGGCTGAGGCTGTACAACTCCAGGCGCTGGG
CACGCAGGGCCTTGAGGCGCAATTTACGCTCAAGCAGGTCCATCTGCTGCGCCAGCGCCT
GGGCTTCGGCCGAGTCGTTGAATACGTCCAACTGATGGCGATATTCCGACATCAACCGCG
CCTTGAGCTCGGCGGCCAGTGCGGCCTGGGCAGCGTCCGGGGCTTCACTTCCGGCAGGCT
CTTCAGCTTCAAGGGCATGGATCGCCGCCACGGCGGTCTTTTTCCAAGCCTCGCGCACTT
CGTTGTGGCGTTTTTCATCGGGGCTCTGTTCGATACCGCGCAACAGCAACGGCAAGGCAA
TGCAGGCCGCCACCAGTGACAACAGGATCACCCCGGCCGCGATAAAGATCAGCAGATCAC
GCTCGGGGAACGCCTGGCCCGGCGCCAACAGCAATGGCACCGACATGACACCGGCCAACG
TCACCGCACCGCGCACACCGCCGACGGTCAACAGCCAGCAGGAACGGGCAGTCGGCACAA
GCGTCAGTTCACTTTTCCCACGCAGGCGCCGCAACAGGCCCGACAGCCGCCAGATGCTCT
GCACCCAGATAAAACGCAGTACCACCAGTATCAGGAAGATTGCGACCACATCCAGGCAGC
GATACATCAGGGTCGGCCACAGCGTGGGCTCATGGCTGGCCACGGCCTTGATGATGTCCG
GCAGCTGCAAGCCCAACAGCAGGAAGATCAGGCCGTTGAACGCAAACTCCAGCAACGACC
AGACGCTTCGGTTGAGCAGGCGGGTGCTGGTCTGGCGTGGCAGCAGGTCGAGCCAGCTCT
GCATCATGCCGGCGGCCACCGCCGACAGAATGCCCGATGCGCCCAGACGCTCGGCCAGCA
CATAGGCGGCAAACGGCAACAGCAACATGAACACCACGTGTGTCGCCGGGTCGTCCCAAC
CGCGGGCGATCATCCAGGCACGCAGCCGGCCGACCAGCCAGCTCAGCGCCACCCCGACGG
CCAGGCCGCCCACGGCAACCAACACGAACGTCAGGCTGGCATCCGCCAGGGAAAACACAC
CGGTCAACGCCGCTGCCAGGGCGAACTTGAAGGTCACCAGGCCCGAGGCATCATTCATCA
ATGCTTCGCCTTGAAGCATATGCATCAACGGCTTTGGCAGGCGATTCTGGGAAATGGCTG
ACACCGCCACGGCATCCGTCGGCGACAACACAGCCGCCAGGGCGAAGGCCACCGGCAAGG
GGATCGCTGGCAATAGCCAATGGATGAAATAACCGGCGCCGACTACGGTAAACAGCACCA
ACCCCACCGCCAGCGTCAAGATCGGCCCGCGCAGACGCCACAACTCACGCTTGGGCATGC
GCCAACCGTCGGAGAACAGCAAGGGCGGCAGGAACAGAAAGAGGAACAGCTCCGGGTCCA
GCGCCACGTGCAAGCCAAGCGAGGGCCAGGCCAACAGTGCGCCAGCGGCAATCTGCACCA
GGGGCAACGGCAGCGGGATGACACGCCCGACCAGGCGCGAAACGCTGACCAGCATCAGCA
GGATAAGAACGGTGTAAGCGGTTTGCATAAAGCGGGTTTCCCGGACAATCGACTCGCAAC
AACACACATCAGGCAACAACTGGCCGTTGAAGTGCCATATTACCCGGCTATGTTACCCAT
CTATGCTGCGCGCTGGCTTTTGCACAAACGTCGCATGACGCGGGACGAACGGCACCCAAA
CCCGCTGGTCATGGCATAATCCGTAACCTTTCATTTTCATACGTCCAAAAGGGGGCAATT
CCTTGACCGCTTCAAGCAAAACCTTGCACCTTTTCGGCATCAAAGCCTGCGACACCATGA
AAAAGGCGCGCACCTGGCTCGATGAACACGCTGTGAGCTATGAGTTCCACGACTACAAAA
CGGCCGGTATCGACCGCGAACACTTGACCCAATGGTGCAACGAGCACGGTTGGCAGGTGG
TTTTGAACCGTGCGGGCACCACCTTTCGCAAACTCGAAGACGAACGCAAAGCCGATCTCG
ATCAGTCGAAAGCCATTGAATTGATGCTCGCACAACCCTCGATGATCAAGCGCCCGGTGC
TCGATCTCGGTGACAGAACCCTGATTGGCTTCAAGCCAGAAAGTTATTCGGCGGCCCTCA
AGTAGGCCAGCCTTCCATATTTTTAGAGGTAACAGCATGTCCAATTCCCTGTTCAGCCTG
GGCTTCGGCGTCGGCACTCAGAACCGCCAAGGTGCTTGGCTGGAAGTGTTTTACGCACAA
CCGTTGCTTAACCCGTCGGCTGAAATCGTCGCCGCCATTGCGCCGATCCTTGGTTACACC
GAGGGCAACCAGGCCATCACCTTCACCGTGACCCAGGCCCTGCAACTGGCTGACGCCCTC
AAAGGCGTCGACACCGCCCAGGCTGCTTTGCTGAGCCGTCTGGCCGAAAGCCACACGCCG
CTGGTCGCCACCTTGCTGGCCGAAGACGCCGCACTGACCTCCACCCCAGAGGCCTACCTC
AAGCTGCATCTGCTGTCCCATCGTCTGGTCAAGCCCCACGGCCTGAACCTGGCCGGTGTG
TTCCCGCAACTGCCGAACGTGGCCTGGACCAGCCAGGGCGCGATCGACATCGGCGAATTG
GCCGAGCGCCAACTGGAAGCACGCCTGCGTGGCGAGTTGCTGGAAGTGTTCTCGGTGGAC
AAATTCCCGAAAATGACCGACTACGTGGTCCCGGCCGGCGTGCGTATCGCTGACGCCGCG
CGTCTGCGCCTGGGCGCATACGTGGGCGAAGGCACCACCGTGATGCACGAAGGTTTCGTC
AACTTCAACGCCGGCACCGAAGGCCCGGGCATGATCGAAGGCCGTGTCTCGGCAGGCGTG
TTCGTTGGCAAGGGGTCGGACCTGGGCGGCGGTTGCTCCACCATGGGCACCCTGTCGGGC
GGCGGCAACATCGTGATCAAGGTGGGCGAAGGCTGCCTGATCGGCGCCAACGCCGGTATC
GGTATCCCGTTGGGCGACCGCAATACCGTGGAGTCGGGCCTGTACGTCACGGCCGGCACC
AAAGTTGCCCTGCTCGACGAGCAGAACCAACTGGTCAAAGTGGTCAAGGCGCGTGAGCTG
GCCGGCCAGCCGGACCTGTTGTTCCGTCGTAACTCCGAGACCGGTGCCGTGGAGTGCAAA
ACCCACAAATCGGCCATCGAACTGAACGAAGCGCTGCACGCTCACAACTAAGCAGCCACT
CGATGCCACTAGCAAGCCGCGCCCTGCGGGGGGCGGCTCGCTTATACGAGTTTTGAACAC
CATGCTTGTGCCCTCCCCCTGGCGCGCCGATTTTCCGGCCATCGCCACCCTGCAACGGCA
AGACCAGACCTATCTGGACAGCGCCGCCACCACGCAAAAACCCCAAGCCTTGTTGGATGC
CATCAGCCATTACTACGCCAATGGCGCAGCCAATGTGCACCGCGCCCAGCATTTGCCGGG
GGCTCACGCGACTCAGGCGTTCGAGGACAGCCGCAGCAAGGTCGCGCAGTGGCTCAATGC
AGGCGACACCGGGCAAATCGTTTTCACCCACGGCGCGACCTCTGCGCTGAACCTCTTGGC
CTATGGCCTTGAGCACTTATTCAATGCGGGCGATGAGATTGTTATCAGCGCCCTGGAACA
CCACGCCAACCTGCTGCCCTGGCAGCAACTGGCCAAGCGCCGCGCACTCACGCTGGTGGT
ATTGCCCCTGGATGATGATGGCGTGATTGACTTAAACGCCGCCACCGCGTTGATCGGGCC
GCGCACGCGCCTGCTGGCGGTGAGCCAGTTGTCCAACGTGCTCGGCACCTGGCAACCGCT
TGAAGCACTGTTGGCCCTGGCCAAAGCCTACGGTGCCCTGAGTGTGATCGATGGCGCCCA
AGGCATCGTCCATGGCCGCCACGACGTACAGGCCTTGGGCTGCGATTTCTATGTATTTTC
CAGTCACAAGCTCTACGGCCCGGATGGCGTCGGCGTGCTCTACGGGCGCAACGACGGCCT
GCACCACCTGCGTCACTGGCAGTTCGGCGGCGAAATGGTGCAGCAGGCGGACTACCACAG
CGCAAGCTTTCGCCCCGCGCCATTGGGCTTTGAAGCCGGCACGCCGCCGATTGCCAGCGT
GATCGGCTTAGGCGCGAGCCTCGATTACCTGAGTTCACTGGATCAGCAGGCTGTCGTCAC
CCATGAAGCCGCGCTGCACGACTACCTGTTACGCGGCTTGAAAGCGCGCAACGGCGTGCG
CGTGCTGGGCGCACCGCAGGCGGCATTGGTCAGCTTCGTGGTCGAGGGCGTGCATAACGC
CGACCTCGCGCACCTGCTGACCGAACAAGGCATTGCCGTACGTGCCGGGCACCACTGCGC
GATGCCGCTGCTCAAGGCGCTGCAGTTGTCGGGGGCGATCCGTGTGTCCCTGGCGCTCTA
CAACGATTCCGACGACCTGGAACATTTTCTCGAGGCACTGGACCAAGCCCTGGACATGCT
GCGATGAGCCTGCCGGTCGACGCAATCGCGGCACTGGAAACCTTCCAGGCCGTCGGCAGT
TGGGAACAACGCGCCCGCTTGCTGATGCAATGGGGCGAACGGCTTCCGGTATTGGCGGAT
GACGACAAGGTCGATGCCAACCTGGTGCAGGGCTGCGAAAGTCTGGTGTGGTTGGTGGGC
CGCCTGGAACAGGGTCATTGGCAGTTTGCCGCCAGCAGCGAGGCACGGATGATTCGGGGC
TTGGTGGCCTTGCTGCTGGCGCGGGTCAACGGGTTGTCGGCGCCCGAGTTGCAGGCGGTC
GACTTGCCTGACTGGTTCAATCAACTCGGGCTTTCACGCCAGCTGTCGCCGTCGCGCAGC
AACGGCTTGAATGCCGTCCTGCAGCGCATGCGCGAACTCAGCCACTCGCCACACTGACAC
TCAGGCGGGCTTGACCCGCTCTGAAGGCCGGCGCACCCCGGCGACAATCTTGTCCACCGC
CTTGGTGGCCGCCACCATGCCGAAGGTGGCAGTGACCATCATCACCGCGCCAAAGCCGCC
GGCGCAGTCCAGCTTCACCCCGTCGCCGACAAAACTCTTCTGCAGACAGATACTGCCGTC
CGGCTTGGGATAGCGCAGTTGCTCGGTGGAAAACACGCACGGCACGCTGTAATGGCGGGT
CACCGTGCGCGAGAACCCGTAGTCACGGCGCAGGGTTGAGCGCACTTTCGAGGCCAGGGG
ATCGTTGAAGGTGCGGTTCAGGTCACATACCTGGATCAACGTCGGATCAATCTGCCCGCC
GGCGCCACCGGTGGTGATGATCTGGATCTTGCGGCGCTTGCACCAGGCAATCAGCGCGGC
CTTGGCGTTAACCGCGTCGATGCAATCGATCACGCAATCGATATTGGGGGTGATGTACTC
AGCCATGGTGTCGCGGGTGACGAAATCCGCCACCGCATGCACCGTGCAGTCCGGGTTGAT
GCCGCGCAGGCGCTCGGCCATCACCTCGACCTTGGGCTTGCCCACGGTGCTGTCCAGGGC
ATGCAACTGGCGGTTGCTGTTGCTGACACAGACGTCATCTAGGTCAAACAGCGAAATCTC
ACCCACCCCGCAACGGGCCATGGCTTCGGCTGCCCAGGAACCTACGCCGCCGACGCCGAC
GATCGCCACATGGGCCGCTTTCAAGCGTTCCAGGCCTTCAATGCCATACAAGCGGGCGAC
GCCTGCAAACCGCGGATCTTCTGTACTCATGACCATTACCCCAAAAACCGGCGCGCATTA
TGGACTACGCAGCGACAAGTTCGAAGCGACAAGCTACAAGTAAAGAACTTAGATGGCCTT
TCGCTGACTAACGTCCGGCTTTTCTCTGTCCGCTGTACGCTCGGGGAAAGGCCGGTGTAG
GATGCGCGCCGTTCGGCGCAGGCCGGCACCTCTTTTCGTTCCACACCTTTTGGAACCCGA
CATAACCATGGCATCGCGTAAATTTGGACTCAACCTGGTGGTGGTGCTGGCAATTGCCGC
GCTGTTCACCGGCTTCTGGGCGCTGATCAACCGCCCGGTCACCGCTCCCAACTGGCCTGA
GCAGATATCCGGTTTTTCCTACTCGCCGTTCCAGCAAGGCCAGTACCCACAGAAAAACCA
ATACCCCAGCGACGAACAGATGCGTCAGGACCTTGCGATCATGAGCAAGCTGACGGACAA
CATCCGTACCTACTCGGTCGACGGCACCTTGGGCGATATCCCCAAGCTGGCCGAAGAGTT
CGGCCTGCGCGTGACCCTGGGCATCTGGATCAGCCCCGACCTGGAACGCAACGAACGCGA
GATCCAACGCGCTATCGAAATTGCCAACAACTCGCGCAGTGTCGTGCGAGTGGTGGTGGG
TAACGAAGCGCTGTTCCGTGAAGAGATCACCCCAGAGGCACTGATCGTGCTGCTGGACCG
GGTGCGCGCCGCCGTAAAAGTGCCGGTGACCACCTCTGAGCAATGGCACATTTGGGAAAA
AAACCCACAGTTGGCCAAGCACGTCGACCTGATTGCCGCGCACATCCTGCCGTTCTGGGA
ATTCATTCCCATGGACAAGGCCGGCCAGTACGTACTCGATCGCGCCAGGGACCTGAAAAA
ACTGTTCCCGAAAAAGCAATTACTGCTGTCGGAAGTGGGCTGGCCGAGCAACGGACGCAT
GCGCGGTGGCAACGAAACCTCCCCTGCCGACCAGGCCATTTACCTGCGTACCTTGGTCAA
TAAGCTCAATCGCCAAGGCTACAACTACTTCGTGATCGAGGCCTTCGATCAGCCGTGGAA
AGTCAGCGACGAAGGCTCGGCCGGCGCTTATTGGGGCGTGTTCAACGCCGCGCGCCAGCA
GAAATTCAATTTTGAAGGCCCGGTGGTGGCGATCCCGCAATGGCGCGTGCTGGCGATCGG
ATCGGTCGTGCTTGCGTTGCTGTCGCTGACCCTGTTGATGATCGACGGCTCATCCCTGCG
CCAACGTGGCCGTACCTTCCTGACCTTTATCGCGTTCTTGTGCGGTTCGGTGCTGGTGTG
GATCGGCTACGACTACAGCCAGCAATACAGCACCTGGTTCAGCGTGACCGTGGGCGTGCT
CCTGGCCCTCGGCGCCCTGGGTGTGTTCATCGTGTTGCTGACCGAAGCCCACGAACTGGC
CGAAGCCGTGTGGACCCACAAGCGTCGACGTGAATTCCTGCCGGTCGAAGGGGATTCGGA
CTACCGCCCGAAAGTGTCGATCCACGTGCCCTGCTACAACGAGCCACCCGAGATGGTCAA
ACAGACTCTCGACGCCCTGGCTGCCCTGGATTACCCGGACTACGAAGTCCTGATCATCGA
CAACAACACCAAAGACCCGGCGGTATGGGAACCGGTGCGTGACTACTGCGAAACCCTGGG
TCCGCGCTTCAAGTTCTTCCACGTCGCGCCCCTGGCCGGTTTCAAGGGCGGTGCGCTGAA
CTACCTGCTTCCGCATACGGCCAAGGATGCTGAAGTGATCGCCGTAATCGACTCGGACTA
CTGCGTGTCGCCGAACTGGCTCAAGCACATGGTGCCGCACTTCGCCGACCCGAAAATCGC
CGTGGTGCAGTCGCCCCAGGACTACCGCGACCAGAACGAAAGCACCTTCAAGAAGCTCTG
CTACGCGGAATACAAAGGCTTCTTCCATATCGGCATGGTCACCCGTAACGACCGCGACGC
GATCATCCAGCACGGCACCATGACCATGACCCGCCGCTCGGTGCTTGAAGAGCTGGGCTG
GGCCGACTGGTGTATCTGTGAAGACGCGGAACTGGGCCTGCGCGTGTTCGAGAAAGGTCT
GTCGGCCGCGTATTACCACGACAGCTACGGCAAGGGCTTGATGCCGGATACCTTTATCGA
CTTCAAGAAGCAGCGTTTCCGTTGGGCCTATGGCGCGATCCAGATCATCAAGCGTCACAC
GGCCAGCCTGCTGCGCGGCAAGGACACAGAGCTGACCCGTGGTCAGCGTTACCACTTCCT
CGCGGGCTGGTTGCCGTGGGTGGCGGACGGCATGAATATCTTCTTCACCGTCGGCGCACT
GTTGTGGTCGGCGGCGATGATCATCGTGCCAACCCGGGTCGACCCGCCGCTGCTGATTTT
CGCGATTCCGCCGTTGGCGTTGTTCGTGTTCAAGGTGGGCAAGATCATCTTCCTGTACCG
CCGTGCGGTAGGCGTCAACCTCAAGGACGCGTTCTGCGCGGCCCTGGCCGGCCTGGCGCT
GTCCCACACCATCGCCAAAGCGGTGCTGTATGGCTTCTTCACCAGCAGCATTCCGTTCTT
CCGTACACCGAAAAACGCCGATAACCACGGCTTCTGGGTGGCCATTTCCGAAGCCCGCGA
AGAAATGTTCATCATGCTGCTGTTGTGGGGCGCGGCGCTGGGGATCTACCTGGTGCAGGG
CCTGCCGAGCAATGACATGCGCTTCTGGGTGGTGATGCTGCTGGTGCAATCGCTGCCGTA
TGTGGCGGCGTTGATCATGGCGTTCCTCTCGTCGCTGCCCAAACCTGCAGTGGCGGTGGA
GCCTGCAAGCACTGTGTAAAAACTTGCGCAATGCACTAAACGGCGGCCTCTGGTCGCCGT
TTTGCTATAAGATAACGGCCGTTTTGTGCGCCTTGCCTGCTCATCTATAAAGCTGTGGAG
TTTCCCCCATGACGGCCCATGCCGACCTTTCGCCGACCCTTCAACTTGCCATCGACTTGA
TCCGTCGCCCCTCGGTCACGCCGATCGATGCCGATTGCCAGAAGCTGATGATGCAGCGCC
TGGGCGACGCTGGTTTTGCGCTGGAGCCGATGCGCATCGAAGACGTGGACAACTTCTGGG
CCACCCACGGCAAGCATGAAGGCCCGGTGCTGTGCTTTGCCGGCCACACCGACGTGGTGC
CGACCGGCCCGGTGCAGGCCTGGCAGAACGACCCGTTCGACGCACTGATCGACGAAAACG
GCATGCTCTGCGGGCGCGGCGCCGCCGATATGAAAGGCAGCCTGGCCGCCATGCTGGTGG
CGTCGGAGCGTTTCGTTGCCGACTACCCGGACCACAAGGGTTCGGTCGCCTTCCTGATCA
CCAGCGATGAAGAAGGCCCGGCGCACCACGGCACCAAAGCCGTGATCGAACGCCTGGCCG
CACGCAAAGAGCGTCTGGACTGGTGCATCGTCGGCGAACCGTCGAGCACCACGCTGGTGG
GTGACGTGGTCAAGAACGGCCGTCGCGGCTCCCTCGGCGCCACGCTGACCGTGCGCGGTG
TACAGGGCCACGTGGCCTACCCGCACCTGGCGAAGAACCCGATTCATCTGGCCGCCCCCG
CCCTGGCCGAACTGGCTGCCGAACATTGGGACGACGGCAACACGTTCTTCCCACCGACCA
GTTTCCAGATCTCCAATCTCAATGCCGGCACTGGCGCCACCAACGTGATTCCCGGTGACC
TGACCGCGGTGTTCAATTTCCGTTTCTCCACCGAATCCACCGTCGAAGGCCTGCAACAGC
GGGTCGCGGCGATTCTCGACAAACACGGCCTGGACTGGCACGTGGAATGGGCGCTGTCGG
GCCTGCCGTTCCTCACCGAACCCGGCGCGCTGCTCGATGCCGTGTCCGCCAGCATCAAGG
CGATCACCGGTCGCGAGACCCAAGCGTCCACCAGCGGCGGCACTTCGGACGGTCGTTTCA
TCGCCACCCTCGGCACCCAGGTGGTCGAGCTGGGCCCGGTCAACGCAACGATCCATCAGG
TCAACGAGCGCATCCTCGCCAGCGACCTCGACGTGCTGACCGACATCTACTACCAAACCC
TGATCAAGTTGCTCGCCTGATGCTCGCGTGCCCCATTTGCAGCGCTCCGCTCAATGCGGT
GGACAATGGCGTGGCGTGCCCGGCCGGGCACCGCTTCGACCGCGCGCGCCAGGGTTACCT
GAACCTGTTGCCGGTGCAGCACAAGAACAGCCGCGATCCGGGTGACAACCTGGCCATGGT
CGAGGCGCGCCGCGACTTCCTCAACGCCGGGCACTACGCCCCCGTGGCCAGACGCCTGGC
AGAACTGGCGGCCGAGCGCGCGCCGCAGCGCTGGGTCGACATCGGTTGTGGCGAGGGATA
CTACACTGCCCAAATAGCCGACGCCCTGCCCCACGCCGACGGCTACGCGCTGGACATCTC
CAAGGAAGCGGTCAAGCGCGCCTGCAAGCGCAAGCCGGCGCTGACCTGGTTGATCGCCAG
CATGGCCCGCGTACCGTTGGCCGATGCCAGCTGCCAGTTCCTGGCCAGCGTCTTCAGTCC
GTTGGACTGGCTGGAGGCCAAGCGCCTGCTCAGCCCTGGCGGCGGCTTGATGAAGGTCGG
CCCCACCAGCGGCCATCTGATGGAACTGCGCGAACGCCTGTACGACGAGGTGCGCGAATA
CACCGACGACAAGCACCTGGCCCTGGTCCCCGAAGGCATGAGCCTGGCCCACAGCGAAAC
CCTGACGTTCACATTGAGCCTGGCCGAGCCTCAGGACCGTGCCAACCTATTGGCGATGAC
ACCGCACGGCTGGCGCGCCAGCGCCGAACGGCGCGCCGAGGTGATCGAAGCCGCTGAGCC
GCTGCAGGTCACCGTATCGATGCGCTACGACTATTTCGTGCTTCAATAACCGACTTTTAA
GCATCCGCGAATGGATTTTCGAATCCCGCAACGAGGAACATCCATGCGCCAACCCGATAT
CGAGATTTACCTGAAGGACGCTGACGTCGACTACAAGGCAATCGCCGCCTGGCTGGCCCA
AGCGCTCGGCTCGTGCACCGACTGGGTACAGAAGGGCCAGACCTACAAGTGCAAGGCCGG
CAACGTGCCCGTGACCTGGCTGCCCAAAGCCGTCGGCAAATGGAACAGCCTGTACCTGGA
GAGCGACCAGACCCCGTGGGACGACGACATCGCCTGCGCCCGCGCCGCATTTGCCGCGCT
GAACGTGGAAGTGCGCTGCGCACCGGGGACGTGGGTCGAGGAAGAAGGCGAGGAAAGTGC
CGACACCTGGATTCGGATCAGTGCGGACGGCGAAGAGCAGATTACCTGGAAGACACATTA
ATTAAGGAACGTGGCACAAACATCAATGACACCCCTGCATTGTTGGGAGGGGGTTATAAC
AACCCTTGTCGATTCGCTTCATACCAAACAAAGGGTGATAGCTTCTTGAAGGTCTTCTGG
TGTTTGTGCTCCGTATACTCCTGATAGTGTCGTGCCCTGGCGGCCTTGAGTTCAGGTGCA
TTTAGCTTCAGGCGAGTCATCGTTCTGCGAGCGTGTTTCTTGTCCAACGTAGCCAGCGCA
GGATTGACTCGAATATTTCCCTTCGCCAAGTTCAGGAAAAATGTATTCGGTGTGAGTCCG
ATAGGGTCCAGCACACTATGCGCGCCCTTGCTCCGATTCGCGCCCAAGCAGGAAAGACGG
TAGTTATCCCACTCATAGGCGTCCCCCGCCCGAGTCGACTTCGCAATGAAATGGTCTGTT
GAACTCGCCCCAGTACTCCACTCAAAGTAAATAGCCAGATAGGCGCACGTACCCGAATAC
GCCTTCCACAATTGGAGGTTGGAGTGCGCCCAATACCTAGGTAATTTTGAAGCTTTAGGA
GGGGCACTATTCAGATGGATATTATGCTTGGCCAACCAGGCCAAGCCTTTTTGACGAACC
TCCACATTGAAGTCGTTAGGCTCGGGGCGTAATGCGACAGGAATCACTTCAACCACCCTT
TTTTCATACAAACATAGCGCCATCGATACAAAAATTCGTCCGTTGGACTCAAGGCGACCA
GTAACTGCTGATACGTTTTCTTTATCGCCGCCTCGCTGGGATTATCTTTCTCAATCAATG
CCGACGCTCTGCGTATAAGCGCCTCATACTCCGGCGCTCGGCCACTTTCCAAATCAAAGG
CATCACTGGTCAACCAACGAGCCGCTTCACCCTGCTTTTCAAATGCGCGAGCCCGTAGTA
CAACCTTCTTTCTCTCAAAATCGAGGTCGAACCAAGCATCTTTCGCTGAGTCGAAAAGCG
GTTCGACAGAGGCCATGATCAAAGGTGAATGTGTCGCCGTAATAATCTGGACGTCCGCTT
TACCAATCAATGTTTTAACAACGGCCAACAGCGCTGGGACAATTCTTCTTTGCCATTGTG
GGTGCAAGTGGGATTCGACTTCATCGATCAGGAAAACTACTTGCTTTGTCGTTTCTTCTC
CAAGCAGTATTGCCGCTTGTTGATGTTCCTCCCAAGTCCAAACCAACAAATAGGCCAACG
CCAAAATTCGTCGCATACCTGCGGAAGCATGAAGTACTGCTACGTCTTGACCATAAGGCA
TTCGAATCGTTGGAATGTCTCGAGCGTCGTCCAGACTCAGCCGCGTGAACCCGCCGGGTT
GAAGCCCTTCCTTCGAGGAAGGCGATAAAACTTCAAGTACTGCGCAGAGGCTGTCAAAAG
CAGCACCCTTTTCCTTTTGCCAGCCTCCCCAGTCCATGACCAAGCCATTACAGAGTGGCT
TACCATCTTTACCGTTGAGCCCGTCCCACACCTCAGAAGAGCCGAATACATAGGCGGGAA
TACGCTCTTGAACATCCATACCATCTTGAGTACGCCAGTAATTTCGTGCCGGGTCCCATA
CTGCAAAACTGCCGTCCGCCATTGCATAAAACACCAGCCCTGGATTAGCCGGACGCCCCT
GTCTGCCCTTCCATATTTGCTCTTTGCGAAAAAATGTACTGGTGTACGATTCTTCCTTTT
TCTTTGCAGTGAAGGAGAAGTCGATACTGGCATCAGATCCCGCAGTGGAAGGAAGTGCCT
TTTTACCTGCTGACAATTTAGGGTTTATTTCTGCTGGCCACTTTCGCGTCATCGCCCACC
AGGCGATATCAAGAAGGAAGCTCTTACCTAAGCCATTGTCTCCAGTGATCAGATTCAGAC
GTTCGCCGAACTCCAACTCCATGCTGTCCGCAGGGCCGATGTTTTTCAGTTTCAGATGTT
TAAGCATGGTTAAATTCCTTGTGCAGCATGTCAGGAATCCTCTCACGCTTTTGCGTCAAG
GAAGAGCCCGGTGCGCTAATAACGCGGGATTATAGGCATAGGCTGCACCATTGACGAACA
TCCCACGCCTCACGCAACCGTTCTGCGCTAAATCCAGGCTGCGCCAAGTGATGGCGCAGC
AAAGGCAGCGTTTACAACGCGACCACATCCTCCGCCTGCAAGCCCTTCTCACCGCTCACC
ACGGCGTATTCCACCTGCTGGCCCTCGGCCAACGAGCGATGGCCGTCGCCCCGAATGGCG
CGGTAGTGCACAAACACATCCTTGCCATCTTCACGCTGAATAAAGCCATAGCCCTTTGCA
TCGTTGAACCACTTCACATTGCCGGTTTCGCGCGTTGCCATCTGTTCACTCCCACTTCGG
TTTTTTATTGTTGAGCCGGTCGCGTTGAACTGCCGAGTATAAGACGCGCTCAAAAACGAT
CAACTCAAGTTTACATCGCTGCTTTTTTGCCGATTTTCGGCGAATACGGCACACTACCCG
CCCGAGCGCCTGCTCGGTTTTTTCCACTTCAAGCAGCTCACCTATGACCCGCTCCCCGTT
CCGCCGTCTGGTATTTGGCACCTTGCGCCGACTGTTGTACCTCTGGGTTCGCTCGGAGAC
GATCAACCAGTCGTCCCTAACCCTGAACCTGGACCGCAGCCGGCCGGTGTTTTACGTCCT
GCAATCGCCCTCCCTCAGCGAGTTGGCCGTGGTCGATGCCGAATGCACCAAGGCCGGCCT
GCCGCGCCCGGTGTTGTCGGTATCGGTGGGCCCGTTGATGGAGCCGGCGGCGTTCTTCTA
CCTCACGCCCGATCCGGACTGGCTGGGCCGCCAGGACAAGCGCGGCGCGCCGCCGACCCT
GACCCGCCTGGTCAACACCCTGACCGAGCACGCCGAAGAGAATGCACAAATCATTCCGGT
CAGCGTGTTCTGGGGACAGACGCCGGCAAGCGAGTCCAGCCCGTGGAAACTGTTATTCGC
CGACAGCTGGGCGGTCACCGGCCGTCTGCGCCGCTTGTTGAGCATCCTGATCCTGGGTCG
CAAGACCCGTGTGCAATTCTCGGCGCCTATCAACCTGCGTGAATTGATCGAGCACAATAA
AGGTCACGAACGCACCGTGCGCATGGCCCAACGCATCCTGCGTGTGCACTTTCGTAACCT
GAAGACCGCGGTGATCGGCCCCGACCTGTCCCACCGCCGCAACTTGGTGAAGGGGTTGGT
CAACATGCCGCTGGTGCGCCAGGCCATTGCCGAGGAAGCCGATCGGGAAAAAATCTCCCC
GGAAAAAGCCAAGGCCCAGGCCCTGCGCTACGGCAACGAGATCGCCTCGGACTACACCTA
CACCGCGATCCGCTTCCTGGAGGTGGTGCTGAGTTGGTTCTGGAACAAGATCTACGACGG
CATCAAGGTCAATAACATCGAGGGCGTGCAAAAGGTTGCCCAGGGCTACGAGGTCATCTA
CGTGCCCTGCCACCGCAGCCACATCGACTACCTGTTGCTCTCTTACCTGCTGTTCAAGAA
TGGCCTGACCCCGCCGCACATCGCTGCCGGTATCAACCTGAACATGCCGGTGATCGGTAG
CCTGCTGCGCCGTGGCGGTGCGTTTTTCATGCGCCGCACCTTCAAGGGCAACCCGCTGTA
CACCTCAGTGTTCAACGAATACCTGCACACCCTGTTCACCAAAGGTTTCCCGGTGGAGTA
CTTCGTCGAAGGCGGACGCTCACGTACCGGGCGCATGCTGCAACCGAAAACCGGGATGCT
GGCGATTACCCTGCGCAGCTTCCTGCGCTCCTCGCGCATGCCGATCGTGTTTGTACCGGT
GTATATCGGCTATGAGCGCGTGCTCGAAGGCCGCACCTACCTCGGTGAGTTGCGCGGGGC
GAGCAAGAAGAAAGAGTCGATCTTCGATATTTTCAAAGTGGTCGGCGCGCTCAAGCAGCG
GTTCGGCCAAGTCGCGGTCAATTTTGGTGAGCCGATCAAGCTGGCGGAGTTCCTTGACGC
TGAGCAGCCCGACTGGCGCACCCAGGAGCTGGGACCGAATTACAAGCCGGCCTGGCTCAA
TGAAACCACCAACCGCCTCGGCGACCAGGTGGCGCGCCACTTGAACGAGGCCGCGGCGGT
CAACCCGGTGAACCTCGTGGCCCTGGCACTGCTGTCGACCACACGCCTGGCCTTGGACGA
ACAGGCCATGGCCCGCCAGTTGGACCTGTACCTGGCGCTGCTGCGTCGCGTGCCGTATTC
GCCGCACACCACACTGCCCGAGGGCAACGGCCTGGCGCTGATCAAGCACGTCAAGGACAT
GGATTTGCTGTCGGAACAGAGCGACGCCCTGGGTAAGATTGTGTACCTGGACGAGCAGAA
CGCCGTCCTGATGACCTACTACCGCAACAACGTACTGCACATCTTCGCCCTGCCGGCGTT
GCTGGCGAGTTTCTTCCAGAGCAGCTCGCGCATGAGCCGCGAACAGATCCTGCGCTACAC
CCACGCGCTTTACCCGTACCTGCAATCGGAGCTGTTTATCCGCTGGTCGCAGGATGAGTT
GGACACGGTGGTCGACCAATGGCTCGAGGCCTTTGTCGAACAAGGCCTGCTGCGCTTCGA
GAACGACGTGTACCTGCGCCCGGCGCCGAGTTCGCGGCACTTTGTGCTGCTGACGCTGCT
GTCCAAGAGCATCGCCCAGACCCTGCAGCGCTTCTATATGGCGATCTCGCTGCTGCTCAA
CAGCGGCCAGAACAGCATCAGCGCCGAAGAGCTGGAAGACCTGTGCACGATCATGGCCCA
GCGCCTGTCGATCCTGCATGGGCTCAATGCGCCGGAGTTCTTCGATAAGAGCCTTTTCCG
ACATTTTATTCAGACGTTGCTGGAGCAGGATGTGCTGCGCCGCGACGCAGCCGGCAAGTT
GAGCTACCACGATCTGCTCGGCGAACTGGCCGAAGGCGCCGCCAAACGCGTATTGCCGGC
AGAGATTCGCCTGTCGATACGCCAAGTGGCCCTGCACCGTGTCGACGGCATAGCCGACGC
GCCAGTGGACTCGGAAGAAACCCGCTAGATTTAAACAGGCGCCCGCTGGATGCCGGCGCC
GTTGAAAAGGAGCTGCACCATGAAAAAGATCATTCTCCTGGGCCTTACCGCCCTGCTCGG
AGCCTGCCAATCCATGCATCACACGCCCCAGGCAAGCCTTGATGGCGAAGTGTTCTACCT
GCAACGCATCGCCCTGCCACCGAACGCCACCTTGAGCGTCAGCCTGCAGGACGTATCGCT
GATGGACGCGCCGGCCGTGACCCTCGCCGAGCAGAAAGGCCCGGTCAAAGGCCAGGTGCC
GCTGCCGTTTCACCTGAGCTACGACCCGGCCCAGATCAAGCCCGGCCATCGTTATTCGGT
GAGCGCTCGCATCGAACTGGACGGCAAGCTACTGTTTATCACCTCCGAACGGCACGCGGT
ACAACTCGACGGCCAGGACCCACACCCCCTGCGCTTGCGCGTTGATGCCGTGGCCCACTG
AATTCGATCAAAAGGAAGCACCCATGCTCCGTAACTCCCTTCGCTTTACCGCCCTGTGTG
CCGGCCTGCTGCTCGGCGCCAACGCCATGGCCCTGGACCTTGGCAGCCTGTCCCAGGGCG
ATGCCAGCGGCGGCCTCAAGGATGCCCTCACCCAAGGCGCACAGATCGCCGTGAAACAAC
TGGGCGTACCCGGTGGTTTCAGCAATAACCCCGAAGTGAAAATCGGCCTGCCGGGCAAGC
TGGGCAAAGTTGCCGACAAGCTGAAAATGTTCGGCATGGGTGAGCAGGTCACGCAGCTGG
AAGACAGCATGAACAAAGCCGCGGAAACCGCCGTGACCCAGGCCCAGCCGATTCTGGTGA
ACGCCGTGAAAAACATGAGCGTGACCGACGCCAAAGGCATCCTCAGCGGCGGCCAGGACT
CCGCCACCCAGTACCTGAACAAAAGCAGCCGCGAACAAATTCGCGCCAAGTTCCTGCCGA
TCGTCAAGGCCGCTACCGACAAAGTCGGCGTAGCCCAGCAATACAACGCCCTGGCCGGCA
AAGCCGCCGCCTTCGGTGCAGTAGATGCCAAAAGCGCCAACGTCGAAAACTACGTGACCG
AACAGGCGCTGGACGGCTTGTTCAAGATGATTGCGCAGCAGGAAGAAACCATTCGCAAGA
ACCCGGCGGCGGCGGCCACCAGTTTGGCGAAGAAGGTGTTTGGCGCGCTGTAATGCCTGA
AACGCCCACGGGTCAAGGAAACGTGGGCGTTGATCAGCGTTTTAACCAGTTCTTTTGTAT
TTCAGCCTGATCCCGCATAGAAAATACCCATTCACGGCCCTGCTTCTCTTTGACGAAGAG
ATTCAACTCAACAAGGCCATTGAGCACCGCTGACGCCGTATTGTAAGAACAGTCCAGATT
CTCCTTCACGTTGACGGCGGTAAACTGCTTGGCGGTACCGCTCTTGGCAACCTGAAATAC
AGTTTTCTGTTTTTCGCTCAACGCGTTGTAAAGTCCCGAGTCCCAGAGCCAACGATCAAA
CGCTTCTGCCTCTCGAACACTGCGCTCGTACGACTCTTTAAACCCATCTACCGCACGCTG
AACAATCGAACACTGATAGTCGATAAAGTAAGTGAGATCGAGCCCATCCGTCTCGGTATA
AAGATAAGACTTCCCGTATTGAACCGCGGCGTTCTTGAGCAGCACACTGATCGATATATA
CCTGAACGCTGCGTAGTCGCTTTTGAACATGAACCAGTAGAACAGCGCACGCGCCACTCG
ACCGTTGCCATCACGAAATGGGTGTTCAAAACCCAGTGCGAAATGCAGAGAGATGCCTTT
GATCAGAGGGTGAAGGTAGCGACTGGTCGTAGCGTCGTCATGACAGATGTTGATCCATTC
CGACAAGCGGTCCAACCGGGCGACGATCCCTTCAGCGGGTGGCGGCGAATGCACCACATT
ACCCTCTCCGTCCTGAACGACTACTTGATCGTTGAGACGAAAACTGCCGGGCGAGTACTT
ATCATCATCGATGCCGCTGAAACCCACTTCGTGCATTTCTGCAATAAGTTCAATGCTGAG
CGGCTCGTTCCGTTTATCCCACGCAAAGCGCATCATCCGGTAATTGCCGATAATCATTTT
TTCATCGGGTGTTCTCGGTAACCGCTCTCTTTTCAACATGTCTTTTGCAACCAGCGTGGT
TGTTGCAGCCCCCTCCAGTTGGCTACTGCTGATGGCTTCATCTTCAATCAGATCGTTCAG
CAGGTACTTGATGTGAGCCGCCTTTCCTATCTTGCTACTCATGTATTCAAGTGCGGCAGT
TGAGGCGTATCTGTCGACCGTGGAAACCACGCGCTGGGCCGTCGGCGTCAACACAAAGTT
GCACCAGACCTGCGGTGTGCCAACAGGCAGTATTTTCTGAGAAACACGGGAGCGCTCGTA
TTTCACGATTCCCCAGCATATCGCCGGATCCAAATGTGACGGAAAACGGTGGCGTAGCTG
ATCAAAATGCAAATACCGCCCTTGGCCGTCTGTTGGCTGAGTGAGCTTCATATAGTCAGA
CAGGTGCTGAAGGTGTGGCGCCTGGCCTATCAGATGGAAAACACCCTCCGGCACCTCGGG
TGGCCGCTTGATCATCAAAGTCTCAATTTTCTATTTTTTGAGATTTGAATAAAGCAGAAA
AAAACGCTTCTCTCAATAAATACGAAATTTGAGACAGGCCCCCTATCAGCCAATCAATGA
GTCCGCCAGCCGCGCCATCATCAGCGTCGCGAAGCAACCGATGGCGATCGACGTCGCGCG
GTTGATCTTCAAGGGCGTGAGCCAGCCCTTCTGAATCCCTTCAAAGCGACTTCCCACCAG
CACCCAGGCAACCCCGACTGGCACCACCACCAGCGCCAGCGTCCCCATGAACACGAGGTA
GCCTTGCAGCGTGGTGAACGCATTGGCCGGTGCGATAAACGAGACGATCAGCACCCCTTT
GGGGTTCATGACCGTCATGCAGAAGAAGTAAAAGCCGCTGAAGCGATCCTTGCCCTGGCT
GATCTCACTGCTCTTGCGTTGCCACAGCTTGCACGACAGATACAGCAGGTAGGCTGCCGC
CGCCAATTGCGTCACCGTCAACGCCCACGGCGAAATCGCTGTCAGATAGCACAACGCCAA
ACCCCACGCCGACACTTGCAGCACGTAAGCCAGGCATTCTATTGGAACCAGCTTCCACGA
CGCCCGAAACCCAAACAACACCCCGGCACGAAACAACAGGGTGTTGGTGGGGCCGGGGGC
AAGCAGCAGCAACATCAGGGCTGAAACGGTGGCCAACATGGTTACGCGACGTCCTTCCTC
ACTTTGAACCACGCAGCATACAGTGCCGGCAGAAACAATAGCGTCAAGGCCGTCGCCACA
ATCAATCCACCCATGATCGCCACCGCCATCGGCCCGAAGAACACGCTGCGTGACAGCGGG
ATCATCGCCAGTACCGCCGCGAGTGCGGTAAGCACGATCGGGCGGAAGCGTCGGACGGTG
GCTTCGATAATGGCTTGCCAAGGCGCCAGGCCGGCTTTGATGTCTTGCTCGATCTGGTCC
ACCAGGATCACCGAGTTACGCATGATCATGCCCGACAAGGCGATGGTGCCGAGCATCGCC
ACAAAGCCGAAGGGCTGGCGGAACACCAGCAGGAACAATGTCACACCGATCAAGCCCAGC
GGCGCCGTCAGAAACACCATGGCGCTGCGCGAGAAGCTGCGCAGTTGCAGCATCAGCAAG
GTCAGCACCACCACGATAAACAGCGGCACACCGGCTTTCACCGAGTTTTGCCCGCGGGCG
GAGTCTTCCACGGTGCCGCCGACTTCCAGCAGGTAGCCATCGGGCAACTGGGCACGCACA
TCCGCGAGCGTCGGCTGGATCTGCTGGACCAGCGTCGCCGGTTGTTCCTTGCCATAGATA
TCGGCGCGCACGGTCACGGTCGGCAGGCGATTACGGTGCCAGATGATGCCTTCCTCGAAA
CCGTACTCGAGGGTGGCGATCTGCGACAGGGCGACGCTTTTACCGTTATCGGTCGGCACG
GCCAGGCTGGGCAACAGCGACAGTTCGGTGCGCTCATGCACGGTGCCGCGCAAGAGGATC
TCGATCAATTCGTTGTCCTCCCGATACTGGCTGACACTGGAGCCGGTCAAGGAGCTTTGG
AGGAATTTGGACAGGTTGGCGGTGCTCACGCCCAGCGCTCTGGCGCGGTCCTGGTCAATG
TTCAAGTAGACGATCTTGCTCGGTTCTTCCCAGTCCAGGTGCACGTTGGCGACGTGGGTG
TTTTCGCGCACCTTGGCTGCCACTTTACGCGCCAGGGCGCGGACTTCTTCGATGTGCTCA
CCGGTCACGCGAAACTGCACCGGGTAACCCACGGGCGGGCCGTTTTCCAGGCGGGTCACG
CGCGAACGCAGGTCAGGAAACTGTTCATTGAGGGTTTCGATCAGCCAGGTGCGCAGGCTT
TCGCGCTCCTCGATGGTCTTGGCCAGCACCACAAACTGCGCAAAGCTGGCGGCCGGCAGT
TGCTGGTCCAGGGGCAGGTAGAACCGTGGCGAACCGGTGCCGACGTAAGCCACATAGTTG
TCAATGCCCGCGTGGCCTTTGAGCAAGCCTTCCAAGCGTTTGACCTGGTCGGCGGTGTTG
CTCAGGGACGCGCCTTCGGCCAGCTTCAGGTCGACCATCAACTCCAGGCGGCCGGAGGCC
GGGAAGAACTGTTGCGGCACAAAGCGGAACAACGCCACCGAGCCGATAAACAGCAGCAAG
GTCAGCACGATCACGGTTTTGCGGCGGCGCACGCACCACTCCACCAAACGTCTGACGCGC
TGGTAGAACGGCGTGCCGTAGGGATCGGGGCCATCCGTGCCGTGTTTGGCGGCATGAATC
TTCGCAAGATCGGGTAGGAGTTTTTCTCCCAGATACGGCACAAACACCACCGCAGCAACC
CATGAAGCGAGCAGCGCGATGGTCACCACCTGGAAGATCGACCGGGTGTATTCGCCGGTG
CTCGATTGCGCGGTGGCAATCGGCAGGAAGCCGGCGGCGGTGATCAGCGTACCGGTGAGC
ATCGGAAAGGCGGTGCTGGTCCAGGCGAAGCTCGCGGCTTTAAGCCGGTCGTAGCCCTGC
TCCATTTTGATCGCCATCATTTCCACGGCGATGATTGCATCGTCCACCAGCAAGCCCAGC
GCCAATACCAACGCGCCGAGGGAGATCTTGTGCAGGCCGATGCCCAGGTAATACATGGTG
GCGAAGGTCATCGCCAATACCAGCGGAATCGCCAGGGCCACGACCATGCCGGTGCGCACA
CCCAGGGAGAAGAAGCTCACCAGCAACACAATCGCCAGCGCTTCCGCCAGCACTTGCACG
AATTCACCGACGCCGGTTTTCACCGCTGCCGGTTGGTCCGACACCTTGCGCAGCTCCATG
CCGGCCGGAAGGTTCTTCTGCAAGCGTGCGAATTCGCCTTCAAGCGCCTTGCCGAGCACG
AGGATGTCGCCCCCTTCACGCATGGCCACCGCCAGGCCGATAGCGTCAGCGCCCATGTAA
CGCATGCGCGGTGCCGGTGGGTCGTTGAAGCCACGGTGGATGTCGGCCACATCGCCGATA
CGGAAGGTGCGGTCGCCGACACGAATCGGGAAGTTACGGATCTCCTCCACCGTCTTGAAA
TTACCCGACACGCGCAGCTGCACGCGTTCGCTCGGGGTTTCAAAGAAGCCGGCCGTGGAC
ACCGCGTTCTGCTCCTGCAAGGCCTGCTGCACCGCCGCCAACGGCAAGCCGAGGGTGGCG
AGCTTGAGGTTGGACAGCTCGATCCAGATCTTCTCGTCCTGCAGGCCCAGCAGCTCGACC
TTGCCCACGTCCGGTACACGTTGCAGTTGAATCTGGATGCGGTCGGCGTAGTCCTTGAGC
ACGGCGTAGTCAAACCCATCACCGGTCAGGGCGTAGATGTTGCCGAAGGTGGTGCCGAAT
TCATCGTTGAAAAACGGCCCCTGGATATCCGGCGGCAGCGTTTGGCGGATGTCGCTGATT
TTCTTGCGCACCTGGTACCACAGCTCGGGAATCTTCGCCGAATGCATGGAGTCGCGGGCC
ATGAAGGTGACCTGGGACTCACCGGGCCGCGAGAACGAGACAATGCGTTCGTACTCGCCG
GTCTCCATGAGTTTCTTCTCAATGCGTTCGGTGACCTGACGCGACACTTCCTCGGCCGTG
GCCCCTGGCCAATTGGTCTTGATCACCATGGCCTTGAAGGTGAACGGCGGATCTTCGCTT
TGCCCCAGCTTGGTGTAGGACAACGTGCCGACCACTGCCAGCAGGATCATCAGGAACAGT
ACGATCTGGCGATTACGCAACGCCCATTCGGAAAGATTGAAACCCATCGGGGACTACTCC
TTGGCCGCCAGATTCACCACACGGTTGGAGCGATCCACCGGCCGCACTTGCTGGCCCTCG
TGGAGCACATGCACGCCCGCCGCGACTACCCAGTCAGTGGGGGTCAGGCCTTCCAGCACC
GGGACGGTTTTTTCGCCGAACGCGCCGATACGCACCGGGACGCGCTTGAGGGTGTTGTCC
GACTGCACACGCCAAACGTAGGACGCACCGTTCTCGGCACTCAGGGCCGACAGCGGCACC
GACAGCGGAACCACGCCATCGACCTGGATGAAGACGCGGGCGCTCTGGCCCAATTCCGCC
GGGACCTTGCCGCCGGTGAAGGCGACACGGGCAGCGAAGGTGCGCGACTTGGGATCGGCC
GCCGGTGACAGCTCACGAATGCGCCCGGAGAAACGCTGATCCGGCTGGCTCCACAATTCC
ACCGCCACCGGTTGGCCGATCTTGAAGCGACCAAACCCTTGTTCGGGCAGGCTGATCAAC
ACTTCACGCTCGCCATCGGTGGCCAGGGTGAACACGGTTTGGCCGGCTGACACCACTTGG
CCGACCTCCACCGCGCGCTTGGCGACCACACCATCCTGCGGCGCACGCAACACGGCGTAA
CCGGCCTGGTTGCTGGCCACGTCGAATTCAGCCTTGATTTGCTTGAGGCGCGCTTCACCG
GATCGGTAGAGGTTTTCGGAATTGTCGTACTGAGAACGGCTGACCATCTGACGGTCCATC
AGGGTCTTGTAGCGATCCCGCTCGGCACGCACCAGGCTCAGGTTGGCCTCGGCGGCGGCC
ACTTGCGCACGGGTGGCTTCCAGTTGCAGGCGCACGTCCTGAGGATCGAGCTCCGCCAGC
GGTTGATTAGCCTTGACCCGCTCGCCCTCTTCCACCAGCCGCTTGCTGACTTTGCCACCG
ATACGAAAGGCCAGGTCAGGTTCATAGCGAGCGCGCACTTCACCGGGGTAACTGTCCGTG
GACTGCGCCGAGGGCTGCGGCTGCACCACCATGGCCGGGCGGACGGTGGTCTGGGCCGCT
TCTTCATGGCCACACGCGGCCAACAGAAGGACCAGACCGACAGGCAACGCAAAGGGCAGG
AAAGTGCTGCGCATGCTGAAGGACCTTTCGCAAATGGAGCTAGGAATAATTATACTGGCC
GGTATGTTATTAATACCAAACTCACCAGTCCAGTATTAAAGGTGAAGATGTCCGACAATC
CTGCGAACACCAACAGCCCCGGGCGCCCCAAGGACATGGCAAAACGCCAGGCAATCCTCG
AAGCAGCGAAATTTCTGTTTTTGAGCAATGGTTACGCCAACACCAGCATGGATGCCGTGG
CCCTCGAGGCCGGCGTATCGAAACTGACCGTCTACAGCCACTTCACCGACAAAGAGACCT
TGTTCACCGCTGCCGTAGTGGCCAAGTGCGAAGAACAATTGCCGGTGATGTTCTTCGAGC
TGCCCGAAGGTGTGCCCGTGCAAACGGTGTTATTGAACATCGCGCGGGGCTTTCATCGAC
TGATCAACAGCGAGGAGTCGGTGAACCTGCATCGCCTGATGATGACCACCGGCAATCAGG
ACGTGAAACTGTCGCAGATCTTCTTCGAAGCCGGGCCCATGCGCATGCTGCAAGGCATGG
AGCGCCTGCTGAGTAAGATCGACCAGAGCGGCGCGCTGAGCATCGACAAGCCGTTTACGG
CGGCCGAGCACTTCTTTTGCCTGCTCAAGGGCACTGCAAACTTCTGCTTGCTGTATGGCT
GCGGCGGGCAACTGAGCGAAGACGCCGCCGAAGCGCATGTACGGGACGTAGTGGGGTTGT
TTATGCGGGCCTACAGACCTTGAACCTCAAGGTTTGAGCGCTTTCTTGGGATAGATGTCA
TAGCGGCTGGATTTACCATCCAGCGCATGGCTGGGCTTGGGCCCTTCGATGCACGGCGCC
TTGCGCGGGCGCTTGACCACCACACGGTGGCTGGCCAGTGCCAGGGCCGCGGCCAGCAAA
GCCGGTGCGTCCGGGTCATCGCCCACCAGAGGTCGGAACAGGCGCATTTCCTTCTTCACC
AGCGCGGTTTTCTCACGGTGAGGAAACATCGGGTCGAGGTAGATCACCTGGGGCGGCTCG
CCTTCCCAATTGAGCATCACGTCGATGGAATTACCCTTGAGCAGTTTCATGCGCGCGACG
ATCGGCGCCACTTCAAAATCATCCGCACCACGGGCCAGGCCGTCTTCGAGCAAGGCGCCG
ATCAGCGGCTGGCGTTCGATCAGGCTCATTTCGCAGCCCAGGCTGGCGAGCACGAACGCG
TCCTTGCCCAGGCCTGCCGTGGCGTCCAGCACCCGTGGACGCACACCTTGGGCGATGCCC
ACGGCCTTGGCGATCATCTGCCCACTGCCGCCACCGTACAGACGGCGATGCGCCGCGCCA
CCTTCAACGAAGTCCACGCGCACCGGCCCCGGCGCGTCAGGCCCGAGCTGTTGCAGTTGC
AGACCGTGCTCACCCACCTGCAGGGAAAACTCCGCCTCCGCGCACTGCAACGGTAAACCG
AGCAGCTGCGCCCAATGCTCGGCGCGCGCCTTGAAACCTTCGGCCATGGCCTCGACCTGG
ATGCGGCTGGCCGCTGGATGTTCGCTCATCAATCGCTACGCTCAAAAATATTAAGGATCG
GCAAACCACGGCCGATAAAAACAACAGTCAGGTATTTTGCCAGAGCTGAGCGTCGACCGA
AAAAAATGTCAGACATTCTCCCCCTAACCATCGGTGTACTGCCGACCCACAACCACTACG
GCCTGCGCAATACCCAAGCGCTGGCCGGGGTTAGCCATGTGTGGCAGGACTTCTTCGCAC
GGGCTCTGGCCGAGCAGCTCGGCGATGCGCCGCACGCGCTGGCCACCCAGGCGTCGGCAC
CGATGGACCCGGCGGTAGAACCAGGCGCTGGTGCCGACCTGCTGTCGCAGATCCTCACCC
AGCGTGAGTGCGACGTGAAAGATACAGAAATCGCCCCACCCGAGCCGCTGTTCCTGCCCA
TCGCCGAATTCGAAACCGAGTTGCTGCCACCGGCCGCCACGCCGTTCCCGGACGAAGAGA
TCGTCGCCCAGCAACGCCAGCAAAACTTCGAAAGCGGTTGGGTACGTCCTATCGTGCTGA
CCGCCGGCCAGCCGCTGCCAGAGCCGGGCCCGGCACCGCAACCGCGTGCGCTGCACCTGC
CGATTGCCGAGTTCGAACTGGACCTGCTGCCACCGCCTGCCACGCCTTACCCGACTGAAG
CGCTGCTGGCCCAACAAAAGGCCCTGGACTTCGACTATCACTGGGCACGCCCACTGATCA
CGCAAAACCTGCGCCTGGCCGCCTGACCCTCAGCGACACACCCACCATCGGCCCATGTCC
AAATGGAAGTGGTTGCGGTGCGCGGCGTTGTAGTCCGGGCTCAACACCACGTTGAAATCA
TCGCAGGCGCTGTCACGCACCTGCCGCAGGAACCGCGCGCTGTCGCCCTGCCCCGGCCAA
TCCTTGAGCACGCTGATGGTGCGCCCGTCCGCCAGACGAAAGCCGGCGATATCCAGGGCA
TTGGCCGAGGCATGCTGGCTCAGTCGCCCTTCAGCACGGTTATACATATTTCGGCAGGCA
AAGCTGCCCAAGTGATCGACCCGTGTCACCGCTTGGCCAAACACCGCCTGGGCGGCCGGC
TGCAGGCTGTGACGCTCGAACAGGGCAAACGCCACGGCCAGCGGGCAACTGGCGAGAAAG
CTGCTGCTTAAGCCCACCTGTGCCCCTTGCACCCGCAAGGTGTTGCGCAGCGGGCACGCC
GCGTCGACGGCTGTATCCGCCTGATGGCTCACGCGCAGCCCTGAGGTTTGCAGCACCCGA
TCACACAACGCAGGGTCATCCTGCAGGCGCCCCAGCTTGTAGCGGGTCAGCAGGTTGGGG
CTGGCGCGCACGTCCAGCGGTGCCCAGGGGTTCCACGCATCCGCCAGCGGCAACCAGCCC
CGCCATACACCCACGGCAGACGCGCCCACCAGCAGCAGCAACACACCCAGCACTTTGAAA
AACCGCACGGTTCAGACCTTGAAGAACTGGTTGGCCTGACTGAACGGCATTTTGCGCTCA
GTAAAGGTGAACGTGCCGAGCTCATACACCTCCTGGGCCGCACGATAAAACTCACCGTAA
GCGGCCAAGGCCAGAGCCGAGCCGAGGCTGATGCGCCGCACGCCCATCTCGCTGAGCTGC
GCGACCGTCAAATTCAAACCGCCGGACATCAGTACATTCACCGGTTTGGGCGCCACCGCC
CTGACCACCGCCAACACCTCCTCGGCACTGCGCAAGCCTGGCGCATACAGCACGTCGGCA
CCGGCTTCGGCGTACGCCTGCAGACGGCGGATGGTGTCGGGCAGATCCAGGCGACCGTGC
AGGAGGTTTTCCGCTCGGGCGGTCAAGGTAAAGGCAAATGGCAGGCTGCGGGCCGCAGCC
ACGGCGGCTTCGACACGCTGAACGGAGAGATCGAAGGGGTAGATCGGGTCAACGGCGATC
CCCGTGGCATCTTCGATGGAGCCGCCGACAATACCGCTCGCTGCCGCGCCCAGGATGGTT
TGGGCGCAGCCTTCTGGGGTGTCGCTGAAGCCGTTTTCCAGGTCGGCTGCCACCGGCAAC
GGGGTGGCTTGGGCGATCATGGCGGCATTGAGTAACGTGTCTTGCAGGGACAACGCCCCT
TCCGCGTCCGGGCGCCCCATGCTGAACGCATAGCCCGCGCTGGTGGTGGCCAACGCTTCA
AAACCCAGGCTGGCAAGCATCACGGCAGACCCTGCGTCCCACGGGTTAGGCATCACAAAC
GCGCGGTCGCGCTCGTGCAAGGCCTTGAAGGTTTCGGCGCGAAGGGCTTGGGCATCCATG
ACTGACTCCTGGCGAGAAAAGGAGCCCTAGAGTAACCCCAGTTGCTGCACTTCGGGTTCT
CGGTGCAAGGTCGGCAGTGCCGGCAGGCCAGGCAGGCGGTTCATCAGCTGCGCATGAAAA
CGCAGGGCCAGTTGGGCGGCCAGGCGGTTATCCGAGGTGTGCAGGAACACGTAGGGCGTG
CGGCCCTCTTCGATCCAGCCGGCAATTTTTTCCACCCATGGGATCAGGAACGGATCGTTA
GCCTCCAACTCCGGATGGCCGATAAAACGCACTTGTGGAAACAGGGTCAGCGCGGCCGGG
CGTGGCGGCACCTTGGGCTTTTTGGATTGAGCATGCAGTACCGCTGCCGAGGTGGATGTG
CAACTGAACAGCGCCCGCGGGTCTAGGCAGACCCGCTCAACGCCGCGATCGCGCAGCAAG
CGATTGAGCCTGCGCTCGGCGTCGCCCCTGGCGAAGAATTCCGGGTGGCGCACCTCCACG
GCCATTGGACGCTCCAGGCCATCGATAAACCCGGCCAGTTCGGCCAGGCGTTGCGGTGAA
AAACCCGCCGACAGTTGCAGCCAAAACGGCGAAACACGTTCGCCGAGCGGGCTCATCAAC
CCGACAAAGCTTTCTGCCGCCGGCAACTGTTCGCGCAAGTCGCCACCATGGCTGATATCA
CCGGGAAATTTGGCGGTGAAGCGAAAGTCAGCGGGCATGATCTCGGCCCAGCGCTGCACC
GTGGCGGCCGAGGGGCGGGCATAAAACGTGGTGTTGCCTTCAACGGCGTTGAAAACCTGG
GAATACAGTGCGAGGTAATCGCTGGAACGGGCGTCGGCGGGGTACAGGTACTCGCGCCAG
GCGTTTTCACTCCAGGACGGGCAACCGATGAAATAAGGCAGACGCATCAGATGTGGATGT
CGAGGCCCAGCACTTCCATATCCCATTCGACAAAGCCGGCGGTGGTCAGGTAGCTGGCCA
GGGCGGTGGCAACGCTTTTGCTCATGGAGCGCGGGAAGACCATGTCTTGCTGACGGGCAG
GAACACCGCTGATACGTGCTTGGGCGTTGGGCTGCGCATCAGCCTGGACTTCGATGAAGT
CCGGCGAATCCTCGACGGAGTCGTCCACCGTGGCGTTCGCCTTGCGTGGCTTACGCTTGA
TTGGGTACGACTGTGAGGAAAATCCATCAATACGCATAGGCGCGAACTCGCTATCAGTAA
TGGCATTTTAGTGGCGCTATCCGTAACGCGCAAATGCTCTGGTGATAACTAGAACACATA
ATTTGAAAAAGGTTTGAAACCGGGGGCAAATTCTGACGATTGGCGACTTTTGCTTCAAAT
TGCCATCATTTTTGACGTCAAATAATCCCGCGCTCTGCTTTGGTCTGCGCGACTTTATCG
CGCAAATAAACCGGCGCTGCCTGGTCAGCAGGAATCGCTTCGCCGCGCTCGAATGCGAAA
CGCGCCAAGGTCAGCAAGTCTTCGGCGTGAGGCAACAGCGTGGCGTCCTGGCCGACCAGT
TGCACGCCGATGCGCTCACCATAGCCCCAGCCGGTGCCGGCACCGAACCACTCACCGCTG
GCATCGTCAGGCAGTACCGACGCCTGCGGCGGCTGCACCGCTTCAACTCCCACCAGGCGC
ATTTCGCCAGCGGTTTCGCGGTAGCAGCCCCAATAGACCTCATCCATCCGCGCGTCGATC
GCCGCGGCGACTTGCGAGGCACCGTGTTCACGTAATGCACGCTGGGCCAGCACGGCAAGG
TTGGACACCGGTAACACCGGACGCTCAAGGGCAAATGCCAGGCCTTGCACCACGCCAATG
GCGATACGCACACCGGTAAACGCACCGGGGCCACGCCCGAAGGCGATGGCATCGACGGCC
GCCAGCGTGGTGCCGGCGTCTTCCAGCAGTTGCTTGATCATCGGCAACAGCTTCTGTGCG
TGCAGCCGCGGGATCACCTCGTAGTGGCTGGTTACTTTGCCATCGTGCAGCAAGGCAACG
GAGCAAGCTTCGGTCGCGGTGTCCAGGGCCAGCAGGGTGCTCATCGGTGTAGGTGTCCAA
GTTGGAAAAAAGTGCGCCAGTATAAACAACAACGGCCCGCAAGCGGGCCGTTGTCAGTGA
AGCTGATCGCCGGATTACTTGAGTGCTTCAAGCACCTTGGCAGTAATCGCTTCGACCGAG
CCAACGCCAGGGATATGGCTGTACTTCGGCTTGCCCTGGGCAGCGGACAGCTTCTGGTAG
AAGTCCACCAGCGGCTTGGTCTGCGAGTGGTAGACCGACAGGCGATGACGCACGGTTTCT
TCGGTGTCGTCTTTGCGCTGCACCAGGTCTTCACCGGTGACATCGTCCTTGCCTTCAACC
TTCGGCGGGTTGTAGACCACGTGATACACACGGCCCGAACCTTCGTGAACGCGACGGCCG
GCGATACGCTGAACGATCTCTTCGTCTTCAACGGCGATTTCGACCACCGCGTCCAACTCG
ACACCCGCCTTCACCAGGGCTTCGGCCTGGGGAATGGTGCGTGGGAAACCGTCGAACAGG
AAACCGTTCTTGCAGTCTTCCTGGCTGATGCGTTCCTTGACCAGGTTGATGATCAGGTCA
TCGGAGACCAGGCCACCGCTGTCCATCACGCTCTTGGCGATCAGGCCCAGCTCGGTACCG
GCCTTGACGGCCGCACGCAGCATGTCGCCGGTGGAGATTTGTGGAATGCCGAATTTTTCA
GTGATGAACTTTGCCTGAGTACCTTTACCGGCCCCGGGAGCTCCCAGCAGAATGACGCGC
ATCGATGTGCTCCTCAATTTTTTATAGAGATGACGCTCGGATTCGCCACGTGGGGGCAAA
TCCCGTAGAAATATGGCTCGCAAAAATAGGATTCGGGCCGCACAAACGGCCAAAGGCTGA
TCAAGATACACAGCAGGCCCTAACCACACAAGCCGCCAAAAGTCGCAGGAACCGCGCCCG
GCATACGTCATAGGTAGGGGTGTGCCTGAGTGCAACCCGATGCCATAAACGCCGACCGCC
CTGTTGAGGGCGGCCAGCGTGGTTTATCTGCAAGCCTTTGAGAACACGCAAAAAACCTTA
GCCGGTGTTGCGCAAACCGGCGGCAATACCGGCCACGGACACCAGCAGCGCCTGTTCCAG
AGGGCTGTCCTGCGTCGCTTCCTGGCGACGGGAGCGGGCCAGCAACTCGGCCTGCAACAG
GTGCAACGGGTCCAGGTAGGTGTTGCGCAGTCGAATGAACTCCAGGGTGTCAGGGCTATG
GGCCAGCAGTTGCGACTGGCCAGTCAGGCCAAGCACCACAGCACAGGCCTGCGACAATAG
GTCGCGCAGGTGCGCACCCAATGGAAGCAGGTCCGGCTGCACCAGGCGCTCGTCGTATAA
ACGCGCGATATCGGCGTCGGCCTTGGCCAACACCATTTCCAGCATATCGATGCGGGTACG
GAAGAACGGCCACTGTTCGCGCATCTGCCCCAGCAACTGGCCTTCGCCACGCTCCAGGGC
CTTGCTCAATGCCGCTTCCCAACCCAGCCAGGCTGGCAGCATCAAGCGGGTCTGGGTCCA
GCCGAAGATCCACGGAATCGCCCTCAGGCTCTCTATCCCCCCAGCCCGGCGCTTGGCCGG
GCGACTGCCTAACGGCAAACGCCCCAACTCCTGCTCCGGCGTCGATTGGCGGAAGTACTC
GACGAACTGCGGATTTTCCCGCACCACCGCGCGGTAAGCACTGACACCATCGGCGGCCAA
TTCGTCCATCAAGTGGCGCCAGGCCGGTTGCGGTGGCGGCGGAGGCAACAACGTCGCTTC
CAGCACCGCCGCCAGGTAGAGGTTGAGGTTCTGTTCGGCAATATCCGGCAGGCCGAACTT
GAAGCGGATCATCTCGCCTTGCTCGGTGGTGCGGAACCGTCCGGCCACCGAACCTGGCGG
CTGCGACAAAATCGCCGCGTGGGCTGGGCCGCCGCCACGCCCGACGGTGCCGCCGCGACC
GTGGAACAGCAGCAGTTCGACCTGTTGCTCACGGCAGATATCCACCAAGCGCTCCTGGGC
ACGGTATTGCGCCCAGGCAGCCGCCGTGGTGCCGGCGTCCTTGGCCGAGTCGGAGTAGCC
GATCATCACTTCCTGCGGGCCCTGCAACCGCGCGCGGTAGCCCGGCAGCAGCAACAGTTG
CTCGATCACAGGACCGGCGTTATCCAAGTCGGCGAGAGTTTCGAACAGCGGGACCACCCG
CATCGGGCGCTGTACGCCCGACTCTTTAAGCAACAGTTGCACCGCGAGCACGTCCGACGC
AGCCCCCGCCATGGAGATGACGTAAGACCCCAACGAAGCGGCCGGTGCGGCGGCGACTTC
CTTACAGGTGTTGAGCACCTCGGCGGTGTCTGCCGACGGCTTGAAGTACCCCGGCAGCAA
CGGTCGACGGTTGGCCAGTTCCTTGATCAGGAAGCTGATGCGCGTCTCTTCGCTCCAGTC
CTCGTAACGGCCCAGGCCCAGGTAATCGGTGATTTCGGTCATGGCCGCCGAATGACGACT
GGAATCCTGGCGCACATCCAGGCGCACCAGGAACAAACCAAAGGTCACGGCCCGGCGCAG
GCAATCGAGCAACGGGCCGTCGGCGATCACGCCCATGCCGCACTCATGCAGCGACTGGTA
ACACAGCTCCAGCGGCTCCAGCAGGTCGCGGTTGTTCTGCAGCACCTCGGCCGGCGCGGG
CGTGCTGCTGCTCAACGCGCTATGGGCCCACTGGCGCGTGGCGCGCAGGCGTTCGCGCAG
TTGCTTGAGCAAGGCGCGGTAGGGTTCGACACTGTCACCGACCTTGGCCTGCAACGCCGG
GCTGGCCTTTTGCATCGACAGCTCGGAGGCCAAATGGTCGATGTCACGCAGGTACAAGTC
AGCCGCCATCCAGCGCGCCAGCAGCAGCACTTCACGGGTGACCGGCGCGGTGACATTCGG
GTTGCCGTCGCGGTCGCCTCCCATCCAGGACGCAAACCGAATTGGCGCCGCCTCAAGCGG
CAGACGCAGGCCGGTGGCGGCGTGCAAGGCCTGGTCGGCCTTGCGCAGATAATTGGGAAT
GGCGTGCCACAGCGAATGCTCGATGACCGCAAAGCCCCACTTGGCCTCGTCCACCGGGGT
CGGCCGAGTGCGACGGATTTCTTCGGTGTGCCAGGCTTCAGCGATCAAGCGTTGCAGGCG
TTGGCGGATCTGCTCGCGCTCAGCGGTGGTGAGGTCGCGGTGATCCTGCAGCGCCAGTTG
CGCGGCGATGGCGTCGTACTTCTGGATCAGCGTGCGGCGCGCCACTTCGGTGGGGTGAGC
GGTGAGGACCAGCTCAATCTCCAGGCGCCCCAATTGACGGGCCAGGGACTCGTTGCTGTG
ACCTTCGCTTTGCAGGCGGGCAAGCAGCTCGGGCAACACGCGCGACTCGAAAGGCGCCGG
TTGCGACTCATCGCGACGGTGAATCAACTGGTACTGTTCGGCGATATTGGCCAGGTTGAG
GAACTGGTTGAATGCACGGGCCACGGGCAGCAGTTCGTCTTCCTGCAACTGGTTGAGGCT
GGCGCTCAGTTCATCGCCGGCGCCGCGGCGGTCGGCCTTGGCGCCTTTGCGGATCTGCTC
GATCTTGTCGAGAAAATCATGGCCGTACTGCTCTCGAATCGTATTACCCAGCAGTTCACC
CAGCAGGTGAACATCCTCACGCAAGCGTGCATCGATATCACTCATCAGCCAATCTCCAGC
CAGAAATCCGGGACGCGCAGGCCTGCCAGAGTGCCGCTGACAGCGTTTTATGACAAGACT
TTAAACCTTGTGACTTGCAGCTAGTCTCATGGTTAGTCGTCGCGTTTATCCACGCAGGCG
ACGGCTCACTCACCGCCCACTACCGTGGGTTCTATTGAGGTTGCCATGAAAATTCGAGAA
CTGGCCCAGCACTGGGAAGAGAACGCCACAGGGCGTCTGACAAAGACCGAATACGCCATC
CACCTGGATGTCGAAGCGGCCGCACGGCTGGCGGCCATCGCCGAAATGTACCCCAAGCGC
CACCCCGAGGAACTGCTCGGCGAGCTGATCGGGGCTGCCCTTGAAGAGCTGGAAGCCAGT
TTTCCGTATATCAAGGGCCAGCAGGTGATCGCCACCGATGAAGAGGGCGACCCGCTGTAC
GAAGACGTCGGCCCTACCCCGCGCTTTCTCACGTTGTCCCGCCGCTACCTGCACGATTTA
TCGACCGGCGTCGACAAACCCAAGCACTGATACCCCCATAAATCCCCCTGTACGCTGGGC
CTCCCAAAGGTCCGGCGTACCGTTGCGCGCAGCAAAAGTTCCAAATTTTCAGGCTGACCA
TTCAGTCAGTTATTTTTTTAGGCAAATAGCCATCTTCGCTGAACTATTCAAAAAAGCCGC
CGGTCACACCAAGTAAGCCATCACTTGGAACAGCCGTTTGAATCGGTGCCATGCGCTAAC
CGCCAGGCCCGCCACCGCTGACCACCTACGATGGATGTTGAAGTTTTTCAGGAGTTATCC
AATGGAGTTGAAGACGATGAAGACCAGCACTGCCAAATCCACGTTTAACCACTTGCGCGG
GCTTAAATTGGCCGCGCTGGCAATCGGCACCAGCTTCGTTCTGGCTGGCTGCGCCGGCAA
TCCTCCGACCGAGCAATACGCGGTCACGCAGTCTGCGGTGAACAGCGCTGTGAGCGCCGG
CGGCACCGAGTATGCGGCTGTGGAAATGAAGTCGGCGCAGGACAAGCTCAAGCAAGCTGA
AATCGCCATGCACGACAAGAACTACGAAGAGGCCCGTCGCCTGGCCGAACAAGCCGAGTG
GGACGCCCGCGTTGCAGAGCGCAAGGCCCAGGCCGCCAAGGCTGAGCAGGCGGTGAAGGA
TTCTCAGAAGGCCGTTGATGAGTTGCGCAAGGAAGGCATGCGCCCGGCTGCTATCCAGCA
GAAATAAGCCGCCGCCCCTTGACTGCATCGCACCTGATATCGAGTTGAAAGGACGACACG
ACTATGCGTAAACAATTGATGATCCCTGCCCTGCTGGCGATGAGCGTTGCCCTGGCGGCC
TGCTCCACGCCACCCAACGCGAACCTGGAAAATGCACGGACCAACTTCTCGGCCCTGCAA
TCGAACCCTAACGCCACGAAAGTAGCGGCCCTGGAAACCAAGGACGCGCAAGACTGGCTG
GACAAGGCTGACAAAGCCTACCGCGACAAGGAAGACCAGAAGAAGGTCGACCAACTGGCC
TACCTGACCAACCAGCGCGTTGAAGTGGCCAAAGACACCATCGCGCTGCGTGAATCCGAA
GCCAAGCTGAAAAATGCCGGCGACGAACGTGCCCGCGCCTTGCTGGACGCCCGTGACGCG
CAGATCAAGCAACTGCAAGACAGCCTGAACGCCAAGCAAACCGATCGCGGCACGCTGGTG
ACCTTTGGTGATGTGCTGTTTGCCACCAACAAGGCCGACCTGAAATCCAGCGGTCTGGTG
AACATCAACAAACTGGCGCAGTTCCTCCAGGAAAACCCGGATCGCCAGGTAATCGTTGAA
GGCTACACCGACAGCACCGGCAGCGATGCCTATAACCAGAGCCTGTCCGAGCGCCGTGCC
GCTTCGGTACAAGTGGCGCTGATCAAGATGGGTGTCGACCCACGCCGCATCGTGACCACC
GGCTACGGCAAGGAATACCCGGTTGCCGACAACGGCAGCGTGTCGGGCCGTGCGATGAAC
CGCCGCGTTGAAGTGACCATCTCCAACGACAACCAGCCGGTCAAACCACGTTCGTCCATG
ACGAACTGATTGATCGAAGCTGAAAAAAACCCACCTCACGGTGGGTTTTTTTGCCTGTCA
GGCGTCGATCTTACGACCGTTGTCACTGTCCGGCAGCATCGCCTCAAGACCTTTGCGTCC
CGCGAACATCTGCTTGATCTGATCCTCATCAAGCTGACTGCCGCAACCCGAACCCTCGCG
ACACTGAGCGGTTTCCCGCTCCAGACGCTCGTGGCCCCGGGCCATGCCAAGCATTTTGCC
TATAGCACTAATATCCATCTTATCTCTCCAGCGTTCCGTATTCGTAAGGTGTGCGTGAGT
CACACCGACAAGTCAGTCAGTGGCGACTTACGAATAACGGTTCCAGAAATTCCAAGCGAA
CGGATGCAATGAAAGCGCTATTGCTGCAATTGCGGCGTTTCCTGCCCCATGCAGCGCACC
GCTTGCTTCTTGTTGTTCACCAGCACGCCGCTCAGGCCCTTTTGCTCGGTGTCAAACATC
ACCAGCACACCATCGACGCACTGCGCCACCTGGGCCGCCGGGGTCAGGGAGATCTTGTAG
TCCTCACCGGGCACGGTCTTGAGCATGGTGAAGTCGCTGAGCAGCAAGGCGTCTTCCGGT
TTGGCGAAGTGCAGGTAGCCGTAGTACCACAGGCAGCCGACGGTGCCGATGATGGTGCCG
ATGCCAGTGAGGATCAGCGGGATCATGTTGCGTTCTTCGCTCATTGCGGGCTCTCTGATG
AATCGACTTTAGGAAGTGGGTAATTCGGAATTTCGCCCAGACGCCGCAGGCCATTGAAGT
GCTGCGGGTCGTCCAGATAGCGCAGCATCACGGTTTGCCAGGTCTTGTCGGCAAAGGTCT
GCACATGTCCGCCCCGGGTCAACTGCAGCACCCGAGGTGGCGGCGCGGCCTTGTACAGGC
GGATGCCGTTGGCCAGGGGCACAATCGGATCATCCAGGCTGTGGAACAGCAGTTTCGGCA
CGCCGGTCAGTTGGGGCATGGCATTGATTGCACTGTCGCTGTCGGGCACCAGCCAGGACA
AGGGCACCTGAAACGGCCATGTTAACCAGGAGGTGCTGAGGGCGAATTGTCCTACGTCAC
GATAACTGGCAGGCACGCCGTCGAGCACCAGCGCCTTGAGCCTGGCCTGCCGCGCCGGGT
GTTCGGCCAAGTAGTGCACGGCCAGCGCCCCCCCCAGGCTTTGGCCCAACACGATCACCG
GCTGGCCTTGGGCTTCGGGGGCGTTGTCGATCCAGCTGAAGGCCGCATCCACGTCCTGAT
AAATCGCCGGCAATGACGGTTTGCCCTGCGACAGCCCGTAGCCGCGATAGTCCAGCAGCA
GCACTTGATAACCCTGCTCGGGCAGCCACCAACTGCCGCCCAGATGCCAGGCCAGGTTGC
CGCCGTTGCCATGCAGGTGCAGCACCGTACCTTTGAGCGGCACGCCGGCCTTGGCCGGCA
GCCACCAGGCGTGCAGCTTCACGCCATCGGCGGTGGTGAGGGTGACGTCGCGGTACGCCA
GCCGGGCTTTTTCCGGGGTGAACGGCAGGCCAGGTTCGGGGTAGAACAGCAGCGAGCTGC
AACCGTTCAAAGTGAGTAGCAGGCACAGAATGCCGAGGATTCTCATCCGTTGAAGCCTCG
TAATTGAGTTGAAATCTGCAGATTCATGAGGGGAGCGGGCTTGCTCGCTCCCACACATTG
ACCCGGTTCCTTCAGCAAATCTCCTAAAGGATATTCGAGTAATCCGCCTCGATCCGATCC
AGGCTCAGGTGGTTGAGGAAGTTGGAGAAGCACATCCACGCCGCCAGTGCGTTCATGTCG
CGGAACTGCTCGGGCAGGTACTTGGGCGGCACCACCAGGCCTTCATCGACCAATTGGCGC
AGGGTGCGCATGTCTTCCAGGGTGGTCTTGCCGCAGAACAGCAGCGGCACTTGTTCCAGC
TTGCCCTTTCGAACGGCCAGCTGGATGTAGTTGTAGACCATGATAAAGCCCTTGAGGTAG
GACAAATCCTTGGTAAACGGCAGGCCATTGGGCACCGAACCGCGAAATACCCGGCTGGCG
TTGCCATAGCTTTCAGCCATTTCAAAGCCCTGCTCACGGAAGAACTCGAACACCTGCAGG
AAATCGGCGCCCTCTTCCACCATATGAATAGCGCGGGTGCGGTTGGTCAGTTTGCGCAGG
CGACTGGGGTAGGAGGCAAAGGTGATGATCTCCATCAGAATCGCCAGGCCTTCCTGGGTC
ACGGTGGACGAAGGCGGGCCCTTGGACAGAAAGGTGCAGATCGGCTGGTTCTGGCCATTG
AGGGTGGTGCCGACGTGGACCAGGCCTTCGTGCACTTCCAGGGCGCGTACGTCACGGCTG
TTGAACATCGCGTCGGCGCGGATCTTGATGTAGTCGGCACCGGCCGCAGCATCGGCGACG
ATCCCGTCGGACTCGAACACGCGGATGGTTTCTTCCGCCTCGCCAAACACCTTGTTCAGG
CGGGTTTGCAGCAGCGCGACGGCGTCCTTGGCGGTAAGGGTCTTGGCCTCGTCCTTGAGG
TCGCCACGGCCGTCGATATTGTTCAGGTAGTCGGAGAGCATCAGGCCCAGGTCGGCCAGG
GTCGGGTCGCCGGCGTGGAAGGCGTCGGAGGCGGCGCCGTAGAGCTCTTGGGAGATCAGG
CCGAAATCCTCGGTGCCACGGGCTTCGAGCATGCGCACCACCATGCGGTATTCACGGCAC
ATGCGGCGCATGATCTGCCCCACCGGGCTGAACTGGCCGAGGCGGCGGGTGATGTCACGC
TCGATGTTCTGGAACTCCAGCTTGACTGCACTGGAATCGAACGACAGCGGCCGGTTCAGG
TAGTAGTCGCGGTCCACGGCAGGCATCGCCTTGCCCTTGGCCTTGAGGAACCCTTGACGA
ATGTTCTCGTCCCACTTCACAGCGTCAAGGACGCGAATCGGTGTTTGTGCCAGCACAATG
CGATCGGACAGGCTGCGTATCGTCTGCTGGTAATCGTCCACCGGGGCTTCCTTCTTTAAA
CGTTATTTGCCCGCGCGCCGGTAGCGCACGGCTTCAACGAACACATCGGCATTGGCCGGG
TTATCCAGGTAAGCAAACACCTGGTCCATGGGGCTGTCCAGCAACACGCCGTCGCCTTCG
ACCGTCTCTACGGCGTGGCCCTGCAACAGCTGTTGGCCGATGGCCTGGCGGATCTGTTCC
AGGTCGAGGGTGTAGACCACCAATTCATGCTTTTCGTCGAACTCAAACCCGGCCAGGATA
AAATGCCCGCCGAACCTGACCGGTAACGGCGCCGACAAGTACCAACGGTTGCCATGGCGC
GACACCGTGAACAGGTATTCATCGCGCTGGCGCGGCGTGGCTTCAGGGTAGCTCACGGCT
TTGTAACGGTGCTTACCCACACGGGTGATGCGCAGGTTGAGCGGCTCCCCCCAGGCATTC
TTGCTGGCCCAGCGGCCCAGCAGTTCACTTGGCGCCGCCTCAGGGTTCGCCAGCGGCTCC
TTGAACGTCACCAGGCAACCGCCCAGCAGCAGGAACGACAAGGCGATCAGCGCGACACGC
CAGGTTTTCATCGGACCTCCCCCGGTGTCAGACCGAGGCCAACACCAAATGCATGTAACG
CTTGAGGATCTCAAGCATCTCGTCACCGGTCAGAGGCTCTGCGCCGCCCAACAGGCCCTG
ATATTCCATCCGACTGATAATCGCCGTCAACACCTTGGCGTCCTGTTGCGGCTCGCGAGA
GCCCAATACCTGGAAAAACTGCCCCGTGCCCTGCAGCAGGATTTGCTGGTGAGAACGCAC
CAGTTCCGCCAGGCGCGGGTTTAACAGGGCTTCCTGGCGAAAAGCCATTTCAGCCATCAG
GTAATCGCGACGGTGGGTCAGTTGGCGCAGCACGTAGTCGACGGTCAGCCGCGCGATGTC
ATCGGCCAATTGCGAGCGCGATTCGGCGCTGCCATCGCCATAGGCAACCATCTCGCGCAG
CAGGCCTTCGTTACGCACCCACAACTTGCCCATGAACGCGGCGCTGCGTTCGACGTATAG
GGCGAAGGTATCGGTGAGCAGGTCATCGATGTCTTTGAAGTAATAAGTGGTGGCCGACAA
CGGCACCCCCGCCTCGGCCGCCACAGCGCGATGGCGCACGGCTCGCACGCCGTCGCGCAC
CACGATGCGCATGGCCGCATCGAGAATGTCCTGCCTGCGTTGCTCACTGCCCCGACGGCT
GGCCTTACGGCCCTGGTACTGGACGCTTTCAGCCACGGCAGCAGCAATGCCGGCGGCGCC
TTCTTGAGCCATTACGCGGTTCACGACACACATCCTTGAATAGATCAAAACCTGGCGCTG
TTTGCTTGACGCTTATTAACGCCCCATAAAAAAGCCGCCTTATAAAGGCGGCTTCGGATT
TCACTAAGGTTACGCTTGCGGCCGCATGTGCGGGAACAGGATTACGTCGCGGATCGACGG
CGAATCCGTCAGCAACATCACCAGACGGTCGATACCGATGCCTTCACCCGCGGTTGGCGG
CATGCCGTATTCCAAGGCACGTACAAAGTCGGCATCGTAGTGCATGGCTTCGTCGTCGCC
GGCGTCCTTGTCGGCCACCTGGGCCATGAAGCGTTCGGCCTGATCTTCCGCGTCGTTAAG
CTCGGAGTAGGCGTTGGCGATTTCGCGGCCGCCGATGAACAGCTCGAAACGGTCGGTGAC
GCTCGGGTTGTCGTCGTTGCGACGCGCCAGCGGCGACACTTCGAACGGGTACTGGGTAAT
GAAGTGCGGCTGTTCCAGCTTGTGCTCCACCAACTCTTCGAAAATCATCACTTGCAGCTT
GCCCAGACCTTCGAAGCCCAGCACCTTTGCGCCGGCTTTCTTGGCAATGGCACGGGCCTT
GTCGATGTCGTTGAGGTCGTCAGCGGTCAGTTCAGGGTTGTACTTGAGGATCGAATCGAA
AACCGACAGGCGCACGAACGGTTCGCCGAAGTGGAACACCTTGTCGCCGTACGGCACGTC
GGTGCTGCCCAGGACCAGTTGCGCCAGTTCGCGGAACAGTTCTTCGGTGAGGTCCATGTT
GTCTTCGTAGTCGGCGTACGCCTGGTAGAACTCCAACATGGTGAATTCAGGGTTGTGACG
GGTCGAGACGCCTTCGTTACGGAAGTTGCGGTTGATCTCGAACACCTTCTCGAAGCCGCC
GACCACCAGGCGCTTTAGGTACAACTCAGGCGCGATACGCAGGAACATTTCCATGTCCAG
CGCATTGTGGTGAGTTTCGAATGGCTTGGCCGCGGCACCACCGGGGATGGTTTGCAGCAT
CGGCGTTTCCACTTCGAGGAAGTCACGCGCCATCAGGAAGCTGCGGATGTGGGCAATGAC
TTGCGAACGCACGCGGAAGGTATGGCGTACGTCTTCGTTGACGATCAGGTCAACGTAGCG
CTGGCGGTAGCGCTGCTCGGTGTCGGTCAGGCCGTGGTGCTTGTCCGGCAACGGGCGCAG
CGACTTGGTCAGCAGGCGCACGCTGGTCATCTCGACGTACAGGTCGCCCTTGCCGGAACG
GGCCAGGGTGCCTTCGGCGGCGATGATGTCGCCCATGTCCCAGGTTTTCACCGCGGCCAG
GGTTTCTTCGGACAGGGTTTTACGGTTGACGTAGACCTGAATGCGACCGGTCATGTCCTG
GATCACCATGAACGAGCCACGGTTAAGCATGATGCGACCTGCCACCTTGACCGGGATCGC
AGCCTCTGCCAGCTCTTCCTTGGTCTTGTCCGCGTACTGCTTCTGCAAGGCATCGCAGTA
GTTCTCGCGACGGAAGTCGTTGGGGAAGGCGTTGCCCTTGGCGCGCTCGGCAGCAAGCTT
TTCCTTGCGCAGGGCGATCAGGGAGTTTTCTTCCTGTTGCAGGGCTTGCGGGTCGAGTTG
TTGGTCGCTCATGTCTTTTGAAATTCCATCACAGGTTCGTTGCCCCCACTGGTGGCGGGG
GACTTAAGGTCTTGGCTGACGGTTTACAGCCCCGATTTCAAGCTGGCTTCCAGGTACTCG
TCGATATCACCGTCGAGCACCTTGTCGCAGTCGCTGCGTTCGATGTTAGTGCGCAGATCC
TTGATCCGCGACGCATCGAGTACGTAAGAGCGGATCTGGTGGCCCCAGCCGATATCCGAC
TTGGTGTCTTCCAGCGCCTGGGAAGCGGCGTTGCGCTTTTGCATTTCCTGCTCGTACAAC
TTGGCCCGCAGCATTTTCATGGCGGTGTCCTTGTTGGCGTGCTGGGAACGTTCGTTCTGG
CAGCTGACCACGGTGTTGGTCGGTACGTGGGTGATACGTACGGCCGAGTCGGTGGTGTTT
ACGTGCTGACCACCGGCACCGGAGGAGCGGTAGGTGTCGATACGCAGGTCGGCCGGGTTG
ATCTCGATTTCCACCTTGTCGTCGATCTCTGGCGAGACGAACACCGCGCAGAACGAGGTG
TGGCGACGGTTGCCGGAGTCGAACGGGCTTTTGCGCACCAGGCGGTGTACACCGATCTCG
GTGCGCAACCAGCCAAAGGCGTATTCACCCTTGATGTGCACCGTTGCGCCTTTGATACCG
GCGACTTCACCGGCCGACAGCTCCATGATGGTCGCGTCGAAGCCGCGTTTGTCGGCCCAG
CGCAGGTACATGCGCAGCAGGATGTTGGCCCAGTCCTGGGCTTCGGTGCCACCGGAGCCG
GCCTGGATGTCCAGGTAGGCGTTGTTCGGGTCCATTTCGTGACTGAACATGCGGCGGAAT
TCAAGCTTGGCGAGGTTTTCCTCGAGACGGGCCAGCTCGGCGACGACATCGCCCACTGCG
CCTTCGTCGTCTTCTTCGACGGCCATGTCCAGCAGGTCACGGCAATCGGCCAGACCGGTG
TTCAGTTCGTCGAGGGTGTCGACGATCTGCGCCAGGGCAGAGCGCTCGCGGCCCAGTTCC
TGGGCATATTCGGGTTTGTTCCAGACACTCGGATCTTCAAGCTCGCGATTGACTTCGGTC
AGACGCTCATGCTTTTGATCGTAGTCAAAGATACCCCCGAATAGTTTCGGAGCGCTCGGA
CAGGTCCTTGATGGTGTTAAGGATCGGGTTGATTTCCATGGCGGGCAGCACTCGTTGGCG
AACTTTTGAAAGCCGGCGAGTATAACGGCAAACGGGGTGAAACGGCAGCCCGCTTGGCGA
AAAGGCGGGGGTTGTCTACGAACGGATGGGCGATTCGGCGCCACGGGTGAGAGGGGGCTG
CCACGCAGCCCGGCGCAGGGCAAGCCTGCTCGCCACAGAGAGCTTGTTCTTCACGGCAAG
ACTGCTCGCTGCGGCGGGCGGCATTACTCGATGCCGACCTGATTGCGTCCATTGTGCTTG
GCCGTATAGAGCCCCTTGTCCGCCGCCAGGATCAGTTGCCGGTAATCGGTGCCTTGCACG
GGTGTCATGGTCGACAGGCCGATACTGACGGTCAGGCTGGAACCCTCGGCCGGTGCAATA
TGCGGGATTTTCAGCGAAGCAACGGCCATGCGCAGTTTTTCGGCCACCAGTCGCGCGCCG
CCTGGCGACGTGTTGGGCAGCACCAGGGCGAATTCTTCGCCGCCATAACGCGCCGGCAGG
TCAGAAGGACGGCTGCTGGCCTCACGGATGGTGGTGGCGACTTTACGCAGGGCTTCGTCA
CCCTCGACATGACCGAAGCTGTCGTTATAGGTCTTGAAAAAGTCCACATCGATCATCAGC
AACGACAGCTGGGCCTGGTCGCGCATGGCGCGGCGCCATTCCAGTTCCAGGTATTCGTCG
AAGTGGCGACGGTTGGACAGCCCGGTCAGGCCATCGGAGTTCATCAGCCGTTGCAGCACC
AGGTTGGTGTCCAGCAACTGTTGCTGGCTGACCCGCAGGGCACGGTAGGCGGCATCGCGC
TGCAACAGCGTCATGTAGGAGCGCGAGTGATAGCGGATGCGCGCCACCAGTTCGATGTTG
TCCGGCAGTTTGACCAGATAATCGTTGGCCCCCGCCGAGAACGCCGCGCTCTTGATCAAC
GGGTCTTCCTTGGTGGAAAGCACGATGATCGGGATATTCTGCGTGGCCGGGTGGTTGCGA
TATTCGCGCACCAGGGTCAGGCCGTCCAGGCCGGGCATGACCAGATCCTGCAGGATGACC
GTCGGCTTGATGCGGATAGCCTGGGCGATCGCCTGGTGCGGATCGGCGCAGAAGTGAAAG
TCGATATTCTCTTCATGGGCCAGGCCACGCCGCACGGCTTCGCCGATCATGGCCTGGTCG
TCGACCAGCAACACCATGGCGGCGTTTTCGTCGGTCTTGATGTCGTCGATCTGTAAATCA
TTCATGTGCAGTTACCTGAATTACCACCTGCAAGCCAGCATTGCCGAAGATCATGCTCAT
TTTGCGAAGATCTCCAGCAATCGGGGCGCAATCCTATCCAGTGGGCGAATTTCAACAGCA
GCATCAATTGCCGCCGCCGCTTTGGGCATGCCATACACCGCGCAGCTTTGCTGGTCCTGG
GCGATGGTCAAATATCCTTGTTCCCGCATCAGCTTGAGGCCTTGAGCCCCATCGCGCCCC
ATACCGGTCAGCAGTACGCCGACCGCATCGCCACTCCAGTGGCTGGCCACGCTTTCGAAA
AATACGTCGATTGAAGGCCGGTAAATTTCGTTCACCGGCTCAGCGGTATAGGCCAGCGTA
CCGTTCTTGAGTAACCGAATATGGTGGTTGGTACCTGCCAGCAACACCACCCCGCTTTGC
GGCGGTTCGCCTTCACAGGCCAGGCGCACCGGCAGGCCGGAGGCGCTGCTCAGCCACTCG
GCCATGCCGGCGGCGAACACCTGGTCCACGTGCTGAACCAGCACAATGGCGGCAGAAAAG
TCACGGGGCAAGCCTTTGAGCAGGATTTCCAGGGCTGCCGGACCGCCCGCCGAGGAGCCG
ATAGCCACCAGGCTTTTGCGTTGGCCGGTACCTCGTGCAGGCGCGGTTTCAGCCCGTACG
CGACTGCCGCGCTGGCCGATCAGCCAGCCGATGTTGAGGATTTTGCGCAGTAACGGCGCC
GCCGCATCCTTGGGGTTGCCCACGCCCAGGGCCGGCGTGTCCACCACGTCCAGCGCGCCA
TGGCCCATGGCTTCGAACACCCGGCCCATGTTGGCCTGGCGGTCGACCGTCACCAGCAAA
ATCGCACATGGCGTCTGGGCCATGATCTGCCGCGTGGCCTCGACGCCATCCATCACCGGC
ATGATCAAGTCCATCAGGATCAGGTCCGGAGTCAGCTCGGCGCAGCGCTGCACGGCGTCC
AGGCCATTGCCGGCCACCCACACCACTTGGTGCGCGGGCTCGAAGCTCAAGGCCCGGCGC
AACGCTTCAACCGCCAGGGGCATGTCATTGACGATGGCTATTCTCATGCCCGCGCGTCTC
CAATCAGTTCCACCACGGCGTCCAGCAGCGCGTCATCGTGGAAACTGGCTTTGGCCAGGT
AGTAATCGGCGCCGGCGTCCAGGCCCCGTCGACGGTCCTCTTCACGGTCTTTGTACGACA
CCACCATCACCGGCAACGATTGCAGGCGAGTATCACGGCGCAAGAGTGTGACCAATTCAA
TACCGTCCATGCGAGGCATATCAATGTCAGTGATCAACAGGTCGAAGTCTTCGGAGCGCA
GGGCATTCCAGCCATCCATGCCATCGACCGCCACGGCGACTTCGTAACCGCGATTAAGCA
GCAATTTACGTTGCAATTCGCGCACCGTGAGCGAGTCGTCCACCACCAGCACGCGCTTGC
GCGGCGCCTCGCTGGCCTGCTGGCTGCGCCGGGCGATGCGTTCCAGGCGGCCGGTGTTGA
GCAGCTTGTCCACCGAGCGCAGCATGTCTTCCACATCGACGATCAACACCACCGAGCCAT
CGTCCAGCAACGCGCCGGCGGAAATATCCTGGACCTTGCCCAGGCGGGCATCCAGCGGCA
ACACCACCAGGGTGCGCTCGCCGATAAAGCGTTCCACGGCAATACCGTACACCGCGTCGC
GCTCGCGGATCACCACCACCTTCAAGGTCTCGTCATTGTTCTGCCCCGCAGGGCGCTGCA
ATAACTGGCTGGCGGCGACCAGGCCGACATGCCGGCCTTCGTGCCAGAAATGCTGGCGAC
CTTCCAACTGCACGATGTCGTCGGGCGCCAGATCGCACATACGTTCGATATGCGCCAGTG
GGAAGGCGTAGGCCTCTTCGCCGACCTCCACCACCAGGCTGCGCACCACCGACAGGGTCA
GCGGCACTTCCAGGTGGAAACGACTGCCCTGCCCCGCCGCCTGCTCCAGCACCACCGCGC
CGCGCAACTGGCGCACCATGTGCTGCACCGCATCCAGCCCGACACCGCGACCGGACACTT
CGGTGACCTTGTCACGCAGGCTGAACCCCGGCAGGAACAGGAACGTCAGCAGCTCTTCTT
CACTCAGGCTCAGCGCGGTTTCCACGGTGGAAAGGTGGCGATCGACAATGCTGGCGCGCA
GGCGCTCCAGGTCGACGCCATTACCATCGTCGCTCAGCTCCAGCACCAGCAGGCCGGCCT
GGTGGGACGCACGCAGGCGGATCACCCCTTCGGCCGGTTTGCCCGCCAGCAGGCGCTGCT
CGGGCATTTCGATGCCGTGATCAACAGCATTACGCAACAAGTGCGTGAGGGGCGCTTCGA
GCTTTTCCAGGACGTCACGGTCGACTTGCGTTTTCTCGCCTTCGATCTCAAGACGCACTT
GCTTGCCGAGGCTGCGCCCCAGGTCGCGCACCATGCGCACCTGCCCGGCCAGCACATCGG
CAAACGGGCGCATCCGACAGGCCAGCGCGGTGTCGTAGAGCACCTGGGCGCGTTGCCCGG
CCTGCCAGCCAAACTCATCCAGCTCGGCGGTTTTTTCCGCCAGCAGAGCTTGGGCCTCGC
TCAACAAGCGCCGGGTGTCGGCCAGGGCTTCCTGGGCTTCGAGGTTCAGCCCCAGGGTCT
TGAGCTGGCCGTCCAGGGTGTCCAGGGCACGCACACTCTGGCTTTGAATGCGTTTGAGGC
GCTGCATGCTCGCCAGGTAAGGCTTGAGCCGCTGGGTTTCCACCAGGGACTTACTGGACA
AGTCCAACAGGCTGTTCAAGCGCTCGGCGGTCACGCGCAATACGCGCTCGCCGCCTTCGG
TCATGCGCTTGTTCTGACGCGGCGGGTCGCTGGCCACCGGTGGCGCGGGTTCCGGTTCCG
CCGGCAGTGCTTCAACCACCGGCACTGGCGCGGCGGGCGGTGGCGCGACACGGGCGGTCG
GTTGCGTCGGGTCGAGCAGGCGCTCCATCAGCGCCACATACGCCTCGATGTCCGCCGGCC
CCACGTTGTTACCCGGCGTGGCGATGCGCATCAGCAGGTCGGTGCCCTGCAGCAACGCGT
CGATATGTTCGGGCTGCAGGTACAAGCGACTTTCCTGGGCACTGACCAGGCAGTCCTCCA
TCACATGCGCCACGCTGACGCCGGCGTCCACCCCCACGATACGCGCCGCGCCCTTGAGCG
AATGGGCCGCGCGCATGCACGCTTCGAGCTGGTCGGCCTGGGTCGGGTTACGTTCAAGCG
CCAGCAGGCCGGCGCTGAGCACCTGGGTCTGCGCGTCGGCTTCCAGGCTGAACAGTTCCA
GCAGCGAGGCATCGCGCATCTGATCGGGGGTCATGTAAGGCTCCGGGTCACGGCGGACAA
CACTTGCGCCTCGTCCAGCCAGCGCAGGCTGCGGCCCTTCCACGGCAAGACACCTTGGGT
GAAGCGCGCGCTGGCCTGGGTACCGGACGCCGATGCCGCCTGCAACGTGCGTTCATCGAT
GGCGTGGATGCCGTCCACTTCGTCCACCGGCACCACCACCGGGCCGTCGTCGGCCGCGAT
GATCAACATGCGCGGCATGATCCGGCCACTGCCTGTGGCGTTAGCGGTCTGCTCCAGGCC
CAGCAGCTCGACCAGTGACAGACACGCCACCAGCGCGCCACGCACATTGGCCACCCCGAG
CAATGCCCGTGAGCGCTGATGCGGCAGCGAGTGAATCGGTTGCAACGGCGCCACTTCCAC
CAGGCAGCGCGTGGCAATGCCGAGCCATTCTTCACCGAGGCGGAACATCAGCAGGGAGCG
CGTGACGATGTCTTCGTCGACCTCGACCGCCGTGACCGGACGCCGATCGTCCTGCTGCAA
GGCGTACCGGTCCAGCAGCCGCGTGGCGGCCGCCGAATACACCGCACAGTTGCGGCAGTG
AATATGGTCGGCCAGCAGCGGGCACGATTTGTCACCGTGAATACCGATACGGTTCCAGCA
ATCGTCGATGGCCTGGCTATCGATCAGGGTCAGGCCGCCAGTGTCGAGCGCCTCGGTGCT
ATTCATCGTTTGGACTCACTGTCAGCTCGCTCACTACGGGCGGCGCGCGCCTGCATACGG
CGCGCCCCCTCGCTGTCGCCCTGAGATTCGAGCAACGCAGCCAGGTGCATCAAGGCCTGC
GGATGCTGGGGTTCCAGGTACAAGGCTTTTCGGTAAAACCCCTGGGCTTGCAGGGCACTG
CCGGCCACGTCGCTGAGCAGCCCCAGCCAGAAGAACACCTGGGCGGCCGGCGGGTGGCTG
TTCAGATACTGTTCGCACGCGGCACGGGCCTCGGCACTTTTGCCCTCGTTGGCCAGGGTA
GCGATGCGGCTGAGCAAGGCACCGGCATCGGACGATGACGCCTTGATCGGTACCACCTGG
GCACTGACCGTACTGAACGGTCGCGGCTTGACGGGGATCGGTGCCGCACTGCGCGGGAGC
ACGGGCTTAGGCACGAACAGCGGTTCAGCTACCACAGGCTCGGCGTGCCGGCTGAAGGCA
AACGACTGCGGCACGCCAATCGAGCGCATGCCGTGGCGCCCCAACAGGCTGCCCTCCGCG
GGGCCGATAAACAGCACACCGTCCACGTGGGTCAGCTCTTTGAGCACATCAAACACTTGT
TTCTGGGTCGGCTGGTCGAAGTAGATCAACAGGTTGCGGCAGAACACGAAGTCATAGCTG
GGTTCGTTCGCCAGCAGCGTCGGGTCGAGCAGGTTGCCAACTTGCAGGCGTACTTGCTCG
CGCACCCGGTCGGCGATGTGATAACCGTCGCCAGACTCCGTGAAATGACGCTCACGAAAA
GCTATATCGCTGCCACGAAAGGAGTTTTTGCCATACACCCCGCGTCTGGCGCGCTCCACC
GACAGCGGGCTGACGTCCAGGCCCAGCACCTTGAACTGATGCGGCGCAATGCCTGCATCC
AGCAAGGCCATGGCGATCGAATAGGGTTCTTCGCCGGTGGAGCACGGCAGGCTGAGGATG
CGCAGCGCACGCATCTGATTGATCTCGGCCAGGCGCGCCTTGGCCAGTCGGGCCAGGGTC
GCAAAGGATTCGGGGTAACGGAAAAACCAGGTTTCGGGGACGATCACCGCTTCGATCAGC
GCCTGCTGCTCATCGTGGGAGCTTTGCAGGTGCTGCCAGTATTCACCGGCGCTGTGCGCC
TGCACCGCCTGGCTGCGCTGGCGCACCGCGCGCTCGATGATGGCCTCGCCAACCGACGCG
ACGTCCAGGCCGATACGTTCTTTCAAGAAGGCAAAGAAGCGCGGGTCGTTACTCATACGC
TCAGCTCGTCAGAAAATAACAGCGCGCGTACGTCATCGGTCAGCACGTCGTTCACGCCGA
TCCACTGCATCAGGCCCAATGCGTCTTCGCGCACCGGCCCCAGGTAGCGCGCGTCACGGT
TATCCAGGCCATAGGGCTGAAAGTCCGCCGGGTCGCAACGCAGGGTGTCGGTGGCCTGTT
CCAGGATCAACCCCAGCCGGCGCGCCTCGCTCCAGGGATGCGGCTGGTAATTGACCAATA
CCAGCCGGGTGCTGGTGCGGGCCTGGGCGGCCGTGCCGAAGGTCAAGGCGCTGAGGTCGA
TCACCGGCACCATCGCCCCGCGATGGGCAAAGATGCCCGCCACCCAATGCGGCGCATGAG
CAATCGGCTTGAGCGGCAGGCACGGCAGCACCTCGGCCACTTCGGTGGCCTTCACGGCAT
AACGTTCGCTGCCGATGTGAAACACCAGGAACAATGCCTTTTTCGCTGCCGGCACGGCGC
CGCGTCTAGCCGCCAGGTCGCTCATCAGACTTTGAAACGCGATACGCCGCCGCGCAGACC
GACCGCCACCTGACTCAGCTCATCGATCGCAAAGCTGGCCTGGCGCAGTGACTCCACGGT
CTGGCTGCTGGCATCGCCCAGTTGCACCAGGGCATGGTTGATCTGCTCGGCGCCGGTGGC
CTGGGCCTGCATGCCTTCGTTGACCATCAACACCCGAGGCGCCAGGGCCTGCACCTGATG
GATGATCTGCGACAGTTGCTCGCCCACTTGCTGCACCTCGAACATGCCGCGGCGCACCTC
CTCAGAAAACTTGTCCATGCCCATCACGCCCGCCGAGACCGCTGACTGGATTTCGCGCAC
CATCTGTTCGATGTCGTAGGTCGCCACGGCGGTCTGGTCGGCCAGGCGCCGTACTTCGGT
GGCGACCACGGCGAAACCGCGACCGTATTCACCGGCCTTTTCGGCCTCGATCGCCGCATT
GAGGGACAACAGGTTGGTCTGGTCGGCAACCTTGACGATGGTCACCACCACCTGATTGAT
GTTGCTGGCCTTCTCATTAAGGATCGCCAGCTTGGCGTTCACCAGGTCGGCGGCGCCCAT
CACCGAATGCATGGTTTCTTCCATGCGCGCCAGGCCCTGCTGGCCGGAGCCGGCGGCCAC
CGATGCCTGATCGGCAGCGGTGGACACTTCGGTCATGGTGCGCACGAGGTCTTTGGAGGT
TGCCGCGATTTCCCGCGATGTGGCGCCGATTTCGGTGGTGGTCGCCGCAGTTTCGGTGGC
GGTGGCCTGTTGCTGCTTGGACGTGGCAGCAATCTCGGTCACCGAGGTGGTGACCTGCAC
CGACGAACGCTGGGCCTGAGACACCAGGGCCGTGAGCTCGGTCATCATGTCGTTGAAGCC
GGTTTCCACCGCGTTGAATTCGTCCTTGCGCGCAAGGTTCAGGCGCTTGCTCAGGTCACC
GGTGCGCATGATGTCGAGGATTTCGACAATGCGCTGCATCGGCGCCATGATCGTGCGCAT
CAGCAGCAGGCCGCACAGGCCGGCGGCCAGGATGGCCACGGCCAGCGACACGAACATGCT
GATTTTGGCAGACGATACCGCCTCGTCGATGGCGGCCGTCGCATTGTCGGACACGGCTTT
GTTTTCGGTGATGATGTCATTGAGCTTCATGCGGCCTTCGACCCAGATCGGCGTCAACTG
CTCTTCGAGCAACTGGCGCGCGGCTGCCAGGTCGTCGGCTTCGATGCGCTCGATCACCTG
CTTGAGCACCTTGTTGTAGGTGAGGTGGGCGGCCTTGAAATTATCGAATTCCATGCGATC
AGCCTGGTTATGAACCGTGTGCTCATAGTTGGCCATCTGCTGTTCAATGCGCGCTTCGAA
GGAGTTGTAGTCGGCCCTGTCGCTGCCGGTGAAGGTTTTTTCGTCACGCAGACCAATGAT
ATCGATGGTCATCAGATAGCTATCGACCCACGCGCTGCGGATCATCGAACTCAGATATAC
CCCCGGCACCGCGTCGTCACGCACGGCTTCCTGGCTGGATTCGATTTTCATCAACCGTGA
ATAGGAGACCACAACCATTAACAGCATGATGGCGATAATGACCGCAAAACTTGCCAGGAT
GCGTTGGCGCAAGGTCCAGTTCTTCACAGTTATTCCTCGGAGGGCCATTCAAATGGAGGG
GAGTATAGCCGAGCGCAAGGCCTTATTAATCAACCGGTTTTTATAGGGGCGCTCGCAGAA
TACAAAAAACGCCGAAGGGTGATTGCAGAACCACCCTACACCACACCAGGAAATGTCCGA
CTACCCGGTTCTTGTCGCCTCCCCTAGCGTGCTGGTCCCAGTTAACAAAAAGACATTTCT
GGCATGCGACGCTATTTAATTACACGAGGCGCCAAAACCACTGCTGGCGGTACAGTGGTC
GACGGTTTGAAAAGCTTCGGCATCAAAGGGGTAGAAATTGCCCTTGAAGGGCATCAGGTG
CTTTGCCCGGTGTGCCAGACCGCAGGCGCCATCGTTTGTGTCGACCCGCGGCTTAAAATG
AACGCACATGGGCGAAACGTTGCGCTTTCGGATGATCTCTGTTTGTGCAAATGCGACCCG
GCCCCTCGCCTGATTGCCAACCAGTTGGAGTGGTATCAGACCATTACTCGCGAAGACACT
TCGGTACACAGCAAAGCCGCCCCTGTATCGCCCCCATTACAAGCTCCAGCGACAATGCCT
CGCACCACGTCCACCTCGGCCTCACGGCCCACCACTCCAGCATTCAGCGAGATGCTCGAA
TCTTCCTGCGAACGCAATTGGCGCTTCTACCAGCAGCAGGCAGAAGACATTGTCGCGCCA
GGCGGCACGCTGATCGCCGATCCCAGGCAGCGCAACCGCGTGATCAACTCTGCTTACGCT
CAGCTCTGGCGGCTCGACAACCGTTTTCAGTGGGCGGGCCTTGCGGCGTTTGCATCCAAG
CAGGTGGGGTGCGGCTTGCTGCATGCGGCTGAAGCCATCGAGAAAATTCAGGTGGAATAC
GAGGCGGCGCAGCAACTGAGGAGGAGCGCGCGCAAAGGGGTGTGGGGGTTGTTCAGCGCC
GAGGAGCGTGAACGGCGGGCGAAGCTGCGGGAGTACGAGCAGCGGCGCCGCGAATACGAA
CAGGCCGCCCGCGATAATCCAATGCCTGATGTTGACTGGCGGCGAGAGGGCGAACCGCTA
TCGAGCGTGCAGCAGCTTTATCAGCATGTGTACGAGATGATGGCGATGGGGAATACCACG
TTGTTTTTGGATGTGTTTCCGTTGCATGCGTTTTATAAGGAGCGAGGGTTGGAGTTGCTG
GCAAGATGCTTGCCGTCACGCAGGAGGATTTATGGGAATGATCAATCCCAAGTGCTGTGG
CCGGTTGGGCACGAGAAACTTGAGTTCGGTACTAACTACGGTGAAATCCTGCAAGCTTTC
GAGGCGATTGAAACAGGCGATATCGCCAAGAGTGTTGAGCACTTAGCTGACCACGAACAA
AGAAATGTCCTTCAACCGACAATGTAGGCTGATCCCAATCTAGTGGTATTGCTGCGTGGC
AACCACCTCTCCTACATTACAGATATACCGTCCGGAACCGCCCAAGCCCTTGAATTGACG
CTAGCCAATCAATGCATCCCTGTTGATGACGGTCGAACCATTGAATTCAGCAGCAACCCC
ATTGCCAACCTGGCCAACATTAATCAACGCATGTCGTTCGTGCTGAAGGCCGCCGAACAG
TTTGACAAGTTGCTACATGGCCCTCAGCGACATCAGATCGAACAGGCGCTGGAAGATATC
GCTGACGGTAAAGGCGTTCGATGAGTCGGAACTTGCAGATAAGTTGGCGCCGTTGCGGAC
TGGGATTGTTGGTTGCTCTACTCCTCTCATGGGTAGCAATACACCACGTTGCTGATGAAC
CGGAAATCGCACTGACGCTTGGCGAGCCCTGGGAAAACATGCGGCAACGCTCCAGCGCAC
GCATTGATTCAACCATTCCCGGACGCCACTGGTTCAGGATCCCAAAAACCGATGCACGCC
TTCGTTTCATTGATCCGCAATATGGATTCACAACCCCACTGGCCCGTTTCTTCACGATAG
GCTTCGATGATCAGTTGGTACGCAACGTCCGCATGTCCCCTCAAATCGAACCGCTACAGC
TCGACGACACAATAAAGGTCATGTTGGATTTACAGGAGCAATGGCGTAAGGGCGGGTGGA
TACCCATCCGAGTCGAATACGATCCCCCCTTCGTTGACACACCCGAATGGCGTGCCCGAT
TGAGGGACGTGTATCAGGGTGCAACGTCATACTGGCAGGCTGGTGAAAAATACCAATTGA
TGATGGTGGTTAATCGATTCAAGGATGACCGGTATCCCAACGAAGAGCGTTATCTCATCA
AGCTGAGCTTAGGCAAACCCTGGGTACATCCATGAACAGAAAATGCCTTTTCGTTAATCT
TGCCGATATGGGTCAACGAATGGCGTTCGTACTAAAGGCTGCTGCGCTCGGAGGGCTGGA
AATGGACGGCGCTGTACTTGTTGGACGGTTGCCAATGCAACTATGGAGGTAGGTTTGCTT
CCGATGGCGGCAGGTCAGTTAAACAAATCTCACTGACACGCCCTCATCGGGAGCAAGCCC
CCTGCCACATCGTAAGTTTTGCGTACACCCGCGCCTATTGGTTAAGCCGTACTTGCTTTT
CCAGCTCCAGCTTCAAGCCCGGCTCCAGCTTGAGTTGACGAGCCAATTCATCCAGATACG
CCTTCTCCATAAAGTTCTCTTCGTCCACCAGCATCACGCTGGCGATATACATCTCGGCGG
CCATTTCCGGCGTGCCGGCGGCTCGCGCCACGTCGGCCGGGTCCAGCGGTTTATTGAGTT
CGGCGTGCAGCCAGTTGTGCAGTTCGCGGTCGCTGTCCAGTTTGGTGAACTCGCCCTCGA
TCAGCTCGCGCTCACGCTCGTCCACATGCCCGTCGGCTTTGGCCGCCGCGACCAGCGCCT
TGAGGATGCCCTGGCTGTGCAGTTCGGCCTGAGCCGGCGGCAGGCGGTCGATGGTTTGCG
GCTCGCCTTGGGGGGCGCTGGCCTGATTGGCCTGCCAGTTGCCATAGGCCTTGTAGGCGA
TGACACCCAATGCGGCCAAACCGCCGTAGGTCAGGGCCTTGCCGCCAAATTTGCGCGCCT
TCTTGTTGCCCATCAGCAGCCCCATGGCACCCGCCGCCAGGGCGCCTCCCCCTGCGCCGC
CAAGCAGGCTGCCCAGCCCGCCACCGCCGAGCAGGCCGCCCAAGGCGCCTTTGTCCTGGC
CCTTACCTTGGCCGCCAGCCTTGTTTTGCAACATGTCCTGGCCGGACTTGAGCAACTGAT
CGAGCAATCCACGGGTGTTCATAAAAGCCTCCAGACACTTGGGTTCATAGGACCAATAGG
CCTCCAGCGTAAAACTAAGTGCCAAAAAGCCCTGATCTATAGTGCTTCCAGATGTAACGC
CACACCCGCAGTCTGAAGCTTGCGACGGCCATTCGCTTAAATCGATATACACTCGGACGC
ATCGATAAAAATACCCCACGGGTAATTCCAGCATGATGACCCTGCGCCAAATCCGGCACT
TTATCGCCGTGGCCGAGACCGGCTCGATCTCTGCCGCCGCGCAAACCGCGTTTATCTCCC
AGTCCACCCTGACCCTGGCGATCCAGCAACTGGAACAGGAAATCGGCGTCAACCTGTTCA
ATCGCCACGCCAAGGGCATGACCCTGACCCACCAGGGCCATCAGTTTCTGCGCCAGGCGC
ACTTGATTCTCGCCACCGTCGACAATGCCAAGCGCAGCCTGCAGCAGAGCACCGATCAAG
TGGCCGGGCAGTTGATCATCGGCGTCACCAGCCTGGTGGCCGGCTATTACCTGGCGGACT
TGCTCACCCGTTTCCAGCGCGCTTACCCCAATGTCGAAATTCGCGTAATGGAGGATGAGC
GCCCGTACATCGAACATTTGCTGGTCAGCGGTGAAATCGACGTGGGCGTGCTCATCCTCT
CCAACCTGGAAGACCGCCACGCCCTGCAAACCGAGGTACTGACCCACTCGCCCCACCGCC
TCTGGCTGCCGGCGCAACATCCGCTGCTGGAACACGACAGCATCAACCTCGCCGATGTGG
CCCGTGAGCCGTTGATCCAGCTGAATGTCGACGAAATGGGCCACAACGCTCAACGTCTGT
GGACCAGCGCAGGGTTGCAACCGCGCATCACGTTGCGTACGGCCTCGACCGAGGCGGTGC
GCAGCCTGGTGGCTGCAGGCCTGGGCGTGTCGATCCAGCCGGACATGACCTACAGGCCGT
GGTCCCTGGAAGGCGACATTATTGAAGCGCGGCCGATCGCCGACCTCAGCCAGACCCTCG
ATGTGGGCCTGGCCTGGCGCCGCGGCACCGCGCGGCCTGCCTTGGTGGACCCGTTCCTCA
CCGTGGCGCGGGAACAACCCCATCCACGCAAGCCATCTATTTAATCGAATGCTGCATTCA
GTATTTAGTATTTGTTGACCTCGCCCCTGACCTCTAGTCTCTGCTGATTCCCTGAGAGAA
GGTCAGGCGCCTTGTAAGAGAACGCCCATGACCACACAAGAAAAGAGATCGCGAAAAATG
TCCGGCGCGCCCACCCCGCTGCTCACCGCGTTGCTGATCGATGGCGAACTGGTCCAGGGC
CAAGGCTTTGTCGAGCCGATCCTCAACCCGGCCACCGGTGAAGTGCTCACCCAGATCGCC
GAGGCCAGCACCGAGCAGGTCGAAAGCGCCATCCTTGCCGCCCACCGCGCGTTCTCCGGC
TGGTCGCGGACCACACCGCAGCAGCGCTCGAATATCTTGTTGAGCATCGCCGACGCCATC
GAAAAACACGCCGACTACCTGGCCCGCCTCGAATCCCTGAACTGCGGCAAACCGCTGCAC
CTGGCGCGCCAGGATGACTTGAGCGCCACGGTCGATGTGTTCCGCTTTTTTGCCGGAGCC
GTGCGTTGCCAGACCGGCCAGCTCAGCGGCGAATACCTGCCGGGTTACACCAGCATGGTG
CGCCGCGACCCGATTGGCGTAGTGGCATCCATTGCACCGTGGAATTACCCGCTGATGATG
GCCGCCTGGAAAATCGCCCCGGCCCTCGCCGCCGGTAATACGTTGGTGTTCAAGCCGTCG
GAACATACCCCGTTGTCTATCCTCGCGTTGGCGCCTGTGCTGAAGGACTTGTTACCGCGC
GGGGTGATCAACATCCTGTGTGGCGGCGGTGAAGGCGTTGGCAGCCATCTGGTCAGCCAC
CCGAAAGTGCGCATGGTCTCGCTGACCGGCGATATCGTCACCGGGCAAAAAATCCTGCAG
GCCGCGTCCAAGACGCTCAAACGTACCCATCTGGAACTGGGCGGCAAGGCGCCGGTGATC
GTGTGTAATGACGCCGACCTGCAAGCGGTAGTCGAAGGCGTGCGCACTTACGGTTATTAC
AACGCCGGCCAGGACTGCACGGCCGCCTGCCGCATCTACGCCCAGGCCGGCATTCACGAC
ACGTTGGTCGCAGAACTGGGCGCCGCGGTGAGCAGCCTGCGCTTTGCCGGCAAACGCGAC
GCCGACAACGAACTCGGCCCGCTGATCAGCACGCGCCAGCGCGACCGTGTGGCCAGCTTT
GTCGAACGCGCCCTCGGCCAGCCGCATATTGAACGGGTGACCGGGGCCGCCGTGCATTCC
GGAGCGGGTTTCTATTACCAGCCCACGCTGCTGGCCGGCTGCAAACAGACGGATGAAATC
GTCCAGCGCGAAGTGTTCGGCCCGGTCGTCACCGTGACCCGCTTCGACGAGTTGGCGCAA
GCGGTGGACTGGGCCAACGATTCCGAATACGGCCTGGCCTCATCGGTGTGGACCCAGAAC
CTGGACAAAGCCATGCAGGTTGCAGCACGCCTGCAGTACGGCTGCACCTGGATCAACAGC
CATTTCATGCTGGTCAGCGAAATGCCCCATGGCGGCTTGAAACGCTCGGGGTATGGGAAA
GATCTGTCCAGCGATTCGCTACAGGACTACAGCGTGGTGCGCCACATCATGGCCCGCCAC
GGCCAGCATCTTTAAAACAACAACTAAGCTCATGCGTCACCGGTTGCACCCACTGCCCCG
ACCATAATTAAAGAAGAGGGAACCCCCATGTCCGCGCATAAGACCGCACTGCTCAGTGCC
TTGACCACCGCGCTGCTGGCCAGCGCCAGCCTTCAGGCCGCCGAACCGCTCAAGGCGGTA
GGCGCTGGCGAAGGCCAACTGGATATCGTCGCCTGGCCCGGTTATATCGAACGTGGCGAA
AGCGACAAGGCCTACGACTGGGTCACCGGTTTCGAGAAGGAAACCGGCTGCAAGGTCAAC
GTGAAAACCGCCGCCACCTCTGACGAAATGGTCAGTCTGATGGCCAAGGGTGGCTATGAC
CTGGTTACCGCATCGGGCGACGCATCGCTGCGCTTGATCGTGGGCAAACGGGTGCAACCG
ATCAACACCGCGCTGATTCCCAACTGGAAAGGCATCGACCCGCGCCTTAAGGACGCACCG
TGGTACGTGGTGGGCCAGCAAACCTACGGCACGCCATACCAGTGGGGCCCGAACGTGTTG
ATGTACAACACCAACGTGTTCAAGACCGCGCCCACCAGTTGGAACGTGCTGTTCACCGCG
CAGAACCTGCCGGACGGCAAGCCGAACAAAGGCCGCGTGCAGGCTTATGACGGCCCGATC
TACATCGCCGATGCCGCGCTGTACCTCAAGAGCACCCAACCGGAGTTGGGCATCCAGAGC
CCCTACGAGTTGACCGAAACCCAGTACAAAGCCGTGCTCGACCTGTTGCGCGCCCAGCAA
CCGTTGATCCACCGCTACTGGCACGACACCACCGTGCAAATGAGCGACTTCAAGAACGAA
GGCGTGGTGGCCTCCAGCGCCTGGCCGTATCAGGTCAACGGGCTGATCAATGAGAAACAG
CCGATCGCCTCGACCATCCCCAAAGAAGGCGCCACCGGCTGGGCCGACACCACCATGCTG
CACAGCGAAGCCAAGCACCCCAACTGTGCCTACAAGTGGATGGACTGGTCGCTGCAGCCC
AAGGTCCAGGGTGATGTCGCCGCCTGGTTCGGCTCGCTGCCGGCGGTGCCTGCGGCGTGC
AAGGAAAGCGAGCTGCTGGGTGCTGAAGGCTGCAAGACCAACGGTTTCGATCAGTTCGAG
AAAATTGCCTTCTGGAAAACGCCACAGGCCGAGGGCGGCAAGTTCGTGCCGTACAGCCGC
TGGACCCAGGACTACATCGCGATCATGGGCGGGCGCTGAGATGTCACGGGCCACATAAAC
CCACTGTGGGAGGGCTTGCCCCCGATAGCGAAGTGTCAGCCAACACATCTGTTTCTGAGC
CCGCGCTATCGGCCCTCTCCCACAATGACCGCATACAGATGTTTTGATTTTTCAGAAGTC
CAGGCCGGGCCGCTGCGACGACCCGCGCCTTTTTGGAGCTCCGCACCATGACGCTTGCAG
TCCAGTTCACCCACGTTTCCCGTCAGTTCGGCGAAGTGAAGGCCGTTGACCGGGTTTCCA
TCGATATCCAGGACGGCGAGTTCTTTTCCATGCTCGGCCCTTCCGGCTCGGGCAAAACCA
CCTGCCTGCGCCTGATCGCCGGGTTCGAGCAGCCGAGCGCAGGCTCGATCCGCATTCATG
GCGAGGAAGCCGCCGGCTTGCCGCCTTACCAACGTGATGTAAACACCGTGTTCCAGGATT
ACGCGCTGTTCCCCCATATGAACGTGCGCGACAACGTGGCCTACGGCCTCAAGGTCAAAG
GCGTGGGCAAGGCCGAGCGCCTGCGCCGTGCCGAAGAAACCCTGGCCATGGTCGCCCTCG
GCGGCTACGGCGAGCGCAAGCCGGTGCAATTGTCCGGCGGCCAGCGCCAACGCGTGGCCC
TGGCCCGCGCGCTGGTCAATCGCCCCCGGGTGTTGCTGCTTGATGAGCCTCTGGGCGCCC
TCGACCTCAAACTGCGCGAACAGATGCAAAGCGAGCTGAAGAAGCTGCAGCGCCAACTGG
GCATCACCTTTATCTTCGTGACCCACGACCAGACCGAAGCGCTGTCGATGTCCGACCGGG
TGGCGGTGTTCAACAAAGGTCGCATCGAGCAGGTCGACACCCCGCGCAACCTGTACATGA
AACCGGCCACCACCTTTGTGGCGGAATTTGTCGGCACCTCCAACGTGATTCGCGGCGAAC
TGGCCCAGCGCCTCAGCGGCAGCGCGCAGGCGTTCTCGATCCGCCCGGAACACGTGCGCT
TTGCCGAGGGCCCGCTGGCGGCCGGCGACGTGGAAGTCAGCGGTTTGCTGCACGACATCC
AGTACCAGGGCAGCGCGACCCGCTACGAACTGAAACTGGAAAACGGCCAAACACTGAACA
TCAGCCAGGCCAACAGCCAGTGGCTGGACATCAGCAGTGGCCATCAGGTCGGGCAGCCCA
TCACCGCACGCTGGGCGCGGCAAGCCATGACACCGCTGACCGACAACGCAGGCGAGGTGT
GACATGAGCCTTGCCCATTCCCACGCGCCGATGCGCAGGTTTTCCAACCTGCTGTACCGC
AAGCCCAACCTGTACCTGGCGATGTTGCTGATACCGCCGTTGATCTGGTTTGGCGCGATC
TACCTCGGTTCGCTGCTGACCCTGCTGTGGCAAGGCTTCTATACCTTCGACGACTTCACC
ATGGCGGTCACGCCGGACCTGACCCTGGCCAACTTCGCCGCGCTGTTCCAGCCGTCCAAC
TTCGACATCATCCTGCGCACCTTGAGCATGGCGGTTGTGGTGTCGATCGCCAGTGCCATC
GTGGCGTTCCCGATTGCCTACTACATGGCGCGCTACACCACGGGCAAGACCAAGGCGTTT
TTCTATATCGCGGTGATGATGCCGATGTGGGCCAGCTACATCGTCAAGGCGTATGCCTGG
ACCTTGCTGCTGGCCAAGGGCGGCGTGGCGCAATGGTTCGTGCAGCACCTGGGCCTGGAA
CCGGTGTTGCAGTTCGTGCTGGGCATTCCCGGCGTGGGCGGCAGCACCTTGAGCACCTCG
CATTTGGGGCGGTTCATGGTGTTCGTTTACATCTGGCTGCCATTCATGATCCTGCCGATC
CAGGCCTCGCTGGAACGTTTGCCGCCCTCGTTGCTGCAGGCCTCCGCCGACCTGGGCGCC
AAGCCGCGCCAGACGTTCATGCAGGTGATTCTGCCGCTGTCGGTGCCGGGGATTGCCGCC
GGCTCCATCTTCACCTTCTCGCTGACCCTGGGCGATTTCATCGTGCCGCAACTGGTGGGC
CCACCGGGTTACTTCGTCGGCGGCATGGTCTACGCGCAACAAGGCGCCATCGGCAATATG
CCCATGGCCGCCGCGTTCACCCTGGTGCCGATCGTGCTGATCGCGGTGTACCTGTCCATC
GTCAAACGCCTGGGGGCCTTCGATGCACTCTGAGAAATCTTCGCTGGGACTAAAGATCGC
AGCCTGGGGCGGCCTGGTGTTTTTGCACTTCCCGATCCTGATCATCTTCCTCTACGCCTT
CAACACCGAAGAGGCCGCGTTCAGCTTTCCGCCACAGGGCTTCACCCTGAAGTGGTTCAG
CGTGGCCTTCGCCCGGCCGGATGTGCTGGAGTCGATCAAGCTGTCGCTGCAGATCGCCGC
CATCGCCACGTTGATCGCCATGGTGCTCGGCACACTGGCGTCGGCGGCGTTGTATCGCCG
CGAGTTTTTTGGCAAACAAGGCGTATCGCTGATGCTGATCCTGCCGATTGCACTGCCGGG
GATCATCACCGGCATCGCCCTGCTGGCGACGTTCAAAACCCTGGGCATTGAGCCTGGGAT
GTTCACGATCATCGTCGGCCACGCGACCTTTTGCGTGGTGATCGTCTACAACAACGTCAT
CGCGCGCTTGCGCCGTACCTCCCACAGCCTGATCGAAGCCTCGATGGACCTTGGCGCCGA
TGGCTGGCAGACCTTTCGCTACATCATCATGCCCAACCTCGGTTCGGCGCTGCTCGCCGG
CGGCATGCTCGCGTTTGCGCTGTCGTTCGACGAAATCATCGTCACCACCTTTACCGCCGG
CCACGAGCGCACCTTGCCGCTGTGGCTGCTCAACCAGCTCAGCCGCCCACGGGATGTGCC
GGTGACCAACGTGGTCGCAATGCTGGTGATGCTGGTCACGATGTTCCCGATTCTCGGTGC
CTATTACCTGACACGCGGCGGTGAAAGCGTGGCCGGTAGTGGCGGTAAATAATTGTTTGA
AGAGGACATGGCTATGCAAACCAAACTGCTGATCAACGGCCAACTGGTCGACGGCGAAGG
CCCGGCACAGGCCGTATTCAACCCGGCGCTGGGCCGGGTGCTGGTGCACATCAACGAAGC
CAGCGAAGCCCAGGTCGACGCCGCCGTGCGTGCCGCCGATGCAGCCTTCGAAAGCTGGTC
GCAGACCGCACCGAAGGATCGCTCGCTGCTGCTGCTGAAGCTGGCGGATGCGATCGAAGC
CCACGGCGAAGAACTGGCCAAGCTGGAGTCGGACAACTGCGGCAAGCCTTACAGCGCCGC
GTTGAATGACGAGATCCCGGCCATTGCCGACGTGTTCCGCTTCTTCGCCGGCGCCAGCCG
TTGCATGAGCGGCTCGGCCGGCGGCGAGTACCTGCCGGGCCACACGTCGATGATCCGCCG
CGACCCGGTGGGCGTGATCGCCTCCATCGCGCCGTGGAACTACCCGCTGATGATGGTCGC
CTGGAAAATCGCCCCGGCCCTGGCTGCCGGTAATACCGTGGTGCTCAAGCCGTCGGAACA
AACCCCGCTGACCGCGTTGCGCATGGTGGAACTGGCCTCAGAGATTTTCCCGGCGGGCGT
GCTCAACCTGGTATTCGGCCGTGGGCCGACGGTGGGCAGCCCGTTGGTGAGCCATCCGAA
GGTGCGCATGGTGTCGCTGACCGGCTCCATCGCCACCGGGGCGAATATCATCTCCAGCAC
CGCCGACAGCGTGAAGCGCATGCACATGGAATTGGGTGGCAAGGCACCGGTGATCATCTT
CAATGACGCCGATATCGACGCCGCCGTGGACGGCATTCGCACCTTCGGTTTCTATAACGC
CGGCCAGGACTGCACCGCCGCCTGCCGCATTTATGCGCACGCCGACATCTATGACGCGTT
CGTCGAGAAACTCGGCGCCGCCGTGGCGAGCATCAAGTACGGCTTGCAGGATGACCCGTC
CACCGAACTGGGCCCGCTGATTACCGCGCAACACCGCGACCGCGTGGCGGGGTTTGTCGA
ACGTGCCGTGGCGCAACCGCATATCCGCCTGATTACCGGCGGCAAGGCGGTGGAAGGCAA
TGGCTTCTTCTTTGAGCCGACCGTATTGGCCGACGCGCAGCAGGATGACGAAATCGTGCG
CCGCGAGGTGTTCGGGCCCGTGGTGTCGGTGACCAAGTTCACCGACGAAACCCAAGTGCT
GGGCTGGGCCAATGATTCGGACTACGGCCTGGCGTCGTCCGTATGGACCGCCGATGTCGG
CCGCGCCCATCGCCTGGCCGCACGTTTGCAGTACGGCTGCACCTGGGTGAACACCCATTT
TATGCTCGTCAGCGAAATGCCCCATGGCGGTCAGAAGTTGTCGGGCTATGGCAAAGACAT
GTCCATGTACGGCCTGGAGGACTACACCACGGTTCGCCATGTGATGTTCAAGCACTGATT
GCGCGCCTCCCCGGCACCCATCCTGGGTGCCGGTCCCCTGCCCCTGAAAACGAGGCTTAC
AGAGCGGTCGCTGAACCAGGCTGAACTGCGGTTTAAAGGTGCGAGCGGGCGAGCCTCCTT
CCACATGTGATCTTCATAATCTTTACGTACTGTGGGTCACGTGCAGGCCCGGAAATGTCT
TGTCGCATTTACAACGCCATCACCCCGCTATCAATCATTTTTCCTACACAGTCGAACCGC
TTAAGCTATCCGGCGTCTGTTTAATGTCCGTTGCGTTTGGTCGAAGGCATGTCCGAACCG
TAATTTCTGATCCGCTACGTGCCAGGAACGGCGCGGGATTTGCTCACGACAGGTTGTCTC
TATGCACCGCAGGAATTTGCTCAAAGCGTCCATGGCCATTGCGGCTTACACCGGTTTGTC
GGCCAGCGGCCTGCTCGCCGCCCAGGCCTGGGCGGGGAACCGCGCCGCCGATGGTAAGGC
TGTGGCATTCGACTTCGACGCGCTCAAGGCCCAGGCCAAGAGCCTCGCCGGCACCGCGTA
CAAAGACACCAAACAGGTGCTGCCGCCGACACTGGCGACCATGACCCCGCAGAACTTCAA
CGCCATCGGCTACGACGGCAAACATTCGCTGTGGAAAGAGTTGAACGGCCAATTGGACGT
GCAATTCTTCCACGTGGGCATGGGTTTCAAGACGCCGGTGCGCATGCACAGCGTCGATCC
GAAAACCCGTGAAGCCCGCGAAGTGCACTTCCGCCCTTCGCTGTTCAATTATGAAAAAAC
CACTGTCGACACCAAGCAGTTGACCGGCGACTTGGGTTTCTCCGGTTTCAAACTGTTCAA
GGCGCCGGAACTGGACCGCCATGACGTGCTGTCGTTTCTCGGCGCCAGCTATTTCCGCGC
GGTGGACTCCACCGGTCAATACGGCCTGTCGGCCCGCGGCCTGGCCATCGACACCTACGC
GAAAAAACGCGAGGAATTCCCGGACTTCACGCAGTTCTGGTTCGAAACGCCGGACAAGGA
CGCCACTCGCTTTGTGGTCTACGCCCTGCTCGACTCTCCGAGTGCCACCGGCGCCTACCG
CTTCGACATCGATTGCCAGGCCAACCAGGTGGTGATGGCCATCGACGCGCATATCAACGC
GCGCACCAGCATCGAACAACTGGGCATCGCGCCGATGACCAGCATGTTCAGCTGTGGCAC
CCATGAACGGCGGATGTGCGACACCATTCACCCGCAAATCCACGACTCGGACCGTCTGGC
GATGTGGCGTGGCAATGGCGAGTGGATCTGCCGTCCGCTGAACAACCCGGCCAAACTGCA
ATTCAATGCATTTGCCGACAAAGACCCGAAAGGCTTCGGCCTGGTGCAGACCGACCACGA
GTTCGCCAGTTACCAGGACACCGTGGACTGGTACAGCAAGCGTCCGAGTCTGTGGGTTGA
ACCAACCACCGCCTGGGGCGAAGGCTCGATCGACCTGCTGGAAATCCCCACCACCGGCGA
AACCCTGGACAACATCGTGGCCTTCTGGACCCCGAAAAAACCGGTGGCCGCGGGCGACTC
GCTCAACTACGGCTACAAGCTGTACTGGAGCGCTCTACCGCCGGTGAGCACACCGCTGGC
GCAGGTGGACGCGACCCGTTCGGGCATGGGCGGTTTTACCGAAGGCTGGGCGCCGGGCGA
GCATTACCCGAACGTATGGGCACGTCGCTTCGCCGTGGACTTCAAGGGCGGCGGCCTGGA
TCGCCTGCCTGCCGGCACCGGGATCGAGCCGGTGGTGACCTGCTCCCACGGTGAGGTCAA
AGACTTCAGCGTGCTGGTGCTGGACAACATCAAGGGCTATCGGATTCTGTTCGATTGGTA
CCCCACCAGCGACAGCGTGGAGCCGGTGGAGCTGCGCCTGTTTATCCGTACCCAGGACCG
CACTTTGAGTGAGACCTGGCTGTATCAGTACTTCCCGCCGGCACCGGAGCTGCGCAAGTA
CACCTGATACGTCACTGAATAGGGGAGCGGCCTTGCCCGCTCCCCTATCGATTGGTTGCG
GCGCCTTTCAGAAGCGCGAAACACTCTTCATCGCCCCCATCAAATATCGCATCGCCACCT
GATCGCTTTCGTTCAGGGCGCGATACTGCGTGAGCAATTCGGCCTCATCCGCACTTAACC
CGCGACCACGCAAGGACAGCCTGCGGGCCAGAAAAGACGCCACCACACCCGCTACACCAT
AGGACTTGGCCATGACTGCTTCTCCTGATCTCGATCAAATACTCACAGCGCCCAACGACC
CCACTGTCTCCCGTGAAGCCTGTGCCTCCCTGGACAAGACTGACTCCCTGGGCCAGCAAC
CAGTCCTGACCTAAGCGTAGAAACAATCTCGTTACGTGTGGGATTTTTTTAGAGTATTCA
CTTAAAAAACTTCTTCGGTAACAAATACCTACAGCCAAATCCCACGACCAGGTACAAAAA
AACCCACCGGATCAGGGTGGGTTTTACGGTTGGCGAGAAGGGCTCAATCGCGCAAGTCAG
ACTCATGAATCGGCTGATCGCGATGGGTCGCCCGCTGGTACTGCGCCGGCCAGATAGCCT
TGCGCCCGCCCAGGTCATCGTCGGCATGCAGCGGCCAGTACGGGTCGCGCAGCAGTTCAC
GGGCCAGGAAGATGATATCGGCCTGGCAGGTGCGCAGGATGTGCTCGGCCTGGGCCGGCT
CGGTGATCATGCCCACGGTGCCGGTGGCGATGTCCGCCTCCTTGCGCACACGTTCGGCAA
AGCGCGTCTGGTAGCCGGGGCCGGTGGGGATCTCGGCGTTGGCGGCGGTGCCACCGGAGG
ACACGTCGATCAGGTCCACGCCCAGGACTTTCAGGCGGCGCGCCAGCTCCACGGTTTCGT
CGGGGTTCCAGCCATCTTCCACCCAGTCGGTGGCCGACACCCGCACGAACAGCGGCAGCT
CCTGGGGCCAGACTTCGCGCACCGCTTCTGTCACCTCAAGCACCAGGCGGATACGGTTTT
CAAACGAGCCGCCGTAGCGATCCTGGCGCTGGTTGCTGATGGGCGACAGGAATTGATGCA
ACAGATAACCATGGGCCGCATGGATCTCCACCACTTTAAATCCGGCGGTCAGCGCACGTT
TGGCGGCGGCGACGAAGTCGGCGATCACCTGGCGGATCTGCGCTTCGTCCAGTGGTTTGG
GTTGGGTGTGCTGTGGGTCGAAGGCAATCGGCGATGGGCCCACGGGCACCCAGCCGCCGT
CCTCCGGCTTGACGCTGCCGTGTTTGCCAAGCCACGGCCGATGGGTGCTGGCCTTGCGCC
CGGCGTGGGCCAGTTGAATCCCCGCCACCGCGCCCTGGGCCGCGATAAACCGCGTGATGC
GTTGCAGCGGTTCGATCTGTTGGTCGTTCCACAGGCCCAGGTCCTGGGCGGTGATACGGC
CGTCGGCAGCCACGGCGGTGGCTTCGGTGAAAATCAGCCCGGCGCCACCGACGGCACGGC
TGCCGAGGTGCACCAGGTGCCAGTCATTGGCCAGGCCATCGTCGCTTGAGTATTGGCACA
TCGGCGAGACCGCAATGCGATTGAGCAGGGTCAATTGGCGCAGGGTATAGGGTTCGAGCA
GCTGACTCATGGCGCACCTCTTCTGGGTTCTGTGGGCACTGTTCAACAGTGCTTAGAGCC
TAGTCGACAACCATCGATTGCACAGGGTTCAGAAGGAATACGGGAGCCGATTGCCGGCTC
CCGTGAAGCGCAGCGTTACATTTCGATCTGGGTGCCCAGCTCGATCACCCGGTTCACCGG
GAGTTTGAAGAAGCGCAGGTTGCCATTGGCATTTTTCAACATGAAGGCGAACAACGCTTC
GCGCCAGCGCGCCATGCCTTCGATTTTCGAAGCGATCACGGTCTCGCGGCTGAGGAAGTA
GGTGGTGCGCATCGGGCTGAAATCCAGGTCATCCAAATGACACAACTTCAGCGCTTCGGG
CACGTCCGGTTCGTCGGTGAAGCCAAAGTGCAGGATCACGCGGAAGAACCCCTCACCGTA
GGAATCCACCTCGAAGCGCCGCGACGCGGGCACACGCGGGATGTCTTCGTACACCACCGT
CAGCAGCACCACTTGCTCGTGCAACACCTGGTTATGCAGCAGGTTGTGCAACAGCGCATG
GGGCACCGCATCCGGCCGTGCGGTGAGGAACACCGCCGTGCCCTGCACCCGATGGGGCGG
TTGCACGCGGATACTGCTGATAAAGATCGGCAACGGCAGGCCGCCTTCGTCGAGACGGTC
CACCAGCAATTGCTTGCCGCGCTTCCATGTGGTCATGAGCACGAACAACACGATGCCCGC
CAGTACGGGGAACGCGCCGCCCTGGATGATCTTCGGCACGTTGGCCGCGAAGTACAGCCC
GTCCACCAGCAGGCAGCAGAGCAACACCGGCACGGCCAGTATCGGTGGCCATTTCCACAG
CAGCAGCATCACGGCCGACACCAGGATGGTGGTCATCAGCATGGTGCCGGTCACCGCCAC
GCCGTAGGCCGACGCCAGGGCGTTGGACGACTCGAAGCCTACGACCAGCAGGATCACACC
CACCATCAGCGACCAGTTCACCGCGCCGATATAGATTTGGCCCTGCTCGGCGCTGGAGGT
GTGCTGGATGTGCATGCGCGGGATGTAACCCAGCTGGATCGCCTGGCGCGTCAAGGAGAA
CGCGCCGGAAATCACCGCCTGGGACGCGATCACCGTGGCCAGGGTCGACAACACCACCAA
CGGGATCAGCGCCCAGCTTGGCGCCAACAAGTAGAACGGGTTGCGCGCGGCTTCCGGGTC
ACCGAGCAGCATCGCGCCCTGACCGAAATAGTTAAGCACCAAGGCCGGCAGCACCAGGAT
GAACCAGGCGCGGGCAATGGGCTTGCGGCCGAAGTGGCCCATGTCGGCGTACAAGGCTTC
GGCGCCGGTCAACGCCAGCACCACGGCGCCGAGAATCGCCACACCGATGCCAGGGTGCGC
CTCAAAGAACCGCACCGCCCACATCGGGTTCAGGGCGCTGAGCACTTCAGGGTGCAGGGT
AATGCCGTACACCCCGAGGCCGCCCAGTACCAGGAACCAGGTGACCATCACCGGCCCGAA
CAGCTTGCCGATGCGATCGGTGCCGTGTTTCTGGATCAGAAACAGCGCCACCAGCACCAC
CAGGGCAATGGGCACGACCCACTTGTCCAGGCCATCGAACGCCAACTCCAGGCCTTCAAT
GGCCGACAATACGGAAATCGCCGGGGTGATCATGCTGTCGCCGTAGAACAGCGCCGCGCC
GCACAGGCCACACACCACCAGGAAGCTGCGCAACTTCTTGCGCTCCCCCGCCGCCCGTCG
TGCCAACGCGGTCAGCGCCATGATGCCGCCTTCGCCCTGGTTGTCCGCGCGCAGCACGAA
CAGCATGTACTTGATCGACACCACCCAGATCAGCGACCAGAAGATCAGCGCCAGAATCCC
CAGCACGCCGTCATGATTGACCTGCACCCCATAACCACCGGTGAACACCTCTTTAAGGGT
GTAGAGCGGGCTGGTCCCGATATCGCCATAAACCACCCCGACCGCTGCCACCAGCATGCC
AATCGGCTTGGCGTTTGCATGCTCGGCACCTGCTGCCTGACTACTTGCCTGACCCATCAA
CCACTCCTGCCCTTTTGACCTGAGGTCTCTTATAAACAACACGACTAAGCTGACCCTAGC
ATGCGCTGTTTTACTTCTCGTAACAGACGTTTTATTGACCCAGGGGTTTTACCCATGCGC
AACGGCGCGAAGCATAGCGCAGCACTCGTCGCATTTCCCTGCATAAAGCTGGTCAAGTGC
GTTGCCCGTCGCTAGAATTGCGCACTTTTTGATCAGAGGCGCACCAAGCGCCCGTCCGTT
GCCTCGTCGTGCGCGATCGGCAGCGCCATTCAATACCGAGGTTAGACATGTCCACCACCA
TCGCAAAAGCCAACCCAAAGGTTGGCTTTGTTTCCCTGGGTTGCCCGAAGGCTCTGGTCG
ACTCCGAGCGCATCCTTACGCAACTGCGTATGGAAGGCTATGACGTTGTCTCCACTTACC
AGGACGCCGATGTGGTGGTGGTCAACACCTGCGGCTTTATCGACTCGGCCAAGGCAGAGT
CCCTGGAAGTGATCGGCGAAGCGATCAAGGAAAACGGCAAGGTCATCGTGACCGGCTGCA
TGGGCGTGGAAGAAGGCAATATCCGCAACGTGCATCCAAGCGTGCTGGCCGTGACCGGCC
CGCAGCAGTACGAGCAGGTGGTCAATGCCGTGCACGACGTGGTGCCGCCGCGTCAGGATC
ACAACCCGCTGATCGACCTGGTGCCGCCGCAAGGCATCAAGCTGACGCCACGCCACTACG
CGTACCTGAAAATTTCCGAAGGCTGCAACCACAGCTGCAGCTTCTGCATCATCCCGTCGA
TGCGCGGCAAGCTGGTGAGCCGTCCGGTGGGCGACGTGCTGGACGAGGCGCAACGCCTGG
TCAAATCCGGCGTGAAAGAGCTGTTGGTGATCTCCCAGGACACCAGCGCCTACGGCGTCG
ACGTGAAGTACCGCACCGGTTTCTGGAACGGCGCACCGGTGAAAACCCGCATGACCGAAC
TGTGCGAAGCCTTGAGCAGCCTGGGTGTGTGGGTACGCCTGCACTATGTCTACCCGTACC
CGCACGTGGACGAGCTGATCCCGTTGATGGCCGCCGGCAAGATCCTGCCGTACCTGGACA
TCCCGTTCCAGCACGCCAGCCCGAAAGTGCTCAAGGCCATGAAACGCCCGGCGTTCGAAG
ACAAGACCCTGGCGCGTATCAAGAACTGGCGCGAGATCTGCCCTGAGCTGATTATCCGTT
CGACCTTCATCGTCGGCTTCCCCGGCGAAACTGAAGAAGACTTCCAGTACCTGCTCGACT
GGCTGACAGAGGCCCAACTGGATCGCGTCGGCTGCTTCCAGTACTCGCCGGTGGAAGGCG
CTCCCGCCAACCTGCTGGACCTGGCCGTGGTGCCGGATGACGTCAAGCAAGACCGTTGGG
AGCGTTTCATGGCGCATCAACAGGCGATCAGCTCGGCGCGCCTGCAACTGCGCATCGGCA
AGGAAATCGAAGTGCTGATCGACGAAGTCGACGAGCAAGGCGCGGTCGGCCGTTGCTTCT
TCGATGCACCGGAAATCGACGGTAACGTATTTATCGACGATGCCAGCGGTTTGAAGCCGG
GTGACAAGGTCTGGTGCACCGTGACCGACGCCGACGAGTACGACCTGTGGGCCGAAAAAC
GCGATTGACCCACTATAGAAATGCAAAAAGCCCTGCCTCTGGACAAGATGCGGGGCTTTT
TTAGGTCTATTGTTTTGCCCATCAGCGGCATTTACAGGAAGGGGCTGCGGGCATGCGTCA
GCATTCGGTTATCCACACACCTAAAACCAGCGACTACACGCGGTTGACGCAGATCTGGGA
GGCGTCGGTGCGGGCCACCCACGACTTTTTGCCGGACAGTTACATTGCGTTGCTCAAAGA
GCTGGTGATGACCCGCTACCTCGACGCCGTGATGCTGATTTGCACCAAGGACTCACGCCA
GCGCATCACCGGGTTTGCCGGGGTGGTGGCGGGCAAGGTGGAGATGCTGTTCATCGACCC
GCAACACCGGGGCCAGGGCCTTGGCAAGCAGCTGTTGAACTACGCAATCGAGCACATGAA
CGCCGAGGAGCTGGACGTTAATGAGCAGAACCCCCAGGCCCTGGGCTTTTACTTGAAGCA
GGGCTTCGAGGTGATCGGGCGCACGGAGCATGACGGCCTGGGCCAGCCTTATCCGTTGTT
GCATCTGCGTTTGCGCCAGGTGCCGCAACAGGCGCGACAGGGCTAAATGAAATGGGGCCG
GGATTAACCGCGCCCACACAGGTACAATAGCCGCCCCCTTTTGTTACGGCCCTTGTCATG
ACTGACCCCATACGCCTCTCCAAACGCCTTATCGAACTGGTCGGTTGCTCCCGTCGGGAG
GCTGAGCTGTTTATCGAGGGCGGTTGGGTCTCGGTGGACGGTGAAGTGATCGACGAGCCG
CAGTTCAAGATCACCACCCAGAAGGTCGAACTCGACCCCGAGGCCAAGGCCACTGCGCCG
GAGCCGGTGACCATCCTGCTGCACGCGCCTGCGGGTATGGACGCCGAAACGGCGATGGCC
TCGATCAGCGCCGACACCCTGTCCGAAGAACACCGCTTCAGCAAGCGCCCGCTCAAGGGT
CACTTCCTGCGCCTGACCGCCAGTGCTGACCTGCAAGCCAAGGCCAGCGGCCTGCTGGTG
TTTACCCAAGATTGGAAGATTCTGCGCAAGTTGACCGCCGATGCCGCCAAGATCGAGCAG
GAATACGTTGTGGAGGTCGAGGGCGACATGGTTGCCCATGGCCTTAACCGCCTGAATCAC
GGCCTGACCTACAAAGGTAAGGAGCTGCCGGCGGTGAAAGCCAGCTGGCAGAACGAAAAC
CGTCTGCGTTTTGCGCTGAAAAACCCGCAGCCCGGTGTGATCGCACTGTTCTGCGAAGCC
GTTGGCCTGAAGGTCGTGGCCATTCGTCGCATCCGTATCGGCGGCGTGTCCATCGGCAAA
GTGCCGGTCGGTCAATGGCGTTACCTGTCCGGCAAAGAGAAGTTCTAAGCCGTTCCCCTT
TTCTCGACACCGCCTGATGGGCGGCGTCCTCAGTTGAATACCAGGATTGCCCACCATGAT
TCACAACGACGTACTGCGCAGCGTGCGCTACATGCTCGACATCAGCGACAACAAGATGGT
TGAGCTGATCAAGCTCGGCGGCATGGACGTGACCAAGGAAGACCTGCTGACCTACCTCAA
GAAAGACGAGGAAGAAGGCTTTGTGTTCTGCCCGGATGAGGTCATGGCGCACTTTCTCGA
CGGCCTGGTGATCTTCAAGCGCGGCAAGGACGAAAGCCGTCCACCGCAGCCAATCGAAAC
CCCGGTGACCAATAACATCATCCTCAAGAAACTGCGCGTGGCCTTCGAATTGAAAGAAGA
CGACATGCACGCCATCCTCAAGGCTGCCGAGTTCCCGGTATCCAAGCCCGAGCTGAGCGC
GCTGTTTCGTAAGTTCGGCCACACCAACTACCGCACCTGTGGCGACCAGTTGCTGCGTAA
CTTCCTCAAGGGTCTGACCCTGCGGGTTCGTGCGTAAACCATGAGTTATCAGGTCTCGCC
CGTCGGTTTCGTGCGCTCCTGTTTCAAGGAGAAGTTCGCTATCCCACGCCAGCCGCAACT
GGCGCCCGCCGCCCGGGGCGTGCTGGAGTTGGTGGCGCCGTTCGACCAGGGTGAAGCCGT
GCAAGGCCTGGAGCAGGTCAGCCATGTGTGGCTGCTGTTCCTGTTCCACCAGGCCCTGGA
AGACAAGCCGCGCCTCAAAGTGCGCCCGCCCCGCCTGGGCGGCAATACGTCCATGGGCGT
GTTTGCCACCCGTGCGACCCACCGGCCCAACGGCATCGGCCAGTCGGTGGTGAAGCTGGA
CAAGGTGGAGCCCGGGCGGTTGTGGATCTCCGGGATCGACCTGCTCGACGGTACGCCGGT
GTTGGATATCAAGCCGTACGTGCCGTATGCCGACATCGTCGACTGCGCCACTAACCGCAT
CGCCAGCGACGCCCCGCAGCCGATTCCAGTACAGTGGCTGAAGGCAGCGCTGCAACAGGC
GCAAGGCCATGCCCAGCGTCTGGGTGAGCCATTGGTGGAGCTGATTGATCAGTGCTTGGC
GCAGGACCCAAGGCCGGCGTATCAGACGCCTGGGCCTGAACGCGAATATGGCGCGCAGTT
CTGGGATGTGGATGTGCGCTGGCACTATCCTGAGGCGGGCCTGATTTGTGTGCTGGAAGT
GGTTCCGGCGCAGTAAATCACAGGCACAAAAAAACCGCGCTGACCTTTCGGGCAGCGCGG
TTTTTTTCAGCCTTACTTCTCGACGAACGCACGCTCGATCAAGTAATCACCCGGCTCACG
CATACGTGGCGAGACTTTCAGGCCGAAGCTGTTCAACACTTCGCTGGTCTCATCCAACAT
GCTTGGGCTGCCGCACAGCATGGCGCGGTCGTCTTCGGGGTTGATCGGTGGCAGGCCGAT
GTCGCTGAACAGTTTGCCGCTGCGCATCAGATCGGTCAGGCGGCCTTCATTTTCGAACGG
CTCGCGGGTCACGGTAGGGTAGTAGATCAACTTTTCACGCAGGGCCTCGCCAAAGAATTC
GTTCTGCGGCAGGTGCTCGGTGATGAACTCGCGGTACGCGACTTCGTTGACGTAACGCAC
GCCGTGGCACAGGATCACTTTTTCGAAACGCTCGTACGTCTCCGGGTCCTGGATCACGCT
CATAAATGGCGCCAGGCCAGTACCGGTGCTGAGCAGGTACAAGTGCTTGCCCGGCTTCAA
ATCGTCAAGCACAAGGGTGCCTGTCGGTTTTTTGCTGATGATGATCTCGTCGCCTTCCTT
CAAGTGCTGCAACTGGGAAGTCAGCGGGCCATCGGGCACCTTGATGCTGAAAAACTCCAG
ATGCTCTTCCCAGTTCGGGCTGGCAATGGAGTAAGCGCGCATGAGCGGGCGGCCGTTAGG
CTGTTGCAGGCCGATCATCACGAACTGACCGTTCTCGAAGCGCAGGCCCGGATCGCGGGT
GCACTTGAAGCTGAACAGAGTGTCGTTCCAGTGATGAACACTGAGGACACGCTCGTGGTT
CATGTTGCTCATGTACGGGGGACTCCTGGAAATGGGTCTGCGCCAGAGGTGAAGTGCGCA
ATTGCACAGCATTCTAATGGCGGCGACAATATCTGTTAACTGGATTATTAAGATAAGGGT
TATCGGTTATATCGATATGCGATTTACTCTCCGTCAACTGCAAGTCTTCGTCGCCGTCGC
CCAGCAGGAAAGCGTCTCGCGCGCTGCTGGCCTTCTGGCCTTATCTCAATCCGCCGCCAG
CACCTCAATCACTGAGCTGGAGCGTCAATCCAGCTGCCAATTATTCGACCGCGCCGGTAA
ACGCCTGAGCCTAAACGCCCTAGGGCACCAATTGTTGCCCCAGGCGGTGGCGCTGCTGGA
CCAGGCCAAGGAAATTGAGGACCTGCTCAACGGCAAGTCCGGCTTTGGCTCCCTGGCGGT
CGGCGCCACCCTGACCATCGGCAATTACCTGGCCACCCTGCTCATCGGCAGTTTCATGCA
GCAGCACCCGGAGAGTCAGGTGAAGCTGCATGTGCAGAACACTGCCAATATCGTGCACCA
GGTTGCGCATTACGAAATTGATCTGGGTCTAATCGAAGGCGACTGCAGCCACCCGGACAT
CGAAGTGCAAACCTGGGTAGAAGATGAGCTGGTGGTGTTTTGCGCGCCGCAGCACCACCT
GGCCAAACGCGGCGTGGCCACGATGGAGGAATTGACCCATGAGGCCTGGATCCTGCGCGA
ACAAGGCTCGGGCACGCGACTGACCTTCGATCAAGCCATGCGCCATCACCGCAGCGCGCT
GAATATCCGCCTGGAGCTTGAGCACACCGAGGCGATCAAGCGCGCCGTGGAGTCCGGGTT
GGGCATTGGTTGCATCTCACGGCTGGCCCTGCGCGATGCCTTCCGCCGAGGCAGCCTGGT
GCCGGTGGAAACCCCGGACCTGGACCTGGCGCGGCAGTTTTACTTCATTTGGCATAAACA
GAAGTACCAGACCTCGGCGATGCGCGAGTTTCTGGAGCTGTGCCGCACCTTCACCGCAGG
GGTTCAGCGCAGCGACGAGATCGTGCTGCCGAGCATCGCCTGAGGTTTAGATAAGGATTA
CGACCCACACCAGGGTGATCATGGTCAGTGCCACGAATTGCGCGGCGCTGCCCATGTCCT
TGGCGTTTTTCGACAGTGGGTGGCGGTCCAGCGAAATGCGGTCGATCGCCGCTTCCACGG
CAGAGTTGAGCAACTCGACGATCAGCGCCAACAGGCAAACCGCGATCAGTAGAGCGCGCT
CGACCCGGCTGACGTTAAGGAAAAAACTCAGCGGGATCAGGATGACATTAAGTAGCACCA
ACTGACGGAAGGCTGCCTCGCCCGTGAACGCTGCGCGCAGGCCATCCAGGGAGTAACCCC
CTGCATTGAAGATACGTTTGATACCGGTTTGACCCTTGAAAGGCGACATAGATGTAGGCA
ACTGAACCAAAGGAGTGGGGAAGCTAGATCACGCCAAGTCAAAAAAGCGTGAATGGGTGG
CATCTTAATGCTGCGAAATTGACTCAAGTTGTTGCAAAAGCAACGCCGCCTGCGTGCGCG
TACGCACATTCAGCTTGCGGAAAATTGCCGTCACGTGGGCCTTGATGGTCGCTTCCGACA
CGCTCAGCTCGTAGGCGATCTGCTTGTTCAACAGGCCCTCGCAGACCATGGTCAATACCC
GGAATTGCTGCGGTGTCAGGCTGGCCAGGCCGTCACGGGCGGCCTTGGCTTCGTCAGACA
CGTTGATGTGTTCAAACGCCTGGGGCGGCCAGGACACGTCGCCGTCCAACACTTTGCGCA
CAGCGCTCTGAATATCTTCCATGGCGCTGGACTTGGGAATGAAACCGCTGGCGCCAAACT
CCTTGGAGCGCACCACCACGTCAGCTTCTTCCTGGGCCGAGACCATCACCACGGGAATCT
GTGGGTATTGCCCGCGCAACAACACCAATCCCGAAAAACCGTAGGCACCGGGCATGTTCA
GGTCGAGCAGCACCAGGTCCCAGTCGGATTTTTCGGTGAGGCGGGCTTCCAGCTCGGCGA
TGCTGGCCACTTCGACCAGGCGGACATCGGGGCCAAGGCCCAACGTCACCGCCTGATGCA
ACGCACTGCGAAACAGTGGGTGGTCATCGGCTATCAGGATTTCGTATGTGGCCATTGATT
AAATGATCCTGTTTTTTATGGCAGCCCTGATGGGTTCAGGGTTCGCCAGTACACACGGCA
ACGGCCAGGCAGCCATTGCCACAGGGCAAGCTCGACGTCGAAAGCACCTGGAACGACGTC
GAAAATTCACGGTTGAGCCCCAATCGGCGCCCAGCATGCCCAGCGTAGCCTGGGGGGTCA
AGCACTACGCCCGAGGGCAGTTTAGCGGGTTGCGGGTTTGCAGTGCCATCATGCCAACGT
CGTCTGGTTAGACGGTGGGTAGATAGGGCGCGAGTCGAGTATGGACGGCGTCAGTCGTAT
CCAACGGCATCTGGAACTTGGCGGCCAGGTAATGGGTGCTGAAGACGTCGAGGTAAGCGT
CCAGCACTTCGCTGGCGGTACCGTCCGCGGCCAGTTCCAGGCACAGCGCGGCGACTTCGG
CGGTGCAAAAATGGTCATCGCGCTTGGAGCGACGCAGCTTGTAGCGCGACATTTGCTCCG
GCGCCAGGCTCAACACCGGCAGGTGCTCCAGATACGGGCTTTTGCGGAACATCTTGCGCG
CCTCACTCCAGGTGCCATCGAGCAAGATAAACAGCGGACGCCTGCCCTCCGCCACGTTGA
CCTCGCTGACCACCCGCTCGGGGGACACGAACTCGCCGGGGAACACGATATAGGCTTGCC
ATTGCGGATCAGCCAGCAACGTGAGCAACTCGGGATCGACCTCGGTGCGCGACCACGCGA
ACGCTGTGGTGTCTTCGATGACATCGGCGATCAGCCAGCCGGTGTTGCTGGGTTTCATTG
GCTCGACATCATGCATCAGCAGGCACATGGCGGACCGAGCCTGGACCTTGGGCCGCCAGG
CGCAGAAGCAGTACTCGGGAATCACACGGCAGCCGGGGCAGCGTTCGGCACGGGAGCCGC
GATTGACGAACGGCCTGATCGCGCGCGCCAGGCGCTGGGTACGCAGACGGGAGACGGCGT
GGCTCATTGGATGCGCCGTAGGGACGTGGAAATCGACACGGGGTACTCAGGAAAGGTTGA
AGTAACCGCAGTTTACCAGCGATACGCCTGGCTGTAGTGGCAAGGGCTCACCTATAATTG
CGCGCCACTGAACGCACGGCGCAGTGGCTGGTCTATGCACCAGTAACCGAATCAGGAGAG
TTTCATGCTGCGTTCCATGCTGCGTCTTGTTGCCCCATCCGTCGCACTTGCGCTGGTCTT
GCCTATGGGCGCCCAGGCGGCCTCGCTGCTGGAGGCCCAAATGAACAAGAAACTGCAAAG
CGTCGCGGCAGAGAGCAACAAGGACCTGCCTCGGGAAATCGACGAAAAAACCCTGGAAGT
GGCCTACACCGTTGAAGGCATGCAACTGATCGACCACCTCAGCGTGCTGCCCGACCGCGC
CGAACAGATGCGCGCCAACCCTAAGGCCGTGTATTTCCAACTGGGTCAGAGCGTGTGCCT
GAACAAGGGCTACCGCGAGCTGATGGCTAAAGGCGCAGTCATGCGCTACGACATCACCGA
GAACAAGACCAACCGTCCGGTGGCCTCGGTCAAGTTTGTAGAGGCCGATTGCCCCGCACC
GGCTGCGACGAAGAAGAAAAAGTAACCGCTGCCTGATTATCGCGCGCTGCCGCCCGGTGG
CGCGCACTCCGCCGTTTTGACTCCCCTTCTATAGCCAGACTCCCTGTTGAGCGACCAATA
AGCGGTTGCCAGGTAAGGGTTTTTCGGCCCATGATCATCGTCATCCCAACCGCTCACTCA
CAGCATTTTTCATGCTGTTCTGTAACATTTTCAGGGCAAAAGAAGGTTGCCCCTTGCGGC
AAGCAGCGACACACGCAGTGTCGTAGCCTCCGGCGAATTTAGTCGGCGACCCGGGCCCTG
CAAAAAGGAGACGTTGAATGCCTTACCAACCGAACGAAAGCCTGCTTCAGCATTTTGAGC
AGCACGGAACCGACCTCACACAGCAGGTCGAAGCCCAACTCCAGTTGATCGCCCCCGGCA
GCGCGAATATCCCTCTGTACCGTGACATGATCCTCACCGTGCTGCGCATGGCCCAAGACG
ACCGTGACCGCTGGAACGCCAAGATCACCCTGCAAGCCATTCGTGAGCTGGACCATGCCT
TCCGCGTGCTCGAACAGTTCAGGGGGCGACGCAAGGTCACAGTATTCGGCTCGGCACGGA
CACCGCTGGAAAGTCCCCTGTATGCCCTGGCCCGCGAAGTAGGCGCCGCACTGGCACGCT
CCGACCTGATGGTAATCACCGGCGGTGGCGGCGGCATCATGGCTGCAGCGCACGAAGGCG
CGGGGCTTGAGCACAGCCTGGGATTCAATATCACCTTGCCGTTTGAACAGCATGCCAACC
CGACCATTGATGGCACGGAGAACCTGCTGTCCTTCCACTTCTTCTTTACCCGCAAACTGT
TCTTCGTCAAGGAGGCCGATGCGCTGGTGTTGTGTCCCGGCGGCTTCGGCACGCTGGATG
AAGCACTGGAAGTATTGACCCTGATCCAGACCGGCAAGAGTCCACTGGTACCGGTGGTGC
TGCTGGACGCGCCGGGCGGCGGCTTCTGGCAAGGCGCGCTGGACTTTATTCGCAGTCAGT
TGGAGGCCAACCGCTATATCCTGCCGACAGACCTCAAGCTGGTGCGTCTGGTGTACAGCG
CTGAAGAAGCGGTTGAGGAGATCAACCAGTTCTACGCCAATTTCCATTCCACACGCTGGC
TCAAGCGTGAGTTTGTGGTGCGCATGAATCATGCGCTCAGTGATCGGGCCCTTAAGCACC
TGCAGACTGAGTTTGCCAGCCTGCGCTTGAGCGGAGAGTTTCAACAACTTGCCTACACCG
GTGAGGAACACGATGAGCCGAGGTTCAGCCATTTGACCCGATTGGTGTTCAACTTCAATG
GACGGGACCAGGGCCGATTGCGGGAGTTGGTGGATTACATCAACTTGCCTGAGAACTGGG
CGCAGGCTCAGGGGAAGTTGCAGCAGCGGGTGGTGCCGGAGACGGTTTGATTGTTTGAGC
AAAAAAAGACCCGCTATCTTCATAGCGGGTCTTTTTTGTGGTGTTTCAATTGGATCGGCA
TTGACGGGATTGGGGCTGCTGCGTAGCTTAGCGCGGGGCAAGCCCGCTCACTACAGAGCC
CACACGCTTACCACGGCAAGTACCTATCTGGTTTTTGTCACACCGCTCAATCGTCCAAGT
CTCGACCGCTGAACAAGCGGTTGATCATCTCCATCGAAAATCCGCGATAACTCAGGAAGC
GACCCTGTTTGGCTCGTTCCTTCGCATCGATAGGCAGATGGCCGGAAAATTTTCGACGCC
AAGTGTCTTCCAACTGTGACTGCCAACTGATACCGCACTCACGCAGGGCTAGATCGATAT
CGGCGCGTTGCAAGCCACGCTGGCTCAGTTCTTCACGAATTCGCGCCGGGCCGTAACCGG
ACCGAGCGCGATAGGAGACAAAGCTCTCAAGATAACGGGATTCCGACAGCAGCCCTTCTT
CCGTCAAGCGGTCGAGGGCTGTGTCGATCATCTCCGGATCTGCGCCGCGCTGACGCAGTT
TACGCATCAACTCGACTCGACCGTGCTCGCGGCGAGCGAGCAGGTCCATCGCAGTGCGCC
GAACGGCGACGAGTGTATCCAGTACAACAGTCATCGTTTGCTTCAGATGTCAGTGTCAGC
TTCTTCCATTTCTTCAACCGGCTCGCGGTTGGCGGCAGCCTTCACGTCTGGCGCAGGAGT
CAGCAGCTTGTCGCGAATCTGCTTCTCAAGCGTGGCAGCGATGTCCGGGTTATCCGCCAG
GAACTTGGCCGAGTTGGCCTTGCCCTGACCGATCTTGCTGCCGTTGTAGGCATACCATGC
ACCGGATTTTTCGACGAAACCGTGCAGTACACCCAGATCGATCATCTCGCCGTTAAGGTA
GATACCTTTACCGTAGAGAATCTGGAACTCGGCCTGACGGAATGGCGGAGCCACTTTGTT
CTTCACAACCTTCACACGGGTTTCGCTACCAACAACCTCGTCACCTTCCTTCACCGCGCC
GGTACGGCGGATGTCCAGACGGACCGAAGCGTAGAACTTCAGCGCGTTACCACCTGTGGT
GGTTTCCGGGCTGCCGAACATGACGCCGATCTTCATACGGATCTGGTTGATGAAGATCAC
CAGGCAGTTGGCGTTTTTGATGTTGCCGGTGATTTTACGCAGCGCCTGGGACATCAGACG
GGCTTGCAGGCCCACGTGCATGTCACCCATTTCGCCTTCGATTTCAGCCTTGGGTACCAG
GGCAGCCACGGAGTCGACCACGATCACGTCAATGGCGTTGGAGCGCACCAGCATGTCGGT
GATTTCCAGGGCCTGCTCACCAGTGTCCGGCTGAGACACCAGCAGGTCATCAACGTTGAC
CCCCAGCTTGCCGGCGTATTCAGGGTCCAGCGCGTGCTCGGCGTCGACGAACGCGCAGGT
GGCGCCCATCTTTTGCGCCTGGGCAATCACCGACAGGGTCAGGGTGGTTTTACCGGAAGA
TTCAGGACCGTAGATTTCAACGATACGGCCTTTTGGCAGGCCGCCAATGCCGAGCGCGAT
GTCCAGACCCAGAGAGCCAGTGGAAATAGCCGGGATCGCCTGACGGTCGTGATCGCCCAT
ACGCATTACGGCACCCTTGCCGAATTGACGTTCGATCTGACCCAGGGCCGCAGCCAAGGC
TTTCTTCTTGTTGTCGTCCATTAAAGTCCTCACGTAATCAATAAGGCCTGACGGCCAACA
CCTGTATAAGTAGACAGTATTGTTCCATAAAGATCAGAGATCGCCTACCCCTGATTTTCT
ATTTCTGCTGCAGCTCGTCGCAACAAGCCCTCTAAGGCGGCCTTTACCGTTTGTCGGCGG
ACCTCGTCGCGGTTACCGGGGAAGTGCTGGCGCTCGGCCGTGATCTCATCGCCCACGCCA
AAAGCCAGCCACACAGTGCCCACCGGTTTATCCGGCGAACCGCCATCCGGCCCCGCCACT
CCGCTGACCGCCACGGCAAATCGCGCCAGGCTGTTTTCCTGGGCTCCTCGCACCATCGCT
TCCACCACTTCCTGGCTGACCGCCCCCACTTTGGCGAACAGTTCCTGCGGCACATTCAAC
TGCCGGGTCTTCTGTCGATTGGAATAGGTGACATACCCCGCCTCGAACCAGGCCGAACTT
CCAGGAATCCGCGTGATGGCTTCCGCGATACCGCCACCGGTACAGGACTCGGCGGTGGTG
ACGTGAGCATTGAGCACCTGTAAACGGCGACCCAGATCAGCAGCCAGTTGAGTGATTTCC
TTCACGTTCGTCTCCAGAAGTGGGTGGGAGTTCGCCTACCCTACAGGAGCAAATCGCTCA
TGCAAGCGACAGACTGGAACAAGAGATTAGCGGGCAACTGCGCGCACATAGGCCTGGCAA
GCACGCAGTGCAATCAATCCTTCGTCGCCGGCATCGGTGATGCCGATAATTCGCTGAGCA
TGCGCCGGGTCAAGTCGGGCTCGCGTGGCTGCATGAACCACGCCGCCGGCGGGGGCGGTG
GCGGGCATAGAACCGACACCACCGGGCTCGGTGGCGTCGAGAAGGACTGACAACCGCACA
TCAGCAGTGGCCAGGCGGTCGCGCAGAGCAGCCTGGTGACGTTGGGCATCGCTTAACTCC
CGAGCATGTTGTTGGTCGCTGGCGCTGAGTTGTTGCTCCAGGGCCAGCCGTTTGTCGTAT
TCGGCCTGTTGTTGACGCAAGGCCGCCTGACTTTGCTGACTGAGCGCCTGGGCATGGGCC
GTTGATTGCCGCTCCATCTGCGCCCCCAATCGCCAGGCCTGCACCTGCCAAGTCAGCGCC
ACCAACAGGCACGCGCCGATCAGGCGCCAAGCCCCTAGGAAACGCATAACACCGCCTTCG
CCCGTGCCCACAGCTGCAAGCGGTTTTCCAGGCTGCGGATTCCACGACACTTGGACACTC
AGCCCACGATCATTTGGACACTCGTTCCACGTTCACTTGGACACCTGATCCACATCCACT
TGGACAGGCAGTCGGAGCGCAGCGACGCAGGTTTGCATTGTTAGTCTGAAGTCTCTGTCG
CCGTCAATTTCGTTGCGCGTCTGCGCATCGATTCGCCCTTCAGTTCGATCCGATAAGCGT
TGTGCACCAGCCGGTCGAGGATCGCATCGCCCAAGGTCGGATCGCCGATCAGTGCGTGCC
ATTTGTCCACCGGCATCTGGCTAGTCACCAGCGTCGAGCGGTTGCCGTAGCGGTCGTCCA
GCAGTTCAAGCATGTCGCGCCGCTGAGCAGCGGTAAACGGCGCCAAGCCCCAGTCATCCA
GGATCAGCAGGTCGGTCTTGGCGTAGCCGGCCATTAGCTTGGCGAAGCGGCCGTCGCCGT
GTGCCAGGCCCAGTTCTTCCATCAAGCGCGGCAGGCGCAGATAGCGCACGCTGTAACCGT
CGCGGCAAGCTTTATGAGCCAGCGCGCAGGCGAGCCAGGTTTTGCCTACGCCCGTCGGCC
CGCCGATGATCAGGTTCAGGCCATCGCGCAGCCACTGGCCGCTGCCCAGTTGCAGGATCA
GCGCCTTGTCCAGGCCACGCGGGCTGCGGTAATCGATGTCTTCCAGGCAGGCGTTATGGC
GCAGTCGTGCGGCTTTGAGGCGAGTCGTCAGGCGGGCGTCTTCGCGCTCGGTCAGCTCGC
GGTCGACCATCAGGCCGAGGCGTTCGTCGAAGCTGAGATCGTTGATGTCGGGCGTTGCGT
GTTGTTCGCCAAGCGCCTTGATCATGCCGTGCAGGCGTAGGATTTGCAGCTTGTCGAGGG
TCAACTCGCTCTCCGGCCGGTTGCTGCCGGAGGTGAAATTGTCTGTCACCGAGGATAACC
GCCCCGGTGAATCCGCCTTCATCACCGCCAGGCTCGATGAAACATCCCGCTCGAAATACA
AGGGCAGTCGCGTCACCTGGTGGGATGACGCCGGGGGTAGGCAGCATGTGGTGCAAGTCG
GCACCGCGCCGTTCAAGACCCTGCGCCAGCGTTACCAGAACGAAGCGCAAGCGCGTGCCG
TGGCTGAAGCGGAACTGCGCCGCGTCGAGCGTGAAGGCCAGACACTGATGATCGATTGCC
CAGGCAACCCGCTGTTGGCCGCTGAAGGGCTTTTGCTGCTGGATGAGTCCTGGCCTTCCT
ATATGCAGGGGCGATGGTCGATCACCCAGGTGACCCATGTGGGCGATGGCTTTTCGATAA
GCGTCATTTGAGTAGCATCCTTGCAACAGTTACTGCGGATCCTGGCGGGAGCCTTCGGCG
AGCCCGATGCGCTTGGCCGCCCAGCGCTCGTAAAGCCCGATAGCCACATCGGCGCCGGCC
ATGGCGGTCAGGCAACCAATGGCACCGGCCGTCCAAATCGACATGCCCGCGGCATAACAC
AGCATCAAGGCTGAAACGCCGCAGACCATGCAGGCCCCGGACCGCAAGGCCAGGCGGCGG
ATCAGCGACCACCCCCGCGCGCCTTCTTTGTCTGCACGCCACATTTCTCCCGACACCCCG
CCGATCACTGCCAATACGACGACCAGCCAGATAGGCATTTCCGCTAACGCTTGCTGTTCA
TTTGTCATGTCACGCCTCCTGGCTGAGCACTAGATAGTCCATTTTTTCATTTACACAGGC
TTCGATAGGTAGTCATTCCAAAAAGCCCGGTCGCCCGGGCTTTTCAGTAATGATGTCCTC
GGACTTTCGGCGCTACTGGCGCGGTACGGTCCTTTCCTCAATGTTTTTCCGACCACGATC
CCTGTCTGCCGAATAACTGCTTCTGGTGCTTTACGCTGCACACCCGGGTCAGTTGCCAAC
CCTCTGAACCGTCAAGGCCGGTTCATCGCTGCCTGTTTTTGAAGCGGTACAACTAAAGAG
CGTCGGCGTCCTTGCCGGTGTTGCCTGGCATCCTTGCCACCGCTTCGATGGCGTCCTTGC
CGATGTTGCGTGCCTTCCTTGTCTTCCTCGACAGCATCCTTGCCGCCTCCACCAGACCTT
GTTGGCCGGCTTGAGATGAAGAATATGCATGCATGCATATACAGTCAATGCATTAATGCA
TTTATTTTTACCTAAAAATGCACCAATGCATTCAAAGCCTTGCCGGCGTGGGGTTTTGTG
TTTTCTACAGGCGAAAAAAAGCCCGCTTCGTTAGCGGGCTTCGTCTTACAGAAGGAGATT
AGCGAGCGTACATGCCCCACCAGAACACATGACCAAGAATGCTGATCTGCTCATCCTGAA
TCTCCTGAAAGCTGTAGTCCTCGTCCGGGTGTTCGTCGCGATTGAAACTGCGCAGGCGTA
TCCCGGAAGGCAGGCGATAGAGCTGTTTGACCCGCAATTGGCCGTTGTGATTGATGGCAT
ACAGGTCGCCATCGACGATGTCACCAATCCCACTCTTGCCAGCATTGACCCCGACCGTCG
CGCCATCGCGCAGCACTGGCAACATGCTGTTGCCTCGGACCGTCACACACTTGGCCTGGT
CGAACTGCACACCGTTATGCCGCAGGCTGCGTTTTCCAAAACGCAGGCTGGCCTTCTCGC
TTTCCTCGATGACGAATCTTCCTGATCCAGCAGCCAATTCAACCTCGCGCAGAAAGGGGA
TCGACACCTCGTCATCATTAACGGGGGTGTCGTCGTCCCACAGGCTTATGTCCTTGAGTT
CCGAATGCATCGGGTCACGCCCTTCTTCGCGCGCCCCCCCGAGCGACGCACGCCCACGCA
GTTGGTCCGTGCTGACGCGGAAGTACTCGGCGATACGCGAAATATGCTTGTCCGATGGAT
CAACGATCTTGCCGCTGAGGATCCGGGACAGCGTGGATTGAGGCACGCCGGTACGCCGGT
GAAGCTCCGTGGGGGAGATCCGGTCGCGGTCCAGCAGCTCTCTTAGGACGATAGAAACGT
TGCGTTTTTGCATAGCGCGGATAGTGACGGGACTTTTAAGCTCTGGCAAATGCTAAATTG
CATTAAACATGCATTATTTATGCACTTGCCATGCCTTTTAGCAGACCTGCGAACCGCCGA
CCTTGCGTGTTAACCTTGCCGCCATCGCACAATCAGCAGGGCCAAGCGCCCCTTTTGTCA
CACACCTTTTAAAGAATTTGCCAATTATCCAATGAGTAAAAACACGTCCGATCTGTCCTC
CCACACCCCCATGATGCAGCAGTACTGGCGCCTGAAAAACCAGCACCCTGATCAGTTGAT
GTTCTATCGCATGGGCGACTTCTACGAGATCTTCTATGAAGATGCGAAGAAGGCCGCCAA
GTTGCTGGATATCACCCTGACCGCTCGCGGGCAGTCGGCGGGACAGGCGATTCCGATGTG
TGGGATTCCTTACCATTCGCTGGAAGGCTACCTGGCCAAGTTGGTCAAGCTGGGTGAGTC
GGTGGTGATCTGTGAGCAGATCGGCGATCCGGCCACCAGCAAGGGCCCGGTGGAACGCCA
GGTGGTGCGCATTATTACGCCGGGCACGGTGAGTGATGAGGCGTTGCTGGATGAACGTCG
CGATAACCTGATCGCCGCGGTGTTGGGTGATGAGCGTTTGTTTGGCCTCGCGGTGCTGGA
TATCACCAGCGGCAACTTCACCGTGCTCGAAATCAAGGGCTGGGAGAACCTGCTGGCGGA
GCTGGAGCGGATCAATCCGGTGGAGCTGATGATCCCGGATGATTGGCCCAAGGACCTGCC
GGCAGAAAAACGCCGTGGGACAAAGCGTCGTGCACCGTGGGATTTCGAGCGTGACTCGGC
ACTGAAAAGCCTGTGCCAGCAATTCTCGGTGCAAGACCTCAAGGGCTTCGGTTGCGAAAC
CCTGACCCTGGCCATCGGTGCCGCCGGTTGCCTGCTCAGCTACGCCAAGGAAACCCAGCG
CACGGCCCTGCCGCATTTACGCAGCCTGCGCCATGAGCGCCTGGACGATACCGTGGTGCT
CGATGGCGCCAGCCGTCGCAACCTGGAGCTGGATACCAACCTCGCCGGCGGGCGCGATAA
CACCCTGCAATCGGTGGTGGATCGCTGCCAGACCGCCATGGGCAGCCGCTTGCTGACCCG
TTGGCTGAACCGTCCGCTGCGTGATTTAAGCGTGCTGCAAGCGCGTCAGTCGTCTATTAC
TTGCCTGCTGGACGGTTACCGCTTTGAGAAGCTGCAGCCGCAGTTGAAAGAAATCGGCGA
TATCGAGCGCATTCTGGCGCGGATCGGCCTGCGCAACGCACGTCCCCGTGACCTGGCGCG
CCTGCGCGATGCCCTCGGTGCCCTGCCGCAACTGCAAAGCGCGATGGCCGAGCTGGATGC
GCCGCACCTGCAACAGTTGGCGACAACCACCAGCACCTATCCGGAACTGGCGGCCCTGCT
GGCCAGAGCGATCATCGACAACCCGCCGGCGATCATCCGTGATGGCGGCGTTCTAAAGAC
CGGTTACGACACTGAGCTGGACGAGCTGCAAGCCCTGAGCGAAAACGCCGGACAGTTCCT
GATCGATCTGGAAGCCCGGGAAAAAGCCCGAACCGGCCTGGCCAACCTGAAGGTCGGTTA
CAACCGCGTCCACGGCTACTTTATTGAGCTGCCAAGCAAGCAGGCCGAGCAGGCGCCGAT
TGATTATCAGCGTCGGCAAACCCTCAAAGGGGCCGAGCGCTTTATCACGCCGGAGCTCAA
AGAATTTGAAGACAAGGCACTGTCGGCCAAGAGCCGCGCCCTGGCCCGGGAAAAGATGCT
GTATGAAGCGCTGCTGGAGGATTTGATCGGCCAACTGGCACCGCTGCAGGATACCGCCGC
GGCGCTGTCGGAACTGGATGTGCTGAGTAACCTCGCCGAGCGTGCGTTGAACCTTGACCT
GAACTGCCCACGATTCGTCAGCGAGCCGTGCATGCGGATCGTGCAAGGTCGTCACCCGGT
GGTGGAGCAGGTACTGACCACGCCGTTCGTCGCCAACGACCTTTCGCTCGACGACGATAC
CCGCATGTTGGTGATCACAGGTCCGAACATGGGCGGTAAATCCACCTACATGCGCCAGAC
CGCGTTGATCGTGTTGCTGGCGCACATCGGCAGCTTTGTGCCGGCAGCCAGTTGCGAGCT
GTCCCTGGTCGATCGGATTTTCACCCGGATCGGCTCCAGCGATGACCTGGCCGGTGGGCG
TTCGACCTTTATGGTGGAAATGAGCGAAACCGCCAACATCCTGCACAACGCCACCGAGCG
CAGCCTGGTGCTGATGGACGAAGTCGGTCGCGGCACCAGCACATTCGACGGTCTGTCCCT
GGCCTGGGCGGCGGCCGAGCGGTTGGCCCATCTGCGCGCCTATACCTTGTTTGCCACCCA
CTACTTCGAGCTGACCGTGTTGCCGGAAAGCGAGCCTCTGGTGGCCAACGTGCACCTCAA
TGCCACGGAGCACAACGAGCGCATCGTCTTCCTGCACCATGTGCTGCCAGGCCCGGCCAG
CCAGAGTTACGGTCTGGCCGTGGCACAACTGGCCGGTGTGCCGAACGACGTAATCCTGCG
CGCCCGCGAGCACCTCAACCGCCTTGAGACCACTGCGTTGCCCCATGAAAACGTAGTCGC
CAGCCCGGCCAAGGCCACCCGCAAACCCGCTGCGCCACATCAGAGCGATATGTTCGCCAG
CCTGCCCCATCCGGTGCTGGACGAGCTGGCAAAGCTTGATCTGGATGACGTGACGCCACG
CAAAGCGCTTGAAATGTTATATGCACTGAAGACTCGGATATAACGCTGATGCGTTCAAGC
TGGTAGACTCTCGCGCGGTTTGGGATGCTGCGGGCTCTTAGCCTGGCCTGCAGACTATCG
CTCCCGAACCTCGCGAGCCCTGCCACAAAGGGTTTCGCTGCCGCCGCCTGAGGAGAGAAT
TAGAAATGACCTTCGTCGTCACCGACAACTGCATCAAGTGCAAGTACACCGATTGCGTAG
AAGTGTGTCCGGTGGACTGCTTCTACGAAGGCCCGAACTTCCTGGTTATCCACCCGGACG
AGTGCATCGACTGCGCCCTGTGTGAACCGGAATGCCCGGCCGTCGCGATTTTCTCCGAGG
ACGAAGTCCCGGCAGGTATGGAACAGTTCATTCAGTTGAACGTTGAATTGGCTGAAATCT
GGCCAAACATCACCGAAAAGAAAGACCCGCTGCCGGACGCCGCCGAATGGGATGGCAAAC
CCAACAAGGTTGAGCAACTAGAGCGTTAAAAGCGCCGCACCCCAACGAAAAAAGGCCCTT
CAAGGGCCTTTTTTGCGTTCTGGAAGACGCATTCACTTTTCTACAGGCGAAAAAAGGGGC
GGTATGACCCGCCCACATTTTTTCCCTAGTCCCTGTATTCCTTTTTCATCATCCTGATGA
ATCGCATCCTGCGACGTTCCCTGAGCCATCGTTCCGTGATGGCTGTGTCAATCCGTGGAC
ACAGGGCTGATGTTAGAGAGTTCCAAGGGAAGTTCAACGGGATGCTACCGACGCTCCAAC
GGGCTTAGCCGCTAGACACGACATAAATAGTTGTTATATTTCAACGAGATAGAAAAATAT
CTCGAAATTTTGAGACGCTCCGAACGAATAAAAGCCCCAAACACTTACGAAAAAGTAAGC
CAATGCTTACACGGGCAAGTGCGTAATAGGGGAACTCACGTACATTGCCTAGCTGTCGGG
CGCAAAAAAGCCCCGACACATCGAGGCTTTTTTACCGCCACTCGCTTTAATCGTCGCTGA
CGGAAATCGTCGGCATCGCTGGCGCAGCGGCTTCCTGCAGCATAATTCGCGCGCCCACAT
GGCGGGCCAGTTCCTGATAGATCATGGCGATCTGGCTGTCGGGCTCAGCCATGACCGTTG
GCTTACCGCCATCAGCCTGTTCACGAATCAGCATCGACAGCGGCAGTGAGGCCAACAATT
CAACACCGTACTGGGTGGCCAGTTTCTCACCGCCGCCTTCACCAAACAGATGTTCGGCAT
GGCCGCAGTTGGAACAGATGTGCACCGCCATGTTTTCCACGACGCCGAGCACTGGGATGT
TGACCTTGCGGAACATCTCGATGCCTTTTTTCGCGTCGAGCAGCGCCAGATCCTGCGGGG
TGGTCACGATCACGGAACCAGCCACCGGGACTTTCTGTGCCAGGGTCAGTTGGATATCGC
CGGTGCCTGGCGGCATGTCGATCACCAGGTAATCCAGATCGCCCCAGGCCGTCTGGGTGA
CCAACTGCAGCAAGGCACCGGAGACCATTGGCCCGCGCCAGACCATGGGCGTATTGTCAT
CCGTCAGGAACGCCATGGACATCACTTCTACACCCAGCGACTCGATGGGCACGAACCACT
TCTGGTCCTTGACCTTCGGTCGCGTGCCTTCGGCGATGCCGAACATCACGCCTTGGCTGG
GGCCATAGATATCGGCGTCGAGAATACCCACACGCGCACCTTCACGGGCCAGGGCCAGCG
CCAGATTGGCCGCCGTGGTGGATTTACCCACGCCGCCCTTGCCGGAAGCTACGGCCACGA
CATTCTTGACGTTGGCCAGCCCTGGGATCTGCGCCTGGGCCTTGTGCGATGCGATCACGC
AGTGGATGTCGACCTTGGCAGAGCGCACGCCGTCCAGGCCTTCAATGGCCATTTGCAGCA
TTTGCGCCCAGCCGTTCTTGAACAGACCGGCGGCGTACCCCAGTTCCAACTGCACCGACA
CCTGATCACCCTGGACCTCGATGGCACGCACGCAGCCGGCACTGACCGGATCCTGGTTCA
AATAGGGGTCGGTGTACTGGCGAAGAACGGCTTCCACCGCTGCGCGATTCACGGCGCTCA
TGGGCTACTCCCGAAAAAGACTGACTGAAACAGGCGGCTATCCTACCCGTTCCAGCCGCC
GAGCGGCATGCTTTTGCAGGTTGGGAGGTTGCTGAAACGGCGCCACGGGGTGAAATAAAT
TTCCCGGCGCTTTATAGTGGCCGACCTCCGTTTCATCAAGTAGCCGAGCCCCATGTCCGA
GCCACGCAAGATCCTCGTCACCAGCGCCCTGCCCTATGCCAATGGTTCCATCCATCTTGG
CCATATGCTTGAGTACATCCAGACCGATATGTGGGTGCGCTTCCAGAAGCATCGCGGCAA
CCAGTGCATTTATGTCTGCGCGGACGACGCCCACGGATCGGCCATCATGCTGCGCGCAGA
AAAGGAAGGCATCACCCCGGAACAACTGATCGCCAACGTGCAGGCTGAACACAGCGCCGA
CTTTGCCGAGTTCCTGGTGGACTTCGACAATTTCCACTCCACTCACGCCGAAGAAAACCG
TGAGCTGTCGAGCCAGATCTACCTCAAGCTGCGAGACGCCGGGCACATTGCCCAGCGCTC
GATCACGCAGTATTTCGACCCGGAAAAGAAAATGTTCCTGGCCGACCGCTTCATCAAGGG
CACCTGTCCGAAATGCGGCACCGAAGACCAATACGGCGACAATTGCGAAAAATGCGGTGC
GACTTACGCGCCGACAGACCTGAAGGATCCGAAGTCGGCGATTTCCGGTGCCACCCCGGT
GCTCAAGGATTCCCAGCACTTCTTCTTCAAACTCCCGGATTTCCAGCAGATGCTGCAAAC
CTGGACCCGCAGCGGCACTCTGCAGGACGCCGTCGCCAACAAGATCGCCGAATGGCTGGA
CGCCGGCCTGCAACAGTGGGACATTTCCCGCGATGCGCCGTACTTTGGCTTCGAGATCCC
GGGCGAGCCAGGCAAGTACTTCTACGTGTGGCTGGACGCGCCAATCGGCTATATGGCCAG
CTTCAAGAACCTGTGCGACCGTACCCCGGAGCTGGACTTCGACGCGTTCTGGGGCAAGGA
CTCCACCGCCGAGCTGTACCACTTCATCGGCAAGGACATCGTCAACTTTCACGCGCTGTT
CTGGCCCGCCATGCTCGAAGGCTCGGGCTACCGCAAGCCGACCGGCATCAACGTGCACGG
CTACCTGACGGTCAACGGCCAGAAGATGTCCAAGTCCCGTGGCACCTTTATCAAGGCGCG
CACCTACCTGGACCACCTGTCGCCGGAATACCTGCGTTACTACTACGCGTCCAAGCTGGG
CCGCGGCGTCGACGACCTGGACCTGAACCTGGAAGACTTCGTACAGAAGGTCAACTCGGA
CCTCGTGGGTAAAGTCGTCAACATTGCCAGCCGTTGTGCCGGGTTCATCCACAAGGGCAA
CGCCGGTGTGCTGGTCGCTGAAAACGCCGCGCCGGAGCTGACTGACGCGTTCCTGGCCGC
CGCGCCAAGCATCGCCGACGCCTACGAAGCGCGCGACTTCGCCCGCGCCATGCGCGAGAT
CATGGGCCTGGCCGATCGCGCCAACGCCTGGATCGCCGACAAGGCGCCGTGGTCACTGAA
CAAGCAGGAAGGCAAGCAGGCCGAGGTTCAGGCGATCTGCGCCACCGGCGTCAACCTGTT
CCGCCAGTTGGTGATCTTCCTCAAGCCAGTGCTGCCTTTGCTGGCCGCCGACGCCGAGGC
GTTCCTCAATGTCGCGCCGCTGACTTGGAACGACCACACCACGTTGCTCAGCAACCATCA
GTTGAACGAGTTCAAACCGTTGATGACCCGTATCGACCCGGTCAAAGTCCAGGCGATGAC
CGACGCTTCGAAAGAAGACCTGGCCGCCAGCCAGACGGACACCGGCGAGTCAGCGCCTGC
CGGCAATGGCGAACTGGCGAAGGACCCGCTCTCCCCGGAAATCGAGTTCGACGCCTTCGC
GGCCGTGGACCTGCGTGTGGCACTGATCGTCAAGGCAGAAGCCGTGGAGGGTGCGGACAA
GCTGCTGCGCCTGACGCTGGATATCGGCGACGAGCAACGTAACGTGTTCTCGGGAATCAA
GAGCGCTTACCCGGACCCGTCCAAACTCGACGGCCGCCTGACCATGATGATCGCCAACCT
CAAGCCACGGAAAATGAAGTTTGGTATTTCCGAAGGCATGGTGATGGCGGCCGGTCCTGG
CGGAGAAGAGATCTACCTGTTGAGCCCGGACAGTGGCGCCAAGCCGGGTCAGCGCATCAA
GTAAACCCTGCAAAGGCAGCCCTGCCGCCTCGGCGACAGGGCTTTTGCGCTAGTACCCCT
CTCGTGCTTGCCGGATAATCGGGTCCTGTTTGTTTAACCGGCGTGCCAATGATCACCCCA
TGAATCTGATTCAACGTATCGACGCGCTATTGCCGCAAACCCAATGCGGTAAATGCGGGC
ATCCGGGCTGCAAGCCATACGCCGAGGGTATTGCCCAGGGCGAGGCGATCAACAAGTGCC
CGCCGGGCGGACAGGAGACCATCAGCGGATTGTCGCAGCTGCTGGGTGTGCCAGTACTGA
AGCTGGACACGACCCGAGGCGAGGCGCCCGCACAGGTGGCGTATATCCGTGAGGCTGAAT
GTATCGGCTGCACAAAGTGCATCCAGGCGTGCCCTGTGGATGCCATCCTCGGCGCGGCAA
AGTGGATGCACACGGTGATTACCGACGAATGCACGGGCTGCGACCTGTGTGTCGCGCCCT
GCCCTGTGGATTGCATCGAGATGCGCCCGCCCGTGACAGTGCTGCCAATTGTGGGAGGCT
TGGCGGTGAGCGACGAGCAGCGCCGCGAGCGCGAGGTTAAGCGCAACCGGGCAAGACGGC
GCTTTGAGCAACGTAACGCGCGCTTGCAGCGAGAAGAACAACACACATTGGCTGAGCGTA
TCGCCAGGGCCAAGCGTTCGCCTGCACAGGCGCCCGTTCAACTCGACGAGGCACAGGCGG
CCAGGGAGACGGCGGTCAAAAAAGCCAAGATCAACGTCGCAATGAGCCGCGCCCAGTTAC
TCAAGTCTCTGAAGGCCTTTGGTCATCCGCCGACCTTTGAGCAACAGTCGCAGCTGATCG
CGCTGCAACAACAGTTCGAAGCATCGGAACAGGCACTGGCCATCATTGAGGCGAGCAGCA
CATCGGCAGCGCCCCTACCGCCCCGTAACAACGCCGACCTGAAACGCGCCAAGGTCCAAC
TGGCGATGCGTCGGGCTGAGTTGAAGCAGGCCAGAGATCAACATGCAGCGCCCCAACAGT
TGGCCGATGCGCAACAGCGCTTGGATGAAGCGCAGCGCCAGGTAGATGCCCATGACACCT
GACCCGAAGCGACGTCTGACGAGCCTCCTGCTGGTGTGTCTGGGCCCTTCAGGCCTGAGC
CGCCCCCCTCTATTCAAGTCTACGTTGACTGCCCGCAAGGAGCATTGCGCCCCATGAACG
CCGCCAAACGCCTGGAAATTTTCCGCCGGTTTCACGAGGACAACCCCGAGCCCAAGACGG
AGCTGGCCTATTCATCGCCGTTCGAGTTGCTGATTGCGGTGATTCTGTCTGCCCAGTCCA
CAGACGTCGGCGTCAACAAGGCCACGGCCAAGCTCTATCCCGTGGCCAATACACCGGAGG
CGATCTATGCCTTGGGTGTGGGCGGATTGTCGGAATACATCAAGACGATCGGCCTGTACA
ACAGCAAGGCCAAAAATGTCATCGAGACCTGCCGCCTGCTGATAGAGCAGCACGGCAGCG
AAGTGCCACAGACACGAGAGGCACTGGAAGCACTCCCCGGTGTGGGTCGAAAAACCGCCA
ACGTAGTGCTGAACACTGCGTTTCGGCAGCTGACCATGGCGGTGGACACGCATATTTTCC
GGGTCAGTAACCGCACCGGCATTGCCCGTGGCAAAAACGTGGTGGAGGTGGAAAAGCAAC
TGATGAAGTTCGTTCCCAAGCCCTACCTGCTCGACTCCCACCACTGGCTGATCCTGCATG
GGCGCTATGTTTGCCAGGCCCGCAAGCCACGTTGCGGCAGCTGCCGCATCGAAGACCTGT
GCGAATACAAGGAAAAAACGTCCGACGATTGAGCGCCCATTGGTTTTCTCGATCCGTCGA
TTGAAAAAATCTTTTTTACCCGTTCATGGATTATCGTTATAAGGAGCGCCAACGGCAGTC
TTAGCCTGGAGTGAACCTTATGAGCACTGGCAAAGAACAATTGGAACTGGACGATGAACT
CGCTCAGTCGGATGAAGATGGGGCTGAAGCACCCCCAGAAGTGGCCAAGACCAATCTGAG
CAAACGCCGCACCATCGACAATCTTCTGGAAGAGCGACGCTTGCAGAAACAACTGGCCGA
TTACGACTTCGACCTCTGAACAAGCGGCTGCAGACCGGAAGCCTCCCTGACGGAGGCTTT
TTGCTACCAGTTACCTTTGCTACACGCGGTGTTGCATCCGCTTCTAGACCAAGCCGTTGC
GTTGAGCCAATTCGATCAGGTCCACCAAGGAGCGAGCATTGAGCTTTAGCAGCAAGCGGG
TCTTGTAGGTACTGACCGTCTTGTTGCTGAGAAACATGCCGTCGGCGATCTCCTTGTTGG
TCTTACCCCGCGCCAATTGCTGCAACACCATCATCTCGCGGCCCGAGAGGCGCTCGACCA
TATCGGCCTCGCTGGCATTGCCCATGGTCGAACGCACCGAATTGAGCGCTTGATTGGGGA
AATAGCTGTAGCCCGACAGGACAGCCTTGATCGCACTCAGCAGTTCGGTCAGGTCCTGCT
GCTTGCATACGTAGCCCGCAGCCCCAGCCTGCATGCATCGCATGGAAAAATGGCCAGGCG
CCTGGGACGTCAACACCAGCACCTTGAACGGCGCAGGCTGCTTGGTTGAAGACAACCGGC
AAATGACTTCCAGGCCATCAAGTTTTGGAATCCCAATATCCAATATCACAATGTCCGGCA
TATGCTCCCGTGCAAGTTGCAACGCGTCCACACCGTTATCGGTCTCGGCAACGACCTCAT
AACCATGACGCTCCATTAGCATACGCACAGCAAGACGAATGACGGGATGATCATCCACGA
TCAGCACTTTATTCATGAGAAAGTCCAATTTCGCTGTTCGAATTATTTAGAGCAAACACA
ATAGCCTAGTCGTTTCCTAGTTGGCATAGCGCTCCCCCCCGAGCAACAGCAAGCAGAGAC
GCAACCTACACGGATAAAAGAATTACCCTACAAAAAAACGCCAGTTCAGATGTGTCCAGT
TTTATGGAGCCCTTCAGATCTTTCCGGAGGCTTACATATTTTGTTAGAAATATCCGGACA
CCCAAGGGCTGTTGGCAAGCGCATCCTAGGACGCTTTCAGGAAAAGCCTCTTGCGGGATG
CATTAACTGGCCGGCTTGAATAAAAAATACGCGTGCATTTCAGTTCCCTTTAACATTTTT
ATTTACGTCCTTATTTCCTACAGAGTTTTCGGAGGAAGAGTTGCTCACTTCAATATAGTG
AGTGAATTATCTGTAAGACTAGTTCCTACACAGGTGTAAAAATTCATTCCACCACTAGGA
CTTGGTCGGGATAACCACGACCAATAAACGAACGTACCAGGCAGTTTAAATTTAATTAAA
CGACGCTAAACAACACGTAAGCATTCAAGATATTCAGACAAAAAAAATGGCCCCGAAAGG
GGCCATTTTTCTCAACGGGGCAACACTCAGAACAATGAGCGACCTTTGTTGGCAGCGATG
CGCATGCGCAGTGCATTCAACTTGATAAAGCCGGCCGCGTCTGCCTGGTTGTAAGCGCCG
CCATCTTCTTCGAAGGTGGCGATGTTGGCATCGAACAAAGAGTCATCGGACTTGCGACCG
GTGACGATCACATTGCCCTTGTACAGCTTGAGGCGCACAACGCCGTTCACGTGAGCCTGG
GAGGCGTCGATCATCTGTTGCAGTATCAGACGCTCAGGGCTCCACCAGTAGCCGGTGTAG
ATCAGGCTGGCGTACTTGGGCATCAACTCGTCTTTGAGGTGAGCCACTTCACGGTCCAGG
GTAATGGACTCGATGGCACGGTGAGCGCGCAGCATGATGGTGCCGCCTGGAGTTTCGTAG
CAGCCACGGGACTTCATGCCCACGTAACGGTTCTCGACGATGTCGAGACGGCCGATGCCG
TGTTCGCCGCCAATACGGTTCAGGGTCGCCAACACGGTGGCCGGGGTCATTTCGACGCCA
TCCAGCGCGACGATGTCGCCGTTGCGGTAGGTCAGTTCCAGGTACTGTGGCTTGTCTGGC
GCATTCTCCGGGGAGACGGTCCATTTCCACATGTCTTCTTCGTGCTCGGTCCAGGTGTCT
TCCAGCACGCCGCCTTCATAGGAGATGTGCAGCAGGTTGGCGTCCATTGAGTACGGGGAC
TTCTTCTTGCCGTGACGCTCGATCGGGATCGCGTGCTTTTCAGCGTAATCCATCAGCTTC
TCACGGGACAACAGGTCCCATTCACGCCAAGGAGCAATCACCTTCACGCCTGGCTTTAGG
GCGTAGGCGCCCAGTTCGAAACGCACCTGGTCGTTGCCCTTGCCGGTGGCACCATGGGAA
ATGGCGTCCGCGCCGGTCTCGTTGGCGATTTCGATCAAGCGCTTGGCGATCAGCGGACGG
GCGATGGAGGTACCCAGCAGGTATTCGCCTTCGTAGACGGTATTGGCGCGAAACATCGGG
AAAACGAAATCGCGGACGAACTCTTCGCGCAGGTCGTCAATGTAGATCTCTTTCACGCCC
ATGGCTTGCGCCTTGGCACGTGCAGGTTCGACCTCTTCGCCCTGACCCAGGTCAGCGGTG
AAGGTCACCACTTCACAGTTATAAGTATCCTGCAGCCACTTGAGGATCACCGAAGTGTCC
AGGCCGCCGGAATACGCGAGAACGACCTTGTTTACGTCGGCCATGCCATCACTCCACGGG
GTTGTACGGAAAGGCGTCGATTCTACCGACCAAAACCGCGGATTTACAGGGGCGCGACAG
CAAATGAAGATAAAGCGACAGATTATGTCGAGCGAGCGACCGATGGCCGCCCGTTACGGC
TGGCTTTACGAAGTGTGCGCCGGATTGCTCGGGCCGCTGGCCTGGGGCGCTGGCTTCTCT
GGGGTTACCACCCGCTCAAGCTGAACGTTCACGCGACGGTTGCGGGCTCGGTTGGCGGCA
TTGGTGTTGGGCGCCAGCGGGTAGCTTTCGCCATGGAAGCGCAGGGAGATCTGGGATTCC
GGCACACCATTGGCCTTGAAATAATCCATGACCGCTAACGCGCGGCGACGCGAGACATCG
CGGTTGCTCAGGCGGTTACCGCTGTTGTCCGAGTGACCGTTGAGCTCGATGTGGTTAACC
GTAGGGTCAGCCTTGAGGAATTCGAGGATCACTGCCAGCTTCTGCTTGGCCGCGGCGTCC
AACTCGATCCCCCCACCCGGGAAGCCGACTTCGGTTTGCTTGACCTGATCGTAATTCATC
GGCAGCAGCTTGGCGGTACACAACTGATAATCGCTGTAGGCTTTGTTGAACTTCACTGGC
AGCAGGCGAACTTCCGAGTATCCACCTTCACGCCCGTAATGCCGCACCGTCGGCGAGCGG
CCTTCGAGCAAGCCATTGAACAGGCGCCCGGCCTGGGCCTGGGAGCTGTTGAAAAGCACG
TCGCCACTGCCGGCGCGCACGGCACCGAGGTTGATATCGCCACGACCCGGCTGCCAGGGC
GCGGCAGCGGCCAATAACGTGGCCGACCCAGCGCCCAGCGAACCGTTATAGGCCTTCAGG
CGAAATGTCGCTTGCTCGCCGGCCCGGCGCACGAACTCCCCCGAACCGAAGTCGGTGATC
GGTTGGGTCAGGCGACATTCGAACTTGTCGCCCTCTACCTTCCACTCAATGTTCTCCAGA
CGTGTCTGGAACGTGAGGGCCATCGCAGGCAGGCTGGCGAACACACTGAGCAGGGCTAGA
TAATGCTGGCGCACGGGAGGCTCCACTGGTTTCTACAACACTTCAAAGCGTCATACATCG
AAAAGGCATACGAAAGGCTATCGGATGCATCCTGCAAAACTTGATAGCGAGTGCCTGCAA
GAGTCTTTTCCGGTAGCATTCCCACCAGATTGACCCGCCTGGAATCCCCAATGTCCGACC
GCCTGACCCTGCTGCGTCCCGACGACTGGCATATTCATCTTCGCGATGGTGCTGCGTTAC
CTCATACCGTGGCCGATGTAGCGCGCACGTTTGGCCGCGCCATCATCATGCCGAACCTGG
TACCACCGGTGCGTGATGCTGCCCAAGCCGACGCCTATCGCCAGCGTATCCTCGCTGCAC
GGCCGGCCGGCAGCCGCTTCGAACCGTTGATGGTGCTCTACCTCACCGACCGCACCCAGC
CCGAAGAAATTCGCCAGGCCAAGGCCAGCGGTTTCGTGCACGCCGCCAAGCTGTACCCGG
CCGGCGCGACCACCAACTCCGATTCCGGCGTGACCAGTATCGACAAGATCCTGCCCGCCA
TCGAAGCCATGGCGGAAGTGGGCATGCCGCTGCTGATCCACGGCGAAGTCACCCGTGGCG
ATGTGGACGTGTTCGATCGCGAGAAGATCTTCATCGACGAGCACATGCGCCGTGTGGTCG
AGCTGTTCCCGACCCTCAAGGTGGTGTTCGAACACATCACCACAGCGGATGCCGTGCAGT
TCGTCACCGAGGCTTCGGCCAATGTCGGTGCGACGATCACCGCCCATCACCTGCTCTACA
ACCGCAACCACATGCTGGTGGGCGGGATTCGGCCGCACTTCTACTGCCTGCCGATCCTAA
AGCGCAATACCCACCAGGTCGCGCTGCTGGATGCCGCTACAAGCGGCAACCCGAAGTTCT
TCCTCGGTACCGACTCGGCGCCCCACGCGCAGCACGCCAAAGAAGCCGCCTGCGGCTGCG
CCGGCTGCTACACCGCGTATGCCGCCATCGAGCTGTACGCTGAAGCGTTCGAACAGCGCA
ACGCTCTGGACAAACTCGAAGGCTTCGCCAGCCTCAATGGCCCGCGCTTCTACGGCCTGC
CGGCGAATACCGACCGCATTACCCTGGTCCGTGAAGATTGGACCGCCCCTGCCAGCCTGC
CCTTCGGCGAGCTGACCGTTATCCCGCTGCGCGCCGGTGAAACACTGCGCTGGCGCCTGC
TGGAGGAAAGCAAGTGAGTGAAGACCATTACGACGACGAACACGAGCACAGTGGTGGCGG
CTCTCGCCACCCGATGGCCGAGCGGTTTCGCGGCTATCTGCCGGTTGTCATCGACGTAGA
AACCGGTGGTTTCAACTGCGCCACCGATGCCCTGCTGGAAATCGCCGCGACCACCATCGG
CATGGACGAACAGGGTTTCGTGTTCCCGGAACACACCCACTTCTTCCGCGTCGAGCCGTT
CGAAGGCGCAAATATCGAAGCAGCCGCGCTGGAGTTCACCGGCATCAAGCTCGATCACCC
ACTGCGCATGGCAGTGAGTGAAGAGGCTGCGCTGACCGATATCTTCCGTGGTGTACGAAA
GGCGTTGAAGGCCAATGGCTGCAAGCGCGCGATTCTGGTCGGGCACAACAGCAGCTTCGA
CCTGGGCTTCCTGAATGCCGCCGTGGCGCGCCTGGACATGAAGCGTAACCCGTTTCACCC
GTTCTCCAGCTTCGACACCGCCACCCTCGCCGGTCTGGCCTACGGTCAGACAGTACTGGC
CAAAGCCTGCCAGGCAGCGGGTATCGACTTCGACGGTCGTGAGGCCCATTCGGCCCGTTA
CGACACCGAGAAGACCGCCGAGCTGTTCTGCGGCATCGTCAATCGCTGGAAGCAGATGGG
CGGCTGGGAGGACTTCGGCGACTAACCAGGACGCTGTGGTGAGCAGACTTGTTGTGGCGA
ACGAGCTTGCTCACCACAAAAAAAACCGGCCCTCTCAGGCCGGTTTTTTTGTACCTCGAT
TCCGGCTTACAGCTTGCCGGCGTTCTCGGTCAGGTAAGCCGCAACGCCTTCCGGCGAAGC
GTTCATGCCTTTGTCGCCTTTCTTCCAGTTGGCCGGGCAGACTTCGCCGTGCTCTTCGTG
GAACTGCAGCGCGTCGACCAGACGGATCAGCTCTTCCATGTTACGACCCAGCGGCAGATC
GTTGATGATCTGCGAGCGCACAACGCCCTTGTCGTCGATCAGGAACGCGCCACGGAAGGC
AACGCCACCTTCGGACTCAACGTCGTAGGCCTTGGCGATGTCGTGCTTCATGTCGGCAGC
CATGGTGTATTTGACCTTGCCGATGCCGCCATCGTTGATGGCCGTGTTGCGCCATGCGTT
GTGGGTGAAATGGGAGTCGATGGAGACGGCAACCACTTCAACGTTACGGGCTTTGAAATC
GTCCATGCGGTGGTCCAGAGCGATCAGCTCCGAAGGGCAGACGAAGGTGAAGTCCAGCGG
GTAGAAGAACACCAGGCCGTATTTGCCTTTGATGGCTTCAGACAGTTTGAAGCTGTCTAC
GATTTCGCCATTGCCGAGCACGGCAGGTACGTCGAAATCCGGGGCTTGTTTGCCGACGAG
TACGCTCATTGGGTATCTCCTGATGCAGAGGTGACGATTGAAGTAAAAGGACCGGCCTTG
AGTCTGCCGCGTTTAAGCGACAGGCCTGTGACGCAGTCACGCTTCGTGAAGACCGAACAT
CATACACTGAAAAAACCGTTCGTCAGCGCGAGGGCGCCGTCGGCAAATACCCTACGAATC
TACTTTGACAATCATTCTCGTTAACATTAAGATCCATCGCACTTAAGCCTTAAACCCGCG
ACGGTTCTCCCTTATGTATGTGTGCCTGTGTACTGGCGTCACCGACGGACAAATCCGCGA
AGCAATCTATGAAGGTTGCTGCAGCTACAAGGAAGTGCGTGAAACCACCGGCGTTGCCAG
CCAGTGCGGTAAATGCGCTTGCCTCGCCAAGCAGGTGGTACGGGAAACCCTGACGCAGCT
ACAGACAGCCCAGAGCGCGCTGCCCTATTCAGCAGAATTTACACACGCTTGATATCGCAT
GTTTTGAAGAACCGGACCTCTCGTCCGGTTTTTTTATGCCTGTAATTCAACCAGTTAGCG
CCAAGACGCGGAACACAAACATTCTTATTCCGATTAATTTTCATTTATTATTCAATAACT
TAGGTTTGACACTAAGGTATTCGCCGCTCAAACTCCGCCCTATATACAGCTAATACAGGG
CAGGACCCCAGTCATGAAAGGCGACATCTCAGTCATCCAGCAACTCAACAAAATCCTTGC
CAATGAACTGGTCGCGATCAATCAGTACTTTCTGCATGCGCGCATGTATGACGATTGGGG
CCTGGAAAAGCTCGGCAAGCGTGAATACAAAGAATCGATCAAGGCCATGAAGGACGCCGA
CGCGCTGATCAAGCGCATCCTGTTCCTCGAAGGTCTGCCGAACGTGCAGGACCTGGGCAA
GCTGAACATCGGCGAGCACACCCAGGAAATGATCGGCAGTGACCTGGGCTTTGAGCGCAA
GAGCCACAGCGACCTCAAGGCCGCCATCGCGCACTGCGAAGCCCAGGGTGATTTCGGCAG
CCGTGAACTGCTCGAAGACATCCTCGAAGACCAGGAAGAGCACATCGACTGGCTCGAAAC
CCAACTGGGCCTGATCGACAAGGTCACCCTGGAAAACTATCTGCAATCGCAGATGGGCGA
ATAAACCTGCGCAGGCAGGTACAAAAAAGCCCCGCTCTCTCAATGAGATGCGGGGCTTTT
TATTGCAGGCCGATCAGGCGTCGGTTTTGGCCGCCGCGTTTGCCGCTGCGTCTTTGATCA
ACGACTGCAACGAACCATCAGCAGCCATTTCAGTGATGATGTCGCTACCGCCGACCAACT
CGCCCGCCACCCACAGCTGTGGGAAAGTCGGCCAGTTGGCGTACTTTGGCAGGTTGGCAC
GGATTTCAGGGTTTTGCAGGATATCCACGTAGGCGAACTTTTCGCCGCACGCCATGACAG
CCTGGGAAGCCTTCGCGGAGAAACCGCACTGAGGAGCGTTCGGAGCGCCCTTCATGTAAA
GCAGAATGGTGTTGTTGGCAATCTGCTCTTTGATCGTTTCGATGATATCCATGGAACACC
TCTGCAGGAACTTTGCGACTCACGGGTCGGCACGGTGGCGTATTGTAACGCAAAATTCCC
GCACGGTGCTCCGCCGCCTCAAGCAGCCGCCACGTGTACTGGCACACCATTCAATGCAGC
GTTGCCCGACAATTCATCCAACTGCCGTTCGTCGGTCAGGTCATTGGCACTCGCCCCTGG
CTGCCCGCTGGCAATAGCCATTTTCACACCGGGACGGCCATGTCCCCAGCCGTGGGGCAA
GCTGACCACACCGGGCATCATGTCCAGGCTGGCCATCACTTCCACTTCAACGGTGCCGAT
ACGCGAGCTCACACGCACCCGTTGGCCATCGCTCAATTTGCGGCTGAGCAGGTCGTCGGG
GTGCATCAGCAACTGATGCCGAGGCTTGCCCTTCACCAGCCGGTGATAGTTATGCATCCA
CGAATTATTGCTGCGCACATGGCGACGGCCGATCAGCAGCAACTCGTCCGCCTCCGGTAC
CGGCTGCGCCGTAAAGCGCGCCAGGTCGGCAAGAATGACTGCCGGTGCCGCCTGCACGTT
GCCATCGGGCGTTTTCAAACGCGCGGCCAGGTTAGGCTGCAACGGCCCCAAATCCACACC
GTGGGGATGATCCGCCAGCATCGCCACCGACAGCTTATGGCTGGACGCCTCGCCATACAC
ACCCGCTCGCAGCCCGAAATCGATCATCTGCGCCGGCGGCATGGTTGGCTTGAGCGCCAC
ACCCGTCTGTGCCGCGAACGCCTTTGCCAGACCGACAAAAATCTCCCAGTCGTGCAACGC
ACCTTCTGGCTTGGGCAATATCGCCCGATTGAAGCGCGTGACATTGCGCACTGCGAACAT
ATTGAACGTGGTGTCGTAGTGATCGTTTTCCAGCGCCGAGGTGGAGGGCAAAATCAGATC
GGCATAGCGCGTCGTCTCGTTGATGTAGAGGTCGACGCTGACCATGAACTCCAGCCCATC
GAGGGCCTGCTCCAACTGGCGACCGTTGGGCGTCGACAACACGGGATTGCCCGCCACCGT
GACCAACGCACGGATTTGTCCTTCGCCCTCGGTGAGCATTTCTTCAGCCAAAGCCGACAC
CGGTAACTCGCCGCCATACTCCGGGCGGCCGGAAACACGGCTCTGCCAGCGGTTGAAATG
CCCGCCTCCGGTGGACGCCACCAGGTCCACCGCCGGGGTCGTGCACAACGCGCCACCCAC
CCGGTCCAGATTGCCAGTGACCAGGTTGATCAACTGCACCAGCCAATGGCAGAGCGTGCC
GAATGCCTGGGTCGACACGCCCATGCGCCCGTAGCACACCGCCTTGTCCGCGCCGGCAAA
GTCCCGCGCCAGTTGGCGAATCTGCTCGGCGGGCACCGCACACTGGCGGCTCATGGCCTC
CGGGGTAAACCCGGCGATTGCACGGCGCACCTCGTCCAGCCCCTCAACCGGCAAATGACT
GTCACGGGTCAGGTTTTCGGTAAACAGCGTGTTGAGCAGGCCGAATAACAATGCCGCATC
CCCGCCCGGACGCACGAACACATGCTGGTCGGCAATCACTGCCGTCTCGCTGCGCCGTGG
GTCGACCACCACTACCTTACCGCCACGAGCCTGGATGGCCTTGAGGCGCTTCTCCACATC
CGGCACGGTCATGATGCTGCCATTGGAGGCCAGCGGATTGCCGCCCAGGATCAGCATAAA
GTCGGTGTGATCGATATCGGGGATCGGCAGCAACAGGCCATGACCGTACATCAGGTGGCT
GGTGAGGTGATGGGGCAACTGGTCCACCGAAGTCGCGGAAAACCGGTTGCGCGTCTTCAG
TTGGCCGAGGAAGTAGTTGCTGTGGGTCATCAGCCCATAGTTGTGCACGCTGGGGTTGCC
CTGGTACACCGCCACCGCATTTTGCCCATGCCGGGCCTGGATGTCCGCCAACCGCTCGGC
CACCAGCGCAAACGCCTCTTCCCAGGGGATCGGCTGCCATTCGGTGCCCACCCGCAGCAT
CGGCTGGCGCAGGCGGTCGGGGTCGTTCTGGATGTCCTGAAGCGCAACGGCCTTGGGGCA
AATGTGGCCACGACTGAACGTATCCAGCGCATCGCCCTTGATCGAGGTTATCGCCAGGCT
GCCGTCTTCGGCCTGCGCGGTTTCCAGGGTCAGGCCGCAGATGGCTTCACACAGATGGCA
TGCACGGTGGTGGAGAGTCGCTGTCATGGCCAGTCTCTTTTATAGGGGCTTTGGCCGGAC
TATGAGCCGCACCGCGTAACCGCACCAGCATCGTTCGTTCTGTGAATCGACTGGCATCAA
GCCAGACCATGGCCAAGCGTGAGCAAATGTTACAAAGCTGCGGGCCAAGTCGCTGAAACC
GACACAGCCTGGCCCGGCCGCGCCTGCGCGCATTGCAAAAGGTTGCGAGGCCAGTGTACA
AATGGCTCGCTGCTGCCAGGAAAACGTCTTCAAAAGCGCGTAAGCGCCCTTCTTGAACAC
CCCTAAAAACGTAGCCCTATTGGTAAGACGCGACATTTAATGTCAATATCGCGCCTCCCC
CTATTTCGTCGCCCCGTGCGGCTTTCGCCGCAGGTCTCGCCCGTTGTCACAATAAACAAG
GCTTTGAGTATCTGCGGTCTGTTGCAAAAAGGTAGTTAATGATGAGCGCAAGGCACTTTC
TCTCCCTGATGGATTGCACGCCCGAAGAGCTGGTCAGCGTGATCCGTCGAGGCATTGAGC
TTAAAGACCTGCGTAACCGCGGCGTACTGTTCGAGCCTTTGAAAAACCGCGTGCTCGGGA
TGATTTTCGAGAAGTCATCCACCCGCACCCGCCTGTCATTCGAGGCCGGCATGATCCAGC
TCGGTGGTCAGGCCATCTTCCTGTCGCCGCGCGACACCCAATTGGGCCGTGGCGAGCCGA
TCAGCGATTGCGCCATCGTAATGTCGCGCATGCTCGATGCGGTGATGATCCGCACCTTTG
CCCACAGCACCCTGACCGAATTCGCCGCCAACTCGCGCGTGCCGGTAATCAACGGCCTGT
CCGATGACCTGCACCCCTGCCAGTTGCTGGCCGACATGCAAACCTTCCTCGAGCACCGTG
GTTCGATCCAGGGCAAGACCGTGGCCTGGATCGGCGACGGCAACAACATGTGCAACAGCT
ATATAGAAGCGGCCATCCAGTTCGACTTCCACCTGCGTATCGCCTGCCCTGAAGGCTACG
AGCCAAACGCCGAGTTCCTGGCCAAGGCCGACGGTCGCGTACAGCTGTTGCGCGATCCGA
AGGACGCGGTGGTCGGCGCGCATCTGGTCAGCACCGACGTCTGGACCTCCATGGGCCAGG
AAGACGAAACCGCCAAGCGCCTGGCCCTGTTCGCACCGTTCCAGGTCACCCGCGCCCTGC
TCGACACGGCCGCGCCGGACGTGCTGTTCATGCACTGCCTGCCTGCCCACCGCGGCGAAG
AAATCAGCCTCGACCTGCTCGACGACCCGCGTTCGGTTGCGTGGGACCAGGCCGAGAACC
GCCTGCACGCGCAAAAGGCCTTACTCGAATTTCTCGTCGAGCCGGCGTACCACCACGCAT
GAGCCATCCATTGCTGCTGAACCTGCGCAATCTGGCGTGCGGTTATCAAGACCAACGGGT
GGTGCAGAACCTCAATCTGCACCTCAATGCGGGCGACATCGGTTGCCTGCTCGGCTCTTC
CGGTTGCGGCAAGACCACCACCCTGCGTGCCATTGCTGGCTTTGAGCCGGTACACGAAGG
CGAGATCAGCCTGGCCGGCGAGGTGATCTCCAGTGCCGGTTTTACCCTGGCACCGGAGAA
ACGTCGTATCGGCATGGTGTTCCAGGACTACGCCCTGTTTCCCCACCTCAGCGTGGCCGA
CAACATTGCGTTCGGCATCCGCAAGCACCCGCAAAAGGAACGCGTGGTCGCCGAGTTGCT
GGAACTGGTCAACCTGAAGAACCTGGGAAAGCGCTTCCCCCACGAGCTGTCCGGCGGCCA
GCAACAACGCGTCGCCCTCGCCCGTGCCCTGGCGCCGGAACCGCAACTGCTGTTGTTGGA
CGAACCATTTTCCAACCTGGACGGTGAATTGCGGCGCAAGCTCAGCCATGAAGTGCGCGA
CATTCTCAAGGCACGCGGCACCAGTGCGATCCTGGTCACCCATGATCAGGAAGAAGCGTT
CGCCGTCAGCGATCAGGTCGGTGTTTTCAAGGAAGGCAGGCTTGAACAGTGGGACACGCC
GTACAACCTCTATCACGAACCGCAGACGCCCTATGTTGCCAGCTTTATCGGCCAGGGTTA
TTTCATTCGTGGCCAGTTGAGCTCGCCCGAGTCCGTCAGCACCGAACTTGGTGACCTGCG
CGGCAATCGTGCGTACACCTGGCCCACCGGCGGCGCGGTTGATGTGCTGCTGCGCCCGGA
TGACATCGTGTATGCGCCGGACAGCGCGTTGAAAGCGCGGATCGTCGGCAAGACCTTCCT
CGGTGCATCAACCTTGTACCGCCTGCAACTGCCGACCGGCGCACAACTGGAATCGATTTT
CCCCAGCCACGCCGACCATCAGGTGGGCGCCGACGTCGGCATCCGAGTCGCCGCCGAACA
CCTGGTGCTGTTCCAGGCGTCAGGCAGCGTTGCAGCGCAAATCCCTAAAGCTGAATCCGG
CGTTCGGCGCTACAGCCCGGTATAAACCGACATCATGCCCGGCCAATTTCTGCGAAGTTG
GCCTGGGTATGTTCAGCCAGCACGCTCGCCGCCAGCTCGACTTCCAACCCCCTTCTCCCC
GCACTGACAAAAATCGTCGCGAACGGCTGCGCCGTCACATCGATAAATGTGCGCAGACGC
TTCTTTTGCCCCAATGGGCTGATGCCACCCAGCAAGTAACCGGTGGAGCGCTGCGCAGCC
GCAGGGTCGGCCATCTCAACTTTTTTAACGCCGGCCGCATGGGCCAGTGCTTTCAAATCC
AGACTTCCGACGACCGGCACAACCGCCACCAACAATTCACCTTTTTCACTGCTGGTCAGC
AAGGTCTTGAACACCCGTGCCGGGTCGAGGCTCAATTTTTCCGCGGCCTCCAGGCCATAC
GAGGCCGCTTTGGGATCGTGTTCATAACTGTGGATGCGATGTTCGGCGCGAACTTTCTTC
AACAAATCCAGTGCAGGGGTCATGAAGTCTCCAGGCGGGGGCAAACAGAGGGCCAATTCT
AGGCCAAGCCCACGTAAAACGCTCTAGTGCGGCGATTTATCCAATTACGCCAGCTCATGC
AAAGCGTGATCATTCATCAAACCAATAGTTTGAAAGTGACCAACAGTTCACTTTCGACCT
TTGACAGCGGTCATTCTTGTCTATATTTTTTCGTTTCCGAATGCTGTAGGAATATGTCCA
CAGCAATCCAGCAGTAAGCTGTGCCTTGGATGGGGATCCAAGTCACGGTGAAAATCGCGC
AACAACCCGTTGAGGTCGTGCGCCAGACAAGAACAACAATCGAGGTTTTCCATGACAACT
GCTCTTCAACAGCCCTCCCTTTCGAGCCAATGCATGGCCGAGTTCCTCGGGACTGCGCTT
CTGATCTTTTTCGGTACCGGATGCGTGGCTGCGCTCAAGGTCGCGGGTGCCAGCTTTGGT
TTATGGGAAATCAGCATCATCTGGGGGATCGGCGTCAGCATGGCGATCTACCTGAGCGCA
GGCATTTCCGGGGCGCACCTCAACCCGGCCGTCAGCATCGCGCTGTGCCTGTTCGCCGAC
TTCGACAAGCGCAAACTGCCGTTCTATATCCTCGCCCAGGTGGCCGGTGCTTTCTGCTCG
GCCGCCCTGGTGTACACGCTCTACAGCAACCTGTTTTTCGATTACGAACAAACCCACCAT
CTGGTGCGCGGCACCCAAGCCAGCCTGGAGTTGGCGTCGGTGTTCTCCACGTACCCGCAC
GCCCTGTTGAGCACGGCCCAGGCGTTTCTGGTGGAAATGGTCATCACCGCCATACTGATG
GGCGTGATCATGGCCCTGACCGATGACAACAACGGCTTGCCACGCGGCCCGTTGGCGCCC
CTGCTGATCGGCCTGCTGATTGCCGTAATCGGCAGCGCCATGGGCCCATTGACCGGCTTT
GCGATGAACCCGGCGCGGGATTTCGGGCCCAAGCTGATGACCTTTTTCGCTGGCTGGGGT
GAAATGGCCTTTACCGGCGGCCGCGATATCCCTTACTTCCTGGTGCCGATTTTCGCGCCG
ATTGTGGGCGCATGCCTTGGCGCGGCGGCCTACCGCGGGCTGATCGCCCGTCACCTGCCA
AGCGCCGCACCTGCTATAGATGAAACACCTGACACGGCTGTCAACGGCAACACCCGTATT
TCCTGATAGCGCCGGCCTGGCCCTCCTGCCCTTTGAGGCCCAGGCTGATTCTGACTTCCT
TATTTTCGTGCAAGGCAATCGACATGACCGACCTTCAGAATAAGAACTACATCATTGCTC
TGGACCAAGGCACCACCAGTTCCCGGGCGATCATCTTTGATCGTGACGCCAACGTGGTGT
GCACCGCCCAACGGGAATTTGCCCAGCACTACCCACAGGCTGGCTGGGTTGAACACGACC
CCATGGAAATCTTCGCCACCCAAAGCGCGGTGATGGTCGAAGCCCTGGCCCAGGCCGGTC
TGCACCACGACCAGGTCGCCGCCATCGGCATCACCAATCAGCGCGAAACCACCGTGGTAT
GGGACAAGGTCACCGGCCGCCCGATCTACAACGCTATCGTCTGGCAGTGCCGCCGCAGCA
CGGAGATCTGCCAGCAGCTCAAGCGCGACGGCCACGAAGCGTACATCAGCGAAACCACCG
GCCTGGTCACCGACCCGTACTTCTCCGGCACCAAACTCAAGTGGATCCTGGACAACGTCG
AAGGCAGCCGTGAACGCGCGCGCAACGGCGAGCTGTTGTTCGGCACCGTCGACAGCTGGC
TGATCTGGAAATTTACCGGCGGCAAGACCCACGTCACCGACTACACCAACGCCTCGCGCA
CCATGCTCTTCAACATCCACACCCTGGAGTGGGACAGCAGGATGCTGGAGATCCTCGATA
TCCCGCGGGAAATGTTGCCGGAAGTGAAGTCTTCTTCGGAAATCTACGGCCGCACCAAAA
GCGGCATCGCCATCGGCGGCATCGCAGGTGACCAGCAAGCCGCGCTGTTCGGCCAAATGT
GCGTTGAAGCCGGCCAGGCCAAGAACACCTACGGCACCGGCTGCTTCCTGCTGATGAACA
CCGGCGACAAAGCGGTGAAATCCAAGCACGGCATGCTCACCACCATCGCCTGCGGCCCGC
GCGGCGAAGTGGCGTACGCCCTGGAAGGCGCCGTTTTCAACGGCGGCTCCACGGTGCAGT
GGCTGCGTGACGAGCTGAAAATCATCAACGACGCCCATGACACCGAATATTTTGCCGGCA
AGGTCAAAGACAGCAACGGCGTGTATCTGGTCCCGGCCTTCACCGGCCTGGGCGCGCCCT
ACTGGGACCCCTACGCCCGTGGCGCGCTGTTCGGCCTGACTCGCGGCGTACGCGTGGATC
ACATTATTCGCGCAGCCCTGGAGTCGATTGCCTACCAGACCCGCGACGTGCTCGACGCCA
TGCAGCAGGACTCCGGTGAACGCCTCAAAGCCCTGCGGGTGGACGGCGGTGCAGTGGCCA
ACAACTTCCTGATGCAATTCCAGGCCGACATCCTCGGCACCCAGGTGGAGCGCCCGCAAA
TGCGCGAAACCACGGCACTCGGCGCTGCCTACCTGGCCGGGCTGGCCTGCGGCTTCTGGG
GCAGCCTGGATGAATTGCGTGGCAAGGCGGTGATCGAGCGCGAATTCGAACCTCAACTTG
ATGAAGCGGCCAAAGAAAAACTCTACGCTGGCTGGCAAAAAGCGGTCAGCCGCACCCGCG
ATTGGGAGCCCCACGAAGGCGCCGAATAAGCCATGCGCAGGACCTGCTTAGGGTTGTAAC
TGGCAGGGAGCCGATTCCTGGGTCATCATGGGCCACTTTTGTATGGCAGCCCAAAGGACG
CCCCATGAATCTGCCTCCCCGCCAGCAACAAATCCTCGAACTTGTCCGCGAACGCGGCTA
CGTCAGTATCGAGGAAATGGCGCAGCTGTTCGTTGTCACCCCGCAAACCATCCGCCGCGA
TATCAACCAGTTGGCGGACGCCAATCTGCTGCGCCGCTACCACGGCGGCGCGGCCTATGA
CTCCAGTGTCGAAAACACCGCATACGCCATGCGTGCCGACCAGATGCGCGACGAGAAACA
GCGCATCGGCGAAGCCATCGCCGCACAAATTCCCGATCACGCCTCGCTGTTCATCAATAT
CGGCACCACCACCGAATCCATCGCGCGTGCGCTGCTCAACCACAACCACCTGAAAATCAT
CACCAACAACCTCAACGTCGCCACCATGCTCAGCGCCAAGGACGACTTCGACGTGCTGCT
CACCGGCGGTAACGTCAGGCGTGACGGCGGCGTGGTCGGCCAGGCCAGCGTCGACTTCAT
CAACCAGTTCAAGGTCGACTTTGCCCTGGTCGGCATCAGTGGTATCGACGAGGACGGCAG
CCTGCTCGACTTCGATTATCAGGAAGTGCGGGTCTCCCAGGCGATCATCGCCAATGCGCG
CCAGGTGATCCTCGCGGCCGACTCCAGCAAATTCGGGCGCAATGCCATGATTCGCCTGGG
GCCGATCAGCCTGGTGGACTGTCTGGTGACTGACCAGGAGCCGGTGCCGGCGCTGGTGCA
GTTGTTGAATCAACACAAGGTTCGTCTGGAAGTCGTGTAACGCCCGCCCGGAAGCCATCG
GGGGTTTACCCCCCGATGGCGATTTATCCAGCGCCTTTTTCTTGAGCCCTCCCCAGGCCC
ATGTTCATAAATTTTCCTTTTCCCGCCCTTCGATCAGTTTTTTCAATCGAAGTCAGCTGG
CTGTGCCCGCATTTATCAGCTACCATTTTCGCAAATGAACATTAATGTTCGAATTCCAAT
ACGAAAAAATCGCGAGGCCAGCCGATGAACCCTTCTACCTTGCCTGCTCCACCGCTTGCC
GAAGTCTATGACGTTGCCGTAATCGGCGGCGGGATCAATGGCGTCGGCATTGCAGCAGAT
GCAGCCGGTCGCGGTTTGTCGGTATTCCTTTGCGAAAAGGATGACTTGGCCAGCCATACC
TCCTCCGCCAGCAGCAAGCTGATTCATGGCGGCCTGCGTTATTTGGAACATTATGAATTC
CGCCTGGTGCGCGAGGCCCTGGCCGAACGCGAAGTGCTGCTGGCCAAGGCGCCGCATATC
GTCAAGCAGATGCGTTTTGTATTACCGCACCGTCCGCACCTGCGCCCAGCGTGGATGATT
CGTGCCGGCCTGTTCCTTTACGATCATCTGGGCAAGCGCGAAAAACTCGCCGGCTCCAAA
AGCCTCAAGTTCGGCGCAGACAGCCCGCTGAAAAGCGAAATCACCAAGGGTTTCGAATAC
TCCGACTGCTGGGTCGATGACGCACGTCTCGTGGTGCTCAACGCCATGGCCGCCCGCGAA
AAAGGTGCACATATCCACACCCAGACCCGCTGCGTCAGCGCGCACCGCAGCAACGGCATG
TGGGACATGAACATGGAACGCGCCGACGGCAGCTTGTTTTCGATCCGCGCTCGCGCACTG
GTGAACGCCGCAGGCCCATGGGTCGCCAAGTTCATCAAGGACGACCTCAAGCTGGACTCT
CCCTACGGCATCCGCCTGATCCAGGGCAGCCATCTGATCGTGCCGAAACTGTACGAAGGC
GCCCACGCACACATCCTGCAGAACGAAGATCAGCGCATCGTGTTCACCATTCCGTACCTG
GACGACCTGACGATCATCGGCACCACGGACCGCGAATACACCGGCGACCCGGCGAAAGTG
GCGATCACCGAAGGCGAAACCGACTACATGCTCAAGGTGGTCAACGCGCACTTCAAAAAG
CAACTGAGCCGCGACGACATCGTGCATACCTACTCCGGCGTGCGCCCGCTGTGCAACGAC
GAGTCGGACAACCCCTCTGCCATCACCCGCGACTACACCCTGTCGCTGTCCGGTGGCACC
GGCGAAGCGCCAATCCTGTCGGTGTTCGGCGGCAAGCTCACCACCTACCGCAAGCTCGCC
GAATCGGCGATGGCCCAACTGGCGCCGTATTTCACCCAAATGCGCCCCAGTTGGACCGGC
AACGCCAGCCTGCCGGGCGGTGAAGACATGACCACACCAGAAGCCCTGGTCGAGGCCATT
CGCGCCAAATTCGACTGGGTACCGAGCGACATCGCGCGCCGCTGGTCCACCACCTATGGC
AGCCGAACCTGGCGTCTGCTCGAAGGCGTGCAATCGCTGGCTGACCTCGGCGACCACTTG
GGTGGTGGCCTGTACACCCGCGAAGTCGACTACCTGTGCGCCGAGGAGTGGGCCACCCAA
CCTCAGGACGTGCTGTGGCGGCGTACCAAGCTCGGCCTGTCCACCACCGAGCAGGAACAG
GACAACCTGCAACGTTACCTGTCAAAGGTTGAGCAGAATCGCAGCAAGACCCAGGCTGCC
TGAAAGCCTCTTCCTACAAAAGCCCCTGTGCCGTGAGGTCCAGGGGCTTTTTGTACAGGG
TGCTATTCGGTTTTCCGAACGCCACACCCTCGATTGGTCGGTTTGCCGGACCACCGAGCT
GCCGAATTCTCGTCATACAAATTTAATATCGATATAAATCATAGGCTTAACCTTTTGCTT
CCGGTCTGGCACGACTCATGCTCTACACTTCTGGACGATTGCCTGAGATGCCTCAGGAGC
CGTCACGGGCATTCGCTGTACAACAGAGCCGTTTAGCCGGCTTCATAAAAAAAACAAATG
TCGAGGAAGTATTGATGCGCATCGTTCCCCATATCCTGGGCGCAGCTATCGCTGCTGCTC
TGATCAGCACTCCAGTTTTTGCCGCCGAACTCACCGGCACACTGAAGAAAATCAACGACT
CCGGCACCATCACCCTCGGGCACCGCGACAGTTCCATTCCGTTTTCCTATATCGCGGATG
GTTCGGGCAAACCGGTGGGCTACTCCCACGACATTCAGCTGGCCATCGTTGAAGCCCTGA
AAAAAGACCTGAACAAACCTGATCTGCAGGCCAAGTACAACCTGGTCACCTCGCAGACCC
GTATTCCGTTGGTCCAGAACGGCACCGTCGATATCGAGTGCGGTTCCACCACCAACAACG
CCGAACGCGCCCAGCAAGTCGCGTTCACCACCAACATCTTCGAAATCGGCACCCGTCTGC
TGGTCAAGAAAGATAAAGATGGCAAGCCAAGCTACGCCGACTTCGCCGACCTCAAAGGCA
AGAACGTCGTAACCACCGCCGGCACCACGTCCGAGCGCATCATCAAAGCGATGAACGCCG
ACAAGCAGATGGGCATGAACGTCATCTCCGCCAAAGACCACGGCGAATCCTTCCAGATGC
TCGAAAGCGGCCGCGCCGTTGCGTTCATGATGGACGACGCCCTGCTGGCCGGTGAAGAAG
CCAAGGCCAAGAAGCCGGCGGACTGGGTCATCACCGGTACTCCCCAGTCGTTCGAAGCCT
ACGCATGCATGGTTCGTAAAGACGACCCAGCCTTCAAAAAGGCAGTGGATGACGCCATCG
TGGGCCTGTACAAATCCGGCGAGATCAACAAGATCTACGCCAAGTGGTTCGAAACCGCGA
TCCCACCAAAAGGCCTGAACCTCAACTTCCCGATGAGCGACAAGGTCAAGGAACTGATCA
AGAACCCGACCGACAAGCCGGCGCCTGACGTAAAAATCTGATTCCTGACTAACCTTATCG
CCTGGGGGAGCCAACCCTTCCTCAGGCGTCTGTTACTACCTGCTGGCTTTAACTTGGAAC
ACTCGACCTGGCGGTTTTCGAGCCGATCGCGTGTGCCTGACGCTCATCGTCAGGCGGGAA
TGGATTTTCCCCAAGCGGGTGCTTGTACATCGATCGATTTCGAGGGGAGACCCTAATGAA
TTACAACTGGGACTGGGGCGTGTTCTTCAAGTCCACCGGCGTTGGCAGCGAGACTTATCT
CGACTGGTACATCGCCGGCCTGGGCTGGACCATCGCCATCGCTGTCGTGGCATGGATTAT
CGCCTTGCTGCTGGGCTCCATTCTGGGGGTCATGCGCACCGTGCCAAACCGTATCGTGGC
GGGCATCGCGACCTGCTACGTGGAACTGTTTCGTAACGTGCCGCTGCTGGTTCAGCTGTT
CATCTGGTATTTCCTGATACCCGACCTGCTGCCGCAGAACCTGCAGGACTGGTACAAACA
AGACCTGAACCCCACCACCTCGGCCTACCTGAGCGTCGTCGTGTGCCTGGGCCTGTTCAC
CGCCGCCCGTGTGTGCGAGCAGGTACGCACCGGTATCCAGGCGCTGCCGCGGGGCCAAGA
GGCTGCTGCGCGCGCCATGGGCTTCAAGCTGCCGCAGATCTACTGGAACGTGCTGCTGCC
TCAGGCTTACCGCATCATCATTCCGCCGCTTACCTCCGAATTCCTCAACGTGTTCAAGAA
CTCCTCCGTGGCGTCCTTGATCGGCTTGATGGAGCTGCTGGCGCAAACCAAGCAGACCGC
CGAGTTCTCGGCCAACCTGTTTGAGGCCTTCACCCTGGCCACGCTGATCTACTTCACCCT
GAACATGAGCCTGATGCTGCTGATGCGCATGGTCGAGAAGAAAGTCGCAGTGCCGGGCCT
GATCTCCGTGGGGGGTAAATAATGGAACTCGATTTCAGCGGCATCATCCCCGCCCTCCCA
GGCCTGTGGAACGGCATGGTCATGACCTTGAAGCTGATGGTCATGGGCGTGGTCGGCGGT
ATCGCGCTGGGCACGATCCTGGCGCTGATGCGCCTGTCGTCCAACAAACTGCTGTCGCGC
CTGGCCGGCGCCTACGTGAACTACTTCCGTTCGATCCCCCTGCTGTTGGTGATCACCTGG
TTCTACCTGGCGGTACCCTTCGTGCTGCGCTGGATCACCGGTGAAGACACCCCGATCGGT
GCGTTCGCTTCTTGCGTCGTGGCGTTCATGATGTTCGAAGCTGCGTACTTCTGTGAAATC
GTGCGGGCCGGCGTACAGTCGATCCCCAAGGGCCAGATGGGCGCGGCGCAAGCGATGGGC
ATGACCTATGGCCAGACCATGCGCCTGATCATCCTGCCCCAGGCGTTCCGCAAGATGACC
CCGTTGCTGCTGCAACAGAGCATCATCCTGTTCCAGGACACCTCGCTGGTCTACACCGTG
GGCCTGGTGGACTTCCTCAACTCCGCCCGCTCCAACGGCGACATCATCGGCCGCTCCAAT
GAGTTCCTGATCTTCGCCGGTGTCGTCTACTTCATCATCAGCTTTTCCGCCTCGCTGCTG
GTCAAGCGTCTGCAAAAAAGGTTTGCCGTATGATCTCTATCAAGAACATCAACAAGTGGT
ATGGCGACTTCCAGGTGCTGACCGATTGCAGCACTGATGTCAAAAAAGGCGAAGTGATCG
TGGTGTGCGGGCCGTCGGGCTCGGGTAAGTCCACCCTGATCAAGTGCGTCAACGCGCTGG
AACCGTTCCAGAAAGGTGACATCGTGGTCGACGGCACCTCCATCGCCGACCCGAAGACCA
ACCTGCCGAAACTGCGCTCGCGCGTGGGCATGGTGTTCCAGCACTTCGAACTGTTCCCGC
ACCTGACCATCACCGAAAACCTGACCATCGCGCAGATCAAGGTGTTGGGCCGCAGCAAGG
AAGAGGCCACCAAGAAAGGCCTGCAACTGCTTGAGCGCGTAGGCCTGTCGGCACATGCCC
ACAAGCACCCCGGCCAACTCTCCGGCGGTCAGCAGCAACGGGTGGCGATTGCCCGCGCCC
TGGCCATGGACCCGATCGTCATGCTGTTCGACGAACCGACCTCGGCCCTGGATCCGGAAA
TGGTCAACGAAGTGCTGGACGTGATGGTGCAACTGGCCCAGGAAGGCATGACCATGATGT
GCGTGACCCACGAAATGGGCTTTGCCCGCAAAGTGGCCGACCGCGTGATCTTCATGGATG
CGGGCAAGATCATCGAAGACTGCCCGAAAGAAGAGTTCTTCGGCGACATCAGCGCCCGCT
CCGAACGTGCCCAGCACTTCCTCGAGAAAATCCTGCAGCACTAAGTACCAGACAGCTCCC
ACTGTAGAAACATGGCCAATGTGGGAGGGGCAAGCCCCCTCCCACCTGGCAGCTCTGGTT
GACCCAAGGCATCTGTGATGAAATGCGACCCCAACCAATTTCGCGCCGCACCGCCATCAC
TTGCCGTGAAACCTCGTCTGATTCGCCAACTGTTCCTGCCGCCGTTGATCATCGCCCTGA
TGATCGGCCTGGGTTATATCGGCTTCTGGATCAGCGAGTACTACGGCATCCGCACCCTCA
GCGACAATGGCGAACGCCAGCTGGAGCTGCATGCCCGCACCGTCGAAAGTGAAATCAGCA
AATACACCTACCTGCCCAGCCTGCTGGAGCTGGAGTCCAGCGTCTCGCAGTTGCTGGCCG
AGCCGGACCAGGGCGTGCGGCAAACCGTCAACGATTACCTCGAAGGCCTGAACCGACGCA
GTCGCAGCCGGGCCATCTACGTGATGGACACCACCGGTCGCGTACTGGCCACCAGTAACT
GGCGCGATGCCGACAGTTACCAAGGTGAAGACCTGTCCTTTCGCGCCTATTTCCAGAACG
CCGTGCGCGGCCGTCCCGGGCGCTTCTACGGCATCGGCAGTACCAACGGCGAGCCTGGCT
ACTACCTGGCCCACGGCCTGGAAGAGCACGGCAAGATCATCGGCGTGGCCGTGGTCAAAG
TGCGCCTCGAAGCCCTGGAAGAACGCTGGCAACGTGCGCGTCTCGAAGCCTTTGTAAGCG
ACGAGAACGGCATCATCATCCTCTCCAGCGACCCGGCGCGCCGTCTCAAGGCGGTGCGAC
CGCTGAGCGATGAGACCAAAGAACGTCTGGCCCACAGCCTGCAATATTACTGGGCCACAT
TGAACGAGCTGGAACCCCTGGCCCGCGAGCGCCTGAACGAACGCAGCGAAAAACTGACCT
TCCCGGCCAACAGCGAAGTGGTCAACGACGAGCACGAAGTCAGTTACCTGGCGCAAACCC
GCCCGCTCAACGACACACCGTGGAATTTTACCCTGCTCACCCCGCTCAACGACCTGCGCC
GCGCCGCCATCAACCAGGGCATCCTGGTGGCGGTAGCCTTTGGCTTAGTGGCCTTCTTGC
TGATTGCCTGGAACGAGCGACGCAAGGTCATCGCCACCCGCCTCGCCGCGCGGGAAGCCT
TGCAGGAAGCCAACAGCCAGCTGGAGCGACGCATCACCGAACGCACCGCCGACCTGCGCG
CCAGCAACGAACGGCTCAAGGGCCAGATCCGCGAACGCCGCCAGGCCGAAGAAACCCTGC
GCCGTGCCCAGGACGAACTGGTACAGGCCGGTAAACTTGCGGCCATTGGTCAGATGTCCA
CCAGCATCGCCCATGAACTGAACCAACCGCTGGCCGCGCTGCGCACCTTGTCCGGCAATA
CCGTGCGCTTCCTCGAGCGCGGTGCGCTGGACACCGCCAGCGCCAACCTCAAGACCATCA
ACGAACTGATCGACCGCATGGGCCGCATCACCGCCAGCCTGCGCTCCTTCGCCCGGCGCG
GCGATGATCAGGGCGAAGCCAGCCTCGTCAAGGCCGTGGACGCCGCGTTCCAGGTGCTCG
GCGCGCGCCTGGACAGCCTGCCGCTGACCCTGCATCGCAACTTCACACCGGCCCAATTGC
AGATCGACCAGACACGCCTGGAGCAGATCCTGGTCAACCTGATCGGCAACGCCCTCGACG
CCATGCAGGCGCAACCGGCCCCCGAACTCTGGCTGGAAGGCAGCAGCAACGAAGGCAAAT
ATCGCCTGTGCGTACGCGACAATGGCCACGGCATCGACCCCGAGGCGCGCAAGCATTTGT
TCGAACCGTTCTTCACCACCAAACCCGGTGAGCAAGGCCTGGGCCTTGGCCTCACCCTGT
CCGCCAGCCTCGCGGCCGCCACCGGCGGCAATCTGGCCGTGGAACACCCGGCCAGTGGTG
GTACCGCCTTTGTCCTGAGCCTGCCGTTGGCGGGCGCTCATTTAGCTGAGTCGACATGAA
TATAGACGCGACAGCCCCTGCCAATGACCTCACCGTGCTGATCGTCGAAGACGACCCCCA
TGTGCTGCTCGGCTGCCAGCAAGCCCTGGCCCTGGAAGACATCCACAGCGTGGGCGTGGG
CAGTGCCGAAGAGGCGCTCAAGCGCATCGGCGAGAACTTCGCCGGCATTGTGATCAGCGA
TATTCGCCTGCCGGGCATCGACGGCCTGGAGCTGCTCACCCGCCTCAAGGCCCTGGATAA
AAGCCTGCCGGTGGTGCTGATCACCGGGCATGGCGATATCTCCATGGCCGTCGGCGCGAT
GCGCAATGGCGCTTACGATTTCATGGAAAAACCCTTCTCCCCGGAACGCCTGGTGGAGGT
CGCCCGGCGCGCCCTCGAACAACGCGGGCTGGCGCGGGAAGTCTGGTCGCTGCGCCGCCA
GTTGGCCGAGCGTGACTCCCTGGAAGGCCGCATCATCGGTCGCTCGCCGGCCATGCAGAA
CCTGCGCGAACTGATCGCCAACGTCGCCGACACCTCGGCCAACGTGCTGATCGAAGGTGA
AACCGGCACCGGCAAGGAACTGGTCGCCCGCTGCCTGCATGATTTCAGTCGGCGCCACGC
GCACCAGTTCGTCGCCCTCAACTGCGGTGGCCTGCCGGAGAACCTGTTCGAAAGCGAGAT
TTTCGGCCACGAAGCCAACGCCTTCACCGGCGCGGGCAAGCGGCGCATCGGCAAGATCGA
ACACGCCCACGAAGGCACGCTGTTCCTCGATGAAGTGGAAAGCATGCCGATCAACCTGCA
GATCAAATTGCTGCGGGTGTTGCAGGAACGCACATTGGAACGCCTGGGCTCGAACCAAAG
CGTGGCCGTGGACTGCCGAGTGATCGCCGCCACCAAGTCGGACCTCGACGAACTGAGCCG
CGCCAGCCAGTTCCGCAGCGACCTGTATTACCGCCTCAATGTGGTCACCCTGGAACTGCC
GCCCCTGCGCGAGCGCCGTGAAGACATTCTGCAGCTGTTCGAACACTTCCTGCAGCAGTC
ATCCCTGCGTTTTGACCGAACCGTGCCGGAGCTGGACAACCAGACCCTGTCCAGCCTGAT
GAGCCACGACTGGCCCGGCAACGTGCGCGAACTGCGCAACGTCGCCGAGCGTTTCGCCCT
GGGCCTGCCCGCCTTCAAGAAAAGCGGCGCCAGCAGCGGCAGCCACGGCCTGGCCTTTAC
CGAAGCGGTGGAAGCCTTTGAACGCAACCTGCTCAGCGACGCCCTGCAACGCAGCGGCGG
CAACCTGACCCAGGCCAGCCAGGAACTGGGCATGGCCAAGACCACCCTGTTCGACAAGGT
CAAGAAATACGGGTTGGGCCACTGATGGATTTATTGCTGAAGGCCGCCCTCGGCGCGGCG
GTGGTGCTGATCCTGGCGGCGCTGGCCAAGACCAAAAACTACTACATCGCAGGCTTGGTG
CCGCTGTTCCCCACCTTCGCACTGATCGCCCACTACATCGTCGGCAAGGGCCGCTCGGTA
GAAGACTTGAAGACCACGATCCTGTTCGGGATGTGGTCGATCATTCCGTACTTTGTGTAT
TTGGCGACGTTGTATGTGATGGTGGACCGGATGCGGCTGGAGGCGTCTTTAGCGATCGCG
GCGGTCGCTTGGCTGATGGCCGCAACGCTATTGGTGAGCATCTGGGTGCGCATCCACACC
TGACCCACCACGCTCCCCCGCTTTTGTCCCGACTGACTCAGCGGACGATCTTGTCCACCT
GAATCCCCAGCTTCTTCAAGCGATACCAAAAGCTGCGCTCCGAGATCCCGATCTTCGCCG
CCGCCGCTGCCTGCACCCCATTGCTCTCCTGCAGCGCTGCCAGAATATAAGCCTTCTCCA
CCTCCGCCAGCGCCGCATCCAGGTCCTGCGGAATCCCCGGTCCCTCGCTCAGGATCGCCG
CCACCCCGCCCTCTCCGCTCGGTTTGGACGCAAACAGGTAACCCGGCAAATCGATGTCTT
CGATCACCGGTGACGCCGCGACGATGGTCGCGCGCTCCACACAGTTTTGCAGCTCGCGGA
TATTGCCCGGCCAGTGGTACGCCGCCATCGCCTGCAAAGCCTCGGGGCTGAACCCGGTGA
TGCGCTTGCCGGCGGTGGCGCTGAGGGTGTGGGCGAAGTGGCGTGCCAGCGGCGCGATGT
CTTCCACGCGCTCGCGCAAGGCCGGCAGCGGGATCGGAAACACGTTGAGGCGGTAATACA
GGTCTTCGCGAAATTCCTTGTTGGTCACCGCGTCCAACAGGTTTTTGTTGGTGGCCGCAA
TCACCCGCACGTCCACCTTGCGCTCGCGAGGGTCGCCCACCGGCTCGATCACGCGTTCCT
GCAAAGCGCGCAGGATTTTGGCTTGCAGGGCCAGGGGCATGTCGCCCACTTCGTCGAGAA
ACAACGTGCCCTTGTCCGCTTGCATAAAGCGTCCGACCCGGTCGGCCACGGCGCCGGTAA
ACGCACCTTTACGATGGCCGAACATCTCGCTTTCCAGCAGGCCTTCGGGGATCGCCGCGC
AGTTGACCGCCACGAAGGGTTGGTCTGCACGGCTGCCGTGCTTGTGAATCGCGCGGGCGA
CCATTTCCTTGCCGGTGCCGCTTTCACCGGTCAGCAGGATGGTGGCGCTGCTGTCACGCA
CCGAGTCCACCGCTTGCAGCACCTTGCGAAACGCCGGACTGTCACCCACCAGGCTGTCGA
ACTGCGCATGGGCGTCCAACTCGGCGCGCAAGCGTGCGTTGTCGCGCATGATGTCGCGAA
ACTGCAGGGCCTTGGCCACGGTGATGTCCAGCTCGTCAATGTCGAACGGTTTGGCGATGT
AGTCGTAGGCGCCGTTGCGCATCGACTGCACGGCATTTTTAACGGTGCTGTAGGCGGTCA
TCACAATGACCGGCACATGCGGGTAACGCACCTTGATCTCGGCCAGCAGCGCCGGCCCGT
CCATGCCCGGCATGCGCCAGTCGCTGATCACCAGATCGATGTCTTCCTGCTCCAGCACCT
TGAGCGCGTGCAGGCCGTTGCCGGCAATGAACACCTGGACGCCGTTCTGGCCCAGGGCCG
ATGCCAGCAGGTCACACAGCTTGGGTTCGTCGTCGACCACCAGAATGTTATGCGTCATGC
GTGTCCTCGTCGTCTTCGCCAATCGCCGGAATGTACAGGCTGAAGGTGGCGCCTGCATCC
TTCTCGCTGGCACATTCGATGCTGCCGTCGTGACTTTCCATGATCGAATAGACTTTAGCC
AGCCCCAACCCCGTACCCGAGGCCTTGGTGGTGACAAAGGGCGTGAAGATGCGCTCGACC
ATCTCGGCGGCGATGCCCTGGCCGGTGTCGGCGATGCTGATCACGGTGTTGGCATCGACC
GTGCGAATCGCCAGGGTCAGGCGTCCGCCGTCGGGCATCGCGTCGATGGCGTTGAGAATC
AGGTTGAGGCAGGCCTGCTTGAGTTGTTTGGCATCGGCATAGATCGTCGCGCCAGGGGAC
TGGTCATCGAGCTGCGCATCAATGTTATGGCTCGCCAGTTCCGGCGCACAAAAACCGAGG
ATCTCCTCCACCAGCGGGCGCGCCGCCTGCAAAACGCGCAGCGGCGGGTTGGGTTTGGCG
AAGTCGAGAAACTCGGTGATCAATTCGTTGATGCGGCTGACTTCGCTGATCACGTATTCC
AGGTGGCGTTTGTCGCTGTCCGGCAAGTCGGCGCGGCGGTGCAGCAACTGAGTGGCGGTT
TTAATAATACCCAAAGGGTTGCGGATCTCGTGGGCCAGGCCCATGGCCACTTCTCCCAGC
GCGTGCAGGCGGTCACGGCGGCGCAACTGGGCCTCCAGGTGATGCAACTCCCCCAGGCGC
TCGGTCATGTGGTTGAAGGTGCTGCTCAGTTGCGCCAGTTCGTCGCCACCGCTGACCGCC
ACGCGGTGGGTGTAGTTGCCGGAAATCACCGCGCCCACGCCCTGGGACAAATCCCGCAAC
GGCCGGGTCAGGCGACGTGACACCAATACCCCCGCCGCCAATGACAGCGCCGAGCTGAGC
AAAAAGATCAGCACGAACAGGTTGCTCTGGTTGACCAGCCCCACCAGGCTGGTGTGGCGC
AACAGGCCGCTGAAAATCACGCCTTGCAGGTCACCGGCATCACTGAAGATCGGCCAGTAC
AAGCCGCTGTAGTTATTGGTGAACTGCTCGCTGGGCTGGCGGGTGGCGCGCATGGCAGTC
TCGACATTCTTGGGAATGCGCGACGGGTGGTCCTCGAAACGTTGAGTCGAGAAGATTTCC
GAGAAGCCGTCCGGGTTGGCCAGGTACAGGCGCAGGTCGAGGGAATGCACATCGGCCACG
CTGGTGAGGAAGCTGCTGTCCAGGTAGGTGGCCACCAACAACTGGTAGTCGACGCCGTCC
TGGGTTGTGTCAAAAGTGGAGACCACAATACCGGTGTTCACCCCCGCCACTTGCACGGTC
TGCAACACCGCATTGCTGGTCAGGCTGATCTGTTTGACGATGTCGTCGGAGGCGGTGCTG
AACACGGCTTTGTGGTCGCTGACGCGGATCAGTGCGACCACGTCGATATCCGTGGCATCG
GCGATATCCGCCGTCAACCGGTCGTGCTTGGCCGCTTGTTTGCTGGAAGGCGGGCTGGTG
TAGCGCAGGAACAGTTTGGCCATGCGCGCGTTGTCATGAAGGATGTCGCCAATCTCGTCC
TTGACGATCTTGGTCGACTCCTGCAGCCAGATGCGTACGTTGCTGTCGAAAATCTGCGAC
AGCGTGGTGGCCGCCAGCTCCGCGGCGATCATGGTGGGAATGACGCTGACCAACCAGAAC
GCCAGCACCAGCTTGCGCTGGACGCTCCAGCGTGAAATGGCGAAGGGGCGGGCTTTCTGG
CGGGTCTTGGTGATCATCAGGTTTCGCTTATCGCAGCAGCCATGGCAGGGTCGGAACGGT
CCGGTCGAATAAACAGTTTTACGAGCCTGAGCAGGCCGTTGACCAGCCGGTTGCGGTGGC
GAAAAAACACATTGTTGCCCTGGAACTCGCAGCCCAGGCGCAGCTTACTGGCATACCCGG
CCTGGCCGCACTCGTACAGCGCAATGTTGTGCTCAATACAGTAATCGACGTTGGTCAGCC
AACTGCGGAAATACAGGTTGTAGTCGCGACTGAACGCCACGTCATGCCCGAAAAACTTGT
CCACCAGCCGGTGTTCGTCCACCAGCATCAAGTTGAAAGCCACCAATTGCTCGTCCACCC
AGTAAAGCGCACACACCGCCCGTGCTTCAAGGCGTTCGAGCACACCGGTGAAATAGCTCG
CGGGCAAGCGTTCGAACTGCAACTCGGCGCGACTCAGCGTGGCCTCGTACAGGCGCATGA
CCTCGGGCAGCACGTCGTCGATATTGCGCCGCCATTCCACCCGTGGGCCCGGCGCACGCA
GTTTGCGGCGCAGGTCCTTGCGGGTGGATTTGCCCAGGGAGCCGAGGTAGGCGTCCACCG
AGCCATAGGGCAACGGCAGCACACCGGTGGGCAGGCTTGGCATGGTCTGGAAACCGGCCG
CGCGACAACTCTCCAGCCAGTGGGAATCGTTGCTCGGCGCGTCCTTGACCGCCACCAGGC
CGATACCAAAGTCATCGGCATCGTGGCGCGCGACGTCCAGCACGTGCTTGAGCAACAGCG
GGCGGCGCGACGTGGGAACGTGACCGGCAAAACCGGCATCACAGCGCTCGGCCACCGGCG
AGCCGATGGCATACAGCCCCAATTGCAGAACGCCAGGCCACAGCCGCTCCAGGCGCTCGG
TCAACCGCTTGCCGGCGCCGGACACCGTGGTGTCGAGGCGGTAATGGGTGATGAACGCCG
GCGCGACCGCCACCAACGTTCCATCTTCGTAAACCGCGAGGTAGCGCCACTGAAAATCAT
CAATGGCGGCGTTTTCCACGGCGACGTAGTAGTCCCAGTCCTCCAATGCCCCCGGAAAAC
AGTCGTTCCAGGCACTGCGCTGGATGGCCCTTATGGTCGGGAAGGCTTGGGTGGTGATCA
CAGTTGCTTCCAATTGGCGTTCTTGTGGGGAAAAGGCTGTTTTGTGGCGAGCGGGTTTGC
CCCGCGCGGGGCAATGAGTTTCTCCAGCTAGACCGCGATGGCAGGTTTTGGGGCGGCTTC
GCAGCCCAGCGCGGGACAAGCCTGCTCACCACCACAGCCCTGCTCACTACATGACACTTG
CCGGCTGATGAAGTCGGCACTCAGTTCAATCACCCGCCGGTATTGCAGGTCGACGGTGAT
CATGTGGTAGCAGTTGTCCAACAGGATCTTGGTCACCGGCCCGCCGAGGTGGCGTTCCAC
GTAGTCGGCGTTCCAACGGCTGGTGATGTCGTCCTCGATGGAGTGCAGCACCAGGGCCGG
AGCCTTTATTTGCGGCATGCGCTTTTTGACCACCGCGTTCATCCAGTGCAACTCGCGCAC
GGTGACGCCTTCCATGGTCAGCAAGCCGGCCTCGCTGCTCTCGCCCTCTTTCATCTGGCG
CTCGACGATGGCCCGCAGGCGTTCATTCTTGATGCCGTAGGGCGGCTTCTCGGTGAAACG
GAACAAGCGCACGCCGAACGGAATGCGGATCAGCAGCGGCGTGATGAACGCCATCTTGCT
GATGCTCCAACCGTCGTACTTCAGGGTGGTCGAATACAACAACAACCCCGCGACCTGCCC
CGGATGCTCGGACGCCAGGTACATCGACATCACCGCCCCCATGGACAACCCGCCGACAAA
CACCTGCCCGTGGCGCCGCTTGATCTGCACGAAGGTCTTGCGCACGCCTTCGTACCAGTC
CCGCCAGCCAGTGGCTTGCAGGTCGCTGTTGTCGCCGCAATGCCCGGCCAGCGTGGGCAC
GTACACCGTGCAACTGCCCACCTTCGCCAGGCCTTTGGCGACCTGGCGCAGTTCAGTCGG
GGTGCCGGTCAGGCCGTGGATCAACAGGATCCCGACCGGACCGTCACCGAGAACGAAGCC
GGCATCACCTTCACCGAGGTCGATCTCAGCGCTGTTCACCGTGTGGTCGCTCGCACCAGC
AGTTGCTCGAGCAGCTTGAGCCCCAATTCGATCTCCGGGTAGCTGATTTCCAGGGACGGC
GCCAGGGTGATCACGTTCTTGTAGTAGCCGCCCACGTCGAGGATCAGCCCGAGTTTGCGC
CCGTCCACCAGCATGTCGCCCTTCATGCCTTCCTCGACCATATAGTCCAGGGTCGCCTTG
TCCGGCGTGAAGCCATCCGGGCCACAGATTTCGCAGCGCAGCGCCAGGCCCAGGCCGTCG
ACGTCGCCAATGATCGGGAAGCGTTTTTGCAGGTCCTGCAGGCCTTCCAGGAAGTATTTG
CCCTTGGCCATGACCATCGCGCCGTAGTCGACTTCGTTGGTCATCTTGAACATTTCCAGG
CCGACCGCCGTGCCCAACGGGTTGGACGCGAAGGTGGAGTGGGTGGAGCCTGGCGGGAAG
ATCTTCGGGTTGATCAACTCTTCACGGGCCCAGATCCCGCCCAGTGGGTTGAGGCCGTTG
GTCAGCGCCTTGCCGAACACGATCACATCCGGCTGCACATCGAAGTGTTCGATCGACCAC
AGCTTGCCGGTGCGGTAGAAGCCCATCTGGATTTCGTCGGACACCATCAGGATGCCGTGC
TGATCGAGCACATGCTTGAGCTCGCGATAAAAGTTCATCGGCGGGATGACATAACCGCCC
GTGCCCTGTATCGGCTCTACGTAAAACGCGGCGTATTCGCTCTGACCGACTTTCGGGTCC
CACACGCCGTTGTATTCGGTCTCGAACAGGCGGGCGAATTGCTGCACGCAGTGGCTGCCG
TATTCCTCTTTCGTCATGCCTTTGGGGCCACGGAAGTGATACGGGAACGGGATGAACTGC
GCGCGCTCGCCGAAGTGGCCGTAACGACGACGGTAGCGGTAGCTGGACGTGATCGACGAC
GCGCCGAGGGTGCGCCCGTGGTAACCGCCTTCGAAGGCGAACATCAGGCTCTTGCCGTTG
GTGGCGTTGCGCACCACTTTCAGTGAGTCCTCAATGGATTGCGAGCCGCCGACGTTGAAG
TGCACGCGGCCGTCGAGGCCGAATTTGTTCTTGGCGTCCACCGCGATCATTTCCGACAGC
TCGATCTTGCCCTTGTGCAGGTACTGGCTGGCGATTTGCGGCAGGGTGTCGATCTGCTGT
TTCAGCGCGTTGTTCAGGCGCGGGTTGGCGTAGCCGAAGTTGACGGCCGAGTACCACATT
TGCAGGTCGAGGTAGGCCTGGTCTTCGGTGTCCCACACGTAGGAGCCTTCGCAACGGCTG
AAAATACGCGGCGGCTCGATGTAGTGGACGGTGTCGCCGTAGGAGCAATATTTGGCTTCT
TTATCCAGAAGGATCTGGTCTTCGGCAGTAGCGATGCGGATATCAGACATGATGGAAGAG
TTCCTGATTTTCAATAGAGAGGTCAGCAGTCGTAAAGGAGGTGGCGTTGGCAGCAATGCT
GTGCGGCAGTTGCGCGAGCAACGCCGGCAATTGGGCAAAGCTGTCGAAACGCGCATGGGG
AATGCTGTGGGCGACGCAGTACTCGGCGAGGCTGCCCTTGGCGAATACAAAGTCGGCGGT
TGAGGCTACGCACATGTCGGACTTGCCGTCACCGATCACCAACACGCGCTTGTTGCGCGG
GGTGGATTTGCACTTGCAGTTGCCCGACGCAGCGCGGCAGGCATCGCTTGAATAAGGGAA
GTCGATGCGCCAGCTGTTCTGGTCAACCTGACGCAGGCGGTTGGCGAGGATCGGCAACAG
GCTCACGTAGTTGCGCGACAGAATCCGCGCGATGCCTTGCTCGATGCCGTCGCTGACGAC
CTCGAGGGAGGCACCCAGGCCGATCACATGATCGACGAAGTCCGGGAAGTCCGGGTCGAT
CTCAACACTGTCGAAGTACGCCAGCAGCTCGGCGGGCGTAGCCTTGATCAGCGACAGCTG
GCGGCTCAGGCATTCGCGGGAACCGATGTGCCCATCCAACCATTGCTGTTCGATGGTTTC
CCACTCCGGCGCGGCGAAGCGTTGGAGGACGTTGTCGATGACGTCGGTGGGGGTGATGGT
CCCGTCGAAGTCGCACACGATATGCCAGTCAATCATTGCGGTTACCCTGAAGGAGTGCGC
TGTCTGCGCGTTCAACAGGGCTATAGCAGGGACTGTGCCAATTGGCGCAAGCCCAGCGTG
GCCGGGGTTTTTCTCGATGCGCCCAGGGGTTTTGTGTCGCAACAGCTACAATTTTTGTAG
CTTGCTACAAACAAGATGAGTGCTTGCACAGGCGCGCCGGTTTGCGCGTTCATGCGCGTG
TATTCACTCAAGGAACTGTGACCATGTTGCGGATCACATGCGCTGCACTGGCCGGCTTAC
TGAGCCTCACCGCGCAGGCCCAAGGCATCACCGGTGACGTCGGCGCAGGCGTCAGCTACC
AACCTCACGACCCGACCGGCAGCCGCTATGAAACCCGGCCGGTGCCCTATCTCGATCTGG
ACTGGGGTGCCGTGAGCCTGGGCACCGACGACGGCTTGGCCTGGAGCGCGCTGAACACCC
ACGGCTTGAGCGCCGGGCCGTACATCAATTACCTGCAGGGCCGCACCTCCAACGGCTCAT
TGCAGGGGCTGCGCAATGTGTCGGACATGGCCGAGGTCGGGGGGTTTATCCAGTACGCTC
CGGCTGACTTCTGGCGCGTCTATGCACAGCTGGGCCAGGCGGTCGGCGGTGGTCACGCGC
AGAGCGGTGCGCTGGGCAAAATCGGCGGCGAGCTGGGCTACCCGCTGGGCGGCGGCGTCA
TCGGCAGCAGCGGCCTGGTGGCGCATGTTGCCGATGCACGCCAGACCCAGACGTTTTTCG
GGGTGGATGACCACGAGGCGGCCGCCACCGGTTTCAAGCCCTACAACGCCAGCGGCGGGT
TTCAGAACGTGACGCTGAGCCAGAGTTTCCAGTTGCCCCTGGCACCCCACTGGTCGTTGC
TGACCAGTGCCAGCTGGGTGCATCTGGTGGGCTCGGCGGCGAACAGCAGCATCGTCAAAC
AGGCCGGTGACGTGAACCAGGGCCAGGTGCAGACGGCGATCAGCTACACCTTCGACTAAC
TCACACGGGTCCGGATCGTTCCCACGCTCCGCGTGGGAATGCAGCCAGTGGACGCTCCGC
GTCCCAAAGCGTGACGCAGAGCGTCACAAGAGGCATTCCCACGCGAAGCGTGGGAACGAT
CCAGTCGGTCAGTTCTCTTCACCTTCGGCCAACAGCGCAATCCCGCCAATAATCACCGCG
ACTCCCACCCAGTGCAGCGCGCTGATATGTTCCCCCAGCCCCAGCCACGACCCCAGCAGC
ACCACCACGAACACCAGCGAACTGAGCGGAAACGCCAGGGACAGACTGCTGCGCCGCAGG
ATCAGCATCCACACGAAGAAAGCCCCGATATAGCAGGCAATCGCCGCCAGGATCGCCGGG
TTATGCGCCACATCGGCCAGCCATGACCAGCCGAAATCCATCTGCCCCAACTGGTCACCG
GCCACCTTGGTGAACAACTGCCCGGCGCTCTCGGTACAGATCAGCAAGGCCCACAGCACC
ACGGTACCCAGGCGCTCATGCAACCAACCCGCATTGATCGTTTGCGTCTTCATGCCTGAC
TCCCTGCAATTGCCACCAACATCACGCCAAGGGTAATCACCAAAGTGCCCAGCCAGCGAC
GCCGGCTGACGGTTTCCCCCAGCACCACTTTGCCCACCAGCACCACCCCGCAATAGGCCA
GCGCCGCCGCTGGAAACAACAGGCTCAATGGCGCACGGGACAAGGCTTCGAGCCAGACGA
AAAACTCGATGACGTAGGCCCCGATACCCGCCCACAACAACGGCGCATTGAACACCTGGC
CCCAGAAAGCACTCAGGCGAAAGCCACCGTCCAGTTCAGGCAAGCGGTCCAGGCCGAGCT
TGAAACACAACTGGCCGATCACATCGAGCACGATGGAAAACGCCACCAGCAACACCACGG
TCAGGCTCACGGGAACAGCTCCTCAAACAGCTCGATCAAGGCTTCATTGGTGGCGGCATT
GCGCTGCAAATCTTCAGGGTTCCAGCGCTCCGGCGGCGGCTGGTCGGACTTGGCTTCCCA
GCGTTTGAAGGCGTTGCTGAACGCCGGCGCGGCGAACTCGCCGCACACATCGATGCCGAT
GATGCGCTTGCGCGCCGCCAACGCGCGCAGGGCTTGCAGCAGATGGCTCAGGCGCATGCC
GCCCTGGTCCCAATTGGTGGCCGCGTCTTCGCTGGCCAGGACGTCTTTGTCGACAGTGAT
CCAGATCGCCTCGGTAGGCAGGCTGGTGATCATCTGCTCAAGAAACGCCGTCCAGTCCAA
CTCCGCCAGATTGCGCCAGTGCAGGTAGTTTTCCTGCTGCTGGTGACCGGCGCCATCGCC
GACCCTTCCCCACACTTTCGACGGCGGGTGCTGCCACGGAAACAGCTGCAAATGCCCGCG
CTTGAGGGCACTCAGGTTGCCGCCGCGCAGTTGCGGGTTATGCAGATCGTCGCTGCATGG
CCCGAGCGTGACGATGCGTTTGATCGCCGGCATTTTCAGCGCGCGGTTGACCCACGAGCC
ACAGTGGCGCTTGGGCGCAAAGCGCACCCAGTCCGGGTGGTTATCGAAGTGGATCAGGCT
GATGGGCTCTTTGAGGTCGGCGAGGAACGCAGGCGTGAGATGGTGATAATCGCCGGAGCC
GACAAACAGGATTTCCGGCCGCGCGTCCGTGGGCCGTGGCCGTTTGGCCAGGCGCTCGGC
GAAGCGCTTCCAGGTTTTCTCGGTGGACCACAGGCGCAATTTGGGGCCCAGGTCCAACAG
GTCGATGCGGGTGGCACGGCCACTGGCCAAGCGCCGCGCAATCGGCGCCTGAGCCGTGAG
GCTGTGGTCGAGATCAAGGATATTCAAGGTAATGTTTCACCCCTAATGGCAGCGCCCATC
CGCAGACCGGATGGGCTTCAGGGGGTCAATGCAAGGGCCGGGCCAGGGGTTGCTTGGGGA
CGATGAGGGGGGCAGTGTGTGAGCGGGGTCAGGATTTCGCTTCGTTGATGATCTGACGAA
TCGCACCGACAAACGCTTCGGCCGGCTGGCCGCCGCTCACGGCGTACTGATCGTTGAACA
CAATGGTCGGCATCGAACTCACGCCACGGGAGACCCACAGCTGCTCTTGCTCACGCACTT
GAGCGGCGTATTCATCGCTGGCGAGAATTTCGGCGGCGCGCTTGATGTCCAGGCCCACGC
CCTCGGCGATGATCGCCAGGGTGGCGTGGTCGGAGGGGTCCTGGCCATCGCTGAAGTAAG
CCTTGAACAGCGCTTCCTTGAGGTTGTACTGCAAGCCCTCCAAACCGGCCCAATGCAGCA
GGCGGTGGGCGTCGAAGGTGTTGTAGATACGGCTTTGACCGTCGGTGCGAAAGGCAAAGC
CCAGCGCCGCGCCCATGTCGCGGATGCGCGCACGGGTGGCCTGGGACTCTTCGGCGCTCG
ATCCGTACTTTTCAGTGATGTGTTCGACGATATTCTGACCGATGGCGGGCATGTTCGGGT
TCAGTTCGAACGGCTGGAAATGGATCTCGGCCTGCACCTCGGCACCCAGTTGGTCGAGGG
CTTCGGTCAGGCCACGCAGGCCGATAATGCACCAGGGGCACGACACGTCGCTGACGAAAT
CGATTTTCAGGGGAGTACTCATGACAGGCAACCTCGTTAGCAGTAATACGCCGCAAAGGC
TGCACGATACACCACCTCACAACAGCTTCGCAGGCGCCACCTGATCAATCTGCGCCCAAT
GGGCCGTGTCTTCGCGATGGGCTTGCAGGTACGGCAGCACCGCGGTCAGCAGCGGCGCCT
TGAAGGCTTCCTGGAAACGATGGGCCATGCCGGGAATCAGCTTCAATTGGCTGCCCTGGA
TATGCGCCGCCAAGTGCACGCCATGCATCACCGGCAACAACGGGTCGGCGGTGCCGTGCA
CGACCAGCGTCGGCACGCGCAACTGGTTCAGCAAGGGCACGCGGCTCGGCTCGGCAAGGA
TCGCCATGATCTGACGTTTCACGCCTTCGGGGTTGAAGGCGCGGTCGTAGGACAGCGCCG
CCTGGTGCAGCAAGGCCTGGCGGTCGTCCTTCACATTCGGGCTGCCCAATGCGGCCAGCA
AGTCGGCCTGTTGTTCCAAGGCCACTTCACGGTTGGGCGCGCCGCGCCGCGACAGCAACT
GGACCAGCGCCGCGTTCGGCGCCGGCAGGCCTTCGGCACCGGAGCTGGTCATGATCAGGG
TCAGGCTCTCCACCCGCTGCGGCGCCATGGCCGCCAGGTGCTGGGCGATCATGCCGCCCA
TGCTCGCACCCAGGACGTGGAACTGCCGGATCTGCAACGCGTCCATCAGCCCGAGCGCGT
CGTCCGCCATATCGGTCAGGGTATAGGGTGCCGCCACCGGCAAACCGAGTTTGTAGCGCA
GCACTTCAAACGTGAGGTTGGCGTTGGCCGGGGCCTGACGCCAGGTGGACAGGCCCACGT
CACGGTTGTCGTAGCGAATCACCCGAAAGCCTTGTTGGCACAACGCAACGACCACTTCGT
CCGGCCAATGGATCAACTGCCCGCCCAGGCCCATCACCAACAGCAAGGCGGGGTCGGAGG
CACGGCCGATACTCTGGTAGGCGATGCTCACCGTTTCCAGGTCGACCGTTTGGGTCGGGA
CATTGACATCACATCGAGAAGCCGCAAAAGACGGCAGACCGAACAAGAAAGCGGCCAGTA
AAAGCAACACGCGCATGAAAAACACCGAAACGCAGAACCCCAGTAGAGCGCGAGTCTGAT
GAAGTTTGTTCAAGCGCGCTGCCACAGTTCCATGACAGTTTGATGAAGAGTGCCGGGTGG
TCGCTGTCGACAGGCTTTGCAACATGAGACAAACTCACGCCATTCGAATTCTTCACAAAT
TGTCTTCATGGAGAGCCCGTGCTCGAAATCCGTCACCTCAAGACCCTGCACGCGCTGCGT
GAGTCCGACAGCCTGGTGGAAGCCGCCGAGCGTCTGCACCTGACGCAATCGGCACTGTCC
CATCAGTTCAAAGAGCTGGAAGAACGCCTGGGCATGCCGTTGTTCGTGCGCAAGACCAAG
CCGCTGCGCTTTACCAGCGCCGGGTTGCGCCTGCTGCAACTGGCCGACGCCACCCTGCCC
TTGCTGCGCGGCGCCGAGCGCGATATTGCACGGTTGGCCGGCGGCACCGCAGGGCGTTTG
CACATGGCCATCGAGTGCCACAGTTGCTTTCAGTGGCTGATGCCGACCATCGACCAGTTC
CGTGACGCCTGGCCCGAGGTCGAGCTGGACCTGGCCTCAGGTTTCGCCTTCGCCCCCCTG
CCGGCGCTGGCCCGTGGTGACCTGGACCTGGTGGTGACCTCCGACCCGCTGGAGCTGCCG
GGCATCACCTATGTGCCGCTGTTCACCTACGAAGCCATGCTGGCCGTGGCCAATCAGCAT
GCGCTGGCGAACAAGTCCTACATCGTGCCCGAAGACCTGCTGACCGAAACCCTGATCACT
TACCCGGTGGAGCGTGACCGCCTGGACATTTTCACCCGTTTCCTGGAACCCGCCGACGTG
GAACCGGCCCAGGTGCGCACCTCGGAACTCACAGTGATGATGATGCAACTGGTGGCCAGC
GGTCGTGGCGTGTGTGGCATGCCCCATTGGGCGCTGCATGAATACAGCTCGCGCGGCTAC
GTGAAAGCCAAGCGCCTGGGTGAGAAAGGATTGTTTGCGACCCTGTATGCGGGGATCCGC
GCGGACATGCTGGATGCGCCATATATGCGCGACTTTTTGCTCACGGCCAAAGACACGTCG
TTCTCGACCCTGGATGGCGTGAGTGCGGTGCGCTGATTTTTCGCGCCCCGCTTGCATGGC
GCACTCTCAGTCGCCCTTGAGTTCGCGCCACATGTGGATCTTGTCGAAATACTCAATGCC
GACCCGCACGGCCAAAGGCTCCAGGCCATATTGGATAAAACCGCAGCGCTGGTACAACGC
GAACGCAGCGTCGTTGCCGGCGGTGACGGTCAGTTGAATGACCTTGAGGCGCGGGTGCTG
GCGCGCATCCGCGAGCGCCGCCTCCACCAACCGACGGCCCAGGCCTTGTTGCTGATAGGC
CGCGTTCACGTACATGCCGAACAACGTCACCTTGTGCCGGGCCTTTTCCCGTGGCTCGAA
GGCCAGGCCGACAATGCCCGTCAGTTGATCACCGGCAAATGCGCCGAGCAGTCGGTCCAG
CGGGTTGTCCAGGCGCTTTTCCCACCAGCTCAAGGGCAATGACGCGCGCTCGGCCACGCT
GGAGGTGAAGGCTTGCGGGTACACCCCATACGCCTCCAGCATCAATGCCCGATACGCCTG
CGCGTCACTGGCCGCCAACCCGCGTATGAGCATCAGGCCGGGATCGCCAGGGACGAGCGA
TAGAACGGCAGGATCAGGTCACGCGTCAGCGGCGCCAAATGCAGGCCGCCATCACCCGTC
GGGTCGATCCAGCGTATCTCTTCGATCTCGGCGGCGGGGCTCACCTGCACGTCGACCTGA
ACCTTGAACAACTCGGCGTGCACGGTAAACCCTGGCTCATTGGCCGCCGGTGCCGAAAAC
TGGCCCAGGTAAACGGCGTGCTCAGGGTCAACCTGCAGGTTCAGCTCTTCGTACAGTTCG
CGGGCCAGAGCCTGCGCAGGTTGTTCGCCGGCGTCGATCTTGCCGCCCGGTTGCATAAAC
GCCTGAGTGCCGCGCTTGCGCACCAGCAGGGTCTGGCCGGCGCCATTGATAAGCAGTGCA
GCGGCGATACGGATAGTCATGGGCATCGAGTAAAAGCCTTCAATTGAACAATAAGGGAGC
CCGGCTCACGCCTCGTCCGGTTCCTTGATAAAGACGCTGTACTTGGCGCCTTCCATCGCT
TCGAACGCGATCAGCTTGTCCACCAGCGGCAGGTTCAACACCTTGCCGGCGTTAAGCAGC
AACATGCCGTTATCGGCGTTGAGGTTGCGCGCCAGGACCATGCCATCGGCCAGCTCACGG
GTGCTCAACACTTTGACGGTAGGGTCGCCCAGGGTCACATCACTGAGGAACGCCGCACAG
GCCTGGACGAAGTCATCGATCAGTTCCGGGTCGTACAGGCGCCCGGCGTATTTACGGATG
TATAACAGCGCTTCATCACTGTTCAAATGCCGTTCGAGAATCAAGCCTTTCTGCAACTCG
ATGAAATCCACTGCCAGCTTCAGCAGGCGTGAACCGAACGGAATCGCGTCGCCCTTGAGG
TGGTCGGGGAACCCGCTGCCATCCCAGCGCTCCTGGTGATGGCGAATAATGCGCGCTGCA
TCCTTCATCGGTTCCAGAGTCATCAACAGCGATTCGCTCTGGGTCGGGTAGCCACGATAG
CGTTCGCGATCGGTGCTGTGCAGCTTGTCGGCCGGCTCGACCAACATGCTGTCGCTCCAG
CTCAGCTTGCCGATGTTGTACAACGCGGCCGCCATGGCCAGGTCGCGCGAACTGGCTTCG
TCGATACCCTGGGCAGCGCAATACACGCGCACCAACTCGATCAACGGGCGGTTGGTCTGT
TTCGCTTTGGGCAGGCGCAGGTTGGCCAGCAGCGAAAACACCTCGGTACCGGTCACGTAG
CTGCGCTTGAGCTCGTCGTAGGCCAGGTCGAGCATGTCGGCGGTCTGTTGCAGCTCACTG
GTGCGCGCCGCCACGCGCTTTTCCAGGGTAGCGTTCAACAGCTTGAGCTGATCGTTCTGT
TCGTGGGTCAGGCGTTCCAGACGCTGGTGTTCCAGGGCCTGTTGCAGGATCAGCTTGAGT
TCGTCGTCGTTCCAGGGCTTGGCAATATAACGGTGGATCTGCCCTTCGTTGATCGCCTTG
ATGATCGTCGGCAGGTCGGCGTAACCGGTGAGCAGAATGCGGCTGGTGGCGGGATACAGC
CGATGGACCTCGGCCAGCAACTGCGCGCCATCCATGCCGGGCATGCGCGCGTCGCTCATC
ACCAGGTCGATGGGCTGGGCGGCCATGATCTCCAGGGCCTGGGCACCGCCGCTGGCCAGC
ACCACATCAAAGGGCTGGCCGCGCAACAGACGGCGCAGGCTGTTGAGAATCGACTCTTCA
TCGTCGACCAACAGAATAGTGGGTTTCGTCGCGAGTGGTTCATCCATGCTTGCTGCGCCT
TCACATTGAACTGAGTTGAGCTGAATCGCTCCCTTGTGCCAAGCCGTCTTCCCTCGCTTT
TGGCGCGGGGTTGATTTGACGCCAACTGGCCGACGATTTCAAGGGAGCTCAGCTATGCTG
TCATAACCGCTCAGCGCCCTCGCCCTGAGGTCGAACCAGGGAAGGAGTCGTGATGCCGTC
GGACCTTTTGCTGTTGGGAGGCGCGCCATGAACCCGGATTCAACGCGGGCCAACCGTCGG
ATCCTGATCGTCGATGACACGGCGTCTATCCATGAGGACTTCCGCAAGATCCTGGGCGCC
GATACTGCGGGCGCACCGTCACTGGACAGCCTCGAAGCCACCCTGTTCGGCGCCACCGCT
GCCCCGCCGCGCCAAGCGTTCGTACTTGACTCCGCCTACCAGGGCCAGGAAGCCCTCGCC
CTGGTGAACCAGGCACTGGCCGCCAACGCGCCCTATGCACTGGTGTTTATCGACATGCGC
ATGCCGCCCGGCTGGGATGGCCTGCAAACCATCGAAGCGCTGTGGAACGTAGACCCCAAC
CTGCAAATCGCGCTATGCACCGCCTATTCGGACTACTCCTTCGAAGCCATCGAAGCCAGG
TTGAAATACAACGACCAGTTGCTGATCCTGAAAAAGCCCTTCGACCCGTTGGAAATCCGC
CAGATGGCCAGCGCCCTGACCTGGAAGTGGCAGCTGGCCCAGGACGCCGCGCTCAAGGTC
ATTAACCTTGAGCGCACCATCGAAGAACGTGTGCAGGAGCTGCTCAAGGTCTCGCACCTG
CTGCAATACGACGCCCTCACCCAGTTGCCCAACAGCACGCTGCTGGGCGATCGGCTGACC
CAGGCAATTGCCCTGGGCCGGCGCCATGACACCCAGCTGGCAGTGATGTTTATCGGCCTC
GACCGCTTTAAACGCGTCAACAACGCATTGGGCTACCCGGCGGGGGACGACGTGCTGCAA
CAGGTCAGCCAGAGCCTGACGGCGGCGGTACGTGAGTCCGACTCGGTGTTTCGCTATGGC
TCCGACGAGTTCGTGGTGCTGCTCAACGATGTGCAACACCCCCAGCAAACCCAACACATC
GCCCACAAACTGCTCAAGGCCATCAGCGCCACCCGGCATGTCGCGGGGCATGACCTGAGC
ATCACCGCCAGCCTGGGCATCAGCATTTGCCCCAACGACAGCGGTACCGCGGTGGAGTTG
ATCAAGCACGCGGAAACCGCCATGCACACCAGTAAAGAGCGCGGCCCGGACGGCTTCAGT
TTTTATACCCACGACATGAACTTGCGCGCCCAACACCAGCAAAACCTGGAAAGTGCTATC
CGCCATGCCCTGGAGCGTAATGAGTTCGTGCTGCATTACCAGCCAAAACTGGAGCTCAAA
TCCGGAAAAATAGTCGGTGCCGAGGCGCTGATACGCTGGTTCCGGCCGCGCGTGGGTTGG
GTGAGCCCGGCCGATTTCATTCCCGTGGCTGAAGACAGCGGGCTAATCGTGCCGTTGACC
CAGTGGGTGCTGCGCCATGCCTGTGAGCAGGCACAGATCTGGCGTGTCATGGGCCTGCCG
ACACTGTGTGTGTCGGTCAACATCTCGGCCATCGACTTTCGTCAACGGGACTTTGTCGAC
AAGCTGACAGCGATCCTTAAGCAAACCGGCCTGCCACCCGCCCAGCTGGAGCTGGAAATC
ACCGAAAGCGTGCTGATGCAGAACGTCGACGAGACCGTCGAAACGCTGCAAAGGGTCAAG
GCCATGGGCATACGCCTGGCCCTGGATGATTTCGGCACAGGCTACTCAAGCCTCAGCTAC
CTGCGGCGCTTTCCGATCGATGTGCTGAAAATCGACCAGTCCTTTGTGCGCGGGCTGAAC
GCCAACAGTCAGGACGCCCAGTTGATCAGCGCAATCATTGGCATGGGCAAGAGCCTGGAG
CTCACGATTATCGCCGAAGGGGTGGAAACCGCCGAGCAGCTGGATTTCCTCAGAGCCCAG
AACTGCGAAGAGGGCCAGGGCTTTCTGTTCAGCAAGGCCGTACCGGCAAAAGATTTCGCC
CAACTGCTGCAGGTGGGCTGCGCCATGCCGATAACCCGTCTATAGCCCACCCGCCAGCAA
GGAGTGCTCGCTTGAGTGACGTCTCAATTTACGCTTTCGGCCTGGTCCTCGCCGTGGGGC
TCGGTCAACCGGTGATCGCCGCACCGCTGGACGAGGCGCTCAAACCCTTACCGGCGGTTC
CGGCGTTGGATGCGGCCAAGGTCGAGCTGGGCCGCAAGTTGTTCAATGAGCCGCGCCTGT
CGGCCAATAACACCTTGTCCTGCGCCAGTTGCCATCGCCTGGCAACGGGCGGCGCCGACG
ACAAACCCTTCTCGCTCGGCGTCGACGGCAAGCCGGTGCAGATCAATACGCCGTCGGTGT
TCAACGCCAGCCTGAACTTCAAGCAGTTCTGGGACGGCCGCGTGGAAACTCTGGAAAAGC
AGATCGAACAAGTGGTGATCAGCCCGGTGGAGATGGGCAGCGACTGGCACACCGTGGTGC
AAAACCTCACCGACCTGCCCCTCTACCAGCGCGCCTTCAGCGAGGCCTACCCCGACGGTG
TCACCGCCGCCAATGTGCAAAACGCCCTGGCGACCTATGAGCGCACGCTGCTCACACCAA
ACTCGCGCTTCGACCAATACCTCTCGGGCAATACCGACATCCTCACGATCCAGGAAAAAT
ACGGCTACCAGCGCTTCAAGGATTACGGCTGCATCGCCTGTCACCAGGGCATCAACATCG
GCGGCAATATGTTCCAGAAGTTCGGCGTCATGGGCGACTACTTCAAGGCGCGCGGCAATG
AAGTCGAATCGGACCTCGGGCGCTACCTGCTGACCAAGGATGAGGACGACCGCCATGTGT
TCAAGGTGCCGAGCCTGCGCAATGTGGCCGTCACTGCGCCGTATTTCCACGATGCCTCGG
CAAAGACCCTGGCTGAAGCCGTCGATGTGATGTTCAAGTACCAGTTGGGACGCAACCCCT
CCCAGGAAGACAAAGACCTGATCATCCTGTTTCTCCAGACCCTGACCGGCGAATGGGCGG
GCAAGCCACTATGAGCATACCGTCATGACCCTCAACCGCCGTCGCACCAGCCAAGTGTCG
CTAGGCCTGATCGCCATGTTGCTGGCCTCGACACTGGTGTTTCTGTACCTCAAGTCCTCC
AGCGACCAGACGGCCAGCTACACCCAGTCACGGGACCTGATCCGTCAGTTGCAGCAGCTC
AATGCGCAATGGGACAGCGAAGTGCTCAAGGCACGTATCGCCATCACCCACAACTACGAC
CCGCTGGTTACACCGCTGGCGGAAATGACCCGGCTCTGGGCCGAACTGGACGACCGCAAG
ACCTACCACAGCCCCCAGGACCTGAATGCCTGGCAAGCCAACCAGGAGGCATATCAAACC
GCGATCCAGGAAAAGGCCCGGTTGGTGGACCAGTTCAAATCCCACAACGCGGTGCTGCGC
AACTCGCTGGCCTTTCTACCGACGGCAGAAGATGACATCCAGGCCGAGTTCAACCGCCTC
AATGACGAAGGCCGCCTGCAATTGCATGCTGTCGCCATCGACACCTATGACCTGCTGCTC
AGCAGCCTGGAATTCGCCCAGGTCACCAGTGACGAGCGCGCCGCCGATATCCTCGTGGGC
CTGGGCAAACTGGCGATCAACAAGGAGCGCCTGCCCATCGAGTTCCAGGCCCCGGTGGAG
ATCCTCAGCAATCACATCTCGCTGATTCTGCGCGAACAACCTGTGGTCAACAGCCTGCTC
GAACGGATCGCGGCAGTGCCCGTGTCCGAGCGCCTGGACGACCTGACCAGCCACCTGGAC
CAGGACCAGCAAGCGGCCGACATGATCGAGCATCGATACCACCGCTACCTGCTGATTTTC
TCGACCTTGCTGGTGGTGCTGTTGCTGTACCTGGCAGTGAGCCTGCTGCGCAGTTTTGCC
GAGATCAACCGGGTCAACCGCGAATTGCAGGCCGCCAACGAAACCCTGGAGCAGCGGGTG
GAGCGGCGCACCCGGCAGCTCAAGGATGCGCAAAGCGAGCTGCTGGACAGCGCGCGCCAG
GCCGGCATGGCGGAGATCGCCACCAACGTGCTGCATAACGTCGGCAACGTGCTCAACAGC
GTGAACATTTCCGCCGAGCTGGTCACCCGCAAACTGCGCGGCAGCAAAGCGCTGGGCCTG
GGCAAGGCCATGCAACTGATCAACGAGCATCAGAGTGACCTGGGGACCTTTCTCACCGAG
GATGAAAAAGGCAAGTTGCTGCCGGGCTACCTCAACCAATTGGTCGAAGCGATTGCCGTC
GAACAGCAAGGCATGGCCGACGAACTGGCGCAATTGAGCAAAAGCGTCGACCACATCAAA
GACATCGTTTCCACCCAGCAATCCTATGCCGGCGCGTCCGCGCTCAAGGAGCCGGTGCAC
ATCAGCGCACTGATGGAAGACGCGCTGCGCATGAACGCCGGCGCATTGAGCCGCCACAAC
GTCACGGTGGTCAAGGAGTACGGGCAGGTGCCGGAAGTGCTCGCGGACAAACACCGCTTG
CTGCTGATCATGGTCAACTTGATCAGCAACGCCAAATACGCCATGTCCAACCTCAGCGAC
CGGCCACGGCAGATGACCTTGCGCGTGCAAACGCTGGAAGACAACACCTTGCAGATCAGC
GTGAAGGACGAGGGCGAAGGCATCCCGGCCGAGAATATGACCCGCATTTTTACCCACGGC
TTTACCACCCGCAAAGAAGGGCACGGCTTTGGCCTGCACAGCTGCGCATTGGCCGCCGTG
GAAATGAATGGCCAGCTCAGCGCCCACAGCGATGGGCCAGGCCAAGGCGCGATATTCACC
TTGACGATGCCCCTCACCCTTGCCGGAAGCCCCGCATGAACCAACCTCCCAACCGGCGTA
TCCTGCTGATCGACGACACCCCGTCGATCCATGACGACTTCCGCAAAATCCTCACCCCCG
TGGTTGAATCGAACCAGGCGCTGGATGATATGGAGGCGGCACTGTTTGGCGATACCAGCG
CCCCCACCGCTCAAGCCTTTGAGCTGCACTCGGCCTATGGCGGCGAGGAGGGCCTGCAGT
TGCTCACCACCGCCATGACCGAGCAACGCCCTTACGCGTTGGCCTTCGTCGACATGCGCA
TGCCCCAGGGCTGGGACGGTGCCAGGACCATCGAAGCGCTATGGAAGGTCGACCCGGGCC
TGCAAGTGGTGGTGTGCACCGCGTACTCGGATTATTCCTGGGATGACCTGCTGCATCGCC
TGCACGGCTATGACCGTTTGCTGATCCTGAAAAAACCGTTCGACAACATCGAAGTTCAAC
AGATGGCCAACACCCTGGCCAACAAATGGGACATGGCACGCCGCGCTTCCCTGCAAACCA
TTCACCTGGAGCAATTGGTGGAGCAACGCACCCAGGCGCTGCAAGTGGAAATCAACGAGC
GCAAGCACCTGGAAAGCCAACTGGTGCAGTCGGAAAAACTTGCCTCTCTGGGGCAACTGG
CGGCGGGCGTGGCCCATGAGATCAATAACCCGGTGGGGTTTATCTCGTCCAACCTCAGCA
GCCTCGACGGCTACTTCAGCCAGTTGCAAAAAATGCTGGATGCTTACCGGCAGGCCGAGG
AAAGCCTCGCACCGGGCGAGCAACGTGATCAGCTCAAGGCCCTGCGCAACGAGCTGGAGG
TGGACTTTCTCAAGGACGACATTCCGGTGCTGATCCGCGAATCCAAGGACGGCATCGGCC
GCGTGGCGCAGATCGTCAAGGACCTGAAAAACTTCTCGCGCGTGGACAACGGCCAGACCT
GGCAGTTTGCCAACCTGCAACAAGGCATCGATTCGACGCTGAACATCGTCGCCAGCGAAC
TCAAGTACAAGGCCGATGTGGTGAAAAACTATGCACCGTTGCCGGACATCGAGTGCCTGG
CTTCGCAACTCAATCAAGTGGTGATGAACCTGGTGATCAACGCCGCTCAGGCCATGGGCC
CGGAGCGCGGCACCATCACCATCAGCAATGGCGTGGAGGGCGAAAACATTTGGCTGGAAA
TCGCGGACGACGGCTGCGGAATAAGCCCGGAGACCGTGAAGAACATCTTCGATCCGTTCT
TCACCACCAAACCGGTGGGCGAAGGAACAGGGCTGGGGTTGTCGCTCTCCTACGGCATTA
TCAAGAAACACCGTGGCGATATTTCCGTGAGCAGTGAGCTGGGCAAGGGCACGAAATTTC
GCGTGGTGTTGCCGATTCGGCAGACGGCGGCGTAGGACACGCCGCCGCAGTCATGCTCAT
GCTTCGGCTTTTTTCGGGCTGGAACCAAACGCCGCAAAACGCTTGTTGAACCCGGCAATC
CGCCCTTCGGCCTGAGTCTTGCGCTGCTGGCCGGTGTAGATCGGGTGCGACGCGCTGGAC
ACGTCCAGCGGGATGTAAGGGTAGGTGTTGCCATCGCTGTGTTTATGGGTGCGATCGCTG
TCGGCGGTGGAGCCGATCAGGAAAAACACATCGGCGGCGGTGTCATGGAACAGCACGGTG
CGGTAGTCGGGGTGGATACCAGCTTTCATAGGGCCTCCGGGGCATTGGGTGTTTTACACA
TGTTATACAGTAACGTAAATCATGCACTCAAACGAGAAACGATTGCAATAAGCCAAGCGC
AGTCAGGTCTATGCGCCCCTGTGAAAGCCCCCGGTGCAGGCGCTCAAGCTGTTTTCAATC
GGCTGACAGGCGCAGAATGCGCGCATCGACCTGAAGAGTCCGAACCCAAGGAAACCGTAT
GAGCCTGTCCTTGCTAAGCCGCTACGCCTTCTTCGCTGTATGCGTCATGTTCACCCTCGC
CAGCCTCCCCTTTATCGAACACGAATGGCTGTGGCCCATCACCCTGGTCACCGGCGTGCT
CAGCCTGATCGGCCTGTTCGACCTGCTGCAAAGCCCCCATGCGGTACGCCGCAACTACCC
GATCCTGGGCAATATCCGCTACCTGGTGGAAGCCATCCGCCCGGAGATCCGCCAGTACCT
GCTCGAGTCCGACAGCGACGCCCTGCCCTTCTCGCGGGCCCAGCGCTCACTGGTGTACTC
GCGCGCCAAGAACGAAACCGCCGACAAACCCTTCGGCACCCTCATTGATGTGTACCAGTC
GGGCTTCGAGTTCATCGGCCACTCCATGCGCCCCGCGCCGTTGAGCGATCCCAGCGCGTT
TCGCGTGATGGTCGGCGGCCCGCAATGCACCCAGCCGTATTCGGCGTCGGTGTTCAACAT
CTCGGCGATGAGTTTCGGTTCGCTGAGCGCCAACGCGATTCGCGCGCTCAACGCCGGCGC
CAAGCTGGGCAACTTTGCCCACGACACCGGCGAAGGCAGCATCAGCCCGTATCACCGCGA
AAACGGCGGCGACCTCACTTGGGAACTGGGCAGCGGTTACTTCGGCTGCCGCACCCGCGA
CGGCCGCTTCGACCCGGAACGCTTTGCCGTGCAGGCGCAAAACCCGCAAGTGCGCATGAT
CGAAATCAAAATGAGCCAGGGCGCAAAGCCGGGCCACGGCGGGATTTTGCCCAAGCACAA
AGTGACCCAGGAAATCGCCGACACCCGCGGTATCCCCATGGGCGAGGACTGCGTATCACC
GTCGCGCCACAGCGCGTTTTCCACCCCCATCGAGCTGATGCAGTTCATCGCTCAATTGCG
CGAGCTGTCCGGCGGCAAGCCGGTGGGCTTCAAGTTCTGCCTGGGTCACCCGTGGGAATT
CATGGGCATCGCCAAGGCCATGCTCGAGACTGGCATCCTGCCGGACTTCATCGTGGTCGA
CGGCAAGGAAGGCGGCACCGGCGCCGCACCGGTGGAGTTCACCGACCACATCGGCGTACC
GCTGCGTGAAGGCCTGCTGTTCGTGCACAACACGCTGGTGGGGCTGAACCTGCGCGACAA
GATCAAACTGGGCGCCAGCGGCAAGATTGTCAGTGCGTTCGACATCGCCAGCGTGCTGGC
CATCGGTGCCGACTGGGCCAACTCGGCGCGCGGCTTCATGTTCGCCATCGGCTGCATCCA
GTCGCAAAGCTGTCACACCAATAAATGCCCGACCGGCGTCGCCACCCAGGACCCATTGCG
TCAACGCGCGCTGGTGGTGCCGGACAAAGCCCAACGTGTGTTCAACTTTCACCGCAACAC
GCTCAAGGCCCTGGCGGAAATGCTCGCGGCGGCAGGTTTGGATCATCCCTCGCAGCTGTC
GGCCAAGCACCTGGTGCGGCGCATGTCAGCCACCGAGATCAAGCTGTTCTCGCAGTTGCA
CCTCTTCCTCAAACCCGGTGAATTACTCACGGGGGATGTGAACGGCCAGTTCTATTCACG
CATGTGGCAAATGGCGCGCGCCGACAGTTTTGAACCCGCTGAGATTGTCGCCGCTTAAAG
AACGTAGACGAGGGCACGGCCAGACAGAGATATTCAGTAATAACCGCTCTTTGCAATTGC
TTACAAATACCGCCAACCTGCCCCCGCCCGACGCGCGGCGTACGCCACCGCGCGCGTACG
CCGGTCATGACTAAAACTATTGTTCAAGAGCCCGCTGCCATGCTGAACGGACGCGACCCA
CGCATCGATTTTTTTCGGGGCCTGGCGTTGATCTTCATCTTTTGGGATCACGTCCCCCAC
AACCCACTCGGCCAGATCACCCTGCGCAATTTCGGCTTCAGCGATGCGGCCGAAGTGTTC
GTATTTCTCGCCGGCTATGCGGCGATCCTGGCCTACGGCAAGATCCTGCAACGCGAGGGG
TATTGGATTACCTGCGTGAAAATCCTGCGGCGCGCCTGGGTGCTGTACGTGGTGCACATC
TTCCTGCTGGCGATGCTGATGGGCATCGTGTTCTACGCCAATAACCATGTCGAAACCCGC
GACCTGGTCCAGGAAATGGGCCTGACCCACTTCATCACACACCCCCAACAGGCCCTGACG
GACGAGTTGCTGCTGCGCTTCAAGCCCAACCTGATGGACCCGCTGCCGTTGTATATCGTG
CTGCTGGCCGGGCTGCCGCTGGTGCTGCCGTTGCTGGTGCGCAAGACGTGGGCGGTGGTG
GCGGTGTCGATGACGGTCTACCTGCTGGCGCCGAAGCTGGGCTGGAACCTGCGGGCGATT
GCCGACGGCGTGTGGTACTTCAACCCGATCACCTGGCAGTTTCTATTTGTACTCGGTGGC
GCGGCGGCGTTGCACAGTCAGCGCCCGCAGGCAACGCAGGACCGCCCGTTGTCACGCCAG
CCGTTGTTCATTGCCGCGGCCGCCTACTCCCTGGCGGCGGGCATTATCACGGTGTCCTGG
CGCTGGCCGGAGATTCACGATGCGCTGATGCCCGCGCGACTGAGCGAATGGCTGTACCCC
ATCAGCAAGACCGACCTGTCGCCGGTACGCTTGCTGCACTTCCTGGCCCTGGCCTACGTC
ACCGCCAAGCTGCTGCCCGGTCGCGAGTGGACACACAACTGGCTGGCCCAGCAAACCTGC
CGCATGGGGCGCTACTCCCTGGAAGTGTTTTGCCTGGGCGTGTTGCTGGCGCCGTTGGCG
GATATGGTCAATGCCATGACCGGCGATGCCTTCGCCATGCAGGTGTTCACGGCGCTGGTG
GGCGCCGGCTTGATGGCGCTGTTGGCGGCCTGGCTGGAGTACAACAAACAACTGGGGCGG
CCGGCCCCTGCGGCCAACCCCTGAACCGCAAAAAGCCCCGATCACGGGGCTTTTTGTCGA
ACGCTGTGCAGTCAGGCTTCAGCACGCACCGCAGCACCGGTTGGCTGCAACTTGAACACG
TAGAACAGCACCGTCAGCAGCACCAGGAAGGCCGGGCCCACATACAGCGCAATGCGTGTG
TCGGGGAAGTACGCCATCAGGCCCACCACCAACACCAGGAAAGCCAGCGCCAGGTACGAG
CTGACCGGGTACAGCCACATGCGATATTTAAGGGCACTGACCTCGGCGGGGCTCAGGCCT
TTACGGAACTTGAGTTGCGCCAGCAGGATCATCACCCAGGTCCAGATCGCGCCGAAGGTG
GCGATGGACGTGACCCACACGAATACCTTTTCCGGCACCAGGTAGTTGAGCAGCACACCC
AGCAGCAACGCAGCGATCGACAGCAGCAGCGCACGGCGCGGTACGCCATTGCTGGAAGTG
GTGGCGAACGTCGCCGGGGCCTGGCCGTTCTGCGCCAGGCTATAGAGCATGCGCCCGGTA
CTGAAGATGCCACCGTTGCACGACGACAGTGCCGCAGTGATCACCACAAAGTTGATGATC
CCGGCCGCCGTCTTGATGCCCAGCCGCTCGAAGGTCATCACGAACGGGCTGCCCTGGGTG
CCGATTTCATTCCACGGGTAGATCGACAGGATCACGAACAGCGCGCCGACGTAGAACAGC
AGAATCCGCCAGAACACCGAGCCGATTGCATTGGGGATGGTCTTTTGGGGGTTCTTCGCT
TCACCGGCGGTAAGGCCGATCATCTCCACGCCCAGGTAGGCGAACATCACCATTTGCAGG
GACATCAACACACCGGTCACGCCGTTGGGCATGAAGCCGCCGTGGGCCCACAGGTTGGAG
ATGCCCAGCGCCACGCCGTCGTTGCCGAAGCCAAAGGCAATGATGCCGATGCCGCCCAGC
ACCATGGCGATGATGGTGACGATCTTGATCAAGGCAAACCAGAACTCGAACTCACCAAAG
GCCTTGACCGCGATGAGGTTGATGCTGCCCATGCTGATCAGAGCCGCCAGGGCCCAGATC
CAGCGCGGTACGTCGGGAAACCACACGCCCATGTACACGGCCACGGCGGTGATCTCCGCG
ACGCACGTCACCAGCCACAGGAACCAGTAGTTCCAGCCGGTCAGAAAGCCCGCCAACGGA
CCGAGGTAATCCTGGGCATAACGCCCGAACGAACCGGCGACCGGGTTGTGCACCGCCATC
TCGCCGAGGGCGCGCATGATCACCAGGATCGCCAGACCGCCGAGAATGTAAGAGAGCATG
ATCGCCGGACCGGCCATTTCGATGGCCTTGGCCGAGCCGAGGAACAGGCCCACACCGATA
CAGGCGCCAAGGGCCATGAGACGAATGTGGCGTTCGCCCAATTCGCGTTTGAGCGGGCCG
CCTTGAGCGGCCTGGTCATGGGGCAGTGGAGTGCCAACTGGCATAGGAATACAACCTCAT
TTTGTTATTGATATAACCACCGAGCCTTGGGCATATCAGCAGATGGGCTCATACGCCGGC
TGGACCGGCCTGCCTCGTGGGCAGACTCGCCTGGCACTCGTCAGCGGCCAGGTCAGCGGG
CGTGCAGTATAAAAAGCTACCGACAGGGCTTTTCACTCAATAAACAGCAAAATTTGGCGA
TAAGCCCCGACAAACAGACATTCGACGGCGAGTGCGCCAGCTGTCTAGACCGGCCCTCCC
GGCGCAAAACGGCGCGAAGTATACATAACACGCACAATCCGGTGGCTGCCCGGCGACAAA
CCTCGTGGCCGCAGCAATCTGCGTCTACGCTTCAGACAAGTCCGATCAATCTGTAGGATG
GATCAATCGACTATGGGCGCACTGTGGCAAAAAGATCCCACCCAGGCTGAAGCCAGCGAC
AGCCCGTCACAGGCGCCTTTGCCCGCGAAAACCACCCCCTCACGCCCCTGGCGACGGGTC
GGCGGATTGATTGTGCTGATGGCCCTGCTCGGGCTGGGTTACGCCACGCTGCGCGAACTC
CACAGCGCCCGCTGGCAGGCCCGTGAGCTCAGCCAACTGGCGTCTCGGCTCACCTACCGC
GTTGAGCCCGGTGCCAGCGACAGCATCGTCTATCCCGGCGCCGGGCCGTTCGACCAGCGC
CTGGGCTACAGCGCCCTTGGCGAGTTCCTGCCACGCCTGATCAAGCGCAATTACCTGATC
GCCGCCCAGTCGCGTTTTTCGCCCGCACTGATGGATTACAGCCGCCACGGCCTGTTCATC
CCCTACGCCGAAAAGAGCCAGGCCGGGCTGACCATCACCGACTGTCGCGCGGCGCCGTTG
TATCAGTTCAACTACCCGACGCAGTTGTATGCGCGCTTCAGCGACATTCCGCCGCTGATG
GTCGACAGTCTGCTGTTTATCGAAAACCGCGACCTGCTCGACCCCGACCACCCCCAGGCC
AACCCCGCCGTCGACTGGCCGCGCTTTGCCAAGGCCGCGTGGTCGCAAGTCGCCCGCCAA
CTGCACCTGCCCGGCCAAACTGCTGGCGGCAGCACCCTGGCCACGCAGTTGGAAAAATAC
CGCCACTCGCCGGACGGCCGCACCCTGTCGGGCGGTGAAAAGTTGCGGCAGATGTTCTCC
GCCAGCGTGCGTGCCTACCGCAATGGCCCCGACACCCTGCTGGCGCGCCAGACCGTGGTG
CGCGACTACCTCAACAGCGTGCCGCTGTCGGCCGTGCCGGGACATGGTGAGGTGCACGGC
ATGGCCGAGGGGTTACGCGTGTGGTACGGCGCAGACTTCGAGCAGGTCAACCGGGCCCTG
GCCGACACCGCCCCGGTCAACGCCGCAGCGCGCGGCCTGGCGCTGCGCCAGGTGCTGTCG
TTGATGATTGCCCAGCGCCGTCCTTCGTTCTACCTGGCCAGGGGCCGCGAGGCGCTGGCG
CAACTGACTGACAGCCACCTGCGCCTGCTCGCGCGGAACGGCATCGTCGATGCCACCACC
CTCGAGGCCGCGCTCGTCGCCCGCCTCAGCTACCGCGACTGGCAGTTGCAGCCCACCGTG
CAACGGGTCGAGAGCAACAAAGGCATCAGCGTGGCCCGCAGCCAATTGGGCAGCCTGCTC
AACCGCCCACTCTACGACCTGGACCGGCTCGACCTGGCCGCCACCAGCACCTTGCAGGGC
GACTTGCAGGCCCGGCTCACCGCGTACCTCAAGCAACTGGCCGACCCCCCGTTTGCCGCG
CAGGTCGGGCTGGTGGGCGAACGCTTACTCACGCCCGGCACCACCGCGCAGGTGCGCTAC
AGCTTCACCTTGTTCGAGCGGACCGCCGACGGTGCGCAGGTGCGGGTACAGACCGACAAC
ACCGACCAACCCTTCGACATCAACGAAGGCAGCAAGCTGGAGCTGGGGTCCACCGCCAAG
CTGAGGGTGCTCACCACCTACCTGCAAATCATCGCTGAGTTGCATCAGCGCTACGCCCAC
ATGACACCCGCCGCGCTGCGCAGCGTCGACATCGCCGAGCAGGACCGCCTCAGTCGCTGG
GCTGTCGACTACCTGCTGCAGGCGCGTGACAAAGGACTGGCCCCCATGCTCGACGCCGCC
CTCGACCGCACCTATTCGGCCAGCCCCGGCGAGGCGTTTTTCACCGGCGGCGGCGTACAT
CGCTTCAATAACTTTCGCAGCCAGGACAACGGCCGCAACCCGACCCTGCGCGATGCCTTG
CGCGAGTCGATCAACCTGCCGTTCATTCGCCTGATGCGCGACCTGGTGCGCTACAGCACC
TACGCCGGCCCCGACAACAGTGCGCAATTGCTCAAGGACGACAATGACCCGCGTCGCCAG
GAATACCTGGCTGCGTTCGCCGACCGCGAAGGCAGCACCTTCCTGCGCAAGTTCTGGAAG
AAATACCAGAAGAAAGACACCCAGGCGCGCCTCGAAACCTTTCTCGACAGCCTGCGCCCG
ACGCCGATTCGCCTGGCCGCCGCGCACCGTTACCTGTTCCCCGATGCCGACCCGGCCACC
TTCAACCACTTCGTGCGCTCACACCTGACAAGCGCCAAAAGCCAGGAAAAGCTCAGCGAC
AAGCGCCTGGCAACGCTCTATGACAGCTACGGCCCCGGCCGCTTCGACTTGCCCGACCAG
GGCTACATCGCCAAGGTCCACCCCCTGGACCTCTGGCTGCTGGGCTATCTGCTGCAACAC
CCGGACGCCAGCCTGAGCCAGATCATCGAGGCCAGCCGCTTCGAACGCCAGGAGGTCTAT
GGCTGGTTGTTCAAAAGCCGGCATCAGAGCGCCCGGGACAGCCGCATCCGCACCTTATTG
GAGGTCGAGGCCTTTCTGGATATTCATCAGCGCTGGAAAGCCGTGGGCTACCCCTTCGAT
CACCTCGTGCCCTCGCTGGCGACCGCCATCGGCAGCTCCGGCGACCGTCCGGCGGCATTG
GCCGAGCTGATGGGCATCATCCTCAACGACGGCGTGCGCTTGCCGGTGTTGCGCATCGAC
AGCCTGCACTTCGCCGCCGACACCCCCTACGACACCCGGCTGATCCCCGACCCGAACCGC
GCGCGCCGGGTGATGCCTGCCGAAGTCGCGGCAGCACTGCGCAACGCGCTGTCGCAAGTG
GTGGACGCGGGCACGGCAAAACGGGTGGCCGGCAGCTTCAAACTGGCCGACGGCACGCCG
TTAGCCATGGGCGGCAAGACCGGCACCGGCGACAACCGCATCGAAGCCATCGGCGCCGGC
GGGCGGGTGATTGCGTCCAAGTCGATCAACCGCACGGCGACCTTCGTGTTCTACATCGGC
GAGCATCACTTCGGCACCCTCACTGCCTTTGTGCCGGGCAGCTCCGCGCAGCACTTCACC
TTCACCTCGGCGTTGCCGGTGCAGGTGCTCAAAGGCATGGCGCCGCTGCTCACGCCCTAC
CTGCAACAGGACGGACACAGCCTGTGCCAGGCCACCAACGCGCCCTGATGCGACGGGTGT
CAGCCAGGTAGCGCACGCATCTGTAATTTCGTCCAGGATCACTACTTACTCCTTGAAAAC
CTTAAGTTTTTGAACTTTTTTTTGCGGTACTGCCGGCTAGGCTAAAGCGCTTGTTCATCA
GCCCTGGCCCCGCCCATGCCCGACCTCCAAATACCCGCCCGCCTCTGCACTCCCCTGCGC
ACCGCCGACGGCGACACGCCACACCCTGGCCCGCACCATGCCCTGATCCAACAGCACATC
CCCGCGTGGCTCTCCAGCGCGACGCCGCACCGGGTACAGGCCCTTAGCGCCGTCACACCG
GTGCTTCCCGCCTGGTACCTCGACGCCAGCCAGGTCCGACACCAGGCGCTCAAGGCCGAC
AACGCCGAGAGCTGGCGCCGCCAGAACACGCTGGACCGACAACTGAGCACGCTCAAGGAC
GTCTACGCCTTCGCCCTGCCCTTGTTGAAACGCGCGATCAAGGACACATACAGCCTGGAC
CTGAACGTGCAGACCACTTTCCTGCGCCTGTATCTGCCTCGGCAATTGCCGTGGTACAGC
AAGGATTTTTCCAATGGCGTGACCACGCGCACGCTGTCGCTGCTGGATGCGGCGCTGCAC
AACTTTGCCGCCGGTGAGCGGTTTGTGACACCCTCGTGCTACATCAGCCAACCGGACGCG
CGCGGCCACTTCGAGGTGCTTGAGCTGCACCGGCGCATGTCCATCGAGCAATTCAAGCAG
CTGTGTCGCGAACTGGACCTGGGCAAGCGTTACCAGCAGCACCTGACTCAACACCTGCTG
GCCGACGACCTCAACGCACGATATGCCTTGAAGCAACAGGTGATCGCCAGTCAAAAGGCC
GCGCTCAAGGCTGCCGCCCAACTGGCCGTGATGAAAACCGACGCCAGCGGCACCCCAGAC
CTCAGCCAGGCGGCCCATCACATGCTGCTGCGTGCCCTGCGCGGGGAAGCCGGCCTGATG
CAGTTCTATCAGTTGAGCATCCTGGATGCGGTGCTGACCGGCGTGCTGCTGATCGCCGCC
GATCTGGAGCAGACCGCCAGCGTGTCGCGGCTGATCGCCTACCTCCCCCACGACCCGGAA
AGCCCGCTGAAAGAGTACGCGTCGAGCCTCGACTTCATGCGCGACCTGACGCGCAAGTTG
CGCGCCAACGCCGAATTGCCCTCCAGCGCACGCATGCCCAGGCCCACCTACCGGCAGTTC
TTCAGCCAGTTTGTCGACCATGCCCAGCGCGGCTATTTTTTCGCCGGCCTGGAGCAGCGG
CTGTGCAAGGTGCAGTGGCATGCGCGGCAACCGCTTGACCCGCGCCCCGGTTGGCGCGAC
ACCCCGGTGGAACAGCCGCGCCTGCAGTTCGAGGCACGCAAGATCAGCGGCGACACCTGG
GAGCACGGCTATCAACGCGCGCTGGATAAAATCCTCAATGACGCGCGGCACATCGCCGTG
CCCACGGCTGATGCCGACAGCCAGGCACGCCAGGCCTGGTGGGATAACGTCACGCGCATG
CTGGCGGATATTTTCAATGCCGCGCTGATGGTTGCCGCGCCGTTTTTGCCGTTGGTGGGC
GAGCTGATGCTGGCCTATACCGCCTACCAAGTGACCGACGATCTGTTTGAGGGCATCATC
GACCTGAGCCAGGGCCAGGTCGCCGAAGCGACGCGACACGTGGTCGCGGTGTTGACCGAT
ATGGTCCAACTCGGCGCGCAGGCCGTCGGCGGCGAGCTTGCGCAGCAACTGCTCTACCCG
CGCTCAGCCTTTGTCGATGGGTTGCGGGCGGTGCGGGTCAATGGCGAACCGCGCCTGTGG
AACCCGGACATTACGCCCTACTCCCTGGCGCAGAATGCCCTGCCGGTCGATTCCCAACCC
AATGCCCTGGGCCTTCATGCCCACCCGGACGGGCAGGTACTGCCCATGGCAAATCGGCTT
TACCGCATCGACCACAACCAAGCGAGCGACACCCGTCGCATCACCCACCCGACGCGCGCC
GACGCCTATTCACCAAGGCTCGAACACAACGGCGAGGGCGTCTGGGTACATGAAGGCGAG
AACCCCAGGACCTGGGACGGCGCCACCCTGCGCAGCCGCCTGGGGCACAACACTGACGGC
CTCAGCGTCGAACAGGTGCGGCAGGCCTGTGAGATCAGCGGCACCGACGACGGCGCGCTG
CGCAAGCTGTTCACCCGCCTGGAGCCCCTCCCGCCGCTGTTGGCCGACAGCCTCCAACGC
CTGCAACTGATGCGCGAAGTGCAGGCGTTGCCGGGGCGCCTGCGCCGTGGCGAACCCATG
GGGGCGTCCTATGACTGGTCGGCGCAACTGGCAAGCGAACTGCCCGGCTGGCCGGTGGGC
AAGGCCATCCAGGTGTTCGAAAACAGCACGTTGAGCGGCGACCACCGCGTCTACGGCAGC
AATGCGGCCGGCGCGGCCGACCGTCTCAAACTCAGCCGCCAGGGCCTGGCCGAGGGCGCA
CTGGCGCCGGGCCTTGTGGATTTTCTCGACGACGCCGAACTCCAGGCCATGCTCCCAGCG
CCGCTGCCATCGCTGCGCGGCGAGCGAATCGCGGCGCTGCGCGAGCAGATCGCCGAGTCC
CTCGAGCCACAACTGCCGGAGCTGTTCGCGCAGCTCTACAGCACCACACAGCAGCCCCCA
AGCGCCCACGGCCAGAGGCTGCGCGAACACTTCCCACAGTTGCCCAGGCCGCTGGTGGAG
CGCCTGGTCCGCCGCGCATTGCCCGAGGAACGTGCGCGGCTGGACGCGCAGGCATCCGTG
CCGTTGCGCCTGAGCAACCTGGCTCGCGCGCTGCAACAGGAAACCCGTGCCTGCCACGCC
TACGAAGGCCTTTACGCCGACGCCATGCCCACCGCGGACAGCGAACGGATGGTGCTCAAC
ACCCTGCGCCTGCACAGCGACGCCCTGGGCGACCTGCGCATCAGCGTGCGTGATCAGGCA
CCGCACGGCACGCTGCGCTGCGAGGTCGGCGCGCAGGACGCCAGCGAACGGGTCCTGCTG
CTGCGTGACGGCGACGGCCGTTATCAGCGCCACAACGCCAACCTGGCGCCGCAGGATTTT
TTCGAGGCGCTGCTGCAGGCTATCGCGCCCGGCAAACTGGCCTTCCAACCCGGCCAGGCC
CGGGCGTTCAGACAGTGGATCAAGGCGCACCTGCAGGCGCCGGCGCAGCGCCGTCAGGTG
CTGGAACCGGCGAGCCTGCGCCAGGCAGACGAACCGACCACCCAGGCCCTGCTGCAACGC
CCGATGTTCGGCAGCTTCTGTCGCTTGATGCAAGGCTTGGCACTCTCAGCCGAAGACCGT
GTACGTGACCTCTACCCGCACATGAGCCGGGAACACATCGAGGCCTACGCGCGCAACCTC
GATTCAACCGAAGGCGAGCAGATTCTCAGCGACCTCGAAACCGAAAAACGCAACCTGCTG
CAAGGCCTGGAAACCTGGCGCGACCACCCCACCCTCGCCGCCGCCCACAGCCAGGCCGCC
GGCGACGAGCGCGTGCTGCGCGGCCACATCATCGGCCTGCTGATCGAGTGCTGGGAGAGC
CGCTCGCGCGCCGCGCCGCTTTCCCACGGGGTGCGAGTGCAAGGCGAATTGCTCAGCCTG
GGCGGCCTCGACCTGGGGCGTTACCTGCCCAGCCTGGGCCCGTTGCGCGGCGATTTCGGA
CACGTCTCGCGCCTGGACCTGCGTGGCACCCACTTCAATGCGCAGACCCTGGCATTCCTC
GACAACTTCCCCAACCTGTACGCGCTGGACCTGTCCGCCAACAGCCTGGAGCACGTGCCC
GCATCGTTGACGCAGATGCCGCGCCTGGCGCTGCTGGACCTGGAACACAACCCGATTACC
TGGAGCGCCGAGGACTATCAGCGACTGGCTCAGTGCTCGCAGTTGCGTTCGTTGAACCTG
TCTCGCCACCCCCAATTGCTCAGCGCCCCGGACCTCAGCCCCTGGCCCCGATTGCGTCGC
CTGCAACTGCGCCGGACCGGGATCAGCGCGTGGCCGGCCGGGCTTGACAGCCCGCGCGCG
CACCTGCCGGAACTGGATTTGACCCAGACCCTGGTCAACAGCGTGCCCGCCGTGGCCGAG
GACTCCCAGGCCGCCCGCATCATTGCCCGCAGTTGGCTGAACCGTCATCACCTGCCCGCC
GATGACGAACAACGGTTTGTCAGCTATCGCCGGGCGGCAGGTCTGGACCCCTACCGCACG
GTGCCTGTGCGCGGTTCGACGGACAGCCGCTACTGGCTGGAAGGCCTGAGCGAGGAGACC
CGGGCCACTGCGCAACTGATCTGGAACGACCTGGAAAACGAACCGGGTTCGGAGGGCTTT
TTCAACATGATCAGATTGCTGCAACCCGAAGGCTTCCAAACGGTGGAAGACCACGCGTTG
TTCGTGCGCGGCCGCGACGATCTGCGCAAACGAGTGTGGGACGTGTTGATCGCCGCCGAC
CGTGATACAGGGTTCCGTGAGCGCGTCTTCAGCCTGGCGGGCGCGCCCATCAACTGTGCG
GATGCCGGCGCCAACACCTTCAACCGCATCGGCGTGGAAACCCTGCTGGAGACTGTCCTG
CGCGATCACAGCCTCGAAGGCCTGGCCCAGCGCGAAAACCGCTTGCTGGGCCTGGCCCGG
CAAACCTGGCGCCTGGAGCGGGTCAAGGAGATTGCCCGCGAAGCTATCCGCCACCGCACC
ACGCCGGTCAGCGAGGGGGGTTTAGGCCAGGACTACGGCAGCGGTGCCGACCAGGTGGAC
GACGTGGAGGTCTATCTGGCTTATCAAACCGGGCTCAAACGCCGCCTCGACCTGCCATGG
CTGTCCGAGCACATGACCTATCGCACCGTGGCAGGCGTCAGCGCGCAACAGTTGAAAAGC
GCGTACACCACCGTGGCCGAACGGGAAGCCGGCGCCGGTCTGGTCAACGGCCTGCTGGAA
CAGCCGTTCTGGATCGAGTACCTGGAGCAGGCCCATGGGCCCGCGTTCGACGCAAGACGC
GAGCAGCGCGAGCAGGCGGCCAGCCACGTGGAAGACCTGCGCGACGCCCATGAGCAATGG
CGCAGCGCCGAGATCACGCCCAAGCGCAAGGCGCATCTGCAACAACAAATCACGCGCCTG
GCCGACGCCCTCGGTGTCGCCCCTGAGGAGATCCTGGCAGAGCACGTGCTGCCGGACGCC
ATGCTCAAACGGCTCTATGAAAACATTCAGGACAGGTACAACGCCCTGCCCCTCAAGTTG
ACGCAAGAGGCGGTGGAAAAAGCGCGCTTCGGTCCGTTGCCGGCGTGGGAGGACGCAGCC
CCATAGCGTATGCGTCAGCTATGTATCGATCACATTCAAATAACTGATTTCATTGAATAA
TTACTTCTTGATGCGCGGTGAATTTTGAACTTTTGTTCTGCCGGTTCAGGCATAGGCTAG
TGCATTAAATCCAGCCACAAAGCCAACACCCATGTCTGAACGTCCACGATTAAAAACGGT
TTCCGCCACACGCCTTGACTGGCTTGATTCCACCATGGCCCTCGCAGCAAAAGGCCCGCA
CTACGCCTGGATCAAAGCGCAGGCGCCAGGCTGGCTGACACAAGCCAGCCTGCACCGCCT
GCATTCACTCAATGACCTGCTCGCGCGACGGCCGGCCTGGTACGCCTCGGCCAGCGCCTA
TCAACACCAAACCCTGAAACAGCTCAATGCCGAGGCCTGGCGCCTGCAAAATGCGCTGGA
TGCCAAGCTGGGGCCGGTGCAGGACGTTTACGCGTTTGCCGAGCCGTTGCTCAAACGCGC
GATCAAAGACCAGTACAACCTGGACCTGGATGTCAAAGCCACGTTCCTGCACATCTACAC
GCCCAAACAGTTGCCGTGGTACGCGCTCGAATTGTCCAAGGGCGTCACGTCACGCTCGGT
GTCGCTGCTCGATGCCGCGCTGCATAACTTCGCCAGCGGGGAACGCTTCGAACAGTACTC
CTGCTACATTTCCAAACCCGACTACCGCGGTCACTTCCAGATTCTGCGTCACGACCGGCA
CATGAGCCTTGAGCAGTTCAAAACCTTGTGCCGCGAACTGGACCTGGGCAGCCTTTATCA
GCGCCACCTCGAGGACTACCTGGCGCCGACCGAACCGGTCGCCCAAGCGTTGCTCAAACC
TCAGGTTATCGCCAGCCAGAAGGCCGCCTTCAAAGCTGCCGCGTTCATGGCACTGGCCAA
GGAGGAACTGGGCGCGGGGGCCTACGCGGTCATAACCGGTGTGCTCGATGGCACGGAAAA
ACGCGCGCACTTTTATCAATTGGACCTGCTCGACACACCGCTGAGCGGCATTGTGCTGAT
CGCGCGGAATCTGGATCAGGTGTCCAGCGTGTCGAAGCTGATCGCCTATATTCCCCACGA
CCCGGAAGCCCCGGTGAAGGAATACGATTCCAGTACCGCGTTCATCCAGGACCTTACGCG
CAAGCTGCAACTCAACCGGCCCCTGCCCTCCAGTAAAGAAGTGCCGCCCACTACCTACCA
GCAGTTTTTCAGCCAGTTCGTTCCCCACGCCCGGCGCGGCGTGTTTTTTGCCGAGCTGAC
CGAGCGCCTGTACCGCGTGCAATGGCATGAACGCGACACCCAGGACCCGGCGCCCGCCTG
GTGCGAAGAAGCGGTCAACACGCCCAAGCTGCAATTCAAAGGGCTGCCCATCGTCGGCGA
GCTGTGGGAGCAGCTGTACCAGTCGGCCTTGAATAAAATCCTCAACGATGGGCGCAGCCT
GGCCGTCTCCACCGCCGAGGCTGACGACAACCAGCGCTGGGTCTGGTGGGAAAATGTGCT
GAAAATCGGTGCAGACCTGCTCAACGCAGCCCTGCTGGTGGTCACGCCGTTCGTGCCGTT
GCTGGGTGAGCTGATGCTGGCCTACACCGCCTATCAACTGGCCGACGAAGTGTTCGAAAG
CATCGTCGACTTCAGCGAAGGCCAGGCCCTGGAAGCCACTCAACACGTGATCGCCGTGGT
CACCGATGTGCTGCAACTGTCGGCCATGGCCGGCGGCGGTATTTTGGCCAAGGAGCTGCT
GTTCAAACCCTCGCCATTCGTCAACCGCCTCAAGCCGGTGCAGGTCGGGGACAAGACCCG
CCTATGGAACCCGGACCTGAGCCCTTACGCGCGCAACGACCTGCAACTGCCGGCGCAGGC
CAAGCCCGACAAGGCCGGCCTGTACGATCATCAGGGGCAAAAGGTGGTGCGCCTGAACGA
TCAGCAGTTTGTGGTCGAAGAGGACACCGAGCGCAACGCGCACCGGGTCAAGCATCCCAC
CCGGCCCGCTGCCTACGCGCCCACTATCGAAGCCAACGGCAGCGGGGCCTGGGTGCACGA
AGGCGAAGCCCCCTGGACCTGGGACGACGCGCAGTTGCGCAATCGCCTGGGCCACGCAAC
CGACGGGCTGAGCGCCGATGAAGTGGCCAACGCCTGCGACATCAGCGACACCCAACCCGG
CGCGCTGCGCAAGATGTACCTGAACCTTGAGCCCACGCCGCCACTGTTGGAAGACAGCCT
CAGCCGTCTGCGCCTGGCAGACGAAGCGCGCATGCTGCCGCAACAGGTACGCAGCGGCGC
CCCCACCGCGGACTGGTTTACCTGGGCGGCGCAAATCACCACCGAACGCCGCGGCTGGCC
AGCCGATAAAGCCATCCGGGTGTTCAATAACGCCGAACTGACTGGCGATCATTTGACCTT
TGGCAGCGCACGCGGCGATGCCCAGACGCTGGACATCAGCCACCAGGACGTCGGCGCCGG
CCAGTTGGCGCAAAGACTCCACGACTTTCTGTCACCTGCGCAGCTCGAAGCCTTGCTCCC
CGAGCCCTTGCCTGACACCGCCGAGGCGCGTATCCAGGCGTTGCGCGACCAGATGGCCGA
TGACCTGGAGCGCAACAGGATCGCCACCTTCAACCACCTCTACAGCGGCCGTCAGGTGCT
CGACAGTGCGCCCGGCAGGTTGCTGCAGCAGGAGTTCCCGCAGTTGCCCGCCGAACTGGT
GCAACGCCTGATGCTGCGCACCTCGCCCAGGGAAGTCTTAGCGATGACCGAGGAGCAGCA
CATCCCCCTGCGCGTGAAAAACCTGGCCTGGGAACTGCAAAACGAAGCCATCGCCAGCCA
CGCCTTCGAAGGTTTTTACAACGACGACCTGCTGAGCGCCGAGACCGAACGCATGGCCCT
CAATACCTTGCGCCTGCACAGCGATGCCTTGGGTGAGCTGCGGATCACCGTGCGCGACCA
ATTGCCCGATGGCGACCTTCGCAGCCAGGCCGGACCGTTGGACGCCGCCGAAAAAACCCT
GCTGCGCCTGGACAACGGCCGCTACACAATTGACCCGCCTGGCGGCGCCGAATATGACTT
TTTCGAAGCCCTGGTGCGCGCACTGCCGGAAGGCAAGACCGACTACGTACCCGGCCAGGG
GCGGCTGTTCAAGGGTTGGCTCAAGGACCGGTTGCTCTCCTCGGAGGCGCGCCGCGAGGT
GCTGGAGCCCGCTGCCCTGCGCCAGGTCGACAAGCAAGAAACCCAGACCTTGCTGCAAAA
ACCGATGTTCGGCGCCCTGCGCAGCCTGCTGGGCGGCAACGCTACGACGCCGCAGGCCCT
GGAAACCCGGATGCGCCGGCTCTGCCCGTTGCTCACCGATGCGCAGGCACAGAGTGTGCT
GCTGGAACTGCAGACTGAACCGGGGCAACGCCAGTTGAGCCAGTTGGAAAGCGAGAAAAA
AGTGCTTGAGCAGCATCTGGACGCCTGGCGGAAAAAGCCCCTCTTCGACCGCGAGAACGA
ACCCTACTATCGGCGCTATATCAGCGACCAACTGCGCAGCAACTGGGAATCGACCTGCCC
TGGGCGCATCAGCGAATCGGCGGCCAATCCGGAGAGTTCGTCGCTGGACCTGAGTTTCAG
CGTGCTGACCTTGTATATCCGCAGCCTGGAGTTGCCCCCTGGATTCTTCGACCACATCAC
GGAACTGGACCTGAGCACCACCCGACCGCTGCACCGTGACCTGGAGTTTCTGAAAAATTT
CCCCAACGTGCGCGAGCTGAACCTGTCGGAGAACGAACTGGATGGCGTGCCCACCCAGCT
GCGAAGCCTGCGCCATCTGACAAACCTGGACTTGAGCGCAAACCCGGGCATTCGTTGGGA
CGCCGTGGATATCAAGGACCTGTACGCCTGTTCGATGCTGGAAAGCCTCAATCTGCAAGG
CAATATCGAGCTGCGCGCACAACTCAATCTCAATCGGCTGCCACGCCTGCGCAGGCTGAA
CCTGCGCCGCACCAGCGTCGACCAATGGCCCTCCGGGTTGAACACACCACGCGACAGCCT
GATGGAAATGGACCTGCTCGATACCGCAATCAACACGGTTCCGGAGTACCCCGACGACGC
GCCGGCCACGCGCATCATTGCCAACAGTTGGCTGGACCGCACCACCCTGGAACCCGAGGC
ACAGCAGCGGTTCAGCCGTTACCGCCTGGCCAACGGCATCGACCCCGAGCGCACACTGCC
CGCCAGCGACCCGCAGGACCGCGCGTTCTGGGTGCGCGGCCGCCCGCTCAACGAACGCAG
CGAGGCCGAGACGATCTGGAACGAACTGGAAGCGGCGCCTGATTCGGAGGGTTTCTTCAG
AATTTTGAAGATGCTCAGGCCGCCGGAAGAGTTTCACGACGCGGCCGAAAGAACCCGCTT
CGAACAAGGCCGCAAAGACCTGATCGGCCGTGCCTGGGAGTTGATGATTGCATTGCACGG
CGATGCCGAGTTGCGCGACCGGCTGTTCCACGAAGCCAGCGCTCCAACCAACTGCGCGGA
TGCCAGCGCGACGATTTTCAACAGCATGGGGGTTGAGGTGCTGAAGAAAAAAATCCTCAC
CGATACGTCGCCCCAAGGCCTGGCCGCACGCACCCGCGAGTTGGTGAAACTGGCCCTGCA
GAAATGGCGGCTGGATGAAGTCGGTAAAATCGCCCGCAGCGAAATAGCGCACCGAACCGA
TCCGGTGAGCGAAGGCGGCCTGGGCCAGACGTTCGGCAGCAACCCTGGTCAAGTGGACGA
GGTGGAGGTCTACCTGGCGTTTCAGACCGGACTCAAACAACGCCTCGACCTGCCCTGGGT
GTCCGAGCACATGGTGTACCGGCATCTATCCGGCGTCACCGATGCCCAGCTCGACACCGC
GTTTGAACTGATCAGCAGCAAGGCGTCAGGCAATACCTTGCTCGACGGCCTGCTCGATCA
AGGGTTCTGGAATGACCTCGTGGAACAGGACCCCGCCGTGACGCGCGCGCGGGAACAGTT
TCAAACAGCCTTCAGCCTGCTGCACGACGACCTGCAACCCAAACAACTGGAGTGGAGCAC
CACCACCTCGCTTGAACGCAAGGCACAGCTGGAAACGGAACTGATCACACTGCTCGCCGA
ATTGAACCGGCCGGACGGCGCCAAATTGGGTATCGAGGCAAAGGATGTACTGATCGAAAC
ACCGCTGTCGCAGGCAACCTTGAACAACTTCTACCGACTGGCGGAGCTTCCCTACCGGGA
GCTCAAACGCACCTTCACGCAAAACGCCCTGAACAGCATCGAAGGCTGAACAGTAACGCT
GAGTGGGCAGGCTTTGTGTGGTGGGTAAGACTTCTATGGTGAGTAAGCTTATGTGGTGAG
CGGGCTTGCCCCACGCTGGGTTGCGCAGCAGCCCCAAAACCAACCGCCGCGCACCAAGAG
GAAAACCTCACCGCCTGAAGGGGGGCCGCTTCGCAGCCCAGCGCAGGGCAAGCCTGCTCA
CTACAACGACCCCGCCCACCACAACAACCCTGTTCACCACAGGGGAGTGGTGCTTTCCAG
AGGGGTGGCCATTTTCAGAGCGGGCGCAGGCTCCTGCCTTCGATGGGCCACCTAGACTTC
CGAATCCCACACCACCGTCGCCGTGCCTGAATAGGTACTGCCCGGTGCATTGAGCATGCC
CTCCACATCGTCCTTGGCCACTTCGAAATGCAACGTACCCGGCCGGTTGTCAACGTAGTG
CACCGGCTGGAACATTTCAGTGCCCACGCCGTCCAGCCGCAAAGGGAGTTTGTCGACGGC
CTGATCGTACTGATCGCGCAGACCGAACGGTAGGCTGACGGCAATCTGCATCGGCACTTC
ATCCCCCGCGTCATTGCGCAAGCCGCAGGTGTTACCGATTACCAGGCCACATTCCAGGTT
CATCTTGAAACGCGAACTGGCAGCGATGGTGAAGGTCTGGTCGCGGGACAAGCGCGCCGG
CTGCCGGCCACGATTGAGCCAGGCCTGCCAGCCGCCTTCAGGCAGCAGCTCGATACGATT
GCCACCGGGCGGCAGGTCGACTTTAAGCACGTGTTCCACCGACAAGGTGAAGTTGAAGGT
CAGGACGTTATCTTGGGGGATCATCATGTCGCCGAAATCCATGTCAGCGCCGGGGCCCAT
GGTATAGGTGATGGAGCCCTCATAAATGCCGGTGTCCATACCCAGCGGATTAGGCGTCCT
GAGTTCATAACCGTACTCGAGCGTGGAGTAGTTCATCCGCGCAATTTCAGTGCCGTTCGC
CACGCTGCAAGCCCCGGCGTTTTCCGGCACGATCCAGAAAAACAACGCGAAGGCGGTACC
TGCCGCGAGGTAATTGATCGGCATGCACGGCGCCGGCGCCCCTTGCCAGTAGGTTGACCA
ACCGACACCAGGCATCGCCCAGGCCGACACGCCCGGCGGATAACTGACATTCCAGCGGGC
ACCAATGCCGGCAATGCGCATCTGCACGGTTTCCACCCGGCCGGTGCCGCGGTGGGTCAC
TTGCAGATCGCGGAACTCCGAAGGCACCTTGAAGTACGCGCTCTTGCGCGGGTCTTCGGG
GTTGGCCAGGATCGGGCCACTCGCGTTGGCCCTGAACTCGGTATTTCGGATACTGAAGGT
GTTGACCGCCTCACACTTGGCCGGTACGTGCCAGGGGCATAAGCCACTCTGCGGCGTAGT
GTTGATGAACTTATTGCTCATGGGGTTGGCGGGGTCGGGACGAAATACAGCGGTAATGTC
CTCGACAACGGCCAGGGCCGGCGTGCTGAAACAGCCGAGCGCCAGAGCCAGGGCGCGCCG
CCATGCGGCCTGTTTGATCGCTACGATGATGCTCATAGATAACTCCAACTCAAATAACCT
GCTCCAGCGGCGCGCGGATGATTTATTGCGAATGAAACGCCGACCCGGCGTGCGACAACT
GCCTAGACTTCCGAATCCCACACCACCGTCACCCCCGAGTAGGTGGAGCCTGGGTACTCG
AGCATGTCGCTGACGTCATCACGTTCAACCTCAAAATGCAGAGTGCCCGGTCGATCGTTG
ATGTAGTGCGCCGGCTGGAACAGCTCAGTGCCCGCGCCATCCAAGCGCAGGGCGCGCCTG
TTCGCCGGTTGCCCGTACTGATCAGTAATGCCCCCTGGCAAACTGACGGCCAGTTGCACC
GGCGCTTCGTCACCGTCCGCGTTGCGCAGGCCACAGGTGTTGCCGATCACCAGGCCGCAC
TCAAGCGACATCTTGAAGCGTGAGCTGGCATGGAGGCGGAACGTCTGGTCGCGAAACAGC
CTGGCGGGTTGGCGCCCGCGATTGAGCCAGGCCTGCCATCCGCCCTCAGGCAGCAACTCA
ACACGATTGCCCCCCGGCGGGATCTCGACCTTGAGCACATGCAGCACGTCCAGCGTAACG
TCAAGGGTGAGTGCGGAATCGTTGGGCAACATCACGTCGCCCATGTCGAAGTCCTGATTG
GGGCCGATGCCGTAAGTCAGCGCGCCGGTGTACACGCCGGACGACATTCCCAACGGGTTG
GGCGTGCGTAATTCGTAGGCGATATCCAGGTAGTCATAGCGCAGATAGGGAATTTCATAT
TGGGCCGTTTTTACACAAGCGCCCTCATCCGGCGTTCGCCAAAAGAACCTGAAATTGGCG
ACGCCGTAAGCCGCGACACCGCTGTAGCGACAGGGTGCCGGCGGATACACCCAGCTGGAG
CCCCATAACCGCCCATGGGCTTGCAAGGCATTCTCTGCCGAGGGCACCAGCTCCATCGCT
GGCCGGTCGAGCACGTAATTTGAGCCAAGGCCGCTGATGCGTATTTCCACGGTCTCCTGT
TCGCCCAATGAATTGACTACCGTCAACGGGCGCCATTCGGACGGGACTTTCCACAGCGCG
CTCTGGCGCGGGTCGCTTGGCGCAGCGGGCAACGGACCGCTGGACACGGCACCGACCGGC
ACGCGGATACTGAACATGTTGTAGAGCTCGCACTGGCTCGGGTAGGTTGCGCAATAACCA
CTGACCGGCGTGGTGTTGGTAAAGCGGTTCACGTTCGGGTTGGAGGGGTCGGGGCGGAAG
TTGGCAGTGACCTCCTGGACGAATGCCACGGCAGGGCTGTCCCAGAGCATCGCGCTGAGT
CCAAGGCACGCCACCATCAATCTACTTCTTTTCATAAATCGCTCAATTTATCCATCGCTC
GCGCAGGGCTGCGTGCAGTCGAATGCGGCGACAGCCAGGTAGTGGCAACGCACATCCGAC
GAGGCACCGGGCGTACCTTATGGCGCCAGAAAATCAAACACGATATGCACCGTGCCGTAG
TAATCCCCACCCTGATAGCCGCCGACAGGTTCGATGGCGGCGATGTCGAGCAACGCGCGC
CGGCCCGCTCGGGCCTCGTCGGCATTGACCACTTCGGTGGCGTCCAGGGTCAGCGGTACG
CGGTTGAACAGCACCTGCAAGTCAATGCGGTCGCGGCCGCTGAACAGGTACGGTTCAGCC
CCCAGACGCGCGGCGACGCCGCCGTTGAGGTTCTTCACGTCGAAGTTTTTGCGCAGGCTG
CCCAGTTGCGCCGTTGCCAGGTTCCAGGCCAGTTGTTGCTCCTGGCCCATCCAGTCGGTT
TCGGACGGCAGCACATAGGCTTCATGCACTGGAATCGTCACCGATACGTCGAAGCTGTGG
CGTTCCTGAAAACTCAAGGCGTGGGTGGCGGTGAGTGTCAGCGCCGCCAACCCGGCGAGT
CGTGTCAGTTGCTTGAACATCGTCATCACCCGTTGCTGTTGACCGTCATCAGTTTTTTGT
CGCGGCCTTCAATCATCTGGAAGCTGTATTGACGGTCGGCTTTTATCTCGAATTTCAGCT
CACGCCCCGGCAGGATGTGATGCTTGGTAGTGGGCTCGCAGTCGGTGGACTTGGCCTTGG
CGCAGTTGCGGAACTCGTCGAGCACCACCACGCTGTTGCCGGCGTTGCGCAACCGGTACT
GCTCAGTGCTCTCGATGATCTGCGTGTCGAAACGGGTGTCTTTGGGCCGCACGAAAAACA
CTGTGCCGTAGCCGGCCAACACATTGACCCCGGCCGCCAGGCCTTGCTTGTAATCAGCGC
GCTCCTGGTCGGTGACGGCGAAGTCATCTTCCTTCTCCGGCACCACGGGGATAAACCGCA
CGCGGAAATAACGCTCTTTGTCGCGCTGACCCATGTACAGCAAGCGCGTGCCCTGGCGGC
CGTTCGCCGGCACGATCATCCGTGCCGGGCTGGCCATGAGGCCGTCACGGCTGGTGGTGG
CGCCTTTGTTGTCGGTCAACGAGGCCACGGGCACTTCACGGGAGGTGCCGTCTTCGTTGT
AGAGAATCTCCAGCACATTGACCTTGATGAACGCGGTGGTGGTGCCGCCGTTGAAGACGC
GCTTGAGGTAGGAACTGCGGTCCCCCTCCAGGTAGTCGTACACCACGCCCACGTTGATCG
CCGGTCCGGCCTGGGCCGTGAGGGAGTACAGGAACAGCCCGATCCATAACACTGCATGTT
TCATTGTTGATTACGCCTCGTTGATTGAACGCGCGCCCTGGGCAACCGTGCCCACGGCAG
CACTAGACTTCCGAATCCCAGACCACGGTGGCCGTGCCACGGTAGGTGCTGCCGGGTTTT
TCAAGCATGTCGCCCACGTCGTCCCTGGCCACTTCAAAGTGCAAGGTGCCGGGGCGCTGG
TTCACGTAATGGGTAGCCTGGATAAAATCGGTGCCCGAACCGTCCAGGCGCAGTGGCCGT
TTTTTCAGCGCCTGGTCGTACCTGTCGGTCAGGCCGAACGGCAGCGTGGTGGAGATCTGC
AATGGCACCTGATCACCGTCACTGTTTTGCAGGCCGCAGGTGTTACCGATGACCAACCCG
CACTCGAGCATCATCTTGAAGCGATTGCTGGCGGCAATGCTGAACGTCTGGTCGCGGAAC
AAACGCGTCGGGCGTCGCCCCTGGTTGAGCCAGGCTTGCCAGCCTTCCTGGGGCAGCAGT
TCGATACGGTCGCCACCCGGCGGCAGATCGACTTTGAGGATGTGCTCCACCGTCAACGTG
AAGTTGAAGGTCAACACCTCGTCGTTCGGCCTGTAGATGTCACCGAAATCGAAATCCTTG
TAAGGTCCGATGCCGTAAGACATTGATCCGGTGTACTGTCCCGCCCGCATTCCCAACGGA
TTGGGCGTGCGCAGCTCATAGGCATATTCGAGCATGCTGAAGTTGGAGGTGGGGACCCTC
TCCGGCGTCGGCATGCTGCAAGGCCCCGCGCCCTCCGGGACAATCCAGAACCACAACCGC
AGCGTGCTACCCGCCGCCCACATACCCGTGTATTGACAAGGGGCAGGCGGATTGGTCCAG
TTCGCCGGCAGCGGGCTCCAGATATGCACGCCGGGTGGGTTGGTCGTATTGAAACGGCTG
CCAACTCCGGAAATACGCATCTCCACCACCTCGCGATCACCCTGGGCGGACACCACTTCA
AAACTGCGCCACTCGGACGGCACCTTGAATGTGAGGCCCTGCCGGGGGTCGGCATGGTAG
GGCTCGATCGGCGCAACACTGGCAAAGGTGATATCCGTGGTGCGGATACTGAATATCCCC
ATCGCCTCGCACCTTGCCGGCATATGCCCGGGGCATACCCCGCTTTGCGGGGTGGTGTTG
GTGAACTTGTTGATCATCGGGTTGGTGGGATCAGGGCGAAACTCCGCTGTAATGTTTTGC
ACTGCCGCCGAGGCGAAGTGCGTCGCCAGGTACAAGGGCACGCCTAATAACGCTGCTCGC
CAACCTGTGCCCGTGTTTCGAGTGTTCATACGCATAATTCCGTTTTAGCGCCCTGCCCTG
ACATTCAGCCAGCCGCCTTGGGCGCAGGAGTGAGTTCAGCCAAGGTGTCCGGCGTGCAGC
GCAGATCACCAATCATCAACACATCCCTTTCCTCAACGACCTTGGAAGGGTCCAGACGGA
ACTGGCAGAGCAATTGGTTCTGGTAACGCACCTCCAGGGTCGGCGAGCTGGCGCTCATTT
CCATGGAGAAGAACCCGTCGACTTCGCTGACGCCACGGCTGGCGTGGTTGATCACGTGGT
GGCCCTTGAGCGGCGCGCCCTCGTTGTCGAGCAGGCGCCCGAGCACGGTGACGGTTTTCA
TCACGCTGATCTTGCGATAGTCCACGCCGCCCTTGTTCAGGTGGTAGCTGGACCGCGCCG
GCTGGATGTTGGCCGCTGGTGGGTGGTTGCCGTCGAAGTCGAACGCCACGGTGCTGCTCT
TGTAGGCGGACACCGGCACGTAGTTGCGTCCCGGACGCAACACGCTGCTGCCGCCACTCA
AGTCGTCGGCACGCAGGGCGATTTCGTCGAGGTCGGTTTCCACATCGATGATCATGCCGG
CACCGTCGCCCTGGTATTGGCTGCTCAGCAGCATCTTGCCGGCGCCCACCACCAGGGTGC
TGTTGAGGTTCAGGCCACCGGTGAGGTCGTTGTTGTAGGAACTGCGCTGCACAAAGCCGT
CGCCGCTGACTGCATCGGTACTGAAGCTGGCCATGCCCGACAGGCCCACGCCATAGGTGT
CGGTGATAGCGGTGGCCGAGACGCTTTGCAGCGCGTGATCCTGCAGGTCCTGGCGATAGG
TGACCGAGGCGTTGTTGTCGCGCCCGCCTTCACGGGCCGTGCGGCTGCCGATGCTGCCGG
AGATCTGCCGGCCATCGGTGCCCAGCGCCAGGCTGAGGGTGACGTCCACCCCACGGTTGC
GCTGATCGTTGGTGCCGCTGGTACCGGGGCGGTCGAACAGCGAGAAGCGCCAGTTGGCAT
CGCTGCCCAGCAGCGTGTCGCGGCGGCTCCAGCCCAGGTCGACGCCGGCCCCTTCCACAT
TGCCTTCGCTGTGGGACAGGCGCAGGTTCCAAGAGTTTTTCGCATCGACCCGGTGGTTGA
CCGACAGCGCGGTGTTACTGCTTTCGCCGACGAACGTGTTGCGGCGCAGACGGGTGCCGT
CCGGCAGGGTTTCGTAGGTGTCGCGAGTATCAAGCCAACTGCGGTTGTGGCTGAACACCA
GGTTGGTGGCGCCAAAGGTATAGAGCCCCTGCAGATCCATGCCGGTGCCGTGATCCTGGG
TCTGGAACACGTTGGCGTACAGGCTCATGTTGTTGGCCGCGTTCCAGTCGATCGAGCCAC
CGTATTGCAGCTGCTCGCGCACTTCACGGGCCGACAGGCCAAGGATCACACGCGGGTGCA
CCAGGTAGTTGAGCGACGCACCCGCCGTCATCGAACCGGAGGCTTGTTCTTCCCAGTTAC
TGAACAGTTTGGTCTCGCGCCCGGCAAATACGTTGTAGCGCCAGCGGTCTTCAATGTTGC
GCCAGTTATTGGGCTTGTACACCAGTTCCTGGGTGGTGCTGACGGTCAGGCCGTCTTCGA
TCAAGCGCACTTCCACCTCATAAATACCGCCGGGTAACGGGCGGGTATCGAGGGTCTGCA
GGCCGGCCGGCACGGCCTGGGTGTTGATCAGCAGGCCATTGCGGTAGATCTCGACGGCGG
CCTGACGGTTGGCGGTCACGTAGATCGGGTACACGCTGGGCTTGGGGTTGTTTATGGCCA
GGTTGTCGGAGCTGCCGTACATCACGCCCAGTGCGGTATCGGGGCTGGCACCGAAGCTGC
GCAACTGGCGGGTCAGGCCGTCGGAATTGGGGGTGAAGTGGCCCAGGCGGAAGAATCGCC
CTTCCAGTTCACGCTGGGTATACAGCTCATGGATGGCGTGACGCATCGGTTCATCGTCGC
CACTTTGACGCGCCAACTGCAGGTTGAACACCTGACTCCAGTTGCCCACGCTGGAACTGG
CTTGCAGGCCATAGCGCCCGCCCAGGTCCTGGTTGTCACCGCCGTTGAGGTTCAACTGGT
TATTGACGATCAACCCCAGGCTGCCGCCCTCGGGTTGTTCATAAAATCGCGGGGCTTCGC
CGGTGTGCTCCACGTTCTGGGTAATCACCGAGAGTTGCGAGCCTTCCAGGTTGTAGAACG
CCGACACCATCTGCTGAGGACAGGACTGGGTGCAGGGGCCAAGGGCCACGCCGTCTTCCA
GGATCGCCTGCCAGGTGTCGCGCGTCGCCGCAGGCACTTTGCTGTCGCCGGTATCGGTGA
ATTCGAGCAGGGTGACCCGATCATCTCGAGACAACACGATCAGCGCCTCACCCAGCAACT
GCTGGTCAAGGTCCACACGTACGGCCAGCGGCACATCGAAGAAATGGTCGGAAAACCCGG
CGGGCAAACCTTGGGACTGCGAGAGCAGACTGCCGGGCGTCGACGGAGCAGGCGCCGGAG
CGGCCAAGGCACTCGTACAAATCAATAGCGCAAGCGCAGCCGCGATGGGGGTCATCGGGA
ACATGAACGGATACTCTGAATGCCAAGATGCAGGGTTGAAAACCAGGCCGACGAGGTGGG
GGCCCCCGCCGACCTGCAAACAGCTACCCGTGAGCGCAACGGCTCAGCAGGCATCCACCA
ACATCAAGGCCCTACGGGCAGTACCGCGTCGAACACCAACGGCATGACGCTGGTGTAAGC
GCCACGCTGGTTGGCCGTCGGCTTGGCGGCTGCAATGCGCAGCTCGGCACCGACACCCGG
TGTGGAGTCAGCTTCGTTAACCACTTCCTGAGGGGTACCGGTGAGGGTGACGCCATTCAG
GGTCGCGGTCAGGGGGATGTTCTGAGACGCGTCACCGTTGAACAACACTGCCGGGCCGCC
TTCGATGTAGGCGTGGATCGAACCGTTGGTGTTGCGCATATCGTAGATAGCACTCAGCGG
CGACAGCTCACCGTTCACCAGGTTGTAGCTCATGGTCTCGTCACGGCCCCAGTTAGGATC
GCGTGGCTGCACATGAAACACGGTGGTCGGAATGGTCGCCTTGAGATTGACGGTATGGCT
GGCTTCGCCGGCGGCGAACGCCCCCTGCGAACTCAGTGCAATAACAGCCAATGGAGCAGC
AATCGCAAACTTCTTGAACATGATCAATACCTGTAATTTTTCAGCATGAGTTGGCTCGCT
GTTAAGTTGAGTTAAAAGCCTGCGGCTTTAGGTGACTTACAACGAAATACGCCGCCAGTA
AGTTGAACTACTGCAACGCCAGGCAATGATCCACCAACTAAAAATTCAGGTATGCAGGCA
GCTTCCCACAGGCCTGTGGCCTAAGGAAACTGGGCTTGAGAGAAAAAGATGGCATTCTGC
CAAAACTAACAAAGTATCCGTAAGAACGAGACTACACACAGACAAGTTAGTGTAGCGAAG
GGAAGAAACTGTCAGAACAATACCACAAGGACAACACACCGACTCAACGCTACAGCTAAT
AACAATCGATTGGAGCTTTAACTCTAATTACTACTTATAGTCCTGTCTTTATAGGGACGT
CCACGGTTTTTTTGCCGTGGGATTGTGCGACGCACCTGTCGAAGCCGGACCTGACCGTCG
GTCGCCAGCCACTACACACGCCTTAAGATATATCTTAAGTTATGTCTAAATCTTTCACGG
AGCAGCGAGCATGCGCGACCCTTCCCACCACCACGGCAATGATCCTGACGGCTTCGAGAA
ACGCCCCGGCCGCGAACGCGGTGGGCGCGGGCCACGCGTGTTCGCGCCGGGCGACTTGAA
ATTGCTGCTGCCGGCACTGATCGCCGAACAACCGTGCCACGGCTACGACCTGATCCGCCG
CATCGAAGGTCTGTTCGACGGTGCCTACACCCCAAGCCCCGGTGTGATCTACCCGACGTT
GACCTTCCTGGAAGAAAGCGAATTGATCAGCGGCGACGCCGAGGGCGGGAAAAAACGCTA
CACAATCACCGACGCCGGACGTCTCTTCTTAGGTGAGCAAACGGTGGCGCTGGACGGTGT
GCGCATGCGCATCCAACTGAGCAAACGCTCGCTGCGCGGGCATGACCGCCCGCCGCAAAT
CCACGAGGCGGTGCACAACCTGCGCCATGCCTTGCATTCACACCATGGGCGCTGGAGCCC
GGAAGAAATCGAACGTGTCGCGGCGCTGCTCAACGGCACCGCTCAAGCCATTGCCGACGG
GAAAATTTCATGAATACACAAGCCATCCACCGTGTGACCCACGAGATCAAACGCCGCCGC
CTCGAGGTGCTGCGCGTGGTCGACATCACCCCGCGCATGCGTCGCATCACCCTGGGCGGC
CCGGAACTGGCCGGGTTTGTCAGCCTGGGCAGTGACGACCACATCAAGCTGCTGTTCCCA
CAGAACGCCGCCGAACAGGCCGCGCTCGAAAGCCCGACCTTCAGCATCAAAGGCGATGGC
CCGCAACCGGCCATGCGCGACTACACGCCACGACGTTTCGACCTGAGCATCGGCGAGCTG
GACATCGACTTCGTATTGCACGGCGATGGCCCGGCGTCCACCTGGGCGGAACAGGCCAAA
CCAAGGCAACACCTGTATATAGGTGGGCCACGGGGCTCGCTGATCGTGCCGGATATCTTC
GACAGCTATTTGCTGATTGGTGATGAAACCGCGCTGCCGGCCATCGGGCGTCGCCTGGAG
GAACTGCCGGCCGGGCGCAAGGTGCTGGCGGTGATTGAAATTGCCGATGCGGCCGAACAG
CAAGCGCTGCACAGCGCTGCCGAGGTCGAGGTGATCTGGGTGGTGCGCGGCAAAGACGAC
CTGCTCGCCACGGTACAAGCGCTGACCCTGCCCGGCGGCACGCTGTACAGTTTCGTCGCC
ACCGAAGCCAAACTGTCGCGCCAGGTGCGCCGCGTGCTGCTGGATACTCACAAGGTCAAC
GAAGCGTTCCTCAAGGCCGTGGGTTACTGGCGCGCCGAGGGCAGTGAGGAAGAGTGAATC
AAGGGTGGGGCTTGATGATTTTGTCCAGCCCCACCAGAACCAACGCGATCAGCACGAACC
CCGCCAATATGCCCCCGGCGTTCACAAACACCTGTGGATAACCCAGCGTGCCGACGTCGA
TGAACGGGTACTGATATTGCCCGAGCAAATCACCGCGCAGCAGCGCATAGGCGAAGTACA
CCAGCGGGTAGATCACCCACGCGCCGATGTGCCTGAGGCGCAAGGTGCCCTTGGGCACAC
ACCGCCACCAGTAGATCAAAAACAGCAGCGGCATCACGTCGTGGAGCAGTTCATCGGCAA
TGAACTGGAAACCTTCCGGTTGCCACAAATGCCGCAACAACAGGCTGTAAGCCAGGCTCA
CTACCAGGATGCTCACGGTGATCCCGCTGCTGACGGCGGGCGCAAGGAAAAACCGCTTCG
CCCTGCCATCGCGATTCACCACGGCATAGCTCAACACCACCACCGCCAGGGTGTTGGTGA
GCACGGTGAAAAAACTGAAAAAGTTGATCAGCCCGCCCAAGAGGCTCGCACCGGTGGACC
AGCGCGAATAGAAGATCAAGTACTGCTGAATCGCCAACCCTATCCAACCGGCCAGTGCCG
CTGCCGCTACATACCGCTTCATGGGCTCAATCCAGCGGGCGTTTGGTGCGCATCAGCTTG
ACGTACAACGCTTCGACCTTCTCCCGCGCCCACGGCGTTTTGCGCAGAAACGTGAGGCTC
GACTTGATGCTCGGGTCGCTCTTGAAGCAGCGCACATCAATGCGCTCGGCCAGGCCTTGC
CATTCGTAATGTTCCACCAGGGTGGTGAGGACGTGTTGCAGGGTCACGCCGTGGAGGGGG
TCGTTGCTTGTCGCGGTCATGCCGGGCCTATGAAAAAAGTGCGCAGAAAGGCGCACACCT
TACCGCCCCGCTGCCCACGTCGCCAGCGGCGTGACAAGCGGACGTTGGCGGGCTGGCTTT
TTTGGGGCGCGCGGACGTCATGGTGAGCAGGCTCAACAAAAGAGCCGGGGTTCAGCGCCT
GTTTTTGCAGCGACACTCTGTCACTGTTACCGGATCGGAAATGATGCATATCGCGATTTG
CGCTTTCTCTGCGCCGCCACTCCCTTTATCCTTCGCAACAACCTGAAACGTTTCATCTCC
GCGGTCGACCCCATCTTGCTGAAAATTCCCATCTGCCGAGACAGCGCTGTCTTACACCGA
ACCGCGCACGGGTATAAATCGCCCGCCTGTGGATAACCCTGGGCTATCCACAGAAAAACC
GAATTACCGCTGAACCAAGCCCGCGCCGAATCGTCATCTACAGTGAGTGAAGCGCGGGGT
TACATCATTATTCCAACGTCACGGAGAAACACACTATGAGCACTGATGGTGCTTCGAGCC
CGAGCCGCCTGCTGCCCAGGCTGCTAGGCGTCTTGCTGCTGATCATGGGCCTGGCCTTGT
TGGCCGGGGGTATCAAGCTGGCCCTGCTCGGCGGGTCGCTGTACTACCTGCTGGCCGGTA
TCGGCGTCGCCCTCACCGGCATCCTGCTGCTGGCCACGCGCCGCACGGCGCTGGGCCTGT
ACGCGTTGGTGCTGTTCGCGAGCACCGTGTGGGCGCTGTGGGAAGTCGGCCTGGACTGGT
GGCAGTTGGTGCCGCGCCTGGCGCTGCTGTTCGCTTTGGGCATCGTCATGTTGCTGCCGT
GGGTTCGCCGTCCGTTGCTGCGAGGCCAGACCGCCCCGCTGGGCACCGGCGCGCTGAGCG
TGGCCGTGGTGCTGGCCGGCGCTGCCGCACTCGCCAGCCAGTTCACCAACCCCGGTGAGA
TCAAAGGCCAACTGGACCGCGACGCGGTACCGGGCATGGCCAATGCCGCGCCGTCCCAGG
CCGATGGCGACTGGAACTCCTACGGGCGTTCATCCTTCGGCGATCGCTACTCGCCCCTGG
CGCAGATCACCCCGGAAAACGCCCACAAGCTGGTACCGGCGTGGACTTATCGTACCGGCG
ACATCCCAGGTCCGAACGATCCGGGTGAGACGACCGCGGAAAACACCCCGCTCAAAGTCA
ACGGCATGCTCTACGTATGCACTCCGCACAGCCAGGTGATCGCCCTGGACCCGGACACCG
GTAAGGAAATCTGGCGTTTCGACCCGAAGCTCAGCACCCAGGGTGCCGAGAACTTCAAGG
GTTGGGCGCACATGACCTGCCGTGGCGTGTCGTATCACGATGACGCCGCCTACGCCTCCG
AACAAAGCCCAACCGGCAGCGCCAGCCCGGCCGCCGCGCCGACTGCCTGCCCCAAGCGCA
TCTTCGTGCCGACCGCCGACACCCGCCTGATCGCCCTGAATGCCGACACCGGCAAGATGT
GCGAAGACTTCGGCGACAAAGGTCAGGTCGACCTGCGTGCCAACATCGGCAGCTTCGCCC
CGGGCGGTTACTACTCCACATCGCCACCGGCCGTGACCAAGAACCTGGTGGTGATTGGCG
GCCACGTGACCGATAACGTCTCGGTGGATGAGCCAAGCGGCGTGATCCGTGCGTTCGACG
TGCATACCGGCAAGCTGGTGTGGAACTGGGACAGCGGCAACCCGGACGACACCACGCCGT
TGGCCGAGGGCAAGACCTACACCCGTAACTCGCCGAACATGTGGTCCATGTTCGCCGTGG
ACGAAAAACTCGGCATGCTCTACCTGCCGATGGGCAACCAGATGCCCGACCAATACGGCG
GCGACCGTACCGACGACTCCGAGAAATACGCCGCCGGCCTGACCGCCTTGGACATCGACA
CCGGCCATGTGAAGTGGACCTTCCAGTTCACTCACCATGACCTGTGGGACATGGACGTGG
GCGGCCAACCGTCGCTGATCGACATCAAGACTGACGCCGGCGTGAAGCAGGCGGTGATGG
CGTCGACCAAGCAAGGCAGCATCTACGTGCTTGACCGTGCCACCGGCCAGCCGGTGGTGC
CGATCCACGAAGTGGCGGTGCCGCAAGGCGCAGTGGCCGGCGACCGTACCTCCCCGACCC
AACCGAAGTCCGACCTGAACTTCATGCCGCCGCCGCTCAAAGAGCGCGACATGTGGGGCG
TAACCCCGTTCGACCAGATGCTGTGCCGGATCGATTTCAAATCCATGCGTTACGACGGTG
CGTTCACCCCGCCATCGCTGCAAGGTTCGATCGTTTACCCCGGTAACTTCGGCGTGTTCG
ACTGGGGCGGTATTTCCGTCGACCCAGTGCGCCAGATCGCGTTTGTGAACCCCAGCTACA
TGGCGTTCAAATCGAAGCTGATCCCCGCCGCCGACATCGCCAAACAAGGCCCACGCGTCA
GCGAAACCGAAGGCGTGCAACCGAACAAAGGCGCGCCGTACGGCGTGATCCTCGAAGCCA
TGCTGTCGCCAATGGGCCTGCCGTGCCAGGCACCGGCGTGGGGTTATGTGGCCGCAGTCG
ACCTGACCACCCACAAAACCATCTGGATGCACAAGAACGGCACCGTGCGTGACAGCTCGC
CGGTGCCGATCCCCCTGAGCATGGGCGTACCGAGCCTGGGCGGCACCTTCACCACTGCCG
GTGGCGTGGCCTTCCTCAGCGGCACTCTCGACCAGTACCTGCGTGCCTACGACGTGAAAA
ACGGCAAGCAACTGTGGGAAGGCCGCCTGCCAGCCGGCGCGCAGACCACACCGATGACCT
ACACCGGCAAAGACGGCAAGCAATACGTGCTGGTCGTGGCGGGTGGTCATGGTTCCCTGG
GTACCAAGCAGGGTGACTATGTGATGGCGTTCAAACTGCCGGATTAAGCAAGACAGGCAG
TAAAACCAAGGCGGCTACCCTCAACAGGTAGCCGCCTTTTTTAATGGACGACGAAGATCA
AACCGTGGGTGGGGCAAGTCGAATCGTCGCACCGCCCCTCCCACGGTTGAAGGCAGTGTT
CATGGGATCAGTGTTCGATCACGTCTGCGCGCATCACCGCCAACCTGGCAATCAACCGAT
TCTGCACCGGCACCGGAACCCCTTCGCGGTCCATCGCGTTGATCAGATCTTCCACCAGTG
CATTGAAGTCGCTGCGGCTCACGTTCTGGCCCTTGTGACTCTCGGCCATGCTGTCACCGG
TGTAGGTACAGGGCCCACCCGCTTCGACGCAGAACTGTTCGATCAATTTGTTGCGCAGGC
GCTGGATATCGATGCGCCGGAAGCGCTCGACGATGCGTTCATCGCGGGCGATGTTGAGCA
GCATGCCTTCGACAATACGAGTGATGCCAGGCAGGGCGCCGAGGTCGCGGTACAGGCTGT
CGTCCTGCGGCGGTTGACCGGCGCAGGCGCTGAGGAGCACCGCCAGCGCGAAGGGGAGGA
TGCGCATCAGAAACTCCCCTGCACAGACAGGTAAGTGCCGTTCTGGTTGTCCAGCGTGGC
GATTTCACCCAGGCGTGCGTAAGCCAATACAAACGACAGGTGCTTGTTGGGAAAGTAGCC
TACAAACACATCCGCCCAATCGCTTTCACCGGCAAACGACAGGTTGTCAGGCTTTTCGCG
GTATTCGACCCCCAGCGCCCAGCGCGGGTTGAACAGCAAGGCCACCGAGCCTTCCTTGAG
CAGGCTGCGGCTGTCCCGGCGGTCGCCGCCAAAACCGAGCAACCCGGTTTCGTTGGCGCG
GCTGTAGCGCACGCTGGCGTTCACCAGCACGTTGTAGCCAAACGCAGCGCCCATGAACAA
ACGGCTGGCGGCGAGGTAGCCTTCGACGTCACTGTCGCGCCTGGCCCCCACCAGGCTCGG
AATATCGAAGTTGGTCTGGTGTTTGTACTCCACACCCAGCGACACCTGCGGCAGGCGCTC
GTAAATCACATCGCCGAATACACGCACCTTCAGCCCCAGCACATCCTGGCCCAGGTTGTC
TTCGGGCAGGTTGAGCGCGTGCACCAGGCTGCCGAGGTCGAAACGTTGGCGGGCGAAAGA
CACTTCGACACGGTTGTCGTAGGCCAACGCCAGACCGGCGACGTCCAGCCGATAGTCCGG
CAGGTTGACCGTGGTGGCGAACGCCGTCGCGCCCCATTCGTGCCGTTCGCCGTAGCCGGC
CAATACCGCCCACGGCGTGATGCCGCCGCCCGCCGTGCCCTCGAGGCTGCTGGCGCCGCC
GGTGACGATCAGACGACCGTTGTCGGCCCACGCCGTGTGCAGGGTCAGGGCCGCGACGCA
GCCGATCAGAAGAGAAAGTCGCACGTCAGCTACTCAATGAACCAAGGAAGTGTGCGCACT
GAGGGGCAACGCCACCCAGGCTTCGAAAGCGTCGGCACTCAAGGGCCGGCTGATCAGGTA
ACCCTGGGCCGTGTCGCACTGCCAGCGTTCCAACAACCGCAGGCTATGGGCATACTCGAC
GCCCTCGGCGACGACCTTCAACCCCAGGTTGTGGCTCATCTCGATGGTGGAGCGCACGAT
CACTGCGTCTTCGCTGGTCTCATCGAGGTTGCGCACAAAGGATTGATCGATCTTCAACTC
TTGCACCGGCAGGCGCTTGAGGTGAGCCAGGGACGAATAGCCGGTACCGAAGTCATCCAC
CGACAGGCTGATGCCGCAATCGCGCAACAGATGCAGAACTTTGAGGGCTTTTTCCGGCTC
GCGCATCACCGCGCTTTCGGTGATCTCGAACAGCAACTGCTCAGCCGGCAAGCCATAGCG
CCGCAGCAGCGCCGAGACCCGATGGGCCAGTTCATCACCGAGCAGGTCGTCCGCCGAGAT
ATTCAGTGACAGCTGTAAATACAGGCCGCGACGGTTCCATTCGCACAGTTGGCGGATGCC
CTCCTCGATCACCCATTGGGTCAGCAATTGAATGCTGCCCGAGCGCTCGGCCAGAGGGAT
GAACTCGGCCGGTGAAACCATGCCGAACTGCGGGTGCTGCCAGCGCAGCAAGGCTTCGGC
CTGGCGTACGTGGCCTTGGCGAATGTCCAGTTTGGGTTGGTAATGCAGCAGCAATTGGCC
TTGGCTGGGCGCGTGGCGCAGGTCGCGAATCAGGGTGATCTGGCGGCGGTGCACCAGGTC
GCGGCCCTGCTCATAAACCTGCAGGCGGCCGGGCATTTTCGCAGCGTCGTTCATGGCGAT
GGCCGCGCGTTCAAGCACGGTGTGCGGGCTTTCGCCGTCGGCTGGGTAGGCGGCGATGCC
CAGGCGGCAATCCAGCGCCAGGTCGTGGCCGTTGATGCGCTGGGGGCGCAGCAGCAACTG
TTGCAGTTTGTCGGCCATGCCTACCGCTTCGTCGCTGCCCGCGCCTTCGAGCAACAGCAG
GAATTCATCGGCGATCAGGTGCGCCAAGGTATCGCCGGGGCGCAACACGGCCTCCAGGCG
GCGGCTGACGGCCAGCAGCAACTGGTCCACCGCATCGGGCCCCGCGGTTTCGCTGGCGAC
GCGCAGGTTATCGATGCCCAGGTAAATCAACGCCACCGGCCGTTGCTGGGCGATGGCGCT
GCCCAGGCGCTCCATGGCCAGCGCACGGTTCGGCAGGCCAGTGAGGCGATCATGCAAGGC
GTTATGCGCCAACTGCTGCTCGCGTTCGGCGATGCCGCTTTGCATGGTGTTGAACGCCTT
CGCCAGAAGCCCCAGTTCATCGCTGCGCGCCAGGGCCACCGGCGTGTGGTAATCGCCCTG
GCCAATGCGTTCGGCCGCCTGCGCCAACGTCTGCACCGGGCGCGACACAGTGCGCGCCAG
CAACAAGGCACCGATCAACGAGGCCAGCAAAGCGACCAGCGCGATGCCGAGGATCTTTTC
GTCCAACGGCACAAACGCCTGCATCGCCGCATCCAGCGGGCTTTGCAGCAAGGCCAGGAC
CTTGCCGTTGTCATCGCTGGCCAACACCAGGGACTGGCTGAGAAAACGCTGTTCCAGGTG
ATCGGTGGTGGACACCCCACGGCGGGCGGTGTTGCCCTGCATCAGGGCCAGAATGCTGTC
GCGCAGGACCTGGGGCTGGGTGCTGACCAACTCGCCCGGTCGATCATGATCAATCGCCAG
GAACGACACTTCCAGGTTGCTCAACGAACGCAGCTCGTCGGCAAATACGCTGTCCATGCT
GAAGCCCATCACCACCCGCGCAATCGGCAATGGCGCCAGCACGGGGGTTTCCACCAGCAG
GTGGGGTTTGCCCTGCAGCGGCACGATCAACATGGCCTGGCGCTTGTGCCGCGCTTCGCG
CAATGACTGATCGTATTGGAAGATCGATCCCTCGGGCACCTCGCTCAAGGTACTGGCCAG
GACATTGCCGTCCATGCCCAGCAGGATCATGTCGCTGGCGTTGATGCGCTTGCCGTGGTT
GAGCAGCACCGAGCGCATCGTTGCCGAATCGCCGCTGGCCACCGCATCACGAAACCCGAA
GTCGGCGGCCAACAGTTGCACGCCATCGGCCAGACGACGGCCGCGTGCGTCCAGCAAGCG
TTCAAACACCCGCGAACCGACCTCCAGCTGAGCCAGCGCCTGGCCGCGCACCGCAGAGCG
GGTGGCGGCCTTGACGCTGAAATACAGCGCACCGATTACCACCAGCGACAGCAAGATCAG
GACACAGGCGACCCGCGCCTGGAAGCTACTGCGCAGTTTCATGGGCGGCTCGATTGAACG
CATCACCAAACGCACTCGGCGTCGGCGGGATATCGGCGGAGGTGGGTTCCAGACTCAGTA
CCACGTTGTGGCTGAGGCCGGCGGCAGGTACGTGCAAGGTGCCGCCGTCCAGGGGCTGCA
TGTCTTTGAGTTGCGGGTGCCATAACGTGGCGTGGTAGTCGCCGGGCGGCAGCTGCTCCA
GGCGCACGCGGCCTTGAGTGTCGCTGACGCCAAAGCGCGGGTCGTCGGTCACGAAGATAT
AGCCGAGCATCCAGTCATGGATGTTGCAGCCAAGCACCACGATGCCAGGCTTGTCGAACA
ACAACGGCTCGGTGGGCGTGCCTTCGTACAGGCGCAGCTCGAAACGCTTGGCGGCGGAGA
AGGAATAGACCTGATGGCGGATGTTATCGCTGTTGGGAAAGCGCACCTGGGTGCCGGTGT
GCACCGCCAGGACGTGGGGCGCGAAGCGTTGACCGCGCTGGTCCATATCGGCCTTGAGCC
CGCCATTGAACGCACCGGCCGGGCCCTGAAGGGTCACGACGCCATCCGCCACGGGACTGC
CATCGGCCTGGCGCATCAGCACCTCAAGGGTCGCGGCCGAAGCGGGGCCCGCCACCATCA
GCGCCAGCGCTGCGAGAGAGAACAGATGAAGCATTTGGGCCATGGGAGATCCGCAGCAGG
TGGAAAAAGAGCGGCCAGCCTTGGCACTGCGATGTGCGTCCATCATGCCGCAATCAAGGC
AAAATGCCATCATCCAATAAGGACAGGCGCTCAACCGTCGGTCGGTAAAAACCTATGCAA
TCGGTCAAGCTGCGTAAAGGTTATCGACCCTGCGGGAAAATTCTGTAGCGCAGCGGCGGG
TTTCTAGACCGGCGCGCGCTCGCGACGCATCCACCTCTCGAACGCCATGGCATTGAGCGG
TCGGCTGATGAGGTAACCCTGGGCGGTGTCACAGTTCCACTGTTTGAGCAGCGCAAGACT
GGGCTCGAACTCCACGCCTTCGGCTACCACCTTGAGCCCCAGGTTGTGGCTCATTTCGAT
GGTCGAACGCACGATCACGGCGTCACCGCTGGTGCTGTCGAGGTTGCGCACGAAGGACTG
GTCGATCTTCAACTCCTGCACCGGCAGGCGCTGCAGTTGCGCCAGCGACGAGTAGCCAGT
GCCGAAGTCATCCACCGACAGGCTGATGCCGCAATCGCGCAGTTGCTCCAGCACGCTGAG
GGCCTGCTGCGGGTTGTGCATGATCGCGCTTTCGGTGATCTCGAAAATCAGCTGCCGGGC
CGGCACAGCGTAGTGCGCCAGTAAGGTGGTGACGCGTATGGCCAGGTCATCATCGGCCAA
GTCGTCCACCGAGATATTCACCGACAGCTGGATCAGCAGGCCACGCTGCGCCCACTCACC
CATCTGGCGGATGGCCTCTTCGATGACCCACTGGGTCAGGCCCGCCATGCTGCCGGTGCG
TTCGGCCAGGGGGATGAATTCGCCAGGCGACACCAGCCCCAGCATCGGATGCTGCCAACG
CAGCAACGCTTCGGCCTGGCACACGTGGCCGCGCTTGAGGTCGAGCTTGGGCTGGTAACA
CAGGTACAACTCACCTTCGACCACGGCACGGCGCAGGTCGCGGATCAGGGTGATCTGGCG
CTGGTGAGCGAGGTCGCGGTCCTGTTCGTAGATCTGCAAATAACCGGGCAAGGCAGCCGC
ATCGTGACGGGCGATGGCGGCGCGGCTGATCAACTCTTCCACCTGCTGACCGTGGGCGGG
GTAGGCAGCAATGCCGATACTCACCTCATGGCGCACTTCGTCATGGCCAATGCGCAGGGG
TTCGGTGAGCAACGCATACAGGCGGTCGGCGCGGGCCACGGCGCGGTCGACCTCGGTGTT
TTCCAGCAACATCAGGAACTCACTGCCGCTGATGCGCGCCGCCGTGTCGCTGGCCAACAG
GCTCATGGACAGACAGCGGCTGGCTTCGCGCATCATTTCTTCCACGCCTTCAGGGCCAAA
ACCTTCGTTGATGACCCGGTAGTTCTCGATGCCCAGGTACAGCAGCACCACCGGCCGCCG
CGCGCTGATCGCACTGCCCAGGCGCTCCATGGCCAGGGCACGATTGGGCAAGCCGGTGAG
CGGGTCATGCAGCGCGTTATGCGCCAACTGCCGCTCACGCACGGCGATCCCGCTTTGCAT
GGCATTGAACGCCCGGGCCAGCAGGCCGAACTCATCGTGGCCGCGCACGCGAACCGGCGT
ACGGTAATCGCCGGCACCGATGCGCCCGGCCGCCTCCACCAGCGCATTGAGCGGACGCGA
CACCCGCCGCGCCAGAAACAGCGCACCGGCCAACGACACCACCAGCACCGCCAGGGCGAT
CCCGAGGAACTGCCGGTCCAGCGGCGCAAAGGATTCCAGGGCAAGGTCCAGCGGGCTTTG
CAGCAACACGCGCACCTCATCACCCGCGCCGGTGTTGGCCAACGGCAATACCTGGCTGAG
CACGCGCTCGCCATAAAACAGATCGATCCACGCCTCGGGATTGATCGCCTTATCGCGCAA
CAGGCTGACGGTGGCGGCCTGATACGCGTCGGGCTGGGTACTGAACAACGGGCCGGGCTT
GCCGTCCTGCACGCTGAGGAACGACACCTCCAGGTTGCTCATCGAGCGCAGTTCATTGGC
GAACAGGGTGTCCATGGGGAACCCCATCACCACCCGCGCGATGGGCTGCGGGTCTAGCAC
TTGATCCTGTACCAACAGGTACGGCCGCCCGTTCATGGCCACAATCAGCATTTGCAAGCC
ACTGCGCCGAGCCTGGCGCAGTGCGTGGTCGTAGGGGAAGGGTTGACCACGCGCGAGGAT
CGGCAAGGTGCTGACCATCACGTTGCCCTCGAGCCCGAGCACAAACATTTCGCTGGAACG
AATGCCGCTGCCGTGTCGGCGCAACGCGGTCAGGATCTTCGCCGGGTCGCCCTCCACCAC
GGCCTGTTTGAACGGACCGTCCACCGTCAGCCAGTACAGGCCGTATTGCAGACGGCGCCC
GCGCAGATCGAGCAGGCGTTCGAACACCTGACTGCCGGTTTTCAACTGGACCCGCGCCTG
ATTCTCCACCGCGCGGGTGGTGGCGGCCTTGACGGCGAAATAAGTGGCGGCAACAACGAC
CAGCAGCAACAGCGCCAGCACCCCGGCGATTCGGGTTTGGAACGTGTGGCGCCACGTCAT
GGCAGTGCCCTCTGGCAGCGTTAACCTTCTTCTGCCACTGCGTCCCTTTGCCATGTGCAT
TCCCTGCGGCAGCTGACTCGGCGTCAAAAAAATATCCATAAGGACTGGATATTTGGTGTT
AGCAGATTAGCTGGGAGCAGGGATAAGTAAACCCGATAAATACAGGGTTTTCAGCGTCAC
TTTGTTGGCGACAAGCCTTTGACTGCGACCTCAGCCGCGGGCGCGCATAAAGTCGCCCCA
GCGCCGTACGAGGTAGTTGTGCTCATCCATCACCGAGTTCCACACGGCAATATGGCCCAT
GCGCTGCTCATAGGACCCACCATCGCGCACCTCACCCTTGTCGATCAGCGGCAACCCATC
GCTGCCACATAACTGCTCCCGCGCAGGCAGCCCGGCGTACCAGTAGTCCCACTCGGCGCC
GCTCAGGTGATCGCGGCTGCGCGCGGGGTTGCCGATGTAGTAACCCTGGCGCGCCATCAC
TGCTCCGGGCCAGCCGGACAGCCACCAGTTCAGGTACGCATAGGCCGCATCCAGCACCGG
GCCTTTGGCGTGGCGCGACAGTGACAGGCCGCCAAACCAGGCGCGATAACCTTCACGCGG
CACCGCCAGGCGGTATTTCACCCCGGCGCGGTGCAGGCGCATCAAGGTGGGCGACCACAG
GCTCTGGATATCGATGCTGGGGCTGAGCATCAATTGCGCAGCCTCTTCATCGTCGGACCA
GAAGGCCGCGAAATGGCCCTCCTTCTGTTTGCGCACCAGGATGTCGGCGAGCACGTCGAT
CTCTTCGATGCTCATATTGCCGATGTCCCGGAACTGCGCCAGCCCCGCGCCCTGCACAGC
CAGCGCGGCATCCAGCGCGCCGATCGCAGCGTCGCTTTGCAGCGCCGTACGCGCGCGCCA
TGCCGGGTCCAGCAGCCAGCCCCAGCTCTCGTTGCCGTGGCAAAAGCCCGCGGGCAGGCG
TTCGGGGCGGTAGGCGAAACTGTCGGCGTTATGGGTCAGGGGCAACATGCTGATGCGCTC
GGTGACGGTACTGCCCAGGCTGCCGTCGTGCTGCACGAACAGGCGCTCGCTGGGCACGCT
GCCGCTGCCCAGACGGTCGTGCGGCGACAGGCGACCACGCTTGGGCAGGTCGTTGATCTC
ATGCCACAACGCAATACGCCGGGTGTCGATGGGCTGGATCGCCCGCGCCGGCCACACGAA
ATCGACGTTGTGAAACCACTGGTCGTAGAGGTCGTAGCTGTCGGGCTGCATCACCGCGAT
GCGCTGGGCCTGCTCGACGTCGTGCACTTGATACACCAGGCGAATACCCAGTTCCTGCTC
GGCGCGTACGCGCAAGGTTTCGAGCAAGGTGACCGAGGTGCCGAGGACACGCAGTGTGAT
CATGCCGCGAACCGCCGCGAGAACGCCTCGAAGGAGCGGCGCAGCAGTGCCGGGTCGAGG
CCGCGCAGGATAAACACCAGGCGCGATTGGCGGTCGGTGCCCGGCCATGCAGGCAAGTGC
ACTGGCGCATGCAGGCAATGCTGCACGCCATGAATGACGATGGGGGCGTTACTGGCGTTC
ACGTTGAGCAGTCCTTTGACGCGAAGGATTCGTTCGCCGTGGCATCTTAACAGCATCGAC
AGCCAGACCCCGAAGCCGACCCAGTCCAACGGTTGGTCGAACGTCAGGCTGCACACTTGC
GCCGCGCCATGGCTGGCGCTGGTGGTTTGATGCAGTTGCCAGCGCCTGACTTCCACCGCC
GGTTCGGCACTGCGCAGGCCTTCGCCAAGCAGCAGTTGATCGCCGCTGTGGATATCCTGG
GTGGCGAGGACGGGGGTTCCGGCGTTGAGCGCCTGCAGGTGCGCGCGCAACGGGGCGCAA
TCGCCGGCCAGGTCGGTCTTGCTCACCAGCAAACGGTCGGCCGCCGCGACCTGGGCCAGC
CATTCCGGGTGCAGGCGCTCCTGCAGCGCAGCGTGACTGGCGTCGACCAGGGTGACCACC
AGGCCGATATGCAAGCGCCCGCGCAATTGCACATCATTGTTGAGCGTGGCGAGAATCGGC
GCCGGGTCGGCCAGGCCGGTGGTTTCGAGGATGATGCGTTTGAACGCGGGGATTTCACCG
CGCTCACGGCGTTGCAACAGGCCCAGCAGTGCGTCTTTGAGTTCGCCACGGATAGAACAG
CAGACACAGCCGCTGGGCAGCAGCACGGTGTCCGGCGCGACCTCCTCCACCAGCAGATGG
TCGATACCGACATCGCCGAATTCGTTGATCAGCAACGCCGTGTCGCCCAGGCTTTCACCT
TGCAGCAGGCGTTTGAGCAAAGTGGTTTTACCGCTGCCGAGGAAGCCGGTGATGACGTTG
AGGGCAATGCTCATGGGGCGGACTCCAAGTGATCCAGCAGGCGTGGGTCGAGGGGGTCCA
ACGGGCGACCGAGCAGGGTTTCGGCCGCCTGCCAGAGTTGATCCAGGCCGCTGGCCAGTG
CCTGTTTGCCGGTGGCGCCGATCAGCAGGTACGAGGCGCCCTGAAAGTCGTCGACCTTGA
GCCGGAACACCGCCAACACCTGATTGATCGCCGCGATGCGGCGCAGGCGTTCGCGGCGCC
GGGGCAATTCATCGCCCAGGGGATCGCTCCAGTGCAGGTCTTCGCCGAGCAGTCCACAGA
GTCCGCACATGGTTACACCTCGCTCATGGCATGACATCACCAGAGTTCGGGCCCAGGGTC
TGGCCCACAAACAGGTTGCCCCCCGGTTCGCTGGCCAGCAGCACCGCGGTGGGCGCCACT
TCATCGGCCAGGCCGAAGCGGCCCAGGGGCAGTTCGGCGGCCTTGGCGCGTTTCCACGAC
TCGCTGATGCCACCCACCAAAGGCGTCTCGATCGGGCCGGGAGCGATGGCGTTGACCAGC
ACATTGTCCCCGGCCACTTCCAGAGCCAGCGACTTGGTAAAGCCGATCACCCCGGCCTTG
GCCGCCGCGTAGTGGGTCAGCTCGGCACCGCCCTTGATGCCCAGTTGCGAGGCGACGTTG
ATGATCCGCCCCCAGCGCTGCGCAACCATGTGGGGCAAGGCGCGCTGGCTGGCGACGAAC
ACACTGGTGAGGTCGACGCGCAGCATGTCGTTCCACATCTCGATACTCAGGTCGACGCAA
CGCGCCTGGGTCAGCATGCCGGCGTTGTTGACCAGGATGTCGATGCCGCCAAAGTGTTCG
ACACACCGGTCGATACCGGCCTGGGCCCCGTCGACCGTGCCCACGTCAGCCAGGCATTCG
AAGACCTCGGCCCCCAGGTTGCGGCAGGTGATCGCCGTTTCCGCAAGGCTGGCGGCGTTG
CGGTCGGCCAGCACCAGGCGTGCGCCTTCGGCGGCGTAGGCACGGGCGATGGCGGCACCG
ATGCCGCTGCCGGCGCCAGTGATCACGGCGCGACGGTTCTCCAGTTGAGCCATAGAAAAA
TCTCCTGAAGCAAACACAGTTCCAATGCGGGAGGAGGCTTGCCCCTCGCGCATTTAGCTT
GAGTACAGCCGTCAGTCAGGCCAGCGCACGGTGAGGCCGCCGTCGATGACGATGCTCTGC
CCGGTCAAGTAGCTCGACGCCTCACTTGTCAAAAACTGCACCAGCGACGCCACTTCGTCC
GCCCGCCCGACCCGGCCCAACGGAATCGCCCGCGCGGCCTTGGCCAAGCCTTCGGGGCCC
AGTGAGTTCTTGGCATCCAGCGATTGCGGCGTCTCGATCAACCCCGGGATCACCGCATTA
CAACGAATGCCCCGTGCGGCCAACTCCACCGCCAGCGAGCGACACAGCCCCGGCACACCG
GCCTTGGCGGCGGCGTAGTGCGAGTGTTCCTGCCAGCCATACACGCCACCGGCAATCGAC
GAAATCGCCACCAACGCGCCGCCCTCGGTCATATGCCGCGTCGCCGCGCGGAAGGTGCGC
ATCACCCCGGTGAGGTCGACGTTGAGCATCTCGTCCCACAGCGCATCGGTCATTTCCAGC
AAGGGTGCGCGGCGCAGCAAACCGGCATTGGCCACGGCGTAATCCAGACGCCCAAAATGC
TCCACGGCGCTTTCGGCCAAGGCGTCCACCGAGGCGCTGTCGCCCACGTCCAGCGGCAAC
ATCAGGCACTCGCCGCCGGCCTGCTCGACCAGAGCAACGGTGGCCTGCGGGTCATGGGGA
TCGGCCGGGTAGTACCCGCCCACCACCGCCACTCCCACACGCGCATAGGTCACGGCCAGG
GCTTGGCCGATGCCGCTGGCGGCACCGGTAATCACGGCAACTTTACGGCTCATCAATCAC
TCCTTACTGAATGGTTTCCGGGCGCACATGGCGGGCGGCAAACATCAGCATCCCGGACAA
AAAGCACGGCACGGCGCCGAACCACAGCGCGGCGGTCTGCCAGTCGCTGCCGGCCGACAA
CACCTGGGTGGCACCAAAGCCTGCGACCACGGCACCGATCGGGCCCATGGCGTGGATGAT
CGCGCCACCGGTGGCACGGATGCTGGTGGGGAAACTTTCACTGATAAAGAACAGCGCCGC
CGAGTACGGCCCGATCAGGAAGAACAGGCCCAGGCTGTAAAGCCCGACCACCATCGCCAT
GTTGCTCGGGCCAAACAGCATCCCGGCGAATGACAGGCCGCCGAGCATCCAGCCCAGGCC
GATTACGTTGCGACGGCCGATCTTGTCACCCATCCAGCCGTGACTGAGGTAGCCGCAGTA
ACCCACCAGGTTCGACAGCACGAGGATGATCAGCGAGTTCTCGAACGAAATATGGTGCAC
GCTGACAATCACCGAGGTGCCCAGCACGCTGAACACCTGGATCGCCGCCCAGTTGAGCAA
CAGCGCAGCGCCGATCACCAGGGTGGCGCGACGGGCCGGGCCACGAAAGGCGGCTTTGAG
GCCGGCCTTGCTGTGTTCGTCGTAGTCCACGCCGTAGGTCGCGGCGACGTTTTGCGCTTC
ACTCACCGCGCCGGTTTTGCGCAGTTGGGTGATGCGCTCGTGGATCTGAAACTGCGGGCT
CTCCTTGAGCTTGCGCGCCATGATCGCGATCACGATCGCCGGGATCGCCGCGAAGATGAA
GCAGCCCTGCCAGCCAATGATCGGCAGCAACAGCGCGGTCAACCCCGCCGCGATCAACGC
CCCCACCGGCCAGCCACCCTGCACCAGGCTGTAGATAAAACCGCGACGCTTGGTCAGCCG
CGGATCTTCCGAGGCGCCATACAACTCGGTCAGGTAGGTGGCGTTGACGGTTTCTTCGGC
ATAGCCCAGGCCACCCAGCGAGCGGATCAGAATCAGCGGTGACTTGCCCCACGCGCCGCC
AATGGCGGTCAGCGCCGAGCACAGTGCGGAGCCGGCCACGGTAAAAATAATCCCTTTGCG
CCGCCCCAGCTTATCGACGATCGGCCCAATGGCCAGGGCGACCACGGCGGTTCCGACCGC
CACCCAGGTCGCGATCTCAGCTTGCTCCACTTCGCCCCAGCCAAAGTGCCGGCCGATCTC
CGGCAGCAAGGTGCCGAACAGGATGAAGTCGTACACCGCAAACACCCAGGCGAAGAACGC
GATCCAGGTGGCGAAACGCACTTCCTGGGACGTCAGTTGCCGGGGTTTCCAGCCAGTCAG
GTCAAGCTTGTTGTAGATGGACATAGATCGCGCCTCAAGGGTGGGGACAGAGGGTCAGGA
ACGGGGTTGGCGGCGGATAAAGTCGTCGGCGATTTCGTCGAAGGTGACGAAGCGCACGCC
GGCATGGCTCTGGATGTGTTCGATCAACCGCTCAAGCATCAACAGCACTTGCGGGCGACC
GGACACGTCGGGGTGGATGGTCATGGTGAACACCGCGTGTTCGTGTTCGCGGTAGACCCA
GTCGAACTGGTCGCGCCACATTTCTTCAAGGTGACGCGGGTTGACGAAGCCGTGGCTGTT
GGGGGCTTTTTTGATGAACATCATCGGCGGCAGGTCGTCCAGGTACCAGTTGGCCGGGAT
CTCCACCAGATCGGTTTCCTCGCCGCGCACCAAGGGTTTCATCCAGGTGTCGGGGTGCTG
GCTGTAATCGATCTTGGTCCAGCTGTCGCCCTTGCGCACGTAGTAGGGGTGGAAGTCGTT
GTGCATCAGGCTGTGGTCGTACTTGATGCCTTTTTTCAGCAGCAGTTCGTTGGTGACCTT
GCTGAATTCCCACCAGGGCGCGACATAGCCGGTGGGGCGTTTGCCGGTGACCTGGGTGAT
CAGCTCGATGGATTTATCGAGGACGATTTCTTCCTGCTCGGCGGTCATGGCGATGGGGTT
TTCGTGGCTGTAGCCGTGCACACCAATTTCGTGTCCGGCGTCGGCCACGGCCTTCATCTG
CTCGGGGAAGGTTTCCATCGAGTGGCCGGGAATGAACCAGGTGGTGCGCAGCCCATAGCG
TTCGAACAGTTTGAGCAGGCGCGGCGCACCGATTTCACCGGCGAACAGGCCGCGGGAGAT
GTCATCCGGCGAGTCTTCACCGCCGTAGGAACCGAGCCAGCCGGCGACGGCGTCAACGTC
GACGCCAAATGCACAGAGGATGTCTTTAGCCATGGTGTGTCTCCTTAATTATTAAGTACG
GATTCGACGGACAAGGCCGCGCGCAACAGGCGTGCGTCCTCCCCCGTCGGGGCGCTGAGC
AGCAGCCCGGTGGGCAAGCCCTGGGCATCACGGCCACTGGGCAGGCTGACGCCGGGCATA
TCCAGCAAACTGCCGGGCATGGTCAGGCGCAGGGTGGCGAGGTTGGTGCTGACGAACAGT
TCGTCATCGGCTTCCAGCGGTGCCAGTGCCGGGGCGACATGGGCCACGGTTGGGGTGATC
AGGATGGCGCCGTCGAGCTCATCGATCAGTTGCTGTTGCAGGCGCTGGCGGACATCGAGC
ACGTGGATGAGCTGGCTGGCCGGCAGTGAACGCGCGGCTTCAAGACGACGGCGTACACGC
GGGTCCAGTTGTTCGGCGTCGGCGCTGTCGAGCAAGGGCTGGTGCAGGGCAAAGGCTTCG
AAGGCGCCGAGCCAACCGTGCTTCTTGATCAGCGCCAGGGTGGCTTGGAACGTGGGGCTT
TCACGGGTTTCCACCCGCGCGCCGGCGGCTTTCAGTTGTTCCACGGCGCGCAGCAGGTTG
TTGCGCACAGCGGGGTCTACCTCGGCCAGAACACCGTGTTCCAGCACCAGGCGTTGGCCC
TTCACGCTGCGGGCCACATGGCGTTGGCGGCGACCATGGAGCAGGTCGTCGATGGCCAGC
GCGTCACGCACGCTGCGAGTCAGCGGGCCGAGGCTGTCGAGGGTGTGGGCCAAGGGGAAT
ACGCCGTCGCGACTGTAGCGGCGACTGCTGCTGCGGTAGCCCACCAGGCCGTTGAGCGCC
GCCGGAATTCGGATGGAACCGGCAGTGTCGGTGCCCATGGCGATCGGCACGATACCGGCC
GCCACCGCCACCGCCGACCCGGACGATGAACCGCCGGGGATGCGCGGCTGGTCGGTGCCA
TAGGGATTGTGCGGCGTGCCGAAATGCGGGTTCAGGCCCAGGCCGGAATAAGCCAGTTCG
CTGAGGTTGGTTTTGCCGACGCTGACCATCCCGGCACGGCACAACAGGCCCACGCAGGAT
GCATCAAGCGAGGCTGCGGGGGCATGGCGGCGGTAGGCGGCGCCGGCTGTGGTGATGCTG
CCGGCCATATCGAACAGGTCTTTCCAGGCCAGGGGCACACCGTCGAATGCACTCAGCGGC
TGACCGGCGCGCCAGCGTGCGGCGGCGGCTTCGGCTTCACGGCGTGCGCGCTCGGTGGTC
AGCGAAATGAACACACTGGCTGAGCGGCTCGCTTTATCGAGGGCCTGATCAAGGGCTTGC
ACCGGGTCGCTGCGACCGCTGGCGAAATCCTCGGCCATTGACGTGGCGTCTGACATCGGA
AAGAACCTCTTAAAACGTACATATTAATAAAATGTACATTTTACAAAGGCAGCTTTCGTG
CCAGTCTGTGCGCAGGTGATTGCGCCCGACAGGGGTTTTCTGCCGAGAGCTACGGGATAG
ATGGTTTTGTCGGACGGAAAATAATCCTGAGACGGCAACGCCTCACACCCTCAATGAAAT
AATGCATCTTTTATTAATAAGTACATTTTGGTGCAGAAAAGTAACAGTTTTCCTTCAACG
GCCCCAAAAAAGTGCCACCGCCGTGGCGCAGAGTGACAGGCGCATCTATGAGAGAATCCC
CGGCCACCGTCCTACTTGCCTCAGGGAACGTAATGAAAGCAGTGTCCGCCTCGGCGTCTC
GTTACGCGATGATTCACCAAGTGTTGCGTAATGCGATCGCCAACGGCACCGCCCGCCACG
GGCTGGTCTTGCTCGAAGCACCGCTGGCCGAACTGTTCGGCACCAGCCGTGTGCCGGTGC
GCAAGGCGCTGGACCTGCTGCACGCCGAAGGCCTGATCTGCCGCTTCAATGGCCGGGGTT
ATCTGATCAATCCCGACGGCCTGGCCATGGAACCGCTGCGTCTGCCCCTGAGCCATGCCC
ACCTGGGCCTCAACGGCGAAGCTGAGTTGGTGGACACACGGCCACTGGGTGAACGCATCG
TCGAGGAAATCGGCGCGGCGCTGTCCACCTGCATCGCGTTCGGCCATTACCGCCTGGATG
AACAAGCCGCCGCCGAGCACTACGGCGTCAGCCGCGCGGTGGTGCGTGAAGCGCTGATGC
GCCTGCGCGACCGCGGCCTGGTGGAAAAAGAGCCCTACTCCCAATGGCTGGCCGGGCCGC
TGACCGCGCGGGAAGTCACCGAAGACTACGAACTGCGCGCCTGCCTGGAACCCGAAGCCC
TGCGCCAGAGTGCGCCGACGCTTGATCGCGACATGCTCCAGGCCATGTTGCAGCGGGTGC
TGGAGGCCCAGGACAGCCCCGAGTGCAGCCTGGAAGTGATCGAACAGATTGAAGAAGACT
TGCACCAGCACTGCCTGGCCGGCTTGCAGAACCGCAAAATCGCCGCACTGATTCGCCAGG
GCCAAAGCCCGATGATCATCAGTCGGATTTTTTACCGTTTGCTGGGGATCGGCGCAGATC
CGGCGATGCTTGCCGAACATCGCCTGATTCTCGAGTTGCTGCTGCATGGCGCGTTCGACG
CGGCGGCGTTGAACCTGCGTGACCATTTGCAACGCGCCAGGCAGCGGATGTTGCAGCGAT
TGAAAGTGCTGTCGGTGTTGCCGGAGCAGCCGTTGCCGAGCTATCTGCATAAAATCAGCT
GAATTCATGCAATTTGTTGCTAACTGCCTGCCGCCATTGAAACCACCACTGCCCTGCCCC
ATCTAAGCTGCATACTTCCTTATGCAGGTGCCCCATGAGCGACCAGCAAGAATCCCCTGA
TATCGATCTCAACGACTACGCCGACCCCGAAAACGCGCAAAACCCGTCGTCCAATACCGG
CCTGGCCCTGCCTGGGCAAAACCTGCCGGACAAGGTCTATATCATTCCTATCCACAACCG
GCCGTTCTTCCCGGCGCAAGTGTTGCCGGTGATCGTCAATGAAGAACCGTGGGCCGAGAC
CCTGGAATTGGTGAGCAAGTCCGACCACCACTCCCTGGCGCTGTTTTTCATGGACACGCC
GCCGGAAGACCCGCGCCACTTCGACACCTCCAGCCTGCCGCTGTACGGCACCCTGGTGAA
GGTGCACCACGCCAGCCGCGAGAACGGCAAGCTGCAATTCGTGGCCCAGGGTCTGACCCG
CGTGCGCATCAAAACCTGGCTCAAGCATCACCGCCCACCGTACCTGGTGGAAGTCGAATA
CCCGCACCAGCCCACCGAGCCGACCGACGAGGTCAAGGCCTACGGCATGGCGCTGATCAA
TGCGATCAAGGAACTGCTGCCGCTCAACCCGCTGTACAGCGAAGAGCTGAAGAACTACCT
CAACCGCTTCAGCCCCAACGACCCGTCGCCGCTCACCGACTTCGCCGCCGCGCTGACCTC
GGCCACCGGCAACGAGTTGCAGGAAGTGCTGGACTGCGTGCCCATGCTCAAGCGCATGGA
AAAAGTGCTGCCGATGCTGCGCAAAGAAGTCGAAGTCGCGCGCCTGCAAAAAGAACTCTC
GGCCGAGGTGAACCGCAAGATCGGTGAACACCAGCGCGAGTTCTTCCTCAAGGAACAACT
CAAGGTCATCCAACAGGAACTGGGGCTGACCAAGGACGACCGCAGCGCCGACGTCGAACA
ATTCGAACAGCGCCTGCAAGGCAAAGTGCTGCCGGCCCAAGCGCAAAAACGTATCGATGA
AGAACTGAACAAACTGTCGATTCTGGAAACCGGCTCGCCAGAGTACGCGGTCACTCGCAA
TTACCTGGACTGGGCCACCTCGGTGCCATGGGGCGTGTATGGCCAGGACAAACTCGACCT
GAAACACGCGCGCAAGGTGCTGGATAAACACCACGCCGGTCTGGATGACATCAAGAGCCG
CATCCTTGAGTTCCTCGCGGTGGGCGCCTACAAAGGCGAAGTCGCCGGTTCCATCGTGCT
GCTCGTCGGCCCGCCGGGCGTGGGCAAGACCAGCGTGGGTAAATCCATCGCCGAATCCCT
GGGTCGGCCGTTCTACCGTTTCAGCGTCGGCGGCATGCGCGATGAAGCCGAGATCAAGGG
CCATCGCCGCACCTACATCGGCGCCCTGCCCGGCAAGCTGGTGCAGGCGCTTAAAGATGT
CGAAGTGATGAATCCGGTGATCATGCTCGACGAGATCGACAAGATGGGCCAGAGCTTCCA
GGGCGACCCCGCCTCGGCGCTCCTGGAAACCCTCGACCCGGAGCAGAACGTCGAATTCCT
CGACCACTACCTCGACCTGCGCATGGACCTGTCCAAAGTGCTGTTCGTGTGCACCGCCAA
CACCCTGGACTCGATCCCCGGCCCGTTGCTGGACCGTATGGAAGTGATTCGCCTGTCGGG
CTATATCACCGAAGAGAAAGTCGCCATCGCCAAACGCCACCTGTGGCCCAAGCAGCTCGA
AAAAGCCGGAGTGGCGAAAACCAGCCTGACCATCAGCGACGGTGCCCTGCGCGCGTTGAT
CGACGGCTATGCCCGCGAAGCCGGGGTGCGTCAGTTGGAGAAACAGCTGGGCAAACTGGT
GCGCAAGGCGGTGGTCAAGCTGCTGGATGAGCCGAATTCGGTGATCAAAATCGGCAACAA
GGACCTGGAGAGCTCCCTGGGCATGCCGGTGTTCCGCAACGAGCAAGTGCTGTCGGGCAC
CGGCGTGATCACGGGCCTGGCCTGGACCAGCATGGGCGGCGCGACCTTGCCGATTGAAGC
CACACGCATCCACACGCTCAACCGCGGTTTCAAACTCACCGGGCAGTTGGGTGAAGTGAT
GAAAGAGTCCGCCGAAATTGCCTACAGCTACATCAGCTCCAATCTTAAGTCGTTTGGCGG
CGATCCGAAGTTCTTCGACGAAGCCTTCGTACACTTGCACGTGCCCGAAGGCGCCACACC
GAAAGACGGCCCGAGCGCCGGCGTGACCATGGCCAGTGCACTGCTGTCGTTGGCGCGTAA
CCAGCCGCCGAAAAAAGGCGTGGCCATGACCGGCGAACTGACGCTGACCGGGCATGTCCT
GCCGATTGGCGGGGTGCGCGAAAAGGTGATTGCGGCGCGGCGCCAGAAGATCCACGAACT
GATATTGCCGGAGCCCAATCGTGGCAGTTTCGAGGAACTGCCGGAGTACCTGAAAGAAGG
CATGACGGTGCACTTTGCCAAGCGCTTTGCGGACGTGGCGAAGGTGCTTTTCTAACGGAT
CTCCAGTGCCTCTGTTGTGGTGAGAGGGCTTGCGCCGCGCTGGGGGGCGAAGCGCTCTCC
TCAGAAAAACACCGCGCTCTGCCAGGCAAAGCGCGGTGACTGGTTTTGGGGCTGCTGCGC
AGCCCGGCGCGGGGCACGCCCGCTCACCACAAAAAGCGCGCTCCCTCCAGCAAACCCACA
CCACAACAAGCATGCTCACACTTGGCCTGGCATTCCCGCCTGTCACACGTTGTCTTATCT
TCGGTTATGCTCGGCCTTCGTCGTCAAACAACGGAGCCCCCATGACCGCTGCCCGCCTGC
TTCTCCCCTTGAGCCTCTCCCTGCTGGCCGCGTGCGCCAGCGCCCCGAAGCAAAACATCA
CCGTGGACAACCAGGGGGCTTGCCCGCTCCAGCTTAAAACCGGGCAAAACCTGATCCTGA
CTCTGCCCAGCAACCCTACCACCGGTTATCGCTGGGCCATCCAGGACTCCGCCGGCGGCG
TGCTGCGCGCGCTGAGCCCCGAGGTTTACAGCAGCACAGAATCCGGCGTGATCGGTGGCG
GTGGCCAATCGACGTGGCGCTTCCAGGCGTTCACCGCCGGCCAGGGCCGTTTGCGCCTGA
CCTCCCAGCAACCCTGGGAGCCGGAAGCCGAACCCGTCGAGACGTTCGACTGCGCCATTA
CGGTGAACTGATATGCCATGGCTGATTCTGGCGTTGATGGGCGCTGCTACCTTTGTCTAC
GGCCTGGCCACGCATGCGGCACTGCTTTGCCTGCTGGTCAAACCCTTGCCGGTGCTGGCG
CTGCTCGGCTGGTTGCATGACGCACCGCCCACTGACTATCGACGCTGGATCAGCCTGGGG
CTGATTTTTTCCCTGGTGGGCGATGTATTGCTGGCTTGGCCCGGCGATCTGTTTATCTTC
GGCCTTGGCGCGTTTCTGTTTGCGCACCTGGCGTACCTCAAGGCGTACTTCAGCGATTGT
CGGCGCCTGGCCTTGTTGCCGCTGGCACTGGCGCTGGGTGCGGGCGCGATCCTGTTGAGC
ATCCTGATAGCCCATGGCCTGGGCGACTTGCTGATTCCCGTGGTGGTTTACGCCCTGGTG
ATCAGCGCCATGCTCTGGCGCGCCCTCGCCCGCCTGGACAGCGCGGTGCCGAAACGCTCG
GCACTGCTGGCGGCGGCGGGCGCGGTGTCGTTCGTGCTTTCCGACACGCTGATTGGCATC
AATCGCTTCGTGGCGGCGTTCGAGGCGGCGCCCTATCTGTTAATTGCCACGTACTGGCTG
GGCCAGTGGGGCATTACCGCGTCGGCTTTCCATCAGACAACCCGCGCACACGAGGGCCAA
CTTGGCTAAAATGCCGGCCTTTCCCCCTTCGTCGCCGGAACAACCGTGAGCAAAGAACCC
GATCGCCTATTCGCCCAGCCCCTGCCCCAGGTGCCGGACTTCGCCTTTAACGAGGACGTG
GTGCGGGTGTTCCCGGACATGATCAAGCGGTCGGTGCCCGGTTATCCGACCATCGTCGAA
AACCTGGGTGTCCTGGCCGCGCAGTTTGCCCAGCCGGGCAGCGTGCTCTACGACCTCGGT
TCGTCCCTCGGCGCGGTGACCCAGGCGTTGCGCCGCCATGTACGCACCGACGGTTGCCGG
GTGATCGCGGTGGATAACTCGGCGGCGATGGTCGAACGCTGCCGCGAATACCTCAATGGT
CAGGACTCGATGTTTCAGGAGTTGCTGCCGGTTGAGGTGATCGAGGGCGATATCCTCGCG
TTGCAGTTCCAGCCGGCTTCGGTAGTGGCGCTGAATTTCACCCTGCAATTCATTGCTCCG
CAGGAACGCCTGGCGCTGCTCGGGCGTATCCGCCAGTCGCTGTTGCCAGGCGGTGCGCTG
ATCCTCTCGGAAAAGCTGCGCTTCAACGATGCGCAAGAGCACGCGCTGCTCACCGACCTG
CATATCGCGTTCAAACGCGCCAACGGCTACAGCGAACTGGAAATCGCCCAGAAGCGCAGC
GCCATCGAAAACGTCATGAAGCCCGACAGCCTCGAAGAACACCGCGAACGCCTGCTGGCG
GCGGGGTTCTCGACGGTCGTGCCGTGGTTCCAGTGTCTTAACTTTGCCTCGTTGATTGCC
TTGCCATGATTGATTTATCCCCCCTCGCCCGCCATCTGGTCGGCACTCCCCTGGCCGTGT
GGGCCCAGGGCCTGCAAGCGCAGCTCGACAGCAAAATGGAGAAAGGTCATGGCGACCTGG
AACGTTGGCAGAGTGCGTTGGATGCGCTGCCGAAGATTCAGCCCAGCACCGTCGACTTGC
TCAATGGCCTGACCCTGGACACCGATTGCGACGACGCAACTCGCGCCCAGATGCACCGCG
CGCTGATGGGCCTGAGTCCTTGGCGCAAAGGCCCGTTCCATTTGTTCGGCGTGCACGTGG
ACACCGAATGGCGCTCGGACTGGAAGTGGTCCCGCGTGGCGCCGCATCTGGACTTGAAGG
GCAAGCGTATCCTCGATGTCGGCTGCGGCAATGGTTATTACATGTGGCGCATGCTCGGCG
CCGGTGCCGACAGCGTGATTGGCGTGGACCCCAACTGGTTGTTCTTCTGCCAGTTCCAGG
CGGTGCAACGCTACCTGTGCGACCCCAAGGCATGGCACCTGCCGTTCCCATTCGAGGACT
TGCCGGCAAACCTCGAAGGCTTTGACACGGTGTTTTCCATGGGCGTGTTTTATCACCGCC
GCTCGCCGATCGAGCATTTGCTGGCGCTCAAAGACACCCTGGTCAAGGGCGGTGAGCTGG
TTCTGGAAACCTTAGTGGTCGAAGGCGATCAGCAACAGGTGCTGGTGCCGGAAGACCGCT
ACGCGCAGATGCGTAATGTGTGGTTCCTGCCCTCGGTGCCGGCGTTGATGCTGTGGCTGC
GCCGTGCCGGTTTCAGCGATGTGCGCTGTGTGGATGTGAGTGTGACCACGGTTGAGGAAC
AGCGCGGGACGGCGTGGATGAAGTATCAGTCGCTGAGTGATTTCCTCGACCCTGAGGACC
ACAGCAAGACCATCGAAGGGCTGCCGGCGCCGATGCGCGCGGTGATCATCGCCAGGAAGT
AATCCACCCTCCAGCGTCAATGGAGATCAAAAATGTGGGAGCGGGCTTGGTCCCTCCCAC
GCCGGTCCTGCGTGTTTTTCAGGATGCGGGCCTGGCCCGGCGGGCTTTGAAAAACTCACT
CAGGACAGCCCCGCACTCCTCGGCCAACACCCCGCCCTCATACAGCACCCGATGGTTGAG
AAAACCCTGGGTAAAAAACTGCCCCTGGCTCTGCACGATTCCCGCTTTGGGCTCCAATGC
CCCGTACACCACTCGCGCAACACGCGAATGCACGATCAACCCCGCGCACATGCTGCACGG
TTCCAAGGTGACATACAGTGTACTGCCCACCAGCCGATAGTTGCTGATGGCCTGCGCGGC
GGCGCGGATGGCGACCATTTCGGCGTGGGCGCTCGGGTCGTGGGTGCTGATCGGGCAGTT
GAAGCCGCGGCCGATGATTTCACCGTCCTGTACCAGCACGGCGCCCACCGGCACTTCGCC
CAGCGCTGCGCCTTCGGCGGCGAGGGCCAGGGCTTCGCGCATGAAGTCCTGGTCGCGGCT
GCGGTCAATAATCGCAGCGGGGCGAATCTGGCGCATCACGCCACCTCGATGGCGGCCATC
AGGCCGGTTTCCATATGGTCGATCACGTGGCAATGGAACATCCACACCCCAGGGTTATCC
GCCACCAACGCCACGCGGGCGCGCTCGTTCTTGCCCAACAGGTAGGTGTCGGTAAAGTAC
GGGATCACCTTGTGGCGGTTCGAGGCGATCACCTTGAAGCTCATGCCGTGCAGGTGGATC
GGGTGCTGGTACTGGGTCATGTTCTTCAGTTCGAAAATGTAGCTCTTGCCCTTTTCGAGC
TTGGCAATCGGGCGGTCGGCGCAGGTTTTGTCGGTAATGTCCCAGGCCTTGCCGTTGATC
TGCCACAGGCTCGGCGGCTTGCCGTCATCGACCGATACGGTACCGACCCACTCGAAATTG
AAGTTGAGCTTTTCGGCATTGGCCAGGTCCGGCTCGGCAATCGGGTTGGCGGGCAACGCC
GGCGGCCACTCGGTGGGCGCGTCGGTGTTAGCCACCGAGCGGAAGGTGCCCAGGCGCACC
GGCCCGTTGCGGATCGACAACTCTTCACCCGCCGGCGGCGCCTTGATCGCCAGGCAGATG
CGCATGCCGGGGCCCAGCCAGTATTCCTTGCCCAGGGGGCGCGGCTCGATGGGGTTACCG
TCCAGCGCGTAGATCTGCGCTTCGACATCCGGGATGTTGAGGCGATAGGTCAGGGTGTTG
TCGAGGTTGAGCAACCGCACGCGGGTGATCTGCCCGGCCGGCAGGTCGATGACTGCCTGG
GACACGCCATTGATCGTCGACAGCCGCCCTGCCGTGCCGCCGCGCGCCGCCTCACGGGGA
ATGCTGAAGGCCACGAAGGCGCCTTCCTCGTCCACGTGCCAGCTTTTCAGGCTGAGGGTG
CGTTCGTACTTGAAGCCGGTGGGTTCGCGCTCTTCGATGATCAGCGGGCCGACCAGGCCG
CGGCCGAGTTCTTCACTGCTGTTCACATGGGGGTGATACCAGTAGCTCCCGGCGTCGGGT
ACGCGGAATTTGTAGTCGAAGTATTCGCCCGGCAGCACCGGCAATTGCGAGACATAGGGC
ACGCCGTCCATCTCCAGCGGCAGACGGATACCGTGCCAGTGGATGGTGGTGGCGACCGGC
AGGTGGTTGATGAAACGCACCCGCAGCCATTCGCCCTGGCGCACACGCAGCTCGGTGCCC
GGTGCCGACGGGCCGAAGGCCCAGGCGGGGGTCTTGTGGCCCGGCACCAGTTCCACGTCC
AACGGTGCGGCAATCAGCTCGTAGTCGTGCCCCGCCTCGGCGTCGGCGACTTTTCCCAGC
CAGTAGCGGTAGGCGCCGCCAGCGCCGGCACCGACTACGGCCAGGCCCGCAAGGCCACCC
AGGATTTGTCGACGGGAAAAGGATCGGGACACAACAACCTCACGTATCAGCCGCAGGCCA
GTGGCCTGCAAAGGGCAGATACGATACACCTGCATCGGCTAAACAGTAAGGCTTCGCATT
GCCGCAGTGGCCCGATCAGCCCTTGGCGGCCGCCAGAATCAGGGCTTTCATCTCGGCAAC
CGCGCCTTTGAAGCCGACGAACAGTGCATGGGCCACCAGCGCATGGCCGATGTTCAGTTC
GTTGATGCCCTTGATCGCGGCCACCGCTTCCACGTTGTGGTAATGCAGGCCATGGCCGGC
GTTGACGATCAGGCCTTCGCCAAGCCCGCAGTTCACACCGTCGATGATGCGCTGCAGCTC
ATTGGCCACTTCAGTGGGCGTGGTGGCATCCGCGTAACGGCCGGTGTGCAGTTCGATGGC
TGGCGCGCCGACGCGACGCGACGCTTCGATCTGACGTTCGTCGGCGTCAATGAACAACGA
CACCTCACTGCCGATTTTCGACAGGCGCTCCACGGCCGCCTTGATCCGCGCTTCCTGACC
CGCCACATCCAGGCCGCCTTCGGTGGTGAGTTCCTGGCGGGTTTCCGGCACCAGGCAAAT
GTGCGCCGGGCGGATTCGCTCGGCGAAGGCCATCATTTCTTCGGTGACGCCCATTTCGAA
GTTCATGCGGGTTTGCAGCACGTCCTTGAGCAGCAGCACATCGCGTTCCTGGATGTGGCG
GCGGTCTTCGCGCAGGTGCACGGTGATGCCATCGGCACCCGCTTCTTCGGCGTCCAGCGC
GGCCTTGACCGGGTCGGGGTAACGGGTGCCCCGGGCCTGGCGCAGGGTGGCGACGTGGTC
GATGTTGACGCCAAGAAGAATGCGATTGCTGGTGGTCACGGAAGCGCTCCTGAAAAGGGA
AAGAAACGCCGCACAGCATACACGGGGTTGTCAGGGCTTTCGAAACAACTCGCGACTGAC
CAGCGGCCGTCCGCCCAAATGCACCGCCAGGGCCTGGCGCATCAGGCGCTTGGCGGCGGA
CAACGCGCCGGGGGCGGTCCAATCGGCGTCACTCATGGCGAGCAATTCGGTGCCTTGGAA
CAAGCCCGGTTGCAGCAGGTAGACCCGCTCCAGACCGGCATCCACTTGCAGACGGTACAT
GCCGTCGGCGGCGATGGGCTCGCCGTGCAGGTCGTTGTTCAGTTCGAAGCCGTACCCCAG
GTCATCGAGCAGTCGCCATTCGAAGGCACGCAACAGCGGCTCCAGCGGACGGCCTTCGGC
CAGGGCCAGCAAGGTGGCGGCGTAGTGATCGAAGACAGCTGGGTGCGGGTCCTCGGCGGG
CAGCAGGCGGATCAGCAGTTCATTGAGGTAGAGGCCGCTGAACAACGCATCGCCATTGAG
CCAGGCGGACGTGCCGACGCTTTCCAGGCGTCCGACGTTCTTCAGCTCGCCCTTGCCGCG
AAACTCCACATCCAGGGCCACAAAGGGCCGCGCCAACGTCCCCGCCTTGCCGCGTGCGCT
GCGCAAGACTGCACGCAGACGTCCTTGAGGCGTGAGGAAATCCACCAGTGCGCTGGTCTC
ACGGTAGGCGCGGCTGTGCAGGACGTAGGCGAGTTGGCTGGGGGGCGGGGATTGGGACAT
GGGTGCTCACTGCTGGAATGCAATTTTGAAAGCTACACAAACCTAATGTCGGAGGGGGCT
TGCCCCCGATGGCAGCCGGTCAGTCACTGAGTTGTTAACTGACCCACCGCCATCAGGCAC
AAGCCCCCTCCCACACGTTCAGCCCTGCGGTGCGTTCACGTCCTTACAGGTCGCCATAGC
CCAGGGAGCGCAGTGCACGCTCATCGTCGGACCAGCCGCCTTTAACTTTCACCCACAGGT
TGAGCATGATTTTGGAATCGAACAGCAATTCCATGTCCTTGCGCGCTTCGGTGCCGATAC
GCTTGATGCGCTCGCCCTTGTCGCCAATGATGATTTTCTTCTGGCCGTCGCGCTCGACGA
GGATCAGCGCATGGATATGCAGGGTCTTGCCCTGCTGCTTGAACTCTTCGATTTCGACGG
TTATCTGGTACGGCAGCTCGGCGCCCATCTGGCGCATGATTTTCTCGCGTACCAGTTCGG
CGGCGAGGAAGCGGCTGCTGCGGTCGGTGATCTGGTCTTCCGGGAAGAAGTGCTCGTTCT
CCGGCAAGTGCCCGGCGATGACGCGCTCCAGGGCATCCAGGTTGTGACCATGCTGGGCCG
AGATCGGCATGATCTGAGCGTTCGGCAGTTGTTCCTGCAACCAGCTCAGGTGCGGCATCA
GCTCGGCTTTGTCTTCGATACGGTCTGTCTTGTTCAACGCGACGATCAAGGGGCCGGTCA
CGTACTGCACACGCTCGAGAACCATCTGGTCTTCGTCGGTCCACTTGGTGCGGTCGACCA
CGAAGATCACCACGTCGACGTCTTTCAACGCCGCCGAAGCGGTTTTATTCATATAACGGT
TAAGGGCTTTCTCGCCGCCTTTGTGCATGCCTGGGGTGTCGACATAGACAGCTTGCACGC
TGCCTTCGGTCTTGATGCCCAGCATGTTGTGGCGGGTGGTCTGCGGCTTGCGCGAGGTGA
TCGCCAGCTTCTGGCCGAGGATGTGATTCAGCAGCGTGGACTTGCCCACGTTCGGGCGGC
CAACGATGGCAACATAGCCACAGCGTGTTGCGGTTGTATCAGTCATGGCCATTCTCCACG
CCCAGGGCAATCAGTGCTGCAGCGGCCGCTACCTGTTCGGCAATACGACGGCTCACACCC
TGACCTCGGCTTTTTTCATTCAGTAAGGTGATTTCACATTCCACGAAAAATACGCGGCAA
TGGGGCTCACCCTGGATATCCACCACTTCGTAGCGTGGCAGGTCGCACCCGCGGGACTGC
AGGAATTCCTGCAGGCGGGTTTTGGGATCTTTGTTGGTGTCGACCAGCGTGAGGCTTTCG
ATCTCGGAGGTCAGCCACGCGGTGACGCGTTCCTTGGCGGCTTCCATGCCGGCATCCAGG
TAGATGGCGCCGATCAGCGCTTCAAGGGCATCGGCCAGGATCGATTCGCGACGAAAACCA
CCGCTTTTCAATTCACCGGAACCCAGGCGCAGGTATTCGCCCAAGCCGAAACCACGGGCC
AGCACGGCCAGGGTCTCGCCTTTTACCAGGCGTGCGCGCAACCGCGACAGCTGGCCTTCA
CGGGCTTGCGGGAAGCGCTCGAACAGCGCCTCACCGGCGACGAAATTGAGGATGGCGTCA
CCGAGAAATTCCAGGCGTTCGTTATTGCGCCCTGCAAAGCTGCGGTGTGTGAGGGCAAGG
ATCATCAATTCCTGATCCTTGAAGGTGTAACCGAGCTGGCGCTCGAGACGACTGAGAGAA
ACGGTCACTGTTTAGCCATACCTGGTTGATGCATATCGAGTTCGTGGCACCGGCGGCCAT
CGACGATTGACGCAGTATTCAAATTCAAATCCTGAGTGGTGCTGCATGGGGCAGGACAAA
CATTTGTCGCCACCCCAGAAAAGCATTCGGCGCTGTGTTCACAGCGCCGCTTGTATTACT
TGATCAGCCCGACCCGCGAGAAGTTCGGCAGGTGGCTGAGTTTGGGTTCCGGCCAGCTCA
TCCAGACCGCGAAGGCCTTGCCGACGATATTCTGGTCGGGAACCATACCCAGCAGCTCCT
TGGGAATGCTGGGATCATCCCAGTAGCGGCTGTCGTTTGAATTGTCACGGTTGTCGCCCA
TCATGAAATAGTGCCCGGCCGGCACCTTCCACTGGCCATCAGGCATGGCCCGGTAGCGAC
TCATTTCCTTACGGATTTCGTGCTCCACCGCCCCGAGTTTTTCCTGGTACAGCTCGGCGC
TGCCCAGGCTGTTCGGTTCGGAACCGAGCAGTTTCTCGGCAACCAACTCACCGTTGATGA
ACAGGCGCTTGTCGCTGGTGTAGCGAATCACATCGCCCGGCAGGCCCACCACACGCTTGA
TGTAGTTGACGTTCGGGTCGCTCGGGTAGCGGAACACCATCACATCACCGCGCTGCGGGT
CGCCGATTTCAATGACCTTCTTGTCGATCACCGGCAGGCGAATCCCGTAGGAAAACTTAT
TCACCAGGATGAAATCGCCGACGTCCAGGGTAGGTTTCATCGACCCCGAAGGGATCTGGA
AAGGCTCTACCAGAAACGAACGCAGCACCAGCACGATGAACAACACCGGGAAGAACGACT
TGCCGTATTCAACCAGCAAAGGCTCTTTGTTCAGCTTCTCGATCACCACGCCATCGGGCT
GGCTGACGCTGCCCTGATAGGACGCGATAGCCGCCCGCCGACGCGGGGCGAAGAACACCA
GATCGAGCAAGGCCAGAAGACCGCAAACGGCAACGGCAATGACCAGCAACAGCGGGAAAT
TTAGCGACATAGGACCTAACTATCCAACCTGAGCACCGCAAGGAAGGCTTCTTGTGGAAT
TTCCACGTTACCCACTTGCTTCATGCGTTTTTTACCGGCCTTTTGCTTCTCAAGCAGCTT
GCGCTTACGGCTTACGTCACCGCCGTAGCATTTGGCTAGTACGTTCTTTCTGAGAGCCTT
GACGGAGGTCCGCGCAATGATCTGCCCGCCGATGGCGGCCTGGATCGCGACGTCGAACAT
CTGGCGCGGAATCAGTTCTTTCATCTTTTCGGTCAACTGGCGACCTTTATAGTGCGCGTT
GTCCTTGTGCACGATCAGTGCAAGGGCGTCCACTTTGTCGCCGTTGATCAACACATCCAG
TTTCACCAGATTAGCCGATTGGTAACGGTCGAAATGGTAATCCAGCGAAGCATAGCCGCG
ACTGGTGGATTTGAGACGGTCGAAGAAGTCCAGGACCACTTCGTTCATCGGCAAATCGTA
AGTCACTTGCACCTGGGTACCGAGGAACAGCATGTCGTGCTGCACGCCACGCTTTTCGAT
ACACAGGGTAATGACGTTGCCCAGGTGTTCTTGCGGCACAAGAATATTGGCGCGCACGAT
CGGCTCGCGCATGTCTTCAATCGAAGACAGGTCTGGAAGCTTGGACGGGTTGTCGACGTA
AATCGTTTCACCGGTTTTCAACGCCAACTCGAAAATAACCGTTGGCGCGGTGGTGATCAG
GTCCAGGTCGTATTCGCGCTCGAGGCGCTCCTGGATGATCTCCATGTGCAGCATGCCGAG
GAAGCCGCAGCGGAAGCCGAAGCCCAGGGCGTCGGAGCTTTCCGGCGTGTACTGCAACGA
CGAGTCATTGAGCGTGAGCTTTTGCAGGGCTTCGCGGAAGTCTTCGAAGTCGTCGGAGCT
GACCGGGAACAGGCCTGCGTAGACCTGCGGCTGGATGCGTTTGAACCCCGGCAGCACGTC
GACGTCCGGGGTGGAGCTCAAGGTCAGGGTGTCGCCGACCGGGGCACCGTGGATGTCCTT
GATACCGGCGATGATGAAGCCTACTTCGCCGGCTTTCAGATCAGTGGTCGCGGTGTGCTT
GGGGTTGAAGACACCGACGCTGTCCACCAGGTGGATCTTGCCGGTGGACTTGACCAGAAT
CTTGTCGCCCTTTTTCACACGGCCGTGGCGCACGCGTACCAGGGAGACAACCCCCAGATA
GTTGTCGAACCAGGAGTCGATGATCAACGCTTGCAGCGGATCTTCGATGTTGCCGGTTGG
GGCAGGAATGGTTTTGACCAGGCGCTCGAGGACTTCGTCGACACCCAGGCCGGTCTTGGC
GCTGCACTCGACGGCGTCGGTGGCGTCAATGCCGATGATTTTTTCGATTTCTTCTTTGAC
GCGTTCCGGATCGGCCTGTGGCAGGTCGATCTTGTTCAGCACCGGCATCACTTCCAGGCC
CTGCTCGATGGCCGTGTAGCAGTTGGCCACGGACTGGGCTTCTACGCCCTGGCCTGCGTC
CACCACCAACAGCGCGCCTTCGCAGGCCGCCAGAGACCGGCTGACTTCATAGGTGAAGTC
GACGTGGCCTGGGGTGTCGATGAAGTTCAGCTGGTACCGGATACCGTCTTTGGCGGTGTA
GTACAGAGTAACGCTGTGGGCCTTGATGGTGATCCCGCGCTCGCGTTCGAGGTCCATGGA
ATCCAGTACCTGGGCTTCCATTTCACGCTCGGCAAGGCCGCCGCACATCTGGATGAATCG
ATCGGCCAGCGTCGACTTACCATGGTCAATGTGGGCGATGATGGAGAAATTGCGGATATG
ACTCAAATCACTCACGGATCAACACTCAAAAAGGCTGCAGGCAGATTGCCCGCTGAAAAA
TAGCCGGGAATTGTACCTGATGCTCAGGCCAGACGTCATCTTTGCTGACAGGAACAAAAA
TGCCCCGATCGCTCGACCGGGGCATTTTTTGTTCATAAGCGCGGTATCAACCGGCGCGGC
GCAACAGCCAGAACCCGGCCAGGGCGCAGATGGCGGTGGGCACCAGCACCGCAAACAGCG
GCGAGAAACCGAACACCAGACTCGACGGGCCGAGCAAGTCCTGGGCGATGCGGAAAGTGA
AGCCCACCAGCACACCGGTAAACACACGCTGACCCAGGGTCACGGAGCGCAGCGGGCCGA
AGATAAACGAGATAGCCATCAGCACCAGCGCAGCGGTCACTACCGGCTGCAGCACCTTGA
CCCAGAACGCCAGCCAGTAACGGCCATTGTTCAAGCCCTGGTCCTTAAGGTAGTGGATGT
AACCCCACAACCCGGAGATCGGCAGACTTTCGGGGATCATCACCACGGTATTCAGCAATT
CGGGCTTGAGGGCGATATCCCACTCTTCGCTTGGCACATTGATCACTTCGGTGCTGGCCT
TGGTGCCTTGGCCGACATTGCGGAAGTACGTGGTGGTGATATCGGTCAGTTGCCACTTTT
CATCGCTGTATTGCGCACGTTTGGCGAAGCTGGACGACAACATGTGACGCTCTTTGTCGA
ACGTGTAGCGGGTCACACCGATCAACAGGCCGCCGGGCTGCACGGCGTTGATGTGGATAA
ATTCGTCACCCTGACGGTGCCACAGGCCGTGCTTGGAGCTTTGTGCATCCCCCGAACCCT
GGGCCAGGGCGCGATTGGCCTGGGCGGTGGTTTCGGCCGGCGGCGCAACGTATTCACCAA
TCAGCACGCTGCACAGCATCAGCAGCAGCATCGGTTTCATCACCGCCCAGACGATACGCC
CGATGGACACACCGGCGGCGCGCATGATGGTCAGTTCGCTGTTGCTGGCCAGGCTGCCGA
GGCCGATCAGGCAGCCGATCAGCGCCGCCATCGGCATCATGTCGTACAGACGACGTGGCG
CGGTGAGCGCCACATAGCTCATCACGTCCCACACGGTGTAGGTATCGCTGACGTTGCCCA
CTTCGTCGATGAAAGCGAACAGCGAGGCCAGGCCGAGGATAATGCCCAGTACCGCCAGGA
TGGCGATCAGGACGCTGCTACCAATGTAGCGATCGAGCTTAGCCACGAGCCAACTCCTTC
TGGCCACGACGGCTCATCATTTTCAAACGGATAGGTTCCCAGTAGAGCAGGCCCAGACCG
ATCATCAGGAAGATCCCGTGCACCCACCACAGGCCCAGAGTCGGCGACAGCTTGCCTTTC
TCCAGCGAGCCACGGGCGGAAATCAGGATGGTGAGGTAGGCCATATATAGCAGGATTGCC
GGCAACAGCTTGAGGAAGCGGCCCTGGCGCGGATTGACGCGCGACAGCGGCACGGCCATC
AAGGTCACGATAAACACCAGCAACGGCAGGGAAATACGCCATTGCAATTCGGCGATGGAA
CGCAGCTCCTCACTGCCGAACAGGTCTTGCGTAGGGATAGCATCACGGTCGGTGACTTCG
CTGCTGACGTCCGGGCGGGCAAGCATCACGCCATAGGTGTCGTACTTGATCGCGCGGTAA
TCGGCCTGGCCGGGGCTGCCGTCATAGCGATAGCCGTTTTCCAGGATCAGGTAGCGACTG
CCATCCGGGCGCACTTCCTGGCGACCGGAGTCGGCCACCAGCACGGAAATACCACGGTCT
TTCTTATCCTGGCCCAGGCGTTTTTCGGAGATGAACACCCCGCCCAGGTTGGCGCGGTCT
TCGGTGAGGGTTTCGGTGTAGGTCACCCGGGTGCCGTCATTGAGCGCCTGGAAGCGGCCC
GGCTCGAGGGTGTCGAACTCCGTCATCGCGTCCTGTTTGTTCAGCACCAGCTGAAACTGC
ATGGCGCCCTGAGGCGCCAGGCTCAGGCTCAGCCATGCGACGATGAGGGCAACGCCGGCG
GCCGGGATCATGGTCATGCCCAGCAAGCGCTGCTGGCTCATGCCGGTGGCCGAGAGCACG
GTCATTTCGCTTTCAAGGTACAGGCGGCCATACGCCAGCAGGATCCCGAGGAACAGGCCC
AACGGCAGAATCAGCTGCAGGAACCCCGGCAGGCGAAAGCCCATGATCAGGAACAGCGAG
CCTGGGTCCAGCGCGCCGGAAGCGGCCTGGGCCAGGTATTTGACGAAACGACCACTCATG
ATGATGACCAACAGCACCGCACTCACGGCACTCAGGGTCAACAGGACTTCGCGGGACAGA
TAACGGAAGACGATCAAACCAGACACTCCAGGGTTGTCAGGCTAAGGCGGCCAAACAAGC
AAGCATACCGAGTCAGCCCGTTTACAAGGGCCGGCTAAAAAGATGGCGCATTATCCTGTG
ATTGGCCGCGCCTGTCACTGCGCAACCTCACCCACGCGCACAAAGCGTGCGCCAAGGGTT
GTCAGGCTTCGCCTGCGCGGTTCAAACTGCGGCCTTTGTCGCTGGCGGTTTACACGCCTG
CCACGCTTTAAAGCCTGGGTACAAACGCCAGGCTCTCAGACCTTTATAAGGGACCCGAAA
ATGGAATTGGTTGTAAAAAGCGTTAGCCCTGAAACGTTGAAAACCGCCACCCTCGTGGTC
GCCATCGGCGAAGGCCGCAAGCTTGGCGTTGCCGCCAAACAACTCGATGAACTGAGCGGC
GGCGCCATCAGCGCAGTGCTCAAGCGCGGCGACCTGGCCGGCAAGGTCGGCCAGAGTCTG
CTGCTGCAAAGCCTGCCGAATCTCAAGGCCGACCGCGTATTGCTGGTGGGCGTGGGCAAG
GACGACGAACTGGGCGACCGCCCGTTCCGCAAGATCATCAGCGGCATCCTCGGCACCCTC
AAGGGCCTGGGCGGCGGCGATGCCACCCTGGCACTCGATGAAATCGTGGTCAAAGGCCGC
GACAGCTACGGCAAGACCCGCCTGCTGGCCGAGACCCTGGTAGACGGCGTTTACATCTTC
GACCAGTTCAAGAGCCAGAAAGCCGAACCCCGCGCGCTGAAGAAAATCACCCTGCTGACC
ATCAAGGCTGCCCAGGCTGAAGTCCAGCGCGCCGTGAACCACGCCACCGCGATTGCCAAC
GGCATGTCGTTCACCCGCGACTTGGGCAACCTGCCGCCGAACATCTGCCACCCGACTTAC
CTGGGCGAACAGGCCAAGGCCTTGGGCAAAGAGTTCAAGGGCCTGAAAGTCGAAGTGCTG
GACGAGAAAAAGATCAAAGAACTGGGCATGGGCTCGTTCTACGCCGTGGGCCAGGGCAGC
GACCAGCCGCCACGCCTGATCGTGATGCAATACAACGGCGGCAAGAAGTCCGAGAAGCCT
TACGCCCTGGTCGGTAAAGGCATCACCTTCGACACCGGCGGCATCAGCCTCAAGCCGGGC
GCGGGCATGGACGAGATGAAATACGACATGGGCGGCGCCGCCAGCGTGTTCGGCACCCTG
CGCGCCGTGCTGGAACTCAAGCTGCCGATCAACCTGGTGTGCATCCTGGCGTGTGCCGAA
AACATGCCGAGCGGCGGCGCGGCTCGCCCCGGCGACATCGTCACCACCCTGAGCGGCCAG
ACCGTCGAGATTCTCAACACCGACGCCGAAGGCCGCCTGGTGCTCTGCGACGCCCTGACC
TACGCCGAGCGTTTCAAGCCGCAGGCGGTGATCGACATCGCCACCCTGACCGGCGCGTGC
ATCGTTGCACTGGGCTCCCACACCTCCGGGCTGCTGGGCAACAGCGATGAACTGATCGAG
CAACTGCTCAGCGCCGGCAAGGCCGCCGACGACCGCGCCTGGCAACTGCCGCTGTTCGAT
GAGTACCAGGAACAGCTCGACAGCCCATTCGCCGACATCGCCAACATCGGCGGGCCAAAA
GCCGGCACCATCACGGCGGCCTGCTTCCTGTCGCGCTTTGCCAAGAACCTCAACTGGGCG
CACCTGGACATCGCCGGCACCGCCTGGACCAGCGGCGGCAAGGACAAGGGCGCAACCGGC
CGCCCGGTTCCCCTGCTGACCCAGTACCTGCTGGACCGCGCCAAAGCCTGAAACTGAAGA
TGCCGGGGCGGCGAGCATGCCGCTCCGGTCTCAGGAACCGCAATGACCCAAGTCGACTTC
TATATATTGCCCAGCGCCGACCCGCTCGCGCGCCTGGACTTTGCCTGCAAACTGACCGAA
AAAGCCTGGCGCATGGGTCACCGCATCTACCTGCATTGCAGCGATGCCGCCCAACGCGAC
GAGCTTGACGCCCGCCTGTGGCGCTTCAAGGGCGAAAGCTTCGTGCCCCACGGTCCTGCC
GAGTCAGAACCTGAAGGCCACGTCGTGCTGGGATTGGGCGACAGCTGCGGCGATCATCAC
GACCTGCTGGTCAACCTGGACCTGAAAGTACCGCCTTTTGCCAAAGCCTTTGCCCGCGTG
GCGGAAGTGGTGGTGGAAGATCCGGCTATTCGTCAGGCCGCGCGGGAGAGTTTCCGTTTC
TACCGCGAACAGGGCTATCCTTTGCAGGATCACCGGCTACAACGACTTTGAGCACACGAT
GGACACTTCCAAGCCTGTAAAAAAAGACGACCACCTGCTGGACGACCTCGAGTCGATCCG
CCAGTTGCTGGGTGATGACGGTTTGCAGCCGCCGCTGTTGACCGAATCGGCCGATGGCGA
AGTACAGATTCCGCTGCTGTTCGACATGGTCGGCGGCAAGCCTGCCCCGGCAGTTGTCGA
GCCGCCTGTCCTGGACGCGGCGCCTGTGGCCGTTGCCGCCGAAAAAACCCAGGACGCCCT
GCTGCTGCACCTGGACAACGAACTGCGCGCCGCCGCGCAACTGATCATGCAAGACGTGAT
CGATGACTTTGCCCCGCATATCGAAACCGAGATCAAGCGCCGGATGGATGCGCGCATGGA
ACGGCTGATCGCCGCAGCCACAAATAACTAGCCATAAGCTGCAAGCGCGAACACTGCGAC
CCGCTTGCAGCTTATAGCTTGCAGCTGCCTCACCCCTTATACTTGTCGGCTTTCCTGAAT
AAATGCCAACTAGGGTCCCGCCGCGCATGGATAAGACCTACCAGCCGCACGCAATTGAAA
CTTCCTGGTACAACACCTGGGAGTCCGAGAACTATTTCGCTCCGCAAGGTGCGGGCGAGT
CCTACACCATCATGATCCCGCCACCGAACGTCACTGGCAGCCTGCACATGGGCCATGGCT
TCAACAATGCGATCATGGATGCGTTGATCCGTTTCCGCCGCATGCAGGGTCGCGACACCC
TGTGGCAGCCGGGTACCGACCACGCCGGTATCGCCACGCAGATGCTGGTGGAGCGTCAAC
TCGAAGCCACCGGCCAGAGCCGCCACGACCTGGGTCGCGAGAAATTCCTGGAAAAAGTCT
GGGAATGGAAAGACCAGTCCGGCGGCAATATCAGCCGTCAGATCCGTCGCCTGGGCTCGT
CCGTCGACTGGAGCCGCGAGCGCTTCACCATGGACGACGGCCTGTCCGAAGCCGTGAAAG
AAGCGTTCGTGCGCCTGCATGAAGACGGCCTGATCTACCGTGGCAAACGCCTGGTCAACT
GGGACACCAAGTTGCACACGGCGATTTCCGACCTCGAAGTGGAAAACCACGACGAGAAAG
GCTTCCTGTGGAATCTCAAATACCCGCTGGCCGACGGCGCCAAGACCGCCGAAGGCAACG
ACTACCTGATCGTCGCCACCACCCGTCCGGAAACCATGCTCGGCGATGCCGCTGTCGCGG
TTAACCCGAACGACGAGCGCTATCAGGCACTGATCGGCAAGTTCGTCGAGCTGCCACTGG
TGGGTCGCCGCATCCCGATCATCGCGGACGACTATTGCGATCCTGAATTCGGTACCGGTT
GCGTGAAGATCACCCCGGCCCACGATTTTAATGACTACGAAGTCGGCAAGCGCCACAACC
TGCCGCTGCTGAACATGTTCGACAAGAACGCCGCCGTCCTGCCGGCCTGCCAGGTGTTCA
ACCTGGACGGCACGCTGAACGAGAGCATCGACGGGCAGATCCCGGCCGAATACGCCGGCC
TCGACCGTTTTGAAGCGCGCAAGCAGATCGTGGCCGCATTCGACGCCATTGGTTTGCTGG
TCAGCGTCGACGACCACGCGCTGAAAGTGCCCAAGGGCGACCGTTCCGGCACCGTGATCG
AGCCGTGGCTGACCGACCAGTGGTACGTCTCCACCAAGCCGTTGGCAGAACCTGCGATTG
CTGCCGTGGAAGACGGTCGCATCCAGTTCGTGCCTAAGCAGTACGAAAACATGTACTTCT
CATGGATGCGCGACATTCAGGATTGGTGCATCAGCCGTCAACTGTGGTGGGGCCACCGCA
TTCCGGCCTGGTACGACGAGTCGGGCAAGGTCTACGTTGGCCGCGACGAAGCCGAAGTGC
GTGCCAAGCACAACCTTGGCGCGGACGTGGTGCTGCAACAGGACAACGACGTACTGGACA
CCTGGTTCAGCTCGGGCCTGTGGACCTTCTCCACCCTGGGCTGGCCGCAGCAGACCGAAT
TCCTGAAGAAATTCCACTCCACCGATGTGCTGGTCACCGGCTTCGATATCATTTTCTTCT
GGGTTGCCCGGATGATCATGCTGACCATGCACCTGGTGAAGAACGAGGACGGCACGCCGC
AGGTACCGTTCAAGACCGTGTACGTGCACGGCCTGGTGCGTGATGGCCAGGGTCAGAAGA
TGTCCAAGTCCAAGGGCAACGTGCTCGACCCGCTGGACATCATCGACGGCATCGACCTGG
AAACCCTGGTGCAGAAACGCACCTCGGGCCTGATGCAGCCGAAACTGGCGAAAAAGATCG
AGAAGCAGACCCGCGACGAGTTCGCCGACGGCATCGCCAGCTACGGCACCGATGCCCTGC
GTTTCACCTTCTGCTCGCTGGCGTCCACCGGTCGCGACATCAAGTTCGACATGGGCCGCG
TTGAAGGCTATCGCAACTTCTGCAACAAGATCTGGAACGCTGCGCGCTATGTGCTCGATA
AAGGCGAAGACTGCGGCCAGAACGGCGAAGCCTATGAGTTGAGCCTGGCCGACCGCTGGA
TCATCTCGCAACTGCAACGCACCGAAGCCGAAGTGACCCGCCAGCTCGACCAGTTCCGTT
TCGACCTGGCGGCGCAGGCCTTGTACGAGTTCATCTGGAACCAGTATTGCGACTGGTACC
TGGAACTGTCCAAGCCGGTGCTGTGGGACGAAAACGCGCCAATCGAACGCCAGCGCGGCA
CCCGCCGCACCCTGGTGCGCGTATTGGAAGTGGCGCTGCGCCTGGCGCACCCGTTCATGC
CCTTCATCACCGAAGAAATCTGGCAGCGCCTGGCGCCGCTGGCCGGTATCGAAGGCAAGA
CCATCATGCTGCAACCTTGGCCGGTGGCCAACGAAGCGCGCATCGATGAGGCGGCCGAAA
GCGATATCGAGTGGCTCAAGACCCTTATGCTTGGCACACGTAACATCCGCGCCGAGATGA
ACATCGGGCCAGGCAAGCCGCTGGCGGTGTTCGTGAAGAACGCCAGTGCCGAAGACCAGC
GTCGCCTGGCTGAAAACGAGGCACTGCTCAAGAAGCTGGCGAAGCTGGAGTCGATCACCG
TATTGGCCGAAGGCGCCGAAGCACCGTTGTCCGCCACCGCACTGGTCGGCGAGATGGAAG
TGCTGGTGCCGATGGCCGGCCTGATCGACAAGGGCGCCGAACTGGCCCGCCTCGACAAGG
AAATCCTGCGCCTGCAAGGCGAAGTGCAGCGGGTCGGCGGCAAGCTGTCCAACGCGGCGT
TCGTCGACAAGGCGCCGGCTGAAGTGATCGAGAAAGAACGCGCCAAACTGGCCGAGGCTG
AGCAGGCCCTGGGCAAGTTGGCCGAGCAACATGCGCGGATTTCCAGCCTGTAAGGCTTGA
ACCGTGTGAAAAAAGAGACTTTAGAGTCTCTTTTTTTTGGCCCTGTGAACCCGATCAATG
TGGAAGGCATGTAGGCCCCCAACCCACATTTGACCGGGTTACCCTCAAGATGTGTGACAA
TGCCCACCACTTTGAGCCAACACCAGAATCAACATGACCGCCCCCACTACGCCCAAACCT
GCACGCAAGAAGCCTAAAACCGCCGCCACGGCCAAACCCGTCGCGCCGCGCAAAGAGGCT
ACCCTGCACCCGCGCAACCGCCACACGGGGCGTTACGACTTCCCGGCGCTGATCAAGACC
ACGCCGGAGCTGGCGAAATTCGTGATTCTCAACCCCTACGGCAAAGAGAGCATCGACTTC
GCCAGCCCCGATGCAGTACGCGTGTTCAACCGGGCGTTGCTCAAGTCGTTCTACGGTATC
CAGCACTGGGACATCCCGGCTGACTACCTGTGCCCTCCGGTGCCTGGGCGCGCGGACTAT
GTGCACTTCCTGGCCGACCTGCTGGCCGGGGTCAATGAAGGCAAGATCCCACGGGGATCC
ATCGTCAAAGTGCTGGACATCGGCATGGGCGCCAACTGCGTCTACCCGCTGATTGGCTAC
ATGGAGTACCGCTGGAACTTCCTCGGCTCCGAAGTCGACCCAATCGCGGTGGCGGCGGCC
AAGGCCATCGTGCAGTCCAATGACCTGAGCAAGGTCATCCAACTGCGTCAGCAGGACAAC
CCCAAGCACATCCTGTTGGGCCTGCTGGAGCCGGGTGAGCGTTTTGACCTGACCATGTGC
AACCCGCCGTTCCACGCCTCAATGGACGAAGCCACCAAAGGCAGTGAGCGCAAGTGGCGC
GCCCTGGGCAAGGCCGATCCCAAGCGTAAACTGCCGGTATTGAACTTCGGCGGCCAATCG
GCCGAACTGTGGTGTGAAGGCGGCGAAGCGCGCTTTGTGACGCAGCTTATCGCCGAGAGT
GCGCACTTTGCCCACAAGGTGTTGTGGTTCAGCACCCTGGTGTCCAAAGCGTCGAACTTG
CCCGCCATCGAGATCGCCCTGAAAAAAGCCGGCGTGCTGGAAAGCCAAGTGGTGGAAATG
TCCCAGGGTCAGAAGCAAAGCCGTTTCGTGGCCTGGACCTTCCAGACCAAAAACGAACAG
CAGATCTGGCGCCAGCGCTGGGTGCGCGACTAACCCTGTGGCGAGGGCGCTTGCCCTCGC
CACAGTAAAAACGCAGGCAACAAAAAACCGTGCCCGGATCGCTCCGGAGCACGGTTTTTT
TTGCTGCGTCTTACTTGTTAACAGCGTCGGTCAGGCCTTTGGCCACAACCAGCTTGATAA
CTTTCTTAGCAGCGATTTCGATGGCAGCGCCAGTCGAAGGGTTACGGCCAGTACGGGCTG
GACGCTCGGTCACTTTCAGTTTGCCAACACCTGGCAGAGTGATTTCGCCGCCGTTTTCCA
GCTGATCAGCAACAACTTGGCTCAGTTGGTCCAGCAGAGCGCGCACGGTAGTTTTCGGTG
CGTCTACTGCTTCAGCCAGGTCAGCGATCAGTTGGTCTTTAGTAATAGCCATTGTGGTGT
TCCTTCCCTATCAAATTCATATGGATTGCAGAGTGCAGTGTCAGCCGTCGAGCCCGACCG
TCTAGGTCTGGCACCCCAGGCCATAACCTCGGAGATCGGGGTTATAGATGCTTGAAACGG
GGATTGGTTCGACCTGACAGATGCTGAATGCACGCTTAACGCCGATACGTGGCGTAAGAC
GGGGCAAAACTAGCACAGAGACGGGGAAATATCCGCCTCTACCTACCCAATTGGTCAGCT
TTATCGCTCTAAACCGTGAAAAAAGGGCATATGCCCCGTCGGACAGTGTTCAAAACCGCC
TTCGACGCGTGTCTTGGCCAATGGGTGCGGTACACTGGGCGACTTTTTGGGGAGGCCGAC
CGCTCCCCTTCAACCAGCCGAGAAGCCTATGCCGATCCGTCATTGCATCGTCCACCTGAT
CGACAAAAAACCCGACGGCACGCCCGCAGTTCTGCATGCACGCGATTCGGAGCTGTCCGA
ATCGGCGGCCATCGAGAACATGCTTGCCGACCTCAACGAGAGCTACAACGCCAAACAAGG
CAAGGCCTGGGGTTTCTTCCATGCCGAGTCCGGCGCGCACCCGTTCAGCGGCTGGTTGAA
GGAGTATTTCGATGGTGGCCAGGATTTCACCACCTTCAGCCGCACCGCGGTCGAGCACCT
GCAGAAGCTGATGGAAGAGTCCAACCTCTCCACCGGCGGCCACGTACTGTTTGCCCACTA
CCAGCAAGGCATGACCGACTACCTGGCGATCGCCCTGCTGCACCACAGCGAAGGCGTGGC
GGTGACCGACGAGCTGGATGTGACGCCCTCCCGTCACCTGGACCTGGGCCAACTGCACCT
GGCGGCACGGATCAACGTGTCCGAGTGGCAGAACAACAAACAGTCCAAGCAGTACATCTC
GTTTATCAAAGGCAAGAACGGCAAGAAAGTCTCGGAGTACTTCCGTGACTTTATCGGCTG
CCAGGAAGGTGTCGACGGGCCGGGCGAGACCCGCACCCTGCTCAAGGCCTTCAGTGACTT
CGTAGAAAGCGAAGACCTGCCGGACGAGTCGGCCCGCGAAAAAACCAAGACTCTGGTGGA
CTACGCCAGCAGCCAGGCCAAGCTCGGTGAGCCCATGGGCCTGGAAGAACTGTCGGGCTT
GATCGATGAAGATCGACCAAAAGCGTTCTACGACCACATTCGCAACAAAGACTACGGCCT
GTCGCCGGAGATCCCGGCCGATAAACGCACCCTCAACCAGTTCCGCCGCTTCACCGGCCG
CGCCGAGGGCCTGTCGATCAGTTTTGAAGCGCACCTGCTGGGCGACAAGATTGAATACGA
CGAAGCGGCCGGCACCCTGATCATCAAGGGCCTGCCGACCCAACTGACCGACCAGCTCAA
GCGCCGCAACTGATGCTTGGCGGGGTCCTGAAAAAAGTCCTGCTGGTGTTGCTGGTTGTG
GTGGTGATTCAGAACTGGGGCAAGATCGAGCGGCTGTTCAACCCCTCGCAGGTGGTATCG
GAGCAGGTCCGCACGTCGGCGCGGGTGGTGCTCTATGCCACCGGGTGGTGCGGCTACTGC
AAGCAGATCCGCCGCTTCCTGGACCAGAAAGGCATTCCGTACCAGGCGTTCGATATCGAG
AAAGACGCCCAGGCGCGCGAAGCCTATGAGGCGCTGGGCGGCGGCGGGATTCCGTTCGTG
GACGTCAATGGCACGCTGATTCGCGATTACGACCCTAAGGCGATCATGGCGGCGCTGAAG
TAGTCAGCGCACCACGATCATCCGCCCCAGCACCGTGTGCTGCTCAAACCCAAGCACCGC
CTGCAACGCGTTCAACACCGCCTGCGGGTCTTTGCTCGGGAAACTGCCGCTGACGCGCCT
GGCGCCCATGTCTTCGTTGAGCAACAGGATGCGGCCTGGGTAGTAACGGCGCAGATCCTT
GATCACATCGGCCAACGGCGCCTTGTAGTAGTTAAGCCATCCCTCGCGCCAGGCCAGGCG
CGATTCGCTGTCCACCGCATGCAGCGGTTCAGCCACGCCATCGGCGTAGGCCACTTGCTG
GCCGGCCGTGAGCACTTGCTGCGCGCCCTGGCTCGAAGGGGTCACGCCCACCCGGCCGGA
CAACACGGTCACCTGCGCCCCTGCCGGTTGCAAACGCACCTCGAACTGCGTGCCGAGGAC
CCGTGCTTCGCCGCTGTCCGCCGTCACCACAAACGATTCACCGGTGTGGGTCACACTGAA
AAAACCAGCGCCGCGGCGTAATTGGATATGCCGCTCGCCATGGCTGAAATCCACCGCTAT
GGCGCTGTCGGCGTCCAAGGTGACCTGGGTTTTATCCGCCAGGGTGACGGTCTTCACTTC
CCCCGGTGCCGTGACGTAATCGGCGCCAAAATCATCGACCCAGCGCGACGGCTGCCAGCC
GACTCCCATCGACACCATCACCAACAGGCAGGCGGCCATGGCCAAGGCGCCGGACCAGCG
CAGCGCACGGGAGCGCTTAGCGGTGTTCATCGCATTGAGATAGCCCTGCAACGCCAGTGC
GTCTTCGTCGGCCAGGGCGCGCGCCGGTACTTCGCTCAACTCCCACAGCACCTGGGCCTG
GGCATAGGCCTCGACATGGGCGGGGTCGGCACGCAGCCAACGGCTGAAGGTGGCTTGGTC
GCCGCTGCTGGGCTGGTCATGCAACAGGCTCAGCCAGGCCAGCGCGGCATGTTCCTGGTC
GGGCGTGGGAGTGACGTTCACGGTGCTTTCCCTGGCGTGCGTGGGGGCGATGGCTCACGA
AGGCTGGCCTTGCAGGCTTCGAGGGCACGCATCATATGTTTTTCCACGGCACTTTGGGAC
AGGCCCATGGCCTTGGCGATTTGCGCGTACTTGCGGCCGTGGATGCGGTTGAGCAGGAAA
ATCTGGCGGGTGCGTTCCGGCAGGCTGCGCAAGGCGGCTTCCACATGGCGCAAATCGTTG
CCCGCTTCCAGCGCTGCCTGGGGTTCGGAGCCTTGGTTGTCCTGCTGCTCGGGCAACCAG
CCTTCGCTGCTGCGCGCCCGGGCGCCTTCACTGCGCAGGTGGTCGATAGCGATATTGCCG
GCACAGCGCAGCAGGTAGGTACTGAGCTCTTCGACTTGCACCAGCGGCCGACGCCAGAAA
CGCAGGAACAGGTCCTGTACCAGGTCGGCGGCCGTGGCGCGACAGCCCACACGTCGACTC
ACCAAGGCTTCCATTTGCGAGCGCTGGGACAAAAACACCTGCAAAAAATGCGCACGCCCA
CCCGCCGCTTCAGCCTGTGGGCTGTCCTCGGATTCGGGTGGGGTCATGGTCATCATGGCA
GGGGCTCAGAGGGTGGCGAACGCCGCAACGGGACTTGCCAGCAGGCCGACACCCGCCAGG
ATCAAGGCCAGCCGTGGCCGATACGGCAACAAGAGCACCAGCAGCAGCGCGCTGAGCATC
AATACCGCGCACCAGTGCACCAGGCCCAGGCCCCAGCCGGCCGCGCTCACCGCCGGCCAG
ATCGCAACGGTCAGCAACAACCACCCCGCCGCTCGCAACCCCAGACGTCGACGCGGCGAT
GGCTTGCTGCGCAGCAGTTCACCATGGTGGCGATCGGTGCCCAGGCACAACGCGGTAAAC
CCGGCGTAGCACATCAGCAGCGTGAGCAGCATTCAGTGCGCCTCCTGCTTGAGGTTGAGT
ACGTCCGCCCGGTGCGCCTTGGACCGAGGCGCCAGGCGCTGCTGCATCTTCCAGGCGGCC
CAGGCGAGGAACACGCCGCTGGTCAGGCATGTCAGGTCGAAACCGGCCATGGCCCAGTCC
CCCCGGGCCAGTGAAACGCCCATGTGTTGATCGGTGGTCAGGGCATTGAGCACGGGCACC
GCCATGAACAGCAGTGCGCCAACACTCAATTGCTCGACCCACGCCCGGCGACCCCGGCGC
AGCATCGCGTGCACCAGGCTCAGGCCCCAGACGATAAAGAAGCTCTGCACTTCCCAGTCG
GAACGCGCGGCGAAGCTCACCGGCAGCAGGCGGTTAGCCCAGAAGAACGCTGCGATGGCG
ATCAGCAGTCCAGACATGCTGGCGATGTTGAGCACTTCCACCAGCCGCAGCTCAAACGGC
ATCACTGCCGTTTTTGCGTGCTTGAGTTGACGTTTGCCCAGCCAGATCACCAGCCCGGTG
CCGATCATCGCCGTGCCCGCCAGGCCGCAGATAAAGTACAGCCAGCGCAATACCGGCCCG
GCGAAATGGCCCATGTGCAGGCCGAAGAAGCTGCCTGCGACGAGCGTCGGCAGCGATCCT
TCACCGCTGACCCGCAACAACTCACCGGTGGCGCCGTTGAATTGCACCACGCTGCCGAAG
TCATGCACCACGTTGTCGGATCCGGCGCGGGACACATTGACGGAGGCGTTCACATCACTC
GGATTATTCACGGCGATACGCCCCACATGCCCACCCGCCCACTGCGCACGCGCTTGCTCG
TACATCGGCAGCAGCGGCAGCAACTTGCCCGGTGAACCCTGCGCCGGCGCATTGTTGCTG
GCGGGGAAAAGCTCACTGAAAAAGGCGCGGCTATTACCGTCGTAGGCGGCGAGGATCGGC
GCCGGCATCACCATTGTCATAAAGATCACCAGGCTGCTGAAGGTGATCATCAGGTGAAAC
GGCAGCACCAGGACGCCCACCGCGTTATGCCCATCGAGCCAGGAACGCTGGCCTTTGCGG
GGACGGAAGGTGAAAAAGTCCTTGAAGATTTTCTTGTGGGTGATGATGCCGGTGATCAGC
GCGACGAACATAACCATCGCCGCGATAGTCGATAGCCAGCGGCCCCAGGGATAGGGCATT
TGCAGCTGGAAGTGGAAGCGATAGAAGAATTCCCCACCCATGCTTTCGCGGGCTTCTACG
GCTTTCCCGCTGACGGGATCGAGGGTTTTACGCGTGAAATCACCGCGCTTGCCGGGGTCG
ACCTTGTTTTGCCACATCACCGACAGGCCAGGGTTACGGCTGTCCGGCAGGGTGATAAAC
CAGCGCGCAGCACTCGGCGCGACTTGCTGCAGGTAGTGTTGCGCGACGCTGAGGCTGCGC
GCATCGTCCAACGGGTGGGCGACCACTTCGGGCTGCATCCAGTGGCTGGTCTCATCTTTG
AAATAGGCCAGGGTGCCCGTAAGAAAAATCGCGAACAGCAGCCAGCCGAAGATCAATCCG
GCCCAGGTGTGCAACCAGGCCATGGACTGGCGGAATCCCTCTTTCATGTGCGCGTCATCC
AAAAACCGACACCCGCCAGGGTGGCGAACGCTGCGCTGGGCAACAGCACGCCCACCCAGG
CGCGCCACGCCGTACGGCAGGCAAAGCACCACAACACCGCCAGCAGGTAGAACACAAACG
AACTCATCATCCCGATGATTACCGCGTCAACGCGCGCGGCCGGCAGCCACAGCGCCAGGC
AGACACTGGCCAGGGACGCCATCAGGTAACCGCCAATCACCGCGGCCAACACGCGCGAGG
TCACGGCGAAACGATAGGCAAGCGGCAGTGAGGGTTTGCTCTTCATGCGGGAGGCGCCAG
GTTAATCAGCCCGCGATATTAATGATAAATATTCTCATAAGCAAAAAAGAACGGATGAAT
CACCTGCCCCGGCGCATTGCCGAACCGGACCACGCCCCCTACAATGCGAACAATTCTTGT
TCTCTGAAGCATGCCGATACTTGCGGAGTGTTTGCGTTGAGCGTGTCCAACACCGTCGAA
GTTTTGTACAACGACCATCACCACTGGCTCACCGGCTGGTTGCGACGCAAACTCGGCTGC
CCGGAAAGCGCCGCAGACCTGGCGCAAGACACGTTCATCCGCGTACTCACCGCCCGCGAA
GCGCCCACCTTGGTCGAACCGCGCGCCTTTCTCACCACCGTCGCCAAGCGAGTGCTGTAC
AACTTCTACCGCCGCCAGGATCTGGAGCGCGCCTACCTCGATGCCCTGACGCAGATGCCT
GAACACGTGGCGCCGTCCGAAGAAGAGCGCGCGATCATTCTGCAAACCCTGGTGGAGCTG
GACCAACTGCTCGACGGTTTGCCCATCCCGGTCAAACGCGCCTTCCTGCTGGCCCAACTC
GACGGGCTGACCTACGCGCAAATCGGCGCCGAGCTGGGCATTTCCATCGCCACCGTCAAA
CGCCACCTGCATAAAGCCGCCATGCGCTGCTACTTTGCCCTATGAACATCTCGACCCAGG
TTGCTGAACAAGCCGTGCACTGGCTGATGGAAATGCAGCAAGGCGCGCTCAACCCGCGCC
AGCAGGCCGCCTGGCAACATTGGCTGAATGCCCACAGCGAACACCAGCGCGCCTGGGACC
ACATCCAGCGCGTCAACAGCCGCCTGCGCGGCATGCCCTCGCCCCTGGCTCACGCGGCGT
TGAACGCGCCGACCACCACCAGCCGACGCCAGGCGCTGAAGTTGCTGCTGATCCTTGGCG
CCGGTTCCGCCGCGGCCTGGAGCCTGCGCCAGCAACATATCCTGCCGCCGTTGACCGCCG
ACTACCGCAGCCCGGTGGGCCAGCGGCGCAAGGTGCAATTGGCCGATGGCAGTCAATTGC
AGCTCAATACCGGCAGCGCGGTGGATGTGCACTTCGACGGCCGGCAGCGGCTGATCCGCC
TGCTTGAAGGCGAGATCATGCTCAGCGGCATCGCCGGCACCGCACCGCTGCACGTGCTCA
CCGGGCAAGGCTTGCTGAGCAGCCAGGCGGCGCGCCTGAATGTGCGTCAGTTTCGCGATC
ACACGCAACTGGCGGTACTCGACGGCCACGTCGACGTCATGCCCAACACCTACAGCGGCC
TGCCGCTGACGGTCGAGGCCGCGCGCCAGGTTAATTTCACCCGCAAAGGCTGGGACACCC
CGCGCCCCACCGATGCCAACAGCGGCGCCTGGGCCGACGGCATGCTCGTGGCCGCGCACA
TGCGCCTGGAAGACTTCCTCGGCGAACTCGGCCGCTATCGTCGCGGGCAGCTCAATTGCG
ACCCGCACGTGGCCAACCTGCTGATCTCCGGCAGTTACCCGCTGGACGACAGCGAGCGCA
TTCTTGACCTGCTGGAAGTCAGTCTGCCGGTGAAAGTACGGCGTTTTACCCGTTACTGGG
TCACCGTGCAGGCACGCGCCTGAAATTAATTTTGAACAGTGTGAGCCGTTTTCCAAACCT
CGCGTGACAGAGAAGGAAAGCCACCTTGACCCTTCCTTCTCAGGACCGCTCTTCATGCCC
CAGCAGCCGACCCTCATCGCCCGCACCTTGCGCCAACTGTTACTGGGCGCCAGCCTCAGT
TTCGCGGTACTGCCGCCTGTGATGGCGGCCGATGCCAAGCCCTATCACATTGCGCCCACC
ACCCTCGAGGCCGCCCTGAACCAGTTCGGCCGCGAAGCTGGCGTGTTGATTTCCTTCGGC
TCCGACGTCACGGCCGGCCTGCAAAGCCGTGGGTTGTCCGGCAATTACAGCGCCGCCGAA
GGCCTGCAAAAACTGCTGGAAGGCACCGGCCTGCAAGCCCGCGCCGAAGGCGACAACGCT
TACAGCCTGCAGCCGGCAAACGCGCCTGCCGCGGTCGAGCTGGCCACGTCCAGCGTGGTC
GGCGACTGGCTCGGCGATGCCGCGCAAACCAATGTGTTCGAACACCCCGGCGCCCGCGAT
GTGATCCGTCGCGAAGCATTCGAACGCCAGGGCGCCACCCAGGCCCGGGACGTGCTCAAC
CGCATCCCCGGCGTCAACGCCCCGGACAACAACGGCACCGGCAGCCACGACATGGCACTG
AACTTCGGCATTCGCGGCCTCAACCCGCGCCTGGCCTCGCGCTCCACGGTACTGATGGAC
GGCATCCCGGTGCCCTTCGCGCCGTACGGCCAGCCGCAGTTGTCCTTCGCGCCGATCAGC
ATGGGCAACATGGATGCCGTAGACGTGGTTCGCGGCGGCGGCGCCGTGCGTTATGGCCCG
CAGAACGTCGGTGGCGTGGTCAACTTTGTGACCCGTGCGATTCCGGATGCCCCCACCGTC
AAAGGCGGCCTGCAGACTGAAACCAGCCCGTCCTCCAGCCATGACGGCATCAAGACCACC
GGTAACCTGTTGGCCGGCGGTACGGCCGACAATGGCCTGGGTGGTGCGATTCTGTACTCC
GGCACCCGTGGCGGCGACTGGCGCGAGCGCAGCGACACGCGCATCGATGATTTGATCCTC
AAGGGCAAATACCAGCTCGACGACGCCAACAGCTTCAACGCCATGGCGCAGTACTACGAA
GGCCAGGCCGATATGCCCGGCGGCTTGAATGTGGCGGACTACAAAGCCGACCCTTACCAG
TCCACCCGGCCCTACGACAAGTTCTGGGGCCGCCGCACGATGTTCAACGTCGGCTATCGC
TATGAACAGGACCGCCGCGAATTCACCGTCAACAGTTTCTTCACCAAAACCCTGCGCAGC
GGCTACCTGGACCAGGGCACATTCCTCTCGCTGTCGCCCCGCGAGTATTGGGTGCGCGGC
CTGGAAACCCGCTTTGCCCAAGGCTTTGACCTGGGGTCGACCAGCCATGAAGTCGGCGTG
GGCTACCGCTACATCAACGAGGCCGGGCACGAACTGCGCTACCGCACGCCAATTTCGGCA
AACAACCAGCAAATCCCCACGACTGACAGCCGCAACGACCGCGACACCCGTGGCGGCACC
GAAGCCAATGCGTTCTTCGTCGACGACCGTATTGATATCGGCAAGTGGACCATCACGCCG
GGCATTCGCTACGAGATGATCGAGTCCCAGCAGACCAACAACCTGAGCAACGTCAAATAC
AAAGGCGATTACAACACCGCCCTGCCTGCCTTGAACGTGCTGTACCACCTGACGGACGAC
TGGAACCTCTACGCCAACACCGAAGGTTCGTTCGGCAGCGTGCAGTACAGCCAGATGCCT
AACCGCGTGACCAGTGGCGAAGTGAAACCGGAGAAAGCCCGCACCTGGGAACTGGGCACG
CGATACGACGACGGCACCCTGCGTGCAGAAATCGGCGCGTTCCTGATCAATTTCGACAAC
CAGTACGAGAGCAACCAGACCAATGACTCGGTGATCGCCCGTGGCGAGACCCGCCATCAA
GGCATAGAGACCAGCGTCAACTATGCGCTCGACGGCTTGAGCCCGGCATTGGCGGGCTTT
GATGTGTACGCCAGCTACGCCTACGTTGACGCGACCATCCGCGAAGACGGCCCGAACAAA
GGCAACCGCGTGCCCTTCTCGTCCAAGCACAAAGGCACCCTCGGCGTGGGTTACACCGAA
GGCCGCTGGAAGCTCAATCTGGACAGCAGCTACCAGAGCAGCCAGTTCGCCGATAACGCC
AACACCAGGGCTGAGAGCGCCGACGGTGCCAACGGGCGCATCCCCGGCTACATGCTGTTC
AGCAGCCGCGCCGCCTACGACTTCGGCCCGCAGCTGTCGGACTTGAATGTGGCGGTGGGC
GTGAAGAACATCCTCAACAAGCAGTACTTCACGCGCTCGTTCGACGACAACAACAAGGGC
AAATACGTGGGTGAGCCGCGCACGCTGTATGTGCAGACGTCCATCGCGTTCTGATCAGTT
CCCCGCCAGGCAAGACGGGGTGCCAGCCACCAACGCGTCGATCGCACAGCGCTGGGAGCG
GGCGGGCTGGCGCTGGCGCTCGGGTACTTTTTCCCACGCCCCTGAACGAAAACGGGCCTG
CATCTGCAGGCCCGTTTGTAGGGAGTGAAAAAGCGGTCAGCCGTTGATCACAGCGTTTTC
GTTTTCCAGGAATTCCTCTTCCAGCGCGTCTTCATTCACTTTGTTGATGGGCTGATTTTT
CCCGGCAGCGCGAGGCTTGCCTTGCAGTTTGCCAAACAGATGTTCCAGCGCGTGGTCCAG
CTTGGTGGCTGCGCCGTCAATCGCCTGCTCCAGGGTATCGGCCTTGTGCAGGACCGAGAT
CGCTTGATGGCCCTTTGGCCGTGCTTCCAGGCGGCAACTTAAATCGTGGGGACCGGGCTT
GTCGCCGTTCTCATCCCGCAGGTAGACCTCAACGCGGGTCAGGTCCTCTTCATAACGTTC
GAGCGTGCTCTCAATGGTAGTACGTACCCACTCCTCCAGTCGGATGCTGCTTTCAATATG
GTTATCGCTATTGACTTGGATTTGCATAGTTCTTCCCTTATTTCAGCTAGCTCGCGAGAG
GTCACAACTGCGGCACCGGGACGGTGAAACCATGACCTCCTGATTACACAATTGAGCAGC
CAGAGGAACAATTCAACCCCTTTGCAAAGATAAATCCTACATTACAAATTAAGCCTGACG
ACAAGCAAAAACGCTGTTAGGGTGGGGAGTTGGTTACATCTTCTTACGCCCCGCAAACCT
TACAATTGCCCCTCTGCCAAGGGGTGCAAACCGCGAAAAATCCGCGCTTCCTCCACCAGC
CAGTCATGCACCGCCCGCACGCCCGGATGGTTCAGCGCGCCCGGCGCATACAGCAGCACA
TAGCGTTTATGGTTGGGCACAGCGAGGCCAAACGGCACGATCAAGGTGCCGCGCTCCAGT
TCATCGTTGAGCAAGGTACGGCGTGCAATCGCCACGCCCATGCCGGCGATCGCCGCTTCG
ATGGTCAGGTGATTGCGGTTGAAGGTGTGCCCGCGGCGCACGTCGGCGTCATGGTAGCCG
ATGGCATTCAGGTAAAACTCCCACTCGGCATACTCATAACTCCCACGCCAGGCGGTGATG
TCGTGCAGCAGCGGGAAATGCGAAAGGTCGGCCGGGCCATGCAATGGAGGGCGACCGCGC
AGCAGGCTCGGCGCGCACACGGGGAAGATCTGCTCATCCAACAGGGCTGTGGATAACAGG
CCGGGGTAGCTGCCGTCGTTGAGATCGATCGCCAGGTCGAAGTCGCCCTCATGCAGCGCA
ACGCTGCTGTCCTCGGCGACCATGCGCAACTGGATGTCCGGAAAGCGCTGCTGCAAGCGC
GGCAATCTAGGGGTCAGCCACTTGCCCAGAAAGGACGGAATCGAGCGCAGGCGCAAGGTG
CCGCTGATCATTCCCGCGTCGAGCCGCTGCAACTGCGCATCGATGCTGCCGTAGGCCTCG
CCCACCGTTGCCGCCAACCGTTGCCCCTCGGCACTCAGCTCCACACCCCGCGCCCGTCGA
TGGAACAGGCGCAAGCCCAATCGCTCCTCCAATTGACGTATTTGCTGGCTCACCGCCCCC
GGCGTGATGTGCAGTTCTTCGGCGCAACGGGTGAACGACAGATGCCGTGCGGCGCAGGAA
AACACGTGCAGCCAGACATACGTCTGGCCATGAAGAGGTCGGGGCATAGAGTTTAGTCCT
GCTAAAGGGCGACTTAGGATAAGTCGTTGGTCAGCGTCGATCCACCGGTCCAATATCGCC
CAATTGCGCTCGCTCTACAAAAAATGGCAGCGATTCCTACTCCATTGCTTGTGAGGCTTT
AGCATGGCTATCAGTGTTTTTGATCTATTCAAGGTGGGCATCGGGCCTTCCAGCTCCCAT
ACCGTCGGCCCGATGCGGGCGGCGGCGACCTTTGCCAGCGCCCTGAGCGACCAGCAATTG
CTGGGCGACACTCGCCGGGTGGAAGTGCGTTTATACGGCTCGCTGTCCGCCACAGGCGTC
GGTCACGCCACCGACCGCGCCTGCGTCATGGGCCTGATGGGCGAATGGCCAGACCGCATC
GACCCCACCTCTATCGACACACGCGTCCAGCACCTGCGCGAATCAGGCCGGCTGTTGCTG
GGCGGCCAACAGGACATTGCCTTCAACTGGCACACCGACCTCCTGCTGCTGGACGCAAGC
CTGCCCTACCACCCCAACGCCATGTCCCTGCACGCCTATGGCGATAGCGGCTTGCTCAGC
GAGCAGACGTACTACTCGGTGGGCGGCGGTTTCATCATCGACGCGGCCGAAGCCGCGTCC
GGCGTCGCTCCGGACAGCGATGTGCAGTTGCCGTATGACTTTTCCAGCGCCGTCGAACTG
CTGACCCTGTGCAATAAACACGGCCTGCGGGTTTCGCAACTGATGATGGCCAACGAACGT
GCCTGGCGCAGCGACGAAGAAATCCGCAGCGGCCTGTTGCATATCTGGTCAGTGATGCGC
GAGTGCGTGGAGCAAGGCCTGCGTGATGAAGGCATCTTGCCGGGCGGGCTGGGCGTGCCA
CGGCGCGCGGCGAAACTGCACCGCAGCCTGTTGGAAATCGGCAAACCGAATGTGATCACC
TCGACCTTGTCGGCCATGGAATGGGTCAACCTGTTCGCCCTCGCCGTCAACGAAGAAAAC
GCCGCCGGCGGGCGCATGGTGACAGCGCCCACCAACGGCGCGGCGGGAATCATTCCAGCG
GTGCTGCACTACTACATGAAATTCAACGCCGATGCGTGCGATGACGACGTGGTCAATTTC
TTCCTCGCCGCCGCTGCCGTCGGCATCCTGTGCAAGAAAAACGCCTCGATCTCCGGCGCT
GAAGTGGGTTGCCAGGGTGAAGTCGGCTCGGCCTGTGCGATGGCGGCCGCCGGGCTCGCA
GACATCCTCGGCGCCACCCCGGAGCAACTGGAAAATGCCGCAGAAATTGGCCTGGAGCAC
AACCTCGGCCTGACCTGCGACCCGGTCGGCGGCCTGGTGCAAGTGCCGTGCATCGAGCGC
AACGCCATCGCCGCGGTCAAGGCGATCAACGCCACGCAGATGGCCCTGCGCGGCGACGGC
AAGCACTTCATTTCCCTGGACCGGGTGATCCGCACCATGCGCGACACCGGCGCCGACATG
CATGACAAATACAAAGAGACCTCACGGGGCGGCCTGGCGGTGAACTGGGTGGAGTGTTGA
TCGGCTGCGCTGTCTGCGATCGTTTTGCGCGTATTGCCCTGAAACGGATCACCGATCTCA
AGAACACCGCAGAACAATGGCCGCAGGAGTTTGCGCCCCTTAGCGGGCTTTCAGTCGAGC
ATTTATTGGCTGACACACCGTTATCGAGCGCTGGCCATCTTCCACATTGATGTCACGTCG
TCGGTCAGATCGTGGTACGGCACGGCACTTGCTGTACAGCCCATGAGGCAAACGGAATTT
GTAAACCCTCAAAGACGAAGTGGCCGGCGGTCAGGAGATGCGAACTAATCCCGATACCGG
TCGTCAATGACTGCATGTTCTTATCAGGCGGTAACGCACCATGGACAACCCTTTTCAGAT
CATCACGGACACCTTCACCCCGAAATATCGGGTCAATCTGAGTATTCAACGGCTGGACGG
CAGCATCATGCTCACCCTGTCCAATGCCGATGGCGTGGTGGCCAAGCGCATGATCAGCGC
CGAACAACGCAACGACCCGCAACGGCTCAAGCGCCTGGTGCAGAGCATCCAATTCGGCAT
TGCCATCGAGCAGGGGCACAGCGCCATGGAGATCCTGGCCGTGATGACCGATGGCGACGA
CAATCACAAATTGTTGCAACGGCCGCCCAGCCGCACCCTGCCCTTGAGCGTCGGGCTTTA
AAGCTCGCCCTTCTCGGTTTCCAGGCTCGCCTCGCCCTTGCGACGCGGGCCTTCGACCTT
CACCGAGGGGAACGCCGACGAGGCGTAACGCACCACCAGAATCGCAAACGCCAGCAGCAG
AATCCCACCGCACAGGTAGATGATGCCGAGGTCGGGCGGGTTGTGGTGCGACACGTTGGA
GATCAACAAGCGCGTCAACGCGGTGATCGCCACGTAGATCAGAAAGCGTACCGGCATGTG
GTTGGTCTTGAAGTAAATCCCGACCATGGCGCCCAGTTCCAGGTAGATGAACAGCAGCAA
GATGTCATCGATCTTGATGTGTCCGTTCTCCAGCATCCCCAGAAATTCCATCACCGCCGC
CCAGGCGGTGACCGCACCAATGGCAAACAGCGCCAGGTAGTGGAACGACTCCACAAACAG
ATTGCCCAGCGACTCGGCCAGCCCATGGACTTGCTGGCGCAGCTTTTCGGCCCAGTTGAT
TTTCACGAAGGTACTTCCTTAGGTCGGTTCGACCGGATAATGCGGGTTGGACGTGACGGT
TGTTCTGCATGCAGAAAAAAGGCCAGAGGCGCGTATAAGATGATGGCGGGGTGACATGAG
GCACTGCAAACCTCTATTTACCGACTACATTAAAAAACTGCTACCCAAACCCCACGGTTT
GGCTTACCCTTTTAGCTGTATATAAATACAGTAGTCGCAAAAGACAACTATCGTGAAGGC
ATGTGAGGTGGTGAATGGCCGTCGAAGTGGTATACCGCAGCAGCCGAGATCTGGAGCGTT
TGTTCATGGATAAAGCCGAAGCTGACCGTCATGACAAGATGCTTGAACTCGCTGAGTTGC
TCGCAGAAGTGTTGCAAAAAGCCGTGCCGTCCCTGAGCGAGCAGCAGGTGGAAGAAGCCG
GGATCTACATGGCGAAGAACCGCGATGTATTTGCCAAGGCGTTCAAGAGCCAGCCGGACG
CGTTGTCCGAGTTGCTGAACCCAGCGGCGGAATAAAGCCAGAATTGAACAGGCCCTGAAT
CACCGATTCAGGGCCTTTTTAATGTCTGCTCATCGGTAAAGCAATCGCTCGGCCAGTTCG
TCCGCCACCCGCGCGGGGGAACGTTTTTCGGCTTGGGCATGGGCGTAGATTTCGGTCAGG
CGCATGCCGATGTTGGACAGGTGCGCGGTGATGGTCGCCAGTTCGGCGCCGCTGTGTTTG
AGGGCGACATAGATCAGACCGCCGGAGTTGATCACGTAATCCGGGGCATAGAGGATACCG
CGTGCTTCCAATTGATCGGCCACTTGCAGGTTGGTCAACTGCGCGCTGGCGGAGCCGGCC
ACGGCAGCGCAGCGCAGTTGACCGACGCTGGTACGGTTGAACACGGCACCCAGGCCGCAG
GGTGCAAGGATGTCACAGGGGGTGCTGAGCAGGGCGTCGTTGGCGATGGGGTGTGCGCCA
AGCTGTTCCATGGCCAGTTGCACCTTGCCATGGTCGATGTCGCTGACCAGCAGTTCAGCC
CCGGCGGCGTGCAGTTGTTCGGCCAGGGCGTAGCCCACGTTGCCCAGGCCCTGGATCGCC
ACGCGCAGGCCTTCGAGGTTGTCGCTGCCCAGGCGGGCCATGGCGGTGGTGCGAATACCG
GCGAACACGCCCATGGCGGCATAGGGCGAAGGGTCGCCGGCAGCCGTGGTGCTGGTGACG
AAGCGGGTGTGCTGGGCGATGCAATCCATGTCCGCCACCGAGGTGCCGCTGTCGATGGCG
GTGATGTAGCGGCCGTCGAGTTGCTCGACACACCGTCCAAACGCTTCAAACAACGCCGCG
CGGTTTTCCACGTGGGCGGGCCGCAGGATCACCGCCGTGCCGCCACCCACCGGCAGCCCG
GCCAGGGCTGCCTTGTAGCTCATGCCCTGGGCCAGCCGCGCAGCATCCGCCACGGCGCTT
TCGTCGTCGGGATAGGCGATATAGCGACAGCCGCCCAAGGCGGGCCCCAGGCGGCTGTTA
TGGATGGCGATGATCGCCTTGAGCCCCGTGACCGGGTCGACGCTCAGGTGCAGCGATTCA
AGGCGGGTGCTGTGCATGAGAGCAAACATCGTCAAGCTCCCGGATCACGTTCTTGTGTCG
CCAAGTATAGGCTGGCGGCAGAAAACTGCCGAAGTACGCTGGAATAAGCCGCCCGATTTC
GCGGGGCTTGCGACATAAGCGCGTGGGATATCGCTCAAGGCACTGGACGAACATTCACAG
CAAGGCTAAAACGGGGCATACGTCGGAGAATGCAATGAAGCCCCGCCAAGCCTTTTTCGC
CTGTTTGCAACGTTCGCCCCCGGCGCTGTTCGAAGCGGCGCTCTGGATCGCCGCCGAGCA
CGACGCGACCGTGCAGCCGCTGGAAATCCTGCAAAACCTGAGCGCGCTGCAACAACGGGT
CAGCGTGAGCATGCCGATGCTGCCGGCTGATGAGCTGGGCCAACCGCTGCTGCGGTGCAT
GAACGACCAGGGCTTTGCCCAGGATGATTTCACCCCACTGCGCCCCGCCGCCGCCTTGCT
GGACAAAGTGTTGCAACGCAAACGCGGACAACCCCTGGCCCTGGGGCTGATTGCCATGGA
ACTGGCGCGACGCTTGGACATCCCCATGGTCGGCGTGAATTTCCCCGGGCATTTCCTGCT
GCGGGTGCCCGGCGCCGATCACCTGCTGGACCCTTGCGGCGGCCGGCGTCTGTACCCCAG
CGACTGCCGCGAACTGCTGCAACGCCAATACGGCCCCAACCTCAAGTTGCAGGCCGACCA
CCTGCTGACGGCCGAGCCACGCTCGATCCTGCAACGGCTGTCGCGCAACCTGCGCCAGTT
GCACCTCTCCAATGACAACCCCTTGGCCGCCCTGATCGACGCCGAGCGCGTACTGGAACT
GGGCCATGCCAATGCCGCCGACTACCTGGCGCGGGCCAGCCTGTACCAACGCCTGGATTG
CCCCAACGCCGAACGCTTCGATCTGGAGCACGCGCTGCTGCTCAGCGAAGACCCGATCCA
GCGCCTGCGCCTGGCCGAGCGGCTGGGCCACCTGCCGCCGAACTCAGTGGTGCACTGAGC
ACACGCTATTGGGCGCCGGAGCCTGCTGCTACGCCGCCGGTGTGTCCGGCTGGTTGGCAG
GATGGGCCTGCACAAACGCCGGATGCTGCGCCGCCAGCGCCACAACCCGCTCAATACGCG
GGTACGCCGTCAACGACACCTTGAAGCGCTGCGCCGCATACACCTGCGGGATCAGAAACG
CGTCCGCCAGCCCCGGCTGTTCGCCAAAGCAAAAACCGCCGTCGCCAATCAACTGCTCCA
CCGCGCCCAGGCCCTGGCTGATCCAATGCCCGATCCATTCCAGCACCTTTGCCTCGTCAT
GCCCCCATTGGCGCAGCAGGTTTTGGGTGCTGGAGTTGTGCAGCGGATGAATATCGCAGG
CGATGATCGAGGCCACCGCGCGTTCATGGGCACGGGTAACCCTGTCGCTGGAGAGCAGCG
GCACCTGTGGATAACGTTCTTCCAGGTACTCGATGATCGCCGGTGACTGAATCAACAGCT
CGCCGTCATCGGTGCGCAAGGCCGGCACGCGGCCTTGCGGGTTGATCGCCAGGTAAGCCG
GCTGACGATTGGCGCCGCCCGCCGGTACCAGCAGGTTCACAGGCACCGCCGTGAACGCCA
GGCCCTTGAGGGCCAGGGCGATGCGCACTCGGTACGACGCGGTGGAACGGTAGTAGGTAT
AGAGTTCCATCACCCCGCCCTCTTAACGTGCCGCAGTGACAGTGCCGCGGCATTCGCCGA
AGCCGATGGAGGCAAAACCTTCGCGCTTGCAGCGGGCGCGCAGGATGATTTCGTCGCCGT
CTTCAAGGAACCTGCGCACTTCACCGGAAGGCAGCTCGATCACCTTTTTACCGCCTTCGG
TCATCTCCAGCAGGCTGCCGAACTGCCCGACCTCGGGCCCGGACAAGGTGCCGGAACCGA
ACAGATCACCGGCCTGCAACTGGCAACCATTGACGCTGTGATGGGCCACCAACTGCGCCA
CGGTCCAGTACATATGCAGGCTGTTGCTCAGGGCCAGGCGATGGGCCGGCAGCTGTTGTT
CGCGCATCGCGGCGGTGGTCAGCAGCACCTCCAGTTCGATATCCAGTGCGCCAGCCGCCT
GGTCACGCTTATCGAGCAGGTACGGCAGCGGTTGCGGGTCGCCCTCGGGGCGTGCCGGTT
GGGCCTTGCGGAATGGCGCCAGGGCCTCGGCCGTGATCACCCACGGCGAGATGGTGGTGA
TGAAGCTTTTCGACAAAAACGGCCCCAGCGGCTGGTATTCCCACGCCTGAATATCCCGCG
CCGACCAATCGTTGAGCAGGCAGAAACCGGCGATATGCTCGGCTGCGTCGCCGATGGCGA
TCGAATCGCCCATGGCATTGCCCTGGCCGATCCAGATGCCCAATTCCAGTTCGTAATCCA
GGCGGGCGCAGGGGCCGAAGGTCGGTTCGGTCTGGCCGGCCGGCAGGGTCTGACCTTTGG
GTCGACGCACCTCGGCACCGGAGGCACGAATGGTCGACGCTCGGCCGTGGTAGCCGATGG
GCACGTACTTGTAGTTGGGCAGCAAGGGGTTGTCGGGGCGGAACAGTTTGCCGACGTTTT
GTGCGTGTTCGATACCGACGTAGAAGTCGGTGTAGTCATTGATGCGCGCCGGCACATGCA
GTTGGCAATCGGCGGCACGGTGCAGCACCTGCGCCTCGCGCGCTTGCAACGGGCTCCCTT
CGGCAAGCAGTGCCAGCAGGCGTTCACGCAAGGCAACCCGAGGCCCGCGGCCCAGTTCGA
AAAATGCGTTCAACTGGCCGCCAGCAGTGGCTTCAACCGCGCGCCGGGCCTCACCGTCAA
ACGTATCCAACGCAGCGTGCAAGTCGAGGATGTAATCACCAATGGCCACGCCACTGCGCG
GTGCCGAACCGTTGATGCTGAACACGCCCAGCGGCAGGTTCTGCAGCGGGAAATCCGCGT
GACCATTGGCGCTGGCGACCCAGCTGCGGGCGGAAGTGGGCTGAGTCATGGGTTATCTCC
GGTTCGGGTTGAAGGTGGCGGGCAGCGAGGCCCAACACGCGTCGTAAGTGGGTTGCAGTT
GCGCACAGTCCAGGGCGAACCGCGTAGGGCGCAGCACTTGGCTGGTCTCGAACATGAACG
CCATGGTGTTGTCGATCTTGTGCGGCGCCAGGTCCGCGTTGATGGCCTTGGTGCAGGTCT
CGCCGTCCGGGCCATGGGCGCTCATGCAACTGTGCAGCGAGGCGCCGCCGGGCAGGAAAC
CTTCGGCCTTGGCGTCGTAGGCACCCTGTATCAGGCCCATGTATTCGTTCATCAGGTTGC
GATGGAACCACGGCGGCCGGAAGGTGTTCTCGGCCACCATCCAGCGCGGCGGGAAGATCA
CGAAGTCGAGGTTGGCCAGGCCGTGGGTGCTGGTGGGCGAGGTTAAGACGGTGAAGATCG
ACGGGTCCGGATGGTCGAAGCTCACGGTGCCCAGGGTGTTGAAGCGGCGCAGGTCATATT
TGTACGGCACGTTATTGCCGTGCCAGGCCACCACGTTGAGCGGCGAGTGATCGAGCTCGC
AGGCCCACAGCTCACCGAGGAACTTCTGTACCAGCGTGGTCGGTTGTTGCAGGTGTTCGT
AATAGGCGACCGGCGTGAGGAAGTCGCGCGGGTTGGCCAGGCCATTGCTGCCGATCGGGC
CCAGGTCCGGCAGGCGCAATGGGGCGCCATGATTCTCGGCGACGTAGCCGCGGGCCTCGG
CATCGAGCAGCTCGACACGGAACTTGAGGCCACGGGGCAGCACGACGATTTCCAGCGGTT
CGACGTCCAGCACGCCAAGTTCGGTGGCGACGCGCAAGCGGCCTTGCTCAGGCACGATCA
ACAATTCGCCGTCGGCGTTGAAGAACACGCGCTCCATGGAACGGTTGGCGCCGTAGTGAT
AGAGGCTGATGCCTGACGGTTTTTCCGCCGTTGAGTTGGCAGCCGTGGCGACCAGACCGT
CGATAAAGTCGGTCGGCTCGCTCGGAATATCCAGCGGGTTCCAGCGCAGCCGATTGGGCG
TCACGGCCCCCAACGGCCCACCGGCCAGTTGCCGCTCAAGCTTGATAAACGCCGGATGGT
TGGCCGACGGCTGAATGCGGTACAGCCAGGTGCGCCGGGCTTCGCTGCGCGCCATGGTGA
AAGCGGTGCCGGAGAACAGCTCGGTATACAGCCCGTAGGGCGCTTTTTGCGGAGAGTTCT
GGCCAACCGGCAGCGCGCCGGGCAGGGCTTCGCTGGCCAATTCATTACCAAAGCCCGACA
AGTATTCGAGGTGCATGGATCATCCTCTGTACGGAAGTTGTTTTTATCGTAATTGAGTTA
CGCATAACGTAATTTGATCACTATCGACCGTCAAGCTATAAAGACGCCCATTCATCTCTC
GGATTCTCGCCCCTCCATGGAAAAGCCCCGCGACACCGGTAAACAGAAAGTCCGCTCGGC
CGAAGTGGGCACCGATATCCTCAAGGCCCTGGCCGAACTGTCGCCGGCCACTTCGTTGTC
GCGCCTGGCCGACCACGTGCAGATGCCGGCGAGCAAGGTGCATCGTTACCTGCAGGCGTT
GATTGCCTCGGGGTTTGCCGAACAGAACCCCGCCACCAACCATTACGGCCTGGGCCGCGA
GGCGTTGCGCGTAGGCCTGGCGGCGCTGGGCAGCATGGACGTGCTCAAAGTCGGCGCCCT
GCCCCTGGCCGAGCTGCGCGATGAGTTGAATGAAACCTGTTTTCTGGCGGTCTGGGGCAA
TCAGGGCGCAACCGTGGTGCACATAGAACCGGCGGTGCGCGCGGTCACGGTGGTGACGCA
ATTGGGCTCCGTATTGCCGTTGCTCAGCTCGTCCACCGGGCTGGTGTTCAGCGCGTTCCT
GCCCTCGCGGGAAACCGTGGAGCTGCGTGAGCGCGAGATCCAGGCCGGCATCGCCCACGC
TCTGGCGGACGACGCGACCTACGCCAGCACCTGCGAACAGATCCGCAGCCGTGGCCTGCA
CTTTGTCCACGGCCTGTTGATGCCGGGTGTGGACGCGTTATCGGCACCCGTGTTCAACGC
CGTCGGGCAGGTCGCAGCGGTGATGACGGTGGTCGGCCCCACCTCGCTGTTCCATGCCAA
TGAAGATGGCCCGGCGGCGCAGCGTTTGCTGGCGGCGACCCGGTCGGTGAGTTGGCGTAT
GGGCTATCAGCCCTGAATCAGTCGTGCCATTGCGTCAGGGCCACGGCCAGGCGATTTTCC
AGGGCGCGGATCGGCGCGGCATCGCCCAGGTAGTTGTTGCTGACCATCGAAAACACCAGG
CGCCGCCCCTCGGCGTCGGTGATATAGCCGCTCAACGATGACACCCCGGCCATCGAGCCG
GTCTTGGCATGCAGGTTGTTTTGCGCCGGTGTACCGCGCAGGCGATAGCGCAGGCTGCCA
CCGCTCATGCGGTCCGGGTTGCCGGCGATCGGCAGGGCGTTGTACCAGGCGTCGAACCAC
GGCTGCTTGGCCGTGGCCAGCAGCAGGTCGGTCAGGTTCTGCGCCGACAGCAGATTGCGC
CGCGACAACCCCGAACCGTCCACCTGGATCAGTGTGGCCGGGTCCATCCCCTGACGTTTG
GTGAAGTCCGCCACGGCCGCGACACCCGCCTGCGCCGTGCCCGCATTCGCGGTCTTGCGC
CCCATGGCCTTGAGCAGGGCTTCGGACATGTTGTTGTTCGAGAGTTTCAGCAGCGGCGTG
ATCAATGCCTGCAACGGCGCCGACTGGTGCTCTGCCAACACCGTGGTCGTGGCCGGCGTC
GCACCGCCGATCACCCGTCGGCCCGCGACCTTGATGCCCTGCTGCGCCAGCGCCTGCTCA
AACAGATTCGCCACCAGTTGCGTCGGCTCCCACACGCTCACCCACTGCCGGCTGTGCTTG
CCCGGCGCCAACGCGCCGGTCAGTTGCAGCAGATTGGTGCCATGCTGGCGGGTGAGGCCA
TAGGTATTGCCAGGGCCGCTGACCGCGTGGTTGCTCAGTTGGACATAATCGGTAGCAGGG
CTCACGACGACGCTCACCGGCTGGCCGGGCGTCTGCGGCGCGTTGGCCGTGACGATCAGC
GTACCGGCATCAAAATCGGCATTGGGCGACACCGTCAGTGCAGAAATCTGCGCGCCGTAA
TAGGTGCTTTCGTCGTCCTGGGCCCAGTCCACGCCCAGACGTTCGGCGTCGAACCAGGTG
TCGTCAAACACCAGATCAGCTTGCACCAGACGCACGCCCTGGCTCGCCAGCTGTGCGGCC
AGTGCCTGGTAATCGGCAAACTGCGTGGTCGGGTCGCCCAGGCCGCGCAGGTAAAGATTG
CCGCTCAAACGCTCGCCTTGCTGGGTGCCGTTGCTCAGCAGTTGAGTGGAAAATCGGTAC
TGCGGCCCCAGCACATCCATCGCCGCGGCGGTGGTCAGTAACTTGAGGTTGGAGGCCGGC
ACCAACCGCGTACGCGGGTTGTGCTGATAGAGGGTGTTGCCGCTGCGGGCGTCGCGCACC
ATCAGCGAGACGGTGGCGCCGTTAAGGGCCGGGTCGGCCATGAGACGGTCGAGGGTGATC
GGGGTGGAGGTCGGCGAGACACTCGCACACCCGCCCAGCAAAACGCTTACGCACAACAGG
TGTAGCCATCGTCCAAAGTGCATCCGTCACGTTTTCCGCAGAACTGTCATTGCCGGCAAC
GCTAACAGCTCCCTCCCCCTGTGGCGAGCGCAGCGGTTGTGGGTGGACAGCCCGTTCGCC
AGGGCGATCAACCCACCACCACAAGCCGATGATCAGAATTGCAGCGTGCTGGACAGCGAC
ACCTGCCGCGCATCGCCAACGGACACAAAGAACCGACTTGCCGCAGAGGTGTAGTAGGTG
CGGTCAAACAGGTTCTTCACGTTGAGCTGGAATTTGACCTTCTGCCCTTCGATCTTGGTG
TCGTAGGTGGCGAACGCATCCGCCACCGTGTAGCCCGGCAGATTGAAGTCATTGGCCGCA
TCACCGGCGCGCTCGCCGACATAACGGGCACCGGCGCCCACCCGCAGTTGGTCGCCGCCA
AACACGTTGCCGAAGTCATACACCGCCGACAGCGAGCCGGTGTGCTTGGCCACGTTTTGC
AGGCGGTTGCCTTGCAGGGTCGGGTCCTCGTCCTTGACGTCTTGCGCGTCGGTGAAGGCG
TAGCTGCCAATCACGCTCCACTGGTCGGTCAACTGCCCGCTGGCGTCCAGTTCCAGGCCT
CGCGAACGCACTTGGCCGGCGATGCTGTAGACCGTATTGGCGCCGGAACCGACCGATACA
AGCACATTGCGCTTGTCGATAGTGAACAGCGCCGCGCTGGCGGTGATGCGTCCCGGAATG
TCGAGCTTGGCGCCCAGTTCCCACGACTTGGATTCCTCCGGCGTCAGGTCGCCGGTCAGG
GTGCTGCCATCGGCCAGGGCGGCGATGGTGGAGTTGGGTTTGAACGACTCGGTGTAGCTG
CCGTAGAACGACAGTTCATCGGTGTAGCGATACACCAGACCCGCGCGCGGCACCCAGGCC
TGGCCATTGCCGTCGGTGTTGGCCTTGAACGGCACGCCCTTGCCGGCGTACTGGTCATAC
ATCTGGTAACGCGCGCCAGCGACAAAGATCCACTGGTCGGTCAGGTGAATCGCATCCTGG
AAGAACAGCGAGTCGCTGCGCAACAGGTCGGTCTGGGCGCTGTCGGCGGCGCTGACGGTG
GTGCCCGCCACTTCGTTGCCGTACACCGGGTTGTTGTAGTTGAAGGTGGTGCGCGAGGCC
TGGCGAATCAGGTCGGCGCGGTAGATCTTGCGGTACTCGTCGTCCAAACCGAAGACCAGG
TCATGTTGCAGGCCCAGTACGTTGACCTTGCCTTCCAGGCTGGCGGTTGCGAACCGGTCG
GTGCTGATCGCCCCCTTGGTGCCGTCCATCCTGCGGGTCAGGGTGCCGTTGGTGTTCACC
GCACTGACGCGCACTTGGCTGGCGTCATAGGTTTCGCGGTTCCAGCTGTAGCCGAAGTGG
GCTTTCCAGTCGTCATTCAAATCGTGGTCGGCTTCGAAACGGTACAGGTCGGAACGGCCT
TCCATGTCGTTGAACGGCTCATCCAGGCGCCGGGTGGACGGGATGTCCAACGGGTGGTTG
GACTTGTCGATGGCGGTACCACGGTCGAACGGCGCGAGAAACTCGCGGTGTTCATAAGCG
AACAGCAACCGGGTGCTGTCGCCGTACCAGGCCAGGGACGGCGCTACCAAGGTTTCGCGA
TGGGTGCCGAAGTTGCGCCAGTAGTCTTCGTCTTCATGGTCGACGATCAGGCGATAGGCC
AGGCCCGAATCACCGATCGGCCCGGTGGTGTCAAGACCACCGCCACTGCCGTTCTTGCCG
TCGCCAAAGGTCGAGCCGCGCACGGTCAGGGACGTGGATTGGGTCAATTCGGGTTTTTTA
CTGACGATATTCACCACACCGCCCGGATCCTGGATGCCATACAGCAGCGAGGACGGGCCT
TTGAGCACTTCGACGCGCTCAGCCGTGGCGTTCAATGCGCGGCCCTGCACCACCGGCATG
CCGTCGCGCATGATCGAGCCGTTACGGTTATCGCCAAAGCCACGCAACATCACGGCGTCC
TGGGTGCTGGCCAAGGTGTTGGCCTGGGTAATGCCACTGATGTTTCCCAGGGCGTCATCC
AGGTTGCGCGGGGTCTGGTCGCGCAGTACCTGGGCCGGCACCACGTTGACGGTTTGCGGG
GTTTCGATCAGCAGCGCACGGGAGCGCATCACCGAACTGGTGGGCGGCGGCTGGTAGCTG
GTGCTGTCCTGGGTTTGGCCGATGCCGCTGATGGTGGTGGCGCCGAGGTTGAGCGCGCCA
TCGGTGGGTAGCGGCTCCAGGGCCAATGTGCGGGCGTCGATTTGGCGGAACGTGAAGCCG
GAGTCGCCCAGCAGGCGTTGCAAGGCCGCCGTGGCGCTCATCTGCCCGCTGACCGCCGGG
GCGTTGAGGCCGTAAGGCGCTTCATCGGTGTAGATCACGCTGATCCCGGTGACCCGGCTG
AAATCGCTCAGGGCCTGGGGCAGCGGTTTGGCTGCCAGGGCAAAGTTAAACTGCGCACTT
TGCTGCTCCTGCGCGTGCGCGACGCTCAGGGGCAGCAACGCCAATCCCGACACCGCCAAT
ACCGAGGCTCCCAGCCACTGTTTAACCAAACCGCCCGCCATCGACTTCATGCTGTGAGAA
CCCGTGTAGAAAACGCTGTTAATGCGAATAGATCGCAGTTTCAAGCACTACACGGATGGG
CCGCCGTTTTACCTCACGTTTATTTGCAAATATTTTTATTTATTGCGCCTGAATGCTGAA
ACCGAAGCGCGGGAAGTGCACATGCACCGTGCCGCCGCGTGGGTCGGTGCGGCGCAGGAT
CAGCTCTTCGCGCCCGGCAAAGAGCAACTCCCCCGCGACCGCATCGGTGCCGTAATCGGT
GGCGGCAATGGCCACCTGCTGGCCGGGCTGGAAGCCATTCAAGTCCTCGAATACCTCATC
CGGCAGCGCAGCCGGCGTAGCGTTGCGCGCGATCTCCAATGCCTGTTCCGCGGTCATTTG
GCTGGACGTGCCGTGGCCGAACCCCAACACACGCCCCAACCACGCGCACACGGCTGGATA
GGCGTCCACTAACGGTGCCGTCACAGGCGTCGCCTTGAGGAACCACAGCGGGTGAGCCAT
GGAAAAATCGGCAATCGACGGCTCACCAAACAGGAAGTCTCCCGGTTCACGCTGCAATTG
CTGCTCCAGTCGCGCCATGATTGCCGGCCATTGGTGCTTGGCCAACTCGGCCGGTAGCCT
GCTGGCGGTGCCCCCGCTGAACAGTGCGGCGCGGTCGGCCAGAAACGCCTTGACCGCTTC
CGGCGGCAATTTGCCGAAGCGCACCGCCACCGATTCAGGCTGGAACACCAGGCTCACGGC
GTGGGCGAACACCACGCTGTCGGCCCAGGTGGCGAAGGTTTGGGTGATCATTTCCTGGCC
CAGCGGGAACAGCGCCGGCGCGAATTTTTCCTGCTCCAGACGGCGGGCGATCAGGGCGGT
GTCGCAATAGATATCGGCACCCACTTGCAGCACCGGGGTCTTGCGGTAGCCGCCGGTGAG
GGCAGTCAGGTCCGGCTTGGGCATCACTGGCGAGATATGCACCGAGTGCCAGGACAGGCC
TTTGAAGCCCAGCAGCAGCCGCGCTTTTTCCGCGAAGGGGGACGTGGGGTAGTGGTGCAG
GATTAGCTCAGACATGCTGGGGGTCCACTGGACAAATGAACCCGCAGCTTAGCCTGCAAC
GGGCTCAGTGGGTGTGATAGCCGCCCATCAGTCAGATCAATGAACCACTGGCCGCCAGAC
ACTCCTTGGCGCTCTTCTTCAATTTCTTGATCAACCGCTCCTGGCGCAGCGCCTCGCCTT
TGCTTGCGCACTGCTCGGTATAGACCAACGCCACCGCAGGGCTGGAGAGGAAAAACCGCG
CGCCCTTGCCGCTCTGGTGCGAGGCAAAGCGGCGTACCGGGTCATTGCTGATGCCACAAT
ACAGCGCGCCATTGGCGGCGCGCACCAGGTACACAAACCAGGGTTTGGGTTCGACAGGAT
CAGTCACAGGCGGATTCAACAAACCAGAGGAACGCCAAGCTTATCAACGACTCGCCTGAA
ATGCCTTCAAGCCTTTGTTCGCCTGGGCGCGCACAGCGTTTTTCACCAGCGGTGTCCAGC
CCAGCAGCAGGCCTTTGGTGCCCAAGGCCTGGCGCGACCAGCGCCACAGGTCGAAGCTGT
CGTGGTGTTCGCAGATCTTGCCGTCGCGAAACACAAACCGCGCCTGGATATCGTTGACCA
CGGTGTTGCCGGTGGCGCTGAACAGGTAGGTGGCCACCCAATGCGCACCGCCGCTGCGAT
CATCGCTGCGCACGTTGTCGAACGTCAGGGAGAAGTCCTTGGCACGGGTGGTGAGCATGC
GCCACATATCGCCGGCGTCGCGCCCGCGCAGCTCACCGAAGGCCGGGTCGCTGAACACCA
CATCGTCGGTGTAGCAGGCGGCCATGGCCTCGGCATCCAGACGCTGGAAGGCGGTGTAGA
ACTCGGTGATCAGGGCGTTATGGGCATCGCTCATGGGCAGGCTCCGCTGGCGTCGTAAAG
GTAGGCGCACGATAAGCCGCCCACGCCGCTAACGCCACTGACATTCGCCACGCAAATGAC
CCAGTCTATGGCGACCGCTGCCACGCTAGACTTTCTCGCTGCTGGCGCCTACGTACAGCG
CACGGCCAGCGCCAACCCCGGCGGCGATGGCCGCCAGGCCGATCACCGCGAAAATCCAGC
CCGTTGCGTCCCATCCACCGGTCCAATCGTGCACCAGGCCAACCGCCAGCGGCCCCATGG
AGGCCAGGGTGTAACCGATGCCCTGGGCCATGCTCGACAGGTTCGCGGCGACATGTGAGT
CCCGCGAGCGCAGCACGATCAAGGTCAGCGCCAGGCTGAACGTACCGCCCTGCCCCAGGC
CGAGCACGATCGCCCAGCCCCACAAGCCGTCGAGGGGCGCATACAGGCAACCGAACAGGC
CACCCAACGTCAGCAACATCACGATCACGATGGCCAGGCGCTGATCTTTGCCCCGCGTGG
CCAGCCACGGTGCGGCCAGGGAACTGAGCAGTTGCACAATGATGGAACCGGACAGCGCAA
GCCCGGCTTCAGTGGCACTCAGGCCACGGCCGATCAGGATCGACGGCAGCCAGCCGAACA
CGATGTAGGCCAGGGACGATTGCAGGCCCATATACAGGGTGACCTGCCAGGCCAGCGGAT
CGCGCAACAGCCCTTTCACCCGATAAGCGACTCGGTGCGCACCATGTTTTTGCCCGACCT
GCGGCAACCAGAACAGCGCCGCCACCAGCGCCGGCAGCATCCAGAAGCCCAGTCCCATCG
CCCAGCTATCGCCGAAGTAGTCACTCAGAGGCACCGCGGCCCCCGCCGCCAGCGCCGCGC
CCAGGCACAACGCCATGGTGTAGACCCCCGTCATGGCGCCCGCCTGCCCGGCGAAATCCC
GCTTGACGATGCCCGGCAGCAATACCCCGATAATGCCGATACTCGCGCCGGCGATCAGGC
TGCCGAGGAACAACCCCACTTCCCCCGACACACTGCGCAGGATGATCCCCGCGGCCAGCG
TCAGCAGGATGCCCAACACCACCCGTTCAGCCCCAAAGCGCCGCGCCAGGATCGGTGCGG
TGGGCGCGAACAAACCCAGGCACAGCACCGGCAACGTGGTCAGCAGGCCGGCCTTGGCGG
CCGACAATCCCAGGCTGCTGGAGACCTCGCTGAGCAAGGGCGACAGGCTCGACAATGCCG
GGCGCAGGTTCAGCGCCACCAGCACCAGGCCCAGTAACAGCAACCACGGGCGGTTTACCG
TCGGCGGCGTCTGCTGCACCACGTCGTCATCGGCTTCAGCGTCGATCAGCAGTTCAGTGG
TGCGTTGCGGTTCAAGGTTCATTGATCAACTGCCGGCAAAGGGATTTGGCACGTTCCGGG
TCCTGCTGTTCCACGGCGTCGAGCAGGGCGATATGCAGGTCGAACACCGCCTGGCGACGT
GGCGAAATGCTCAGGGTCTGGCGCAACTGCGCGGCGACGATGGCGGAAAAATAGTGGTAC
AGCTCACTCAACGCCGGGTTATGCGCGGCGTCGACCAGGCGTTTATGGAACACCAGGTCT
GCGCTGATATAGGCCTCCAGATCACCGTGATACAGCGCGGCGCTACCCTGCAGCGCCTCA
CGCAGGTGCTCCAGGTCTTGCTCGGTCCGCCGCAGCGCCGCCAGACCGATGGCCTCCACT
TCAAGAATCTGCCGCGTCTCCTGCGCCTGCTCCAAGGTGCAATGGGACAGCGCACGCATC
GCCCCCAGCGGATCAGTCATCGAACGCAAATAGCTGCCATCGCCCTGGCGGACCTCAATC
AACCCGGAAAACGCCAACACACGCATGGCTTCACGCACGGTATTGCGGCTGATGCCGAGT
TCGGCGCACAACTCGGGCTCGGTAGGCAGGCGTTCACCGACCGCCCACACCCCTGCGGCG
ATACGCAGACGCAGTTGCTCCACAGCCTGGTCAACCAGGGAGCGTTTGATCAGAGGGGCA
ATGTCTGTCATGGGTTTTGCACTTTCGTCCAATCATAGGATGAATTTTCCTACAGGCTAT
TCAGAGTTGACCACAAAGACAAGGCATTGGCCGAAGGCACTGACCTGCGCAGGCTCAAGT
CATACCGTGAACACAGGGCATGAGGCGCCCAAGGCCTATTGAACAGACAAAAATAAACCC
GGCCAGGCCGGGTTTATTGTTTCAACCATCGATCAATGCAAAATCTGGCTCAAGAACAGC
TTGGTCCGATCATTCTGCGGATTGTCGAAGAAGTCATTCGGCGCCGCCTGCTCAACGATC
TCGCCTTTGTCCATGAAGATCACGCGGTTGGCCACGGTGCGGGCAAAGCCCATTTCGTGG
GTCACGCACAGCATGGTCATGCCGTCTTCAGCCAGGCCGATCATGGTGTCCAGCACCTCT
TTCACCATTTCCGGGTCCAGCGCCGAGGTCGGTTCGTCGAACAGCATGATTTTTGGTTTC
ATGCACAGCGCACGGGCAATCGCCACACGCTGTTGCTGGCCGCCGGACAGTTGCCCAGGG
AACTTGTGCGCCTGCTCCGGGATGCGCACGCGCTCCAGGTAATGCATGGCGATTTCTTCG
GCCTTGCGCTTGGGCATCTTGCGTACCCACATCGGCGCCAACGTGCAGTTCTGCAGGATG
GTCAGGTGTGGGAACAGGTTGAAGTGCTGGAACACCATGCCGACTTCACGACGGATCGCT
TCGATCTGCTTGAGGTCGTTGGTGAGCTCCACGCCATCGACCACGATGCGGCCCTGCTGG
TGCTCTTCCAGGCGGTTGAGGCAGCGGATAGTGGTGGACTTGCCCGAGCCCGACGGCCCG
CACAGCACGATACGCTCGCCCTGCTTGACGTTGAGGTTGATGTCTTTCAACACGTGGAAC
TGGCCGTACCACTTGTTGACGCCCTGCATCTGGATAATGCCTTCAGGGCTCACAGGCTGT
TTGATTGCTTCGCTCATTAAAAGAACTCCTAACGCTTGTGGCCTGTGTCGAGCTTGCGTT
CCAGATGCATGGAATAGCGCGACATACCAAAACAGAAAATCCAGAACACCAGGGCGGCGA
ACACATAGCCTTCAGTGGCCATGCCCAGCCATTTCGGGTCGGCGGCAGCTTGCTTGACGC
TGTTGAGCAGGTCGAACAGGCCGATGATGATCACCAGGCTCGTGTCCTTGAACAGCGCGA
TAAACGTGTTGACGATGCCCGGAATCACCAGCTTCAGGGCCTGCGGCAGAATCACCAGGC
CCATGCTGCGCCAGTAACCCAGGCCCATCGCCGCGGCCGCTTCGTACTGACCTTTAGGAA
TCGCCTGCAAGCCGCCGCGTACCACTTCGGCCACGTAGGCCGACTGGAACAGGATCACGC
CGATCAGCGCCCGCAGCAGCTTGTCGAAGTTCATGCCTTCGGGCAGGAACAGCGGCAGCA
TCACCGAGGACATGAACAGCACGGTGATCAACGGCACGCCGCGCCAGAACTCGATGAAGG
TCACGCAGACCACTCGAATCGCCGGCATGTTCGAACGCCGTCCCAACGCCAGCACGATGC
CCAGCGGCAATGCACCGGCGATGCCGACGGTGGCGATCACCAGGGTCAGCATCAAGCCGC
CCCATTGACTGGTAGCCACGTTGGTCAGCCCGAAGATGCCGCCATGCAGCAGGAAGTAGG
CAACGATCGGGTACAGCACCAAAAAGCTCAGGCCGTAGATCGCCTTGTGCTGGAAACGCG
AGATGAACAACGGCGCCGCGCCCACAATGGCCAGCCACACGGTGAGGTCTACACGCCAGC
GCAGGTCGACGGGGAAGTAGCCGTACATGAACTGCCCGAAGCGCTGCTGAATAAACACCC
AGCAGGCGCCTTCCTTGGTGCAGTCGGCGCGGGTGGTGCCCACCCAGTTCGCATCGAGGA
TGGCCCAATGCAGGATCGGCGGCACCACCAGGTACACCAGGTAGATCGACACCAGGGTCA
GCAGGGTATTGAGCCAACTGGAAAACAGGTTGGCGCGCATCCATGCCACCGGGCCGAACA
CTTTGCTCGGCGGCGGCATATCCGGTTTGAAAATATGAGAACTCATGTGCGTTTCCTCAC
CGCTCGATCAGCGCAATGCGCTTGTTGTACCAGTTCATCAGCAGGGAAATGCTGATGCTG
ATCGCCAGGTACACGCTCATGGTGATGGCAATGACTTCGATGGCCTGGCCGGTCTGGTTG
AGCACCGTACCGGCAAACAGCGAAACCATTTCCGGGTAACCGATACCGGCGGCCAACGAC
GAGTTTTTCGCCAGGTTCAGGTATTGGCTGGTCAGCGGCGGAATGATCACCCGCAAGGCT
TGCGGAATGATGACCTTGCGCAGCGTCGGCCCATTGCGCAGGCCCAGGGAGCGCGCGGCT
TCGGTCTGGCCGTGGCTGACGGACTTGATGCCCGAACGCACGATCTCGGCGATGAACGCC
GCCGTGTATACGGTCAGTGCCAGGGTCAACGCCAGCAGTTCAGGGATCAACACCCAGCCG
CCGACAAAGTTGAAGCCTTGCAGTTTTGGCATTTCCCAGTGCAGTGGCGCGCCGAAGATC
AACGCGCACAAGGCCGGGATCACGATGAACAACGCCAGGCCCGCCCAGAACTTATGGAAC
GGAACACCGGTGGCTTCAAAGCGCTTGTTGGCCCAACGCGCCATCAGCACGGTTGCCACA
ATCGCTACCACCACGCTGACCACAAACGGCCAGAACCCATCGGCGGCAAGCGCCGCGGGC
ATGTTCAGGCCACGGCTGCTGACAAAGAAGGTATCGCCGAAGTTATGACTGTTGCGCGGC
CCCGGCATGGTCAGGAACACCGCGAAGTACCAGAACAGGATTTGCAGCAGCGGCGGGATG
TTGCGGAAGACTTCCACGTACACCGTCGCCAGCTTGTTGATCATCCAGTTGGGCGACAGG
CGCGCCACGCCGACGATAAAGCCGAGCAAGGTGGCCAGGATCACGCCGATGAAGGTCACC
AGCAAGGTGTTGAGCAAGCCGATCAGAAAGACGCGGGCATAGCTGTCCGATTCGGTGTAG
TCGATCAAATGCTGCGCGATGCCAAAGCCGGCACTGCGCTCAAGAAAGTCGAAACCCGAG
GTAATGCCCCGGTGCTGAAGGTTGGTCTGGGTATTGTGGAAGAGGTACCAGCCCAGCGAG
ACCACCGCCACAATCGTGACGATCTGGAAGAGCCACGCACGCACTTTGGGATCGCTGAAG
CTGAGCTTCTGCTTTGGTGCGCCGATTTGATTTTGCATGAAGTGCCCCGGAAAGAATGGA
ACAGAACATCACCCGGCGGTTGGCCCACCGGGTGACAGAACCATCAGCGATCAGCGCACA
GGCGGTGCGTATTGAATGCCGCCGTTGTTCCACAGCGCGTTCAGGCCGCGGTCGATTTCC
AGCGGAGTGCTCTTGCCGAGGTTGCGCTCGAACACTTCGCCGTAGTTACCCACTTGCTTG
ACGATCTGCACGACCCAGTCTTTCTTCACTTTCAGGTCTTTGCCGTATTCGCCGTCGGCA
CCGAGCAGACGTGCAACGTCCGGGTTCTTGGTGGACTTGGCTTCAGCTTCAACGTTTTTA
GAGGTGATACCGGCTTCTTCAGCGTTGAGCATGGCGTAGCCAACCCAGCGCACGATCGCC
AGCCACTCGTCGTCGCCATTACGCACGACCGGGCCCAGCGGCTCCTTGGAAATGGTTTCC
GGCAGTACCACGTAGTCCTTCGGCGAAGCCAACTTGCTGCGCTGGGCGAACAGTTGGGAT
TTGTCGGAGGTCAGCACGTCGCAACGACCGGATTCCAGCGACTTGGCGCTTTCATCGGAG
GTGTCGAAGGTGATCGGGGTGTATTTCAGACCGTTGCCACGGAAGTAGTCGGAAACGTTC
AGCTCAGTGGTGGTACCGGCCTGGATGCAGATGGTTGCACCGTCCAGTTCCTTGGCACTT
TTTACGCCCAGCTTGTTGTTAACCAGGAAACCGATGCCGTCGTAGTAGGTAATGAAACCC
GGGAATTTCAGGCCCATGCCCGCATCACGGGAGCTGGTCATGGTGGTGTTACGGGACAGA
ATGTCGACTTCGCCCGACTGAAGCGCGGTGAAACGCTCCTTGGCGTTCAACTGGCTGAAC
TTGACCTTGGTCGCGTCGCCGAATACAGCAGCGGCCACAGCGCGGCAAACGTCAGCGTCG
ATCCCCAGGATCTTGCCGCTGGCATCCGGTACCGAGAAACCCGGCAGGCCGTCACTCACG
CCACATTGCACAAAGCCTTTCTTCTGCACGGCGTCCAGGGTGGCGCCGGCTTGGGCGAAA
CCACTGACACCCAGTACAGCGGCCGCGGAAACGATGGCCAGGGTGGATTTCAATACCTTC
ATTCAAACCTCCAGTTTTGCTCTTGTTGTGTCGGAGCTCGAACCCCACCGCACCCTTTTG
AGGCGATCTTGACCCGTGTTGGCTTTTTTTAGGGTCAAACGGTATGGGCCGTCGCTATAA
GTCCAGTTGCTATCCCATAGGCGGCTGTCACTGATAGTGTTACCGCCAAGAGAGAGACCT
GACATCGCCTTGTGCATAGCAAGCGCCGTACCAGAGTGGCGGCTGAGTCGTTTCAGCCAA
TGGTCAAGAGCAAAAGATTCAACGTTGCGACATCTAATTAACAAATCAACCGATGGCGCA
CCGTTCCGACGCACCCAATCGGAGCGCACGCACATTTATGGAGCAGACATGACCGAACCC
TTGATTCTCCAGCCCTCCAAGCCCGCAGACGCCTGCGTTATCTGGCTGCATGGCCTGGGT
GCCGACCGCTACGACTTCCTGCCGGTGGCGGAAGCCTTACAGGAAACCCTGCTAACCACG
CGTTTCGTTTTGCCCCAGGCGCCCACCCGTCCGGTGACGATCAACGGCGGCTACGAGATG
CCCAGTTGGTACGACATCAAGGCCATGAGCCCGGCTCGGTCGATCAGCCTGCAAGAGCTG
GAAACTTCGTCAAAAATGGTCACCAACCTGATCGAAGACCAGAAGAGGACCGGAATAGAG
GCCTCGCGGATTTTTCTCGCCGGTTTTTCCCAAGGTGGCGCCGTGGTGTTCCACACCGCG
TTCAAGGAACTGGAAGGTCCTCTGGGTGGCGTGATCGCCCTCTCCACCTATGCACCGACC
TTCGGCGATGAACTGCAATTGTCCGCCAGCCAGCAACGCATTCCCGCCTTGTGCCTGCAC
GGTCAATACGATGAGGTGGTGCAGAACGCCATGGGCCGTACCGCGTATGAGCACCTCAAG
AGCCGTGGTGTCACCGTGACATGGCAGGAATACCCAATGGGCCACGAAGTGTTACCCGAA
GAGATACGCGATATTGGTACCTGGTTGGCCGAGCGCCTGCGCTGAAACCCCGCGTTTATG
TAGCCGTATGACAGACGCACTACGCCGCGCCCGATTCTTGCATTACACTGGCCGGCGTAT
ATTCCTTAACCAATTAATGAGATCACCGTGCTCAAAGCACTCAAGAAGATGTTCGGCAAA
AGCGAGGCTGAGCCGCTCGCGCCTGTTCCCAGTGCTCCTGTCCCCTCCTCCGGCAGCCGC
AACGACGGCCAACAGCCAGGCCGCACTGCATCTGCCGCCGCCCAGCCGAAGACGCCGACG
GTGACACCGCCCGAACAGGCAAAACCTGACGCTCAAGCCGCTCCCAAGCCTCGCCGGGAA
CGCGCGCCAAAGCCGCCGGTGATCCCGTGGAAACTCGAAGACTTCGTCGTCGAGCCCCAG
GAAGGCAAAACCCGCTTCCATGATTTCAAACTGGCCCCGGAACTGATGCATGCCATCCAG
GACCTGGGGTTCCCGTACTGCACGCCGATCCAGGCGCAAGTATTGGGCTTCACCCTCGCC
GGTAAAGACGCCATCGGTCGCGCCCAGACCGGCACCGGCAAGACGGCTGCGTTCCTGATC
TCGATCATCACCCAACTGTTGCAGACACCGCCGCCGAAAGAGCGCTACATGGGTGAACCG
CGCGCGCTGATCATCGCCCCCACCCGCGAGCTGGTGGTGCAGATCGCCAAGGACGCCGCC
GACCTGACCAAGTACACCGGCCTTAACGTGATGACGTTCGTCGGCGGCATGGACTTCGAC
AAACAGCTCAAGCACCTCGAAGCCCGCCATTGCGACATTCTGGTAGCCACCCCCGGCCGC
CTGCTGGACTTCAACCAGCGCGGCGACGTGCACCTGGACATGGTCGAAGTGATGGTGCTG
GACGAAGCCGACCGCATGCTCGACATGGGCTTTATCCCACAAGTGCGCCAGATCATTCGC
CAGACCCCGCCAAAGGCCGAGCGTCAGACCCTGCTGTTCTCCGCGACCTTCACCGAAGAC
GTGATGAACCTCGCCAAGCAGTGGACCACCGACCCGTCCATCGTCGAGATCGAGGCGCTG
AACGTCGCCAGCGAAAACGTCGAACAGCACATCTATGCGGTGGCCGGTGCCGACAAGTAC
AAGCTGCTCTACAACCTGGTCAACGACAACGGTTGGGAGCGCGTGATGGTGTTCGCCAAC
CGCAAGGACGAAGTGCGCCGCATCGAAGAGCGCCTGGTGCGCGATGGCGTCAACGCCGCG
CAACTGTCCGGCGATGTGCCGCAGCACAAGCGCATCAAGACGCTGGAAGGTTTCCGCGAA
GGCAAGATCCGCGTGCTGGTGGCCACCGACGTCGCCGGGCGCGGGATTCACATCGATGGC
ATCAGCCACGTGATCAACTTCACCCTGCCGGAAGTGCCGGACGATTACGTGCACCGTATC
GGCCGGACCGGCCGTGCCGGCGCTGCGGGTGTGTCGATCAGCTTTGCGGGGGAGGATGAC
TCGTATCAGCTGCCGTCGATCGAGGCACTGCTGGGCCGCAAGATCAGCTGCGAGACGCCG
CCGACGCATCTGTTGCGGGCTGTGGAGCGCAAGCGGCCTTAAGGTTTGCACTGCTGTCAC
CATGAGGGAGGGGCGTGCCCCTCCCTCATTTGATTTCCCTGCCGGCTATTTCCAGCGATC
CGCCGCGGCGTGATCACTGCTGCGCCCTTCCACCCAACGCGAACCTTCAGGCGTGTTCTC
TTTCTTCCAGAACGGTGCCCGCGTCTTCAAATAGTCCATCACAAACGCACACGCATCGAA
TGCAGCCTGGCGATGGGCACTGGCGGCCGCGACGAACACAATCGGCTCGCCCGGTTCCAG
CGCACCGATACGATGCAGCACCTCAAGCTTGAGCAACGGCCAGCGCTGCTCGGCTTCCAC
GGCAATCCTGGCCAGGGCTTTTTCGGTCATGCCGGGGTAATGCTCCAGGAACATCCCTGA
CACATCACGACCGTCATTGAAGTCGCGCACATACCCGACAAAACTCACCACCGCGCCCAC
GCCCACGTTTGCCGCATGCATCGCGTTGACTTCGGCCCCCGGATCGAACGCCGCCACCTG
CACACGGATAGCCATGCTCAGCCTCCGGTCACGGGCGGAAAGAATGCGACCTCGTCGCCA
GCCTGCAGTGGCTCGTCGAGGTTGCACAGCTCCTGGTTGCGGGCGCACATCAGGCTGTCC
TCATTGAGCACCTTGAAAGCGGAATCGGCAGCCAATGCCAGGCGCACCGCGTCGACATTC
GCGAAGTCGCCTTCCATCTCCAGCGAATCAAAGCCCACCGCTTCGCTGTAGCGCGCAAAA
AACAGTACGTTGATGCTCATTGTTCATCCGCCTTGAAATGCCCGCTCTTGCCGCCGAGCT
TCTCCAGCAGGCGAATGGTTTCGATGGTCATGCCGCGATCCACGGCCTTGCACATGTCAT
AGATAGTCAGTGCCGCGACGCTGGCCGCGGTCAATGCCTCCATCTCCACACCGGTCCGCC
CGGACAGCTTGCAGCGCGCCACGATGCGCACAGAGTCTGCACCCTGGGCACTGAGTTCGA
CCTTGACGCCCGTCAACATCAACGGGTGACACAGGGGGATAAGGTCACTGGTTTTCTTCG
CGGCCTGGATCCCGGCGATGCGGGCCACGGCAAATACGTCACCCTTGGGATGGGCGCCGT
CGACAATCATTTGCAGGGTTTCGGGCAACATGCGCACCCGCGCTTCAGCCACCGCCTCAC
GGAACGTCACGGACTTGTCGGTGACGTCGACCATATGGGCGCGACCTTGGGAATCGAGAT
GAGTCAGCACAGAGCCTCCTTGAGGCAGCAAAAAAGCTACAAGCTGCAAGCGGCAAGTGA
AAAGCTCACTGGACCCACGTGCAACTTGTAGCTTAAAGCTTGCGACTCAGAGATGCGACT
CTGCGTATTCGGCCAGAATCGAGCGCGGTACCCCTTGCAGCGCGATGTGCACGCCGTTCG
GGAAGTCTTTGAAACGTTCCGTCAGGTACGTCAGCCCGGAGCTGGTCGCGGACAGGTAGG
GGGTGTCGATCTGCGCCAGGTTGCCCAGGCACACCACTTTGGAACCGGCGCCGGCACGGG
TGATGATGGTTTTCATCTGGTGCGGCGTCAGGTTCTGACATTCATCGATCAAAATCAGGC
TCTGCTGGAAGCTGCGACCTCGGATGTAGTTGAGGGATTTGAACTGCAACGGCACTTTGC
TGAGGATGTAGTCGACGCTGCCATGGGTGTTTTCGTCATCCATGTGCAAGGCTTCGAGGT
TGTCGGTGATCGCCCCCAGCCACGGTTCCATTTTTTCCGCTTCGGTGCCGGGCAGAAAAC
CGATTTCCTGGTCCAGGCCCTGCACACTGCGGGTGGCGATGATGCGGCGATAGCGCTTGG
TCACCATGGTCTGTTCGATCGCGGCGGCCAGGGCGAGGATGGTTTTCCCCGAGCCTGCGG
CACCGGTGAGGTTGACCAGGTGGATATCCGGATCGAGCAGCGCATACAGCGCCAGGCTCT
GATAAATGTCGCGCGGTTTCAGGCCCCAGGCTTCCTGGTGCAACAGGGGTTCCTGATGCA
GGTCGAGGATCAGCAGCTTGTCGACCTGGATCTCTTTGATCCAGCCCACGAAGCCCTGCT
CGTCGACGATGAATTCATTGATATGCACGGCCGGCAGGTTGTCGATCAGTTGTACCTGGT
GCCAGGTGCGGCCGTGATCCTGACGGGTTTCGACCTTGCTCACGCGGTCCCAGAACGAGC
CGGTCATCATGTGATAACCACGGGACAGCATCGACACGTCATCGACCAGTTGGTCGGTGC
TGTAGTCCTCGGCCGCGATCCCACAGGCTCGGGCCTTGAGGCGCATATTGATGTCTTTGG
TCACCAGCACCACACGCAGGTCCTTGTCGCGCGCATGCAGGTCGATCAATTGGTTGATGA
TTTTGTTGTCGTTGAGGTTTTCCGGCAGCAGGCTGTTGGGCTCGCTGCGCTTGCTCATCA
AAATCGACAGCAAGCCCTTGGGTCCGCTCTTACCGCGCTGGATCGGCACGCCGACTTCAA
CATCCTCGGGTGACGCTTCACCCAATGTCTTGTCGATCAACCGGATGGCCTGGCGGCATT
CGGCGGCAACGCTGTGATGCCCGCTTTTGAGTTTGTCGAGTTCCTCCAGCACGATCATCG
GGATGGCGACGTGGTGCTCTTCGAAATTGAGCAGAGCGTTTGGATCGTGGATCAATACGT
TGGTATCGAGCACATAAAGGATTGGCTGGTCGGAAGAAGGGGTGCGTCCATGGTCATCCA
TACTCGGTCACCTTTTGTGGGAGCCAGTCGACGCAATACCACGACAGTGCTGCGCCTCGA
TTCGACCACCGAATACACCTGAGGGACGTCAAGTGCATTGCCCACCTGAGGAGTCTGGGA
AGACGCCACCTGTGTTGCAGGTTTCGGCGATCTGACTTCGTAATACCGCAAAACCCATGA
CAGGAAAAAGCACTTTGACGCTTTTTTGAAGTTTATTTTTCAGGATGACGAATAGCACTA
GCCGCGTGCCATGCACCTCGTTAAAGTCGGAAGTCCGCCTGCATCGAAATGTTGCAAAAA
ATCGCCCCAGAAATGCCCTAGACCCAACAGGGCCGGGCACTTCATCTTTTTAACGAAATG
CGTCCCGGCAGTCCTGCCAACCGAGCCCACTTTGCGCCGTTGCCTGCAGCAACAGCGGCA
ATGCCACCCGCGCCTTGTCCTGGGTGTCGTGAAACACAATCACCCCTTTGCGCCACAGCA
GCATCAACGTCAGCACTCGCTGCGCCGACTCATCGGCCTTGAGCTTGCCCGGTTCATCCT
GGGAATCGATGTCCCACAACGCCACCTGCAAACCCTGGGACTGGAAAAACCCCTGGCTGT
CAGCGCGTCGCTGGCCATAAGGCGGACGGAACAGCGGCACGTAGTTTTCCGGCATCAGGT
TTTGCACCAGCGCCGCACTGCGGGTGATCGAACTCTGCCAATCCACCCAATGGCTGTGGG
AGCGGTACTGCCAGCCCTGGGTGCCGACGCACTGGCCTTGGTACAACGCCTCCACGTCGG
CGGCGGAACTGCGCTCCACGCGGGTCTGCAGGCTGCTGCCGAGGGCAAAGAACGTGGCGT
TCATCTTCTGCTTGCGCAGGTAGTCGGCGAGCCAGTCGGTATTACCGCTGACCGGTGACG
GGCCGCCGTCGAAGGTCAGCAGGAACAGACGGTCGTTGAACTCATCGCCATTGCGCTCGT
GATCGCCAAAGCGCGCGACTTCGCTGCTGATCTGCGGGAACAGCGCGGCCTTGCGCAGCA
GCTCGTCCAGGTAACGCTCATGGAAGGCATGGCTGGGGGCGGCCCAGCTTATATAGAAAG
AGTCTTCGCTGACCTGGAACTTACCGACCTCCTCACGCAGGTCGTCCATGTTTTCCACCA
GGTAACAGAACGAGGCATCGACCTCGCAGCTCTGCTGGGCGACGGTGTAATTTTCCAGCA
GGCGCTGCCAGAGCTGACGGCGCAGGTCGTCGATGGCGGCCCGGTTGATGATCTTCAAGC
CCAGGCGCTGCTTGAGCGCCGTGTCATCCAAGGCTTCGCTGGCCAGCAGGCTGTGGCCGA
ACATGAGGATTTCCGCCCGTGAGGCCACATCGAACAGCGCCGGGGTGCTGAGCTTTTCAG
GCCAGGTGGCGCGGTCGAGGCTGGCGACATCCACCGGCGCCGCGTGCGCGCCCAGGCTTA
ACAGACACGCGGACAACAACAGCGCTATTCGCACGCAGGGTCTCCCTTTCCAGAGTCGTT
GGGCACTATAACGGATCGCGCCTATCACCATCATAGGTGGAGTCAAAACGCCCTACCCCC
TAGAATCGCGCACACGCTACACGCCACGATTCCAGGAGCCAACTTCATGCTGACGGTGAT
TTCCCCCGCCAAGACCCTCGATTTCGAGACCCCGCCCGCGACCCGGCGCTTCACCCAGCC
GCAATACCTCGACCACTCCCAAGAGTTGATCGAGCAATTGCGCGAGCTGAGCCCGGCGCA
AATCAGCGAGCTGATGCACGTGTCCGACAAGATCGGCGGCCTCAATGCAGCGCGCTTCGG
CAGTTGGACCCCGGCCTTTACTCCGGAAAATGCCAAGCAGGCGCTGCTCGCCTTCAAGGG
TGACGTGTACACCGGGCTCAATGCGCAAACCTTCAGCGATGCCGACTTCAGCTACGCCCA
GGACCACCTGCGCATGCTGTCGGGCCTGTACGGCCTGCTGCGCCCCCTGGACCTGATGAT
GGCGTACCGTCTGGAAATGGGCACCAAGCTGGCCAACGCCCGTGGCAAGGACTTGTACGC
CTTCTGGGGCACCCGCATCAGCGAGTGGCTCAACCAAGCACTGGCCGAGCAAGGCGATGA
CGTGCTGCTCAATCTGGCCTCCAACGAGTACTTCTCGGCGGTCAAGCGCACGGCGCTGAA
GGCGCGGATCATCAACACCGAGTTCAAAGACCTGAAGAACGGCCAGTACAAGATCATCAG
TTTCTACGCCAAAAAGGCCCGCGGCATGATGAGCCGCTTCGTGATCGAAGAACGCATAAA
CGATCCTGCCAAGCTCAAACAGTTCGATGTGCAGGGCTACCGCTTCAATGCGGAGCAATC
GAAGCCGGACAACCTGGTGTTTTTGCGCGACCACGCACCGGAATAAGGCCGTACCGGCCT
TTTTTCAGACCATTGACATCCAAATGTGGGAGCGGGCTTGCCCGATAGCGGTATTTCAGT
CACGGCTATAACGGCTGATGCGCGGCCATTGAGGGCAAGCCTCCTCGCACATTTTTGGCG
GCTTTTCACGCCCCGAAATGTCATTTATTTGGCGTCAAAAAATATCTTGTCGCACACCTA
ACAATTGTTTCACTCGACATTCGTCATTTTTTTTCGTAGTGGCACTACTTTTTTTCATGA
GTAGTGGCACAAAACTATCCCCGCGCGCCAACTACCTGCAACTACTGGCCCAAATAGCAA
GTGCTATCAATATAGTACTAGTGCCATCTTTGACGATATTTCAAAAAATTTCGGGGAACA
GGATGAGCGGCCAGGAACTTCACTCCAAAGCGCCGCTCATACCACCGGTAACGAAATTCT
CTGTTCCTGTAAGAGATGACTTACATAGCGACCCAAGGAAGTAGCGAAGTTGCCCCATCA
ACTTTGACTCACGGGTCACATCATCAACTGATATGAGTTGAGGGCGGCGATAAGGATTAG
TTGCTATGCCCTATAAGGCCAAGGCAGCGCTTACCCAAATGTGTCGGTGCCAATGCTTAA
GAGGTTGATAACAAAGGGCTAACCGCCCCTGTCAACGCTCCACGGCGCCGGCGTCAGACC
CTTCCCCCTGGAAGGCTGGCTGCATTTGAGGGCAAGCCCCAATAACAAGGCCACGTTGCG
CACAACTTGAGTGCAATAGTTAGTCACTCGCTATTTAACATGCCTGTACGCGGTAAGTCG
GCGTCTATTCGCCCAACTTCTGCGGCATCAGTGACGCTTGCAAACATGAACTCCGGCCAT
CTATTGGCAGAATTAACACCGTCTTTAATGACAATGAGGTAAATGCGATGCGCATCAGCA
TATTTGGTTTGGGTTACGTTGGCGCAGTATGTGCCGGTTGCCTGTCTGCACGTGGCCACG
ACGTGGTCGGCGTAGATATTTCCAAGGAAAAGATCGACCTGATCAACGCCGGCAAATCGC
CGATCGTTGAACCGGGTCTGGGCGAACTGTTGAGCCAGGGTATCGAGACTGGTCGTCTGC
GCGGCACTACCAACTTCGCCGAAGCCATCCGCGATACCGACCTCTCGATGATTTGCGTGG
GCACGCCGAGCAAGAAAAACGGCGATCTGGAACTCAACTACATCGAAGCGGTATGCCGCG
AGATCGGTTTTGTCCTGCGTGACAAGAGCACTCGTCACACCATCGTTGTGCGCAGCACCG
TATTGCCGGGCACCGTCGCCAACGTGGTGATTCCAATCCTCGAAGACTGCTCCGGCAAGA
AAGCCGGCGTCGACTTCGGCGTTGCGGTCAACCCGGAATTCCTGCGTGAATCCACCGCGA
TCGCCGACTACGACCTGCCGCCGATGACCGTGATCGGCGAGTTCGACAAAGCGTCCGGCG
ATGTCCTGCAATCGCTGTACGAAGAACTCGACGCACCGATCATCCGCAAGGACATCGCCG
TTGCCGAAATGATCAAGTACACCTGCAACGTGTGGCACGCCACCAAAGTGACCTTCGCCA
ATGAGATCGGCAACATCGCCAAGGCGGTCGGCGTCGATGGTCGTGAAGTGATGGACGTGG
TCTGCCAGGACAAGACCCTTAACCTGTCGCAGTACTACATGCGCCCAGGCTTCGCGTTCG
GCGGCTCGTGCCTGCCTAAAGACGTGCGTGCCCTGACCTACCGCGCCAGCTCCCTGGACG
TGGAAGCGCCGCTGCTCAACTCGCTGATGCGCAGCAACGAGTCCCAGGTGCAGAACGCCT
TCGACATCGTGTCCAGCCACGACAAACGCAAAGTCGCCCTGCTGGGCCTGAGCTTCAAGG
CCGGCACCGATGACCTGCGCGAAAGCCCGCTGGTCGAACTGGCGGAAATGCTGATCGGCA
AAGGCTTTGACCTGAGCATCTACGACAGCAACGTCGAATACGCCCGTGTCCACGGCGCAA
ACAAGGACTACATCGAAGGCAAGATCCCGCATGTGTCGTCCCTGCTCAACTCGGACTTCG
ATGACGTGATCAACAACTCCGACGTGATCATCCTCGGTAACCGTGACGAGAAATTCCGCG
CCCTGGCGCAGAACGCTCCGGACGGCAAGCAAGTGATCGACCTGGTGGGCTTCATGTCCA
AGGCCACCTGCGCGACCGGCCGTACCGAAGGCATTTGTTGGTAACGGAAGAGCAGCGGCA
AGTTTCGAGCTTCAAGCTGCAAGTAAAGGCACCTCCACTTGCAGCTTGCGGCTTGCAACC
AGCCGCTTTCACCACCTTCGGATGACGCTTATGTCCAAGTTAAAACACGTACTACTGCAA
TCGGCCGGCTGGCTGTTCTTCCTGAGCCTGCTGATGGGTCTCGCCCTGCTGTTGCCGGCG
AGTACGTTCGACTCCGAGTCGAAGAATTTTATTTTCCTGATTGGCGCCGTGGGTATCTGG
CGCTACTCGATGGGTGCTACGCATTTCTTTCGCGGCATGCTGTTTTTGTATGTGGTCTAC
CCGCACCTGCGCCGCAAAGTACGCAAGCTGGGCAAGGCCGCCGACCCGTCCCACGTGTTC
CTGATGGTCACCAGCTTCCGCATCGACGCGCTGACCACCGCGCAGGTCTACAGCTCGGTG
ATCCGCGAAGCCATCGACTGCGGCTTCCCGACCACCGTGGTCTGCTCGCTGGTGGAAATG
TCCGATGAGCTGCTGGTCAAGAGCCTCTGGGAAAAGATGAACCCGCCTGAACGCGTGAAG
CTGGACTTCGTGCGCATCGCCGGGACCGGCAAGCGCGACGGCCTGGCCTTCGGCTTCCGT
GCCATCTCCCGCCACCTGCCGGATGACCGCGCAGTAGTCGCCGTGATCGACGGCGACACC
GTGCTCGCCGAGGGCGTGGTGCGCAAGACCGTGCCGTGGTTCCAACTGTTCGGCAACGTC
GGTGGCCTGACCACCAACGAGTTCTGCGAAGTACGCGGCGGCTACATCATGAGCGAATGG
CACAAGCTGCGTTTCGCCCAGCGCCACATCAACATGTGCTCCATGGCCCTGTCCAAGCGC
GTGCTGACCATGACCGGCCGTATGTCGGTGTTCCGCGCCAGCGTCGTCACCGACCCAGGC
TTTATCGCCGACGTGGAAAGCGACTCGCTGCAACACTGGCGCCTGGGCCGCTTCAAGTTC
CTGACCGGCGACGACAAGTCCAGCTGGTTCAGCCTGATGCGCCTGGGTTACGACACCTTC
TACGTGCCGGACGCCGCGATCAACACCGTGGAACACCCGCCGGAAAAGAGCTTTATCAAG
GCCAGCCGCAAGCTGATGTTCCGCTGGTACGGCAACAACCTGCGCCAGAACTCACGCGCC
CTGGGCCTGGGTGTGCGTCGCCTCGGCGTGTTCACCAGCATCGTGCTGTTCGACCAGCGT
GTGTCGATGTGGACCTCCCTGCTCGGCCTGACCGTGGCAATCATCGCCACGTTCAAGTAC
GGCGGCGCGTTCATCCTCGCGTACCTGCTGTGGATCGGCATCACCCGCCTGATCCTGACC
CTGCTGCTGTCGTGCTCCGGTCACAAGATCGGTCCGGCATACCCGGCGATTCTTTATTAC
AACCAGATCATGGGCGCGCTGGTGAAGATCTACGTGTTCTTCCGCCTTGATCAACAGTCC
TGGACCCGCCAGGACACCAAACTGACCCGCGATTTGGCCAGCTTTCAACGTTGGTTCAAC
ACCTGGTCGTCTCGGACCATGACCTTCTCCGCCGGCAGCATCTTCGTTGCCGTGTTGCTG
ATGATGGTCTGACCCTGCCAAGCCTGAATTAACTAGGAAATCGACACTATGAACAGCCAA
GTAAACGCCAACGTTGTCCACGAATCCGAAGCCCAGCGCCAGCATGCCCGGGTCAAAATC
CCGGCCAAGCTGCGCTTCTTCAACACCGACCGCACGCAGACCGAAGCACGGGTGATCGAC
CTGTCCGCCGGTGGCCTGGCGTTCACCGCCACCCAGCCACTGACCGTGGGTGAAGTGCAC
AAGGGCCGCCTGCAATTTGTGATCGATAACCTGGGGCTGGCGATGGACGTGGAGTTGCAG
ATCCGCTCCTACGACCGCCAGACCGGCCGCACCGGTTGCCAGTTCCAGAACCTCGACGCC
CAGGACATTTCCACCCTGCGCCACCTGATTACCTCGCACCTGTCCGGCGACATCGTGACC
ATGGGTGACGTGCTGGCCACCCTGCAGCGCGACAACTTCACCAAGGCGCGCAAGGTCAAG
GACGGCGGCAGCGGCATGACCCCGTTCGGTCGCCTGCGCGCCGTGGTGTTCAGCGCCGGT
ATCTTCATCGTCGGCCTGGCGGCGTTCGGGTTTGTCTTCAAGTCGGTGTATGGCATGTAC
TTCGTCAGCCACGCCCAGGCCGGCCTGGTGAGTGTGCCCGGCATGAACGTAACCATGCCG
CGCGATGGCACCGTGCAAAGCCTGCTCAAAGGTGACGCGGTTGCCGCCAAAGGCGCGCCA
CTGGCCACCTTCAGCACCAGCATGCTCGATGTGCTCAAGGGCCACCTGGACGAAGACCAA
CTGCAACCGGCCAAGGTTGAAGAACTGTTCGGCAAGCAAATGACCGGCACCCTGACCTCG
CCTTGCGACTGCGTCGTGGCTCAGCAACTGGTCGCCGACGGCCAGTACGCCAGCAAGGGC
GACGTGATCTTCCAGTTGGTGCCACGCGGCAGCCAGGCCAACGTCGAAGCACGCTTCACC
TATCGCCAGTTTGGCGACGTGCGCCCAGGCACTCCGGTGACCTTCCAGGTCGCCGACGAA
GAGCAAGTGCGCACCGGCACCATCGTCAGCAGCACCAGCCTGAACAGCGCCGACTTGTCC
TCCGACATCCGTGTACAGATCAAGCCTGATGCACCGCTGGACAGCACCTACGCCGGTCGC
CCGGTAGAAGTGACCAGCGACCGTGGCCCATCGCTGAACTGGCTGATCGATAAAGCCATG
GCTGCAGGTCTTTAATCATGAGCGCCCTTCGAACCCTGCCGGTGCCCCTGGCGCTGGCCA
TCGCCCTCGCCGGTTGCGCAGGCCTGCCCGACCAACGCCTGGCCAATGAAGCGCTCAAGC
GTGGTGACACCGTCACCGCGCAGCAGAATTACCAGCAACTGGCAGAGCTGGGTTACAGCG
AGGCCCAGGTGGGCCTGGCCGATATCCAGGTAGGCACCCGTGACCCGGCGCAAATCAAAC
AGGCTGAAGCCACCTACCGTGCGGCGGCGGACACCTCGCCACGCGCCCAGGCGCGCCTGG
GGCGACTGCTGGTGGCCAAGCCCGGTTCCACCGAAGCCGAACACCATGAAGCCGAAGGCC
TGCTGAAAAAAGCCTTTGCCAACGGCGAAGGCAACACCTTGATCCCGCTGGCGATGCTGT
ACCTGCAATACCCGCACAGCTTCCCCAACGTGAACGCCCAGCAGCAGATCAGCCAGTGGC
AGGCCGCCGGTTACCCGGAAGCCGGCCTGGCCCAAGTGCTGCTGTATCGCACCCAGGACA
CCTATGACCAGCACCTGGCTGATGTCGAGCGCATCTGCAAAGCCGCGCTGAGCACCACCG
ATATCTGCTACGTCGAGCTGGCAACGGTCTACCAGAAGCAAGCAGCGCCGGAAAAACAGG
CCGAACTGCTCAAGCAGATGGAAGCCGGTTACAGCCGTGGCACCGTCACCGCGCAACGCG
TCGACAGCGTTGCCCGCGTGCTTGGCGACGCCACCCTCGGCACCCCGGATGAAAAAACCG
CCCAGGCTCTGCTGGAAAAAATCGCCCCTGGCTACCCGGCATCCTGGGTCAGCCTGGCGC
AACTGCTCTACGACTTCCCCGAACTGGGCGATGTCGACCAAATGATGAAGTACCTGGACA
ACGGCCGCGCCGCCGATCAGCCACGCGCCGAATTGCTCCTGGGCAAGCTCTACTACGAAG
GCAAATGGGTGCCGGCAGACGCCAAGGCCGCCGAAGCGCACTTCGAAAAAGCCGTGGGCC
GTGAAGTGGCCGCCGATTACTACCTCGGCCAGATCTACCGGCGTGGCTACCTGGGCAAGG
TCTACCCGCAAAAGGCCCTGGACCATTTGCTGACCGCTGCGCGTAACGGCCAGAACAGCG
CCGATTTCGCCATCGCCCAACTGTTTTCCCAAGGCAAGGGCACCAAGCCCGACCCATTGA
ACGCCTATGTCTTCAGCCAGTTGGCCAAGGCCCAGGACACCCCGGAAGCCAACGACCTGG
CCGCCCAGCTCGAAGCGCCGCTGACGCCGGAACAACGCGCTCAGGGCCAACGCCTGGTGC
AACAGGAACTGGCCGCGCGCGGCACCCTGGCCCAGAGCACGTTGCAACTGCACGCCCTGG
ATGAAGAAGAAGACGGCGAGGAATCCCTATGAAGCTCAATCCATTCGTCAAGGCCGGCAT
TGGCCTGACCTTCGCCCTGCTGTGGTCGTGTCCGACCCTGGCCACGCTGACCGAAGCCAA
GAACTTCGGCCTGGAAGTCAAAATCACCGGTCAGTCCGAGGACGACCGTGACCTGGGCAC
GCAAAAAGGCGGTGACGTCAACGGCGTCGGTATCGACCTGCGCCCTTGGATCTACGGCGA
AAGCGGCAATTGGAGCGCCTATGCCATGGGCCAGGCGGTCGCCTCCAGCGACATCATCGA
GACCGACACCCTTCAGCAGTCGGCCGATGACGAGAACCAGCAGACCAGCAACAGCGACCG
CAAGACCAAGAAAAACTACCTGGCGATGCGCGAGTTCTGGGTCGGCTACAGCGGCTTTAC
GCCGTATCCCGGCGAGATCCTCAAGCTCGGTCGCCAACGTCTGCGCAATGACGACGGCCA
GTGGCGCGACACCAATATCGAAGCGCTGAACTGGACGTTCGACACCACGCTGCTCAAGGC
CAATGTGGGTGTCGCCGAACGTTTCAGCGAATACCGCACCGACCTCAAGGAACTGTCGCC
CAAAGACAAGGACCGCCAGCACCTCTACGCCGACGCCGCCTACCAGTGGACGCCGGGCCA
GTGGATCGGCCTGCGCGGTCACCACACCCATGACAACGGCAAGCTCGACTACCCGGAACC
GGGCGTGGCCACCGACTCCCTGGACAAGCGCGAAAACGGCGACCTGACCTGGCTCGGCCT
TGAAGCCAACAGCGACGCCTACAACTGGCGCAACACCAACACCGTCAACTACTGGGCAAG
CATCACCGGCATGCGCGGCGACCGCGACACCGTCAACGCGTTGAACGCCGACGGCTCCCG
CCCCACCAACGCCAAGCGCAGCGATGACGTGAGTGGCTGGGCCACCGACCTGGGCATCCG
CCTGCGTCTGGACCCGCAGTGGCAAGTGGGCGCGGCCTATTCCCGCGCCAGCGCCGAGTA
CGAGCAGAACGGCCTGCAAAGCAACCGTTCGAACTGGACCGGCACCCAGTCTCGCGTGCA
CCGCTTCGGTGAAGCGTTCCGCGGCGAGATGAACAACATGCAGTCCATGAGCCTGTTCGG
TTCCTGGCAGCTGCGCGAGGACTACGACGCCAGCCTGGTGTACCACAAGTTCTGGCGTGT
CGACGGTAACAAGCCGGTGGGCAGCAACGGCATCGATGCGGTGCAGAACAACACCGACGA
CGTGACCGGCGCGATCGTGTCCAGCACCTCCCTGCCGCTCGAAGACGGCAAGAAAGACCT
GGGTCAGGAGATGGACCTGGTGGTCACCAAGTACTTCAAGAAAGGCCTGTTGCCGGCGGC
GCTGAGCCAGTCGGTCGACGAACCGTCGGCCCTGGTGCGCTTTCGTGCAGGTGTGTTCAA
ACCAGGTGATGCCTACGGCAGCCAGGTCGACTCGTACATGCATCGCGCGTTTGTCGACGT
GATCTGGAAATTCTGATGGGAGCCTGCGCAATGATTCCTCAACGCTTGCTGGTGACCGCG
ATGCTGATGGCCAGCGCCACAGCCTTCGCCGATACCGCGCAGCAGGTCAAGGCGCCGACT
ATCGCCAAAGAACTGCAACAGGCCAAGACCTACACCATTTCCAGCCCGCCGACCGCGCCG
CTGGAAATGGCCAAGCCGGCCCTGCCTGACTTGTCGGGCTACACCGCCGCGGCCATCGAG
AAAAAAATCGTGCGCGCAAAGCCGGGCAAAATCAGCATCCGCCGCATGATGCAGGAAGAC
GCCCTCAAGGACTTTATCGGCGGCGATAACAAGATGGCCGAATGGGTGGTGCGCCAGCAC
GGCATTCCCCAGGCCATCTTCATCGACGACGGCTACATGAACCTCAAGGACCTGCTGGGC
AAGGTGCCCAAGCAGTACCTGAGCGAAACCTCGCCGGGCGTGTTCCTGGCCAAGTTGCCG
ATCGTGGTCGGGCGCAAGGGCATCCTGGAAATCGACAAGAAGACCCAGGAGTTGCGCCTG
TCCCAGCAAGCCGGTTCGTTCCTGATCAACGACGGCCAGCTGTTTGTGCGTGACACCCGG
ATCACCGGCTGGGACGAGAAAGCCAACGGCCCGGCGCTGTTCAAGTCGCCCAAGGAATTC
CGTCCATTCCTGCTGGCCTGGGGCGGCACCGAGACTTACATCGCCAACAGCAAGATGGCC
AGCTTCGGCTACGCCAACAGTAAGTCGTACGGGGTGAGTATTTCCCAGTACACGCCGAAC
ATGGCCAAGGTGCTCAAGCGCCCGGAACCGACCGGTTGGATCATTGACTCCGAGTTCTCG
GACATGTGGTACGGCTTCTACTGCTACGAGACCACCGGCTTTGTGATCAAGGGCAACACC
TACAAAGACAACATCGTCTACGGCATCGACCCCCATGACCGGTCCCATGGCCTGATCATT
GCGGACAACACCGTCTACGGCACCAAGAAGAAGCACGGCATCATCATTTCCCGCGAAGTG
AACGACAGCTTCATCTTCAACAACCGCAGCTACGACAACAAGCTCTCGGGCCTGGTGATC
GACCGTAACAGCGTGAACAACCTGATCGCCGACAACGAGATCTACCGCAACCACACCGAC
GGCATCACGCTCTATGAGAGCGGTGACAACCTGTTGTGGGGCAACAAAGTGATCAGCAAC
CGTCGCCACGGCATTCGGGTGCGTAACAGCGTGAACATCAAGCTGTACGAGAACACCGCC
ATGGCCAACGGCCTGACCGGCGTGTACGGCCATATCAAGGATTTGACCGACACCGACCGC
GACATCGCCCTCGACCCGTTCGACGCCAAGGTCTCGCTGATCGTGGTCGGCGGCGAGCTG
GCGGGTAACGGCAGCGGGCCGCTGTCCATCGATTCGCCGCTGAGCATCGAGCTGTATCGC
GTGTCGATGCTTGCGCCGACCAAATCCAGCGGCATCAGCTTCTCCGGCGTGCTCGGCGAG
CGTCAGGAAGAAATTCTCGACCTGCTGGTACGCCAGCAGAAAGCCGTGCTGATCGACCCT
GTCGAACGCCAGACCGAAATGCAGGACTGAGGATGACCCTTATGCACCCACACATGATCA
AACTGCTGAGCCTCTCGGGTCTGACCCTCGGCCTGCTCGCGGCCAGCCAGGGCGTACGCG
CTGATGAAGTCGCCGGTAAATTCAAGGCACCGACTTTCACCGCCGAGCCGTGCTGCAGCC
TGTGCCCCGCCGCCCACGACGCGAAGAACTACACCACGCGCTACCAGCAGAACTTCACCA
CCCTGGTGCAAGCCCAGGGCGACTGGCTGTTCCGTACCCAGGAAGACCTGCGCACCGAAT
TCGACACCTCCCCGGCCGGCTACAAGCGCATGCAACAGTTGCACGATGCGTTCAAGAGCA
AGGGCGTGGAACTGGTGGTGGTGTACCAGCCGACCCGTGGCCTGGTGAACCGCAACAAGC
TCAACCCGGCGGAAAAAGCCTCGTTCGATTTCGACAAGGCCCTGGGCAACTACAAAACCA
TGCTCGGCCGTTTCGCCAAGATGGGCTATGTGGTGCCGGACCTGTCGCCACTGACCAACG
AACAACTGCCGGATGAACTGCCCGCCCACGATTTCTACTTCCGCGGCGACCAGCACTGGA
CCCCTTATGGCGCCCAGCGCACCGCGAAAATCGTCGCGGCCAAGGTCAAGCAGATGCCCG
AATACGCCGACATTCCCAAGCGCGAATTCGAGACCAAGCGCTCCGGGCGCATGGGCAAGA
CCGGCACCCTGCACAACATGGCCGGGCAACTGTGCGGTACCAGTTACGCGATCCAGTACA
TGGACCAGTTCACCACCGAACCCAAGGGCGAAGCCGGCGACGGCGACCTGTTCGGCGATT
CGGGCAACCCGCAGATCACCCTGGTGGGCACCAGCCACAGCGGCAAGAACTACAACTTCG
CCGGCTTCCTGGAAGAAGAAATCGGTGCCGACATCCTCAACGTCGCCTTCCCCGGCGGTG
GTTTGGAAGGCTCGATGCTGCAGTACCTGGGCAGCGATGAATTCCAGAAGAGCCCGCCAA
AGATCCTGATCTGGGAGTTCTCGCCGCTGTACCGCCTGGACCAGGAGACCATCTACCGCC
AGATGATGTCGCTGCTGGACAACGGCTGCGAAGGCAAAACCGCGCAGATGAGCGCCAGCA
CCACGCTCAAACCCGGCAAGAACGAATTGATGGTCAACAGCTCGAACAAAGACCTGCGTA
ATGCCAATCACCAGGTCGATATCCGCTTCGCCGATCCGTCGGTGAAAACCTTGCAAGCCA
CCCTCTGGTACATGAACGGGCGCCACGAGGACATCAAGATCGAGAAACCCGAAACATCCG
ATACAGACGGGCGTTTCGCCTTTGAACTGCGCACCGATGAAGACTGGGCCTCGCAGAACC
TGCTGGCCGTGGAAGTACAGGGTCCGGAAGCGGGCCAGGCCGCGCAGAAGGTCGAAGCGA
AAATTTGCACACGCAACGTATTCCCAAGCGGCGGTCAGAAGACTGCCTCACTCGGGCAAT
GAGGTTACTTATGCAGAAGTTATGGATTCCATCGTTACTGGGCCTTGCGATCTTCGCAGG
CTCCGTCAACGCCGCCGCTCCGCTGCGTCCGCCCCAAGGCTACTTCGCACCGATCGAAGC
GTTCAAGACCGGCGACTTCAAGGAAAACTGCGACACCATGCCGACGCCTTACACCGGGCC
TCTGCAATTTCGCAGCAAGTACGAAGGCTCCGACAAGGCCCGTTCGACGCTGAATGTGCA
GTCGGAAAAAGCCTTCCGCGACAGCACCGCCGACATCACCAAGCTGGAAAAAGACACCAG
CAAGCGTGTGATGCAGTTCATGCGCGACGGCCGCCCCGAGCAGCTTGAATGCACACTGAA
CTGGCTGGTGTCGTGGGCCAAGGCCGATGCATTGATGTCCAAGGACTTCAACCACACCGG
CAAGTCCATGCGCAAGTGGGCGCTGGGCAGCATGGCCTCGGCCTATGTACGCCTGAAGTT
CTCCGACTCGCACCCGCTGGCCAACCACCAGCAGGAATCGCAACTGATCGAAGCCTGGTT
CAACAAACTGGCCGACCAAGTGGTGAGCGACTGGGACAACCTGCCCCTGGAAAAAACCAA
CAACCACTCCTACTGGGCCGCCTGGTCGGTGATGGCGACGTCCATCGCCACCAACCGTCG
CGACCTGTTTGATTGGGCGGTCAAGGAATACAAAGTCGGCGTGAACCAGGTCGACGACCA
GGGCTTTTTGCCCAACGAATTGAAGCGTCAGCAACGCGCCTTGTCGTACCACAACTACGC
CCTACCGCCGCTGTCGATGATCGCCAGTTTTGCCCTGGTCAACGGTGTGGACCTGCGCCA
GGAAAACAACAGCGCGCTCAAGCGCCTGGGCGACAAGGTGCTGGCCGGGGTGAAAGACCC
GGAAATCTTCGAACAGAAGAACGGCAAGGAGCAGGACATGAAGGACCTCAAGGAGGACAT
GAAATATGCCTGGCTTGAGCCGTTCTGCACCCTCTACACCTGCGCCCCGGATGTGATCGA
GCGCAAGCACGGGATGCAGCCGTTCAAGACCTTCCGCCTGGGGGGTGACCTGACCAAGGT
CTACGACCCGGCGCACGAAAAAGGCAACAAAGGCAGTTAGTCGCTGATCGTTCCCACGCT
CTGCGTGGGAACGCAGCCAGGGACGCTCCGCGTCTCAAAAGCGGACGCAGAGCGTCCAGT
GAGGCATTCCCACGCAGAGCGTGGGAACGATCACATCACAACCTCCCTCGCATTCGTGGG
GGGTTTGGGGGGGCCGTTGGCCCTTGACTGTTGGTTTAAACATGGAGAGATCGGGATGGT
TTTCTCGTCCAACGTGTTCCTGTTTTTGTTCTTGCCGATCTTTCTCGGCTTGTACTACTT
AAGCGGGCAACGCTATCGCAATCTGCTGCTGCTGATTGCCAGCTATGTGTTCTACGCCTG
GTGGCGAGTGGACTTCCTGGCGCTTTTCGCAGCCGTCACGCTGTGGAACTACTGGATCGG
TCTCAAGGTTGGCGCAGCCGGCGTGCGCACCAAGCCTGCCCAACGCTGGCTGCTGCTGGG
CGTGGCAGTCGACCTGTGCATCCTCGGCTATTTCAAGTACGCCAACTTTGGCGTCGACAG
CATCAACGTGATGATGAAGTCGGCAGGCCTTGAGCCGTTCATCCTCACCCACGTGCTGTT
GCCGATTGGCATCTCGTTCTACATCTTCGAGTCCATCAGCTACATCATCGACGTGTACCG
TGGCGACACCCCGGCCACGCGCAACCTGATCGACTTTGCAGCGTTCGTGGCGATTTTCCC
GCACTTGATTGCCGGTCCGGTGTTGCGTTTTCGCGACCTGGCCGACCAGTTCAACAACCG
CACCCACACCCTGGACAAGTTCTCCGAGGGCTGCACGCGGTTCATGCAGGGTTTCATCAA
AAAGGTTTTCATTGCCGACACCCTCGCGGTGGTGGCCGACCATTGCTTTGCCCTGCAAAA
CCCCACCACCGGCGATGCCTGGCTGGGAGCGCTGGCCTACACCGCGCAGTTGTACTTCGA
CTTCTCCGGCTACAGCGACATGGCCATCGGCCTGGGCTTGATGATGGGTTTCCGTTTCAT
GGAAAACTTCAAGCAGCCGTACATCAGCCAGTCGATCACCGAGTTCTGGCGCCGCTGGCA
CATCAGCCTGTCCACCTGGCTGCGTGACTACCTGTACATCACCCTGGGAGGCAACCGTAA
AGGCACGCTGACCACCTACCGTAACCTGTTCCTGACCATGCTGCTGGGCGGCCTGTGGCA
CGGTGCGAACATCACCTACATCGTGTGGGGCGCCTGGCACGGTATGTGGCTGGCGATTGA
AAAAGCCATTGGCCTGAACACCGCGCCACGCAGCTTCAACGTGTTGCGCTGGGCCTTCAC
CTTCCTGCTGGTGGTGATGGGCTGGGTGATCTTCCGCGCCGAAAACCTGCACGTGGCCGG
GCGTATGTACGGTGCGATGTTCAGCTTTGGCGAGTGGTCGCTGTCGGAACTCAACCGCGC
CAATCTCACCGGCCTGCAAGTGGCAACCCTGGTGGTGGCCTACGCAACGCTGGCGTTCTT
CGGCCTGCGCGACTTCTACACCAACCGCCCTGCCGAGAAGACCAAGCCGGCCGACCCGAG
CCTGATCAAAGCGGTACCGGGCGACAACCCCGGCAGTATCCACCAACCAGGCTTCACCGT
TGGTCAGGACGCCGCCGTGCAACCGGCCTACTGGACCGCTGACTGGCCACGCTACGCCAT
GCGCGCCGCCGTGCTGCTGCTGTTCGTGGCGTCGATTCTCAAACTGTCGGCGCAGAGTTT
CTCGCCGTTCCTTTACTTCCAATTCTGAGGGAGCCGACCATGACCCGTTCATTACGCGTC
CTCTATATCAGCCTGTTCATGGTGCTGCTGCTGGCCCTGGGCGCCTGGTCGCTGCGCAGT
TTCTTTGGCTTCAGCACCAACGCCGATGCGACCGTGCTCAACGGTCGCTGGGCCAAGGCC
GTGGAAACGCACTACGACGATGAGTTCCCGATCAAGCGCCTGGGCACCAACCTGTGGGCG
GCGCTGGACTACAAGCTGTTCAATGAAGGTCGCCCTGGCGTCGTGCTGGGCCGTGATCAC
TGGTTGTACAGCGACGAGGAATTCAACCCCGCCGTCAACGAAGACCAGAACCTGCAAGGC
AACTACGCGCTGGTCGAAGGTGTGCGCCAGAAGCTCAAGGCACAAGGCATTCAGTTGGTG
ATGGCCATCGTGCCGGCCAAAGTGCGCCTGTACCCGGAGCACCTGGGTGAGGTGAAACCG
GCGAGCATCCACGCCAACCTGTACCAGGACTTCCACGCCCGTGTGGCGGCAGACCGCATC
CCTGCCCCCGACCTGCTCGGCCCGCTGCAACAGGCCAAGCTCGCCGGCAAGCAAGTGTTC
CTGCGCACCGACACCCACTGGACCCCGGACGGTGCGGAAATCGCCGCCAAGCAATTGGCC
AAAGCGATTGCCGAAGAGACGCCCCTGAGCGGCGAGCCACAGCGCTTTGTCACCGAGGCG
GAAAAAACCGAGCCGCACAAAGGCGACCTGCGTCTGTTCCTGCCCCTGGACCCGCTGTTC
GAAAACCTGATGCCGCCTAAAGAGCCGCTGCAAAAGCGCGTCACGCACCTGGCCGAAACC
AAAGGCGACGATGCGCTGTTCAGCGACAGCGAAACCCCGGTGGCTCTGGTCGGTACCAGC
TACAGCGCCAACCCTAACTGGAACTTCGTCGGCGCCCTCAAGCAAGCCCTGGGCAGTGAC
GTGATCAGCTACGCCGAAGACGGCCATGGCCCGATCCTGCCAATGCTCAGCTACCTCAAA
AGCGACGACTTCAAGAACAACCCGCCACAAGTGCTGATCTGGGAATTTCCTGAACGTTAT
CTGCCCGTAAACAACGAAATCGGTGACGCCGACCCCGCGTGGGTTGCGCAGCTTAAACAA
GCCGGTTCGCGCCAACAAAACATGGCTATCAACACCCCTGCTTTTAAAAATCAGAAATCC
GAGACGCCCGACCGGGCGCAAAACTGAAAGAGAGGTAACTCACATGACTTTCACTACAAC
TCCTCGTCGTCTCGCCAAGACTCTGGCCATCGCTGCCGGCCTGAGCGTCGTATCGATGTC
AGCCTTCGCCGGTGGTGATGCCGCCCTGTACGGCCCTGTCGCGCCAAAAGGTTCGAGCTT
CGTGCGCATCTATAACGCCAGCAACCAGGAAGTCAGCGCCACCGTCGGCAACACCAACCT
CAGCGAGGTTGCGCCCCTGGCCAGCAGCGACTTCAGCTTTATGCCGGGCGGCGACTACAG
CGCCAAGGTCGGCAGCCAGACCGTACCGGTCAAACTCGCCGCCGACCACTACTACACCCT
GGTCAACAGCGGCAGCGGTCAGCCGCAACTGATCGAAGAACCGCCGTTCAAGAACAAACA
GAAATCCCTGGTACGCGTGCAGAACCTCAGCGACAAAGCCCTGACCCTCAAGACCGCCGA
CGGCAAGACCGACGTGGTCAAGTCGGTGGCCGCCAAGGGCCGTGGCGAACGTGAGATCAA
CCCGGTGAAAGTGAGCCTGGCGTTGTATGACGGTGACAAGAAAGTCGGCGATGTGAAGCC
GGTTGCGTTGGAACGTGGCGAAGCGGCGGTGCTGTATGTCACAGGCTCCGGTTCGAGCCT
GTCGCCAGTCTGGGTAAAACGCCCAGTGTCGACCCGCTGATCGCGCGAGTAATGAGCGAC
AAGCTTCAAGCTGCACCCCAAGCGCTGTTACTTGCAGCGTGTGGCTTGCAGCTTCCAACT
ATCTTTTAAGGAGAAACACTCATGATTCCAGTCATCCTTTCCGGTGGTAGCGGCTCACGT
CTTTGGCCGCTTTCGCGCAAACAGTTCCCCAAGCAATTCCTGGCCCTGACCGGTGAGCAC
ACGCTGTTCCAGCAAACTCTGGAGCGTTTGGTATTTGAAGGCATGGACAGCCCGATCGTG
GTCTGCAACAAGGATCACCGCTTCATCGTCAACGAGCAGTTGAGCGCGCGTAAGCTCGAA
TGCCAACGCATCCTGATGGAGCCGTTCGGCCGCAACACCGCACCGGCCGTGGCCCTGACC
GCGATGATGCTGGTCAACGAAGGCCGCGACGAGCTGATGCTGGTACTGCCTGCCGACCAC
GTGATCGACGACCAAAAAGCCCTGCAACGCGCGTTGGCCCTGGCCACCGTGGCTGCCGAA
CGTGGCGAGATGGTGTTGTTCGGTGTACCGGCGACCCGTCCGGAAACCGGTTATGGCTAC
ATCAAGTCCACCAACGATTCGCTGCTGCCTGAAGGCGTGAGCCGCGTGCAGCAGTTCGTG
GAAAAGCCCGATGAAAAACGCGCCGTCGAGTTCGTCAAAAGCGGTGGCTATTTCTGGAAC
AGCGGCATGTTCCTGTTCCGTGCCAGCCGCTTCCTCGAAGAGCTGAAAAAGCACGATCCG
GACATCTACGACACCTGCGTGCTGACCCTGGAACGCAGCGAGCAGACGGCTGACACCGTG
TCCTTCGACGACGCCACGTTCGCCTGCTGCCCGGACAACTCCATCGACTACGCCGTGATG
GAAAAAACCCAACGTGCCTGCGTCGTACCGCTGAGCGCCGGTTGGAGCGACGTGGGTTGC
TGGGCGTCGCTGTGGGCCGTCAACGATAAAGACGCCAACGGCAACGTGAGCAAAGGCGAC
GTGGTGATCCAGGACAGCCGCAACTGCATGGTGCATGGCAACGGCAAACTGGTCTCGGTG
ATCGGCCTGGACAACATCGTGGTGGTGGAAACCAAAGACGCGATGATGATTGCCCACAAG
GACAAGGTTCAGGGCGTCAAGCAGATGGTCAACACCCTCAACGAACAGGGCCGCAGCGAA
ACCCAGAACCACTGTGAAGTCTATCGTCCGTGGGGTTCCTACGACTCGGTGGACATGGGC
GGGCGCTTCCAGGTCAAGCACATCTCGGTCAAGCCGGGCGCGTGCCTGTCCCTGCAAATG
CACCACCACCGCGCCGAACACTGGATCGTGGTCAGCGGCACCGCCGAAGTCACCTGTGAC
GAGAACGTGTTCCTGCTCACCGAGAACCAGTCCACCTACATCCCGATCGCCTCGGTGCAC
CGCCTGCGCAACCCAGGCAAGATCCCGCTGGAGATCATCGAAGTGCAATCGGGCAGCTAC
CTGGGCGAAGACGATATCGAGCGTTTTGAAGATATCTACGGTCGCTCCACGCCGGTTGAA
CGTGGCGTGTCGGTGAAAACTATCGCGCAGTAAAACAGTCGTACAAAAAGCCCTCACCCA
GCCCACTGCGTCCCCTATCCGCAGTGGGTTGGGTGGGGGCTGATCGTTCCCGCGCTCTGC
GTGGGAATGCCGCCCGGGACGCTCCGCGTCCCGATTCACGTCCTGTGCCTGGGTGACGCG
GAGCGTCACGGGATGCATTCCCACGCGGAGCGTGGGAACGATCGACATATCTACGGTCGC
TCCACGCCGGTTGAACGTGGCGTGTCGGTGAAAACTATCGCACAGTAAAACAGTCGTACA
AAAAGCCCTCACCCAGCCCACTGCGTCCCCTATCCGCAGTGGGTCGGGTGGGGGCTGATC
GTTCCCACGCTCTGCGTGGGAACGATCGACATATCTACGGTCGCTCCACCCCGGTTGAAC
GTGGCGTGTCGGTGAAAACTGTCGCGCAGTAAAACAGTCGTACAAAAAGCCCTCACCCAG
CCCACTGCGTCCCCTATCCGCAGTGGATTGGGTGGGGGCTGATCGTTCCCACGCTCTGCG
TGGGAATGCCGCCTGGGACGCTCCGCGTCCCGATTCACGTCCTGCGCACTGGTGACGCGG
AGCGTCACGGGATGCATTCCCACGCGGAGCGTGGGAACGATCGTGGTGCAACCGTCATCA
TTGACCCCTGCCCCCATCCTGCCTATCCTCGCGCCTGTCACGACTCATTCGTGACGAGGT
TTGACGGCCTCGGACACTCATAGGACCAAGCACAGCGTTATGGCGACTGTGCGTGGGGCG
CTTTCGAGCGCGCCGGGTTCCTATGACCGGTCCGTCAACCTGCGTACAGTTGCCACCCAT
TCGTTTGACGGCGATGCGTGGCAGCTCCGATTTCCATAGGAGTTTCACCATGTCCAAACA
AACCACCCGCCCCACCACGTTCGGCCGCTGCGACCGCAGTGAAGAAAATCTGTTTGCCGT
ACAACCCGACATCCCCATCGAACATGCGCTGGTACATGCCAGTTATGTACTGGGCACAGC
CCGAGTGCTCACCCTGGCGGCTCAAGACCTGTGCACCGAACACCTGAGCTACCTGAACTG
GGCCAGCCTGCAATTGGCCGAAACCGGGTTGGCGTTGGTTGAGGCATCCATTGAAGGCTT
GCAGGCAGGTGCTTGTGCTCAATAAGTAAGTCTTCGCGAGCAAGCCCCCTTCCACATTTG
GCCCGGGTATAGCCATGGAATACGGTCAAACAGTGGGGAGCGGGCTTGCTCGCGAAGACA
TCCGAAAGCACGCCGGATAGTCAACCTGTCTTCCCCACAGTAGGATGACTGATCCATTCC
TGAGGCAGCCCACATGTTCTTCGGCGTTCTCCTGATCATCACCTGGCTGATCCTCCTCCT
GCGCTACCCCGCCAAGGCACTGCCGGTGTCGCTGGCTGCCGCCGTGGGCCTGGGCTTAGT
GGCCGTGTGGGTGGTGTGGCTGGACAACCGCGAAGCCTCGCAACTGGCGCGCCTCGAGCT
GCGAATCACCTACGCCCCGCAGGAATGCCCCGCCGACCGCCCGCTGAAGCTGACCCTGAA
CAACGGCAATGATGTACCGCTGACCGAACTGCGCTGGCGCGTTGCCGCGTATGCACCGGG
CGACACGGTCAACCTGGCCGACAACGTCTACGCCGCACCCCGCTATCGCGGCCCCGGCGA
GTTGCAGGCCGGCGCCACCTGGGACGACTGTCTGCCCACCCCACCGCTGCGCCCCGGCTA
CCGCCCGCAACCCCTGGAATTTCGTGCCGAGCATCTGCAAGGCAGTTTCGCGGACTGACA
AAGGATTGATCCATGCCCAACGTACTCATCACCGGTTGCTCCAGCGGCATCGGCCGCGCT
TTGGCCGATGCCTTCAAGGGGGCGGGCTATGAGGTATGGGCCAGCGCCCGCCGCCCGGAC
GACGTTGCCGATCTGAGTGCCGCGGGCTTCAACGCCGTGCAGCTGGACGTCAACGACGAC
ACCGCCCTGCAACGCCTGGCCGAACAATGGGGCGAGCTGGATGTGCTGATCAACAACGCC
GGCTACGGCGCCATGGGCCCGTTGCTCGACGGCGGCACCGAGGCGATGCAGCGCCAATTC
GAGACCAACGTGTTTTCCATCGTCGGCGTGACCCAGGCGTTCTTTCCCGCACTGCGTCGC
AGCAAAGGCCTGGTGGTGAATATAGGCAGCGTGTCCGGCGTTTTGGTCACGCCCTTCGCC
GGCGCCTACTGCGCCTCCAAAGCCGCCGTGCATGCGTTGAGCGACGCATTGCGCATGGAA
TTGGCGCCGTTTGGGATTCGGGTCATGGAAGTCCAGCCCGGCGCCATTAATACAAGCTTC
GCGAAAAACGCCGGAGCCCAGGCCGAATTGTTGATCAACGAGCAATCGCCGTGGTGGCCG
TTGCGCGAAGGTATTCGGGCACGCAGCCAGGCGTCACAGGACAAGCCGACGCCAGCCAGT
GTGTTTGCGGCGGATGTGCTCAAGGCCGTGCAACAGGCTCAGCCGCCAAGGCTGTTGCGA
TCGGGCAATGGCAGTCGGGCGTTGCCGTGGATGGCGGCGTTGTTGCCCAAGGGGTTGCTG
GAGAAGGTGCTGAAGAAACGTTTTGGTTTGAATGGGAGTTTGTAAATGATCGACTACACC
GACTTTTTCGAAGAAGTAATCCAGACCCACGTCGAGATCGAGCAATGGTTTGCCGGCGTT
GCGCCTGAAGGCACCCTGCAACATCTACTGGCGCGCTTCTCGCCTGAGTTCAGCATGGTC
GCCCCCGCCACCGGCACGCGAGTGAATGCGGCCGGGGTCAAAGCGCTGTTCACGCGCCTG
GGTGGCATGCGGCCGGGGTTGAAGATCACCTTGAGTGAAATGGCCGGGATTGACCGGCAT
GCGCGCGGTGCCACGGTGACTTACCGCGAACGTCAGGTAGATGACAGCGGTACACAGACG
GATCGGCGGGCCACGGTGGTGTTTGAAAAGCAGGCCAGTGGCGCGCTGTTGTGGCGACAT
TTGCATGAGACTTTTATAGCGCAATGAAGTAACTGACAGGCCGAATCCTACAAAAAACAG
CGACCCGCCTGACATCATTACAAGTAACCAATCCCCAGGCTCTTTCACCTCTATTTACTC
ACAGGTGAAAGGATGCACAGCGATTTCCTGCAAAGTGGTGTACCGGATGCGCACACCACG
ACTCGCCAGCGACTGACCAGTCTGCTGGACTTGCCCAAGCTCTATCGAACCATCGATGCC
GACCCGGCTATCGTCGGGGCCGGGGTGGTGCATATCGGCAGCGATTATCGTGTAACGGTG
TTACGCGAGTTTGTACCGTTATGCAGTATCAAACCCAAGCGGGTGATTTTGCGGGAGGTG
GCTGGGCCGATGATGACTGCCGATGACTATGCGGAACTGACGGCAAGCTCGCCGCGTGAG
TCGCAGCTATGGCGAGAGGCATCGGGGATGGCTGCCTCCTGTGGAGGGGCCGTAATTGGC
TACATCATTGCCAAATCAGGAATTGCAGCAGCGCCTTTCAGCGCGGGTACCAGCCTTGCA
TTAAGCTACGTCGCCTACAGCGCTGCGACTGCCAGTTCCCTCCAGTGTGTCAATGGTTCA
TGGAGAGTCGCCAACGAATTGACCAATCCCGCCACAAACGACTATTACGACAGCCTAAGC
TGGTATCAGGCAATGACCGTCGCCCTGGATGGCATTTCATTGGTCGGCGCAGGTACCACC
ACCTTCGCCAGCGTCAAAACAGTAATGGCCATCAAGCGTGCGACTGGGCGTAGTTCGACA
GACATCTTGAGACGCATGAGTCGCCAGGAACGTGCAAAGTTAACGAGCGAAGTGCTGCGA
CTGCAGAACCCCCGCCATCCCCGCGAAATGATTCGCCTGAAGCAGCTTGCGGGGCAGCTA
CCCAAACGCTACAGCAACCCCCAATTGCGTTTGGGCATTCTCACTCAAATAAAAGACCAG
ATTGGAGCGACCTTGAGCGTTGGAGGCAGCACCTACTCCGGAAATATCAATCACATAGTC
ATTGGTCTGTATGAGGAGTTTTCCGACTATGACTTATAACGTCGACCCCTTCCGTGAATA
TCGAATTTGGCGCCGTTACGCCTATCGGTTCTTACCGTCATGGGGCAGTGCTCTGCTGCT
GAGCCTGAACAACATAGCGATCAACATGGCACTTAGCTTGTCGTATTACGCAAAGGCCAA
TCAGTTACCGACTGAGTTTTCTTTCGGGACAGGTATGACACTTTGTCTGACTTTTTTAGC
AGGCCAGATAATGCTATTTGAAGGCTTCCGTCACGCATTTCGAATACTGACACCCGTCGC
CATCGTTAATACCTGGCTAGCGATTGGCTACCTGGTCAATCACCCGGCGACGCTGTTCAA
CTTATTCCCTTTGTTCACATCCATGCTTTACATCCTAGTCCTCCACTCAAAGAACCACCG
CCGCTATACCAGCATGCTCAGGGTAAAGCGCCGACGAAAAATCAGGTTTAAAGCACTATT
TAGCTAGACCCACCTCTTCATTTTTGCACTGCACTGACAATCACCGTGCAAGTAATCCCC
GCCGCCAACAACACCCCGTCCGGCACTTCATCGATACGAATCCGCACCGGCACCCGCTGG
GCCAATCTCACCCAGTTGAAGGTCGGGTTCACATCGGCAATCAGTTCGCGGCTCTCGGGG
TTATCACGGTCGTAGATACCGCGCGAGATGCTTTCCACATGGCCTTTGAGGGTCTCGCCG
CTCATCAATTGCATATCGGCTTTATCGCCGACCTTCACATGGGGCAACTTGGTCTCTTCA
AAGTAGCCATAGACCCAGAACGAGTTCATATCCACTACCGCCATCTTGGCTTCGCCGATA
CGCGCATAGTCGCCGCGATGCACATTCAGGTTGGTGACATAACCGTCCACCGCCGCCACC
ACTTGCGTGCGTTTCAGATTCAGCTCAGCCGCTTCCAACTGCGCCAGCGCGTGCTGGTAG
TCGGCCAGGGCCGCGTCGGCGATGTTGCTGGCGTCGTCGCGGTTTTCCCTGGAGATCACC
AGCGCATCAAGGTCGGCGCGGCGGTGGGCATTGACCTTGCGCATCTCCCATGTGGCTTTG
CGTGAGGCCACCAACGCTTGCGCCTGCTTGACGGCGATGCGGTAGTGCTCGGGGTCGATC
TGCATCAGCAGGTCGCCTTTTTTTACCAACTGGTTGTCACGCACCGGCACCTCGACCACT
TCACCGGTGACATCGGCGGCGACGTTGATGATGTCGGCGCGCACGCGGCCGTCGCGGGTC
CAAGGCGTCTCCATGTAGTGCACCCACAATGTGCGGCCAATCCAGATCGCCAATGCCAAT
ACCAGCAAGGTCGCGAGCAGGCTGAAAAACTTTTTCATCGGGGCAGTCTCAACGGTAGAC
GGTCAGCGCCAGGGCGCCGAACAGGCAAACGAACAGGCTCAGGCGCAGCAACGCCGGGTG
CCAGAAAAAACGGTACAGGTCGAACCCGGCCAGGCAGCGGTCCAGCGCCCAGGCCAGTCC
CGCGGCAATCAAAAACATCAGCGTCATCGTGGGCATGTAGAGGCCGTGGAACGCGATTTC
ACGGGGCATGGGGGGATCCTTTGAGAGCCGCCAGCGGCGATTGCGGGTCGAGCAGCGAGG
TGCGGATAAAGTGCAGGTAGCTTTTCACCCGGCGCAGGGCCGAGGTGTCGAAGTGCGGGG
CGAAGGGTTCGTCGGTGGCTTGCACGCGACTGATCGCATGATCGACCGCGATCAAACCCC
GCTCCAGGTTGCTGGCACTGGGTTGCAGGAACAGCCGCACCAACGAGCGGCCCATCACGC
GGATTGCCTGGCGCCATGGCTGGGAGCCGGCGTACGCCGGGTGCACCGGCAGGATCGCCT
GTTCCTTGCGCAACTCGATGATCGCGTGGCCGACTTCCAGCACCACGAACATCCAGCGCA
GCAGGTCGCGTTGCACTTGCGGCTGGCCCACGGCGAGGCCATAGGCCTGGTGCAGCAAGT
CACGGGTGCGGCTTTCGAAACTCGACGTCAGGCCCTTGAGCTTGCCGCTGATCGCGTACA
CCACTTGCTCGCGCAGGTCTTGCTCCAGCCGGCGCCACAACCAACGACTGTTGGGCGGCA
GGATGATCGCCCCGGCCGCCGCGCACACCAGCATGCCGATGATCATCGCGATGTAGTCGT
TGATAAAGGTGTACGGGTTGTAGACCGTGAGGTTGTCCGGCACCGAGCCGGTGCTGAAGA
AGATCAACAGGCCCACGCCGACCCCGGCGTACTGCGGGCGTGAAGCCAGGAACGCCCCGA
GGATGATCACCGGCGCGAGCATCACGCACAGCAGTGGGAAGCCGTCGATCCAGGGGAACA
CGAAAAACATCTCGACAAAGCCCACCAGCGCGCCGATCAAGGTGCCGCAGGCCATCTGGA
ACGCCATGCGCTTGGGGTTGGGCGTGGCGGCCGACAGCCCGACGGTGGCGGCGGCAATCA
GGGTCATGGTGGCGCCGCTGGGCCAGGCCGTGGCCACCCAGTAACTGCCGAGCACGATCA
GGATGAATGAGGCACGAATGCCCGACGCAGCGCAAGCCAGCCAGTTGGTTTTAGGTGTGT
ACGCCTCGTCCCAGTCTTCCCGCGCATGGGTGTGATCGGCCAGGGAGGCGTGGGTTTGCG
CGTAGTTGTGCAGGTCGTCGACGAAGCGGTAGAGCAGTTCGTAGGCCGTATGAAAATCCA
ACTGCTCGGTGTCGCTCGGGTTGCCCTGCTGGAACGCCGTGCGCAGGCTGCGCACCGTGG
CGGGCAAGCGGTCTTTATAAGCGCTGAGTTGGTTGACCAAGCACGCCGCATCGGGGCTGG
TCAGGGCGCGGCCGGAGAAGCCGTCGAGCAGTTCGGCGAGGTCTTGCAGGCCAGGTTTGA
TTGCGGCAACCACATGATCGGCGGCATCGGTGCGCAGGCGTTCAAGCAACTGGTGCAAGG
CGTTGAAGCGCGTGGTGATGCTCATGAATTCGCTGTTGAGGCGACTGAGCCGCCCGTTAC
GCCGCCGCATGTGCGGGTCTTCAAACACCGTGAGGCTGCGCAGCCCCTCCAGGCCGACGG
CTTCAGCAATAAAGCGCACGTTGCTGGCCTCAAAATCTTCACGCTGGCTGCGCCCGCGCA
AGCCGTCCGTGACGAACAGCGCGAACACACCAAAGCGCTGGTACAAGGCGTTGCGCATCG
CGGCGCTGGAGGTCTGCGGCAAAATCGCCGCGCTGACCAGGGTGGAGCAGATAATCCCCA
GGGAGATTTCCAGCACCCGCCACACCGCCGCCATAAAGGCGCCATCCGGATGCGCCAGCG
CGGGCAAGCCCACCATCGCCGCCGTATACCCCGCCAACACAAAGCCGTAGGCGCGAAAGT
TACGGTTACGCGTCGCGCCGGCGGTGCAAATGCCCACCCAGATCGCCAGCGCGCCGAGGA
ACAGCTCGGTGTTCTGTGCAAACAAGGCGATCAGCAACACCATCACCGCCGAGCCCGCCA
GAGTGCCGAGGAAGCGATAAAAGCTCTTGGCGAACACCTGTCCGCTCTGCGGCTGCATCA
CGATAAACACGGTGATCATGGCGGTGCGCGGTTGTGGCAGTTCCAGGCGCATGGCCAGCC
ACAGGGTGAGGAACGCTGCGATCAGCACCTTGAAGATGTACACCCAGGTCACGCCGTCAC
TGCGTGCCCAATCGAAAAAGCCACGGCGCCATTCAAGGGAACGCAGCCAACGCAGCGGTG
CAGGCAAGGGAGTCATCGTAACCTGCTCAGTGATCGAACACGGCGAGAGTCGCCGGGGTT
TTGCCAGGGAGTGTCTTGGTGTCCGGGGGAACGTCTTGGCCGGCGCCGAGGCCGCCGCCC
AATGCGGTGACCAGTTCGGCGTGGGCGCTGAGGCGCGCGGCCTGAACCTGTTGCTCGACC
TGTTGCTGGCGAAACAGCAGGGTCTGGGCGTTGAGCACATTGAGGTAATCGGTGAGGCCG
CGCTGGTAGGCGATCATCGCGATGTCGTAGGTCTTTTGCGCCGAGGCCACCGATTGCGCG
GCGAAGCCTTGCTGCTTGTCCATGGACTCGCGGCGGATCAACTGGTCGCTGAGGCTCTTG
AGCGCATTGACCAGAGTCTGGTTGTAGCGCGCCACGGCGATGTCATAACCGGCGCTGGCT
TCACCCAACTCGGCACGCAGACGCCCACCGTCGAAAATCGGCAGGGTAATGGCCGGGCCG
ACGCTGTAGTTGAATTTCTGCCCCGCCAGAAACGCCAGCATGCCGCCGCCGGTGGCCATG
TAGCCGAGGCTGCCGACCAGATCGACGTTGGGGTAGAAACCGGCATGCGCCACATCAATC
CCGCGGGCCTGGGCCGCCACTTGCCAGCGGCTGGCAACCACGTCCGGGCGCTGGCCGAGC
AATTGCGCGGGCAGGGTCGACGGCAGTTTCAGTGGCGTTGCCAGAGACAGGCTCGGGCGT
CGCAACTGCGCGCCCTCTCCCGGTCCCTTGCCCGCCAACGCAGCCAGTTGGTTGCGGCTC
AGGGCGATTTCTTCGTCGAGGGCGTCCAGTTGGCGATGGGTTTCCGGCAGCGGCGCTTCG
GCCTGGCTCACGTCGAAATGGGTGCCGATACCGGCATTCAGGCGTTTTTTGGCCAGGTCG
AGAATCTGCTGTTGCTGGGCCAGGGTCGCCGCGACGATATCGCGGTTGGCGTACTGCAAC
GACAGCTGGATGTAGGCGCGCACCACATTGTTTTGCAATTCAAGCTGGGCCTGGCGTGCT
TCGGCGACACGCATATGGGCCAGGTCGACGGCACGCTCGGTGGTGTTGCTTTCGCGGCCC
CACAGGTCGAGGGCATAGCTCAGGCCCAGGGTCGAATTGTTGTCCCAGGTGTTGGCGCCG
CTCAGCTCGCCAGGGCCATAAAACTGATCCTTGGGCCAGTTGTGGCGCTTGAGCGTGGTA
TCACTGTTGATCTGCAACGACTCGGCCGACTCGGCAACCCCGGCGATGGCCCGTGCCTCA
CGCACCCGCGCGGCGGCCACGGCAAGGCCTGGGCTGTCGCGGGTGGCAAGCGCGACCCAG
CGGTCAAGTTGCGGGTCGCCGTAGGCTTGCCACCAGTGCGCGGTGGGCCAATGGGCGTCG
CTGGCGGCGCTTTGGATGGCTTCGTCGGTGGCCAGGCTATTGGCATTGAGGGCCAGGCCT
TGGGGGGCGATTCCTCCGGTTCCGATACAGCCGCTGATGGCTAACGATAAAGCCCAAACA
CTGAGAGTCTTCAGCTCTCTGCTGATGCGACGCGGCACGGCGAACGAATTCCTGAGGTGG
GTGATGCACGGGAGGTGGCGCAATTCTAGGCGGCGTCAGGGAGGACGATAAGCTGGCATT
CCTGTGAATCTTTGTTACCGTTCGGGCGATAATCCATTGGTAGGGATCACTGGTCGGCGT
AACTTTCTGTCACAATTTGCCATCTCCCCTGAGAACACTCCATGGACACTTTGCAAAACA
TGCGCGCCTTCAGTTGTGTGGCCGAAGCCGGCAGCTTCACCGCCGCCGCCGCGCAACTGG
ACACCACCACGGCCAACGTCTCGCGCGCGGTTTCCAATCTGGAAGCCCATCTGCAAACCC
GCTTGCTCAACCGCACCACCCGGCGTATTGCCCTCACCGAAGCAGGTAAACGCTACCTGC
TGCGCTGTGAACAGATCCTTGCCTACGTCGAAGAAGCCGAGGCCGAAGCCAGCGACGCGC
ATGCGCGCCCCGCCGGGCAATTGAAAGTGCACACCATGACCGGCATCGGCCAGCATTTTG
TCATCGACGCCATCGCCCGCTACCGCCGCACCCACCCGGACGTGACCTTCGACCTGACCC
TGGCCAATCGCGTGCCGGACCTGCTCGACGAGGGCTACGACGTGTCCATCGTGCTCGCCA
GCGAATTGCCGGACTCGGGGTTTGTGTCCCAGCGCCTGGGCATTACCTACAGCATCGCCT
GTGCCTCGCCCGATTACGTCAAGGCCAAGGGCTGCGCCCATCGCCCCCATGATTTGCTCA
ACCACGCCTGCCTGCGCCTGGTCAGCCCGGTGATCCAGTTGGACAAGTGGACCTTCAACG
GCCCCGAAGGCCAGGAAAGCGTGGCGATCAACACCTCACCGTTTCTGGTGAATTCGGCGG
ACGCGATGAAAACCGCGATCACCAGCGGCATGGGTATCGGCCTGCTGCCGGTGTACGCGG
CCATCGAAGGCCTGCGCAACGGCACATTGGTACGCGTGATGCCCAACTACCGTTCCCAGG
AACTCAACCTGTACGCCATCTACCCGTCGCGTCAATACCTGGATGCGAAGATCAAGACTT
GGGTGGAATACCTGCGTGGTTCATTGCCGGAGATTCTGGCGGCGCATCAGGCAGAGTTGG
CGGCGTATGAGTTGAGCGGCAGCCTGGGCGGTGTGCGTCTGTCGAACTGATGTCTACCAA
ACGACAGACATCAATGTGGTTCGGCGCGATCCTGACAATCTCCATCAGGAATGTTAGCGT
GCTTGGCATTCTTCCGTAGTCGATGAGCCCGCCTGCAATGAAAAAGACTGTCCTGGCCTT
CAGCCGCATCACCCCGCCCATGATCGAACGCCTGCAACAGGACTTCGAGGTGATCGCGCC
CAACCCCAAGCTTGGCGACATCAACGCCCAATTCAACGAAGCCCTGCCCCACGCCCACGG
CCTGATTGGCGTGGGTCGCAAGCTGGGCCGGGCGCAGCTCGAAGGCGCGAGCAACCTGCA
GGTGGTATCCAGCGTGTCGGTGGGCTACGACAACTATGACGTGCCGTACTTCACCGAGCG
CGGGATCATGCTGACCAACACCCCTGATGTGCTCACCGAAAGCACCGCCGACCTGGCCTT
CGCCCTGCTCATGAGCAGCGCCCGCCGCGTTGCCGAGCTGGACGCTTGGACCAAGGCCGG
CCAGTGGAAAGCCAGTGTCGGCGCGCCGTTGTTTGGGTGCGATGTGCATGGCAAGACCCT
GGGCATTGTCGGCATGGGCAACATCGGCGCAGCCGTGGCCCGTCGTGGCCGGCTGGGCTT
CAACATGCCGATCCTGTACAGCGGCAACAGCCGCAAGGTGGCACTGGAAAACGAGCTGGG
CGCGCAGTTTCGCAGCCTGGACCAGTTGCTGGCCGAGGCGGATTTCGTCTGTCTGGTCGT
GCCATTGAGCGACAAGACCCGTCATTTGATCAGCACCCGCGAGTTGGCGCTGATGAAACC
CAGCGCAGTCCTGATCAACATCTCCCGTGGCCCGGTGGTGGACGAGCCGGCGCTGATCCA
GGCCCTGCAGAACCAGACCATTCGCGGTGCCGGGCTGGACGTGTACGAGCAGGAGCCGCT
GGCCGAGTCGCCGCTGTTCCAGTTGAGCAATGCCGTGACCCTGCCGCACATCGGCTCGGC
CACCCACGAAACCCGTGAAGCCATGGCCAACCGCGCCCTGGACAACCTGCGCAGCGCTCT
GCTGGGCCAGCGTCCGCAGGACCTGGTGAACCCGCAGGTGTGGAAGGGTTGAATTGAATG
GTCCATGTGGCTAAAGCATGGGCCGCTCACGTCGATAACCTTCCATAGAAGATCGTCATC
CCTGGATCCACAGAAGGTTTTTATGTCCACCACCAAAGCCCGCGCAGACTCACTCTCGCT
TCTGCTCTTTACCTTGCGTAGCGGCAAGCTGATGGCCATCAACCTGCTGAAAGTCAGCGA
AATCATTCCCTGCCCGCCGCTGACCCGGCTGCCTGAGTCACACCCCCACGTCAAAGGCAT
CGCCACCCTGCGCGGTGCCTCGTTGTCGGTGATCGACCTGAGCCGTGCCCTGGGGGAAAT
GCCCCTGGAAGACCCCAACGGCGGCTGCCTGATCGTCACCGACGTGAGCCGTTCCAAGCA
GGGCCTGCATGTGCAGGCCGTGAGTAAAATCGTGCATTGCCTGACCACCGACATCCGCCC
GCCCCCCTACGGCTCCGGCGGCAACCGCGCGTTTATCACCGGGGTAACCCAGGTCGATGG
CGGGCTGGTGCAAGTGTTGGACATCGAAAAAGTTATCCACGGCATCGCCCCGGCGCCGAT
TGAGGCAGCGCCGACCGACCTGACCATGGAAGAGGCCGAAGTCCTGGGTAACGCACGGAT
TCTGGTGGTGGATGACAGCCAGGTGGCGCTGCAGCAGTCGGTGCACACACTGCGCAACCT
CGGCCTGACCTGCCACACCGCACGCAGCGCCAAGGAGGCCATCGACGTGCTGCTGGAGCT
GCAAGGAACGGCCGCGCAGATCAACGTGGTGGTGTCGGATATCGAAATGTCCGAAATGGA
CGGGTACGCCCTCACCCGCACCCTGCGCGAAACCCCGGACTTCAATAACCTCTACGTGCT
GCTGCACACCTCTCTGGACAGCGCGATGAACAGCGAAAAGGCGCGCCTGGCCGGTGCCGA
CGCGGTACTCACCAAGTTTTCCTCGCCGGAGCTCACCCGGTGCCTGGTCGTAGCCGCCAA
ATCGGTCGCCGAAAAAGGCCTGTAAGCGGTGCCTGAGTATTTCCAACTGCTACGCCGCGA
CCTGCGCGGCAGCCTGCCTGCGCCGCAATGGCCGGCCGGTACGTGCCTGGATCATTACCG
CGACGAGCTGGCTCCGGCGATCCACGCGGTGTTGCGCATGACCCAGGAACAGGGAGGCGG
CCGCGTGCCCAACCTGGAAACCTGGCGGCACCAGTTCGTCACCGACGCCGAGTTCGACCC
CACGCTGTGCCTGGTGGCCAGCAACGGCGACGGCATTCTGGGCGTGGCCCACTGCTGGAC
CAGCGCATTTATCAAGAACCTCGCGGTGCACCCGTGCGCCCAGGGCCAGGGGCTGGGCCG
GGCGTTGTTGCTGCACAGTTTCCAGGTGTTCAAGCAGCGCGGCGAACCCTGCGTGGACCT
CAAGGTACTGGAGAGCAACCTGCGCGCCCGCCAGCTGTACGAAAGCGCGGGAATGGTGTT
TGTGCTGCGCGATGTGCTCGGCGACGGCTGACAGGCACTGGCGCATAACTTGCTTTCATG
ACAGCCGCAACGGTGTGAAGAGGCAAAAACCCGTCACCGTTCCCGCGTGCCCTCTGACCT
AGCCTGGTAACAGATCCGCCATGAATACTCATTTTTCCTGCGTCGGCTGCGGCAAATGCT
GCACCGACCACCATGTGCCCCTGACCCTCGACGAAGCCCGTATGTGGGCGGCGGACGGCG
GTAACGTGATCGTGCTGGTGGAGGGGTTTCTCGGCAACGGTCTGGGCTTGCCCTTGCAGC
AACGCGAGCACGCCGAGCGGCGTTCGGTGGTGGTGCCCAGCGGCAGCACCGAGGCATTTG
TGGCAATCACCTTTGCCGCCTATAACGCCGGGCGCTGCCGGAATCTTGACGAAGACAACC
GCTGCCGCATCTATGAGCGTCGCCCGTTGGTCTGCCGCATCTACCCGATGGAAATCAACC
CGCACATCCCGCTCAACCCCGGCGCGAAGGACTGCCCGCCCGAATCCTGGGAACAGGGCC
CGGCGCTGATCATCGGTGGTGAGTTGGTGGACCCGCAACTGGCCGAACTGATCCGCCACT
CGCGCCAGGCCGACCGCGACGATGTGCAGCTCAAAGAAGCGGCGTGCGCATTGCTGGGCA
TTCGCACCACAGCACTCAAGGGCGATGGATTTACCGCCTACCTGCCGGACATGGCCGCAT
TCGCCCAGGCGGTTGAGCAGGCCATCGAGGAGCCGAGCGCAGCCCATGAGTGGGTGTTCC
ATGTGTCGGGGCTGGATATCGCCGAGCAGGTGCTGGATGCGGGGGCGCAGATTGCCACCG
AGGTGCCGGCCAATTATGCGTTTATCCCACTGCGCGCGGCGTAAGGGGCTGCGCACATCA
CCTGGTAGACCCGGCCACGCCGCGCGGTTGATTGGTCATCAAGGAGCTATCGGCAACGGG
TCCAGGCGGTAGGGCAGGATAATCCGCTGGTACTCACCATTGTGGATAAGTTGCTCAAGG
GCGCGGTTGAGTGCATTGCGCAAGGCTGTATCGGTCTTGCGCACCGCGATCGCCACACCG
TCGCCCAGCAGCGACGCCGAAATGGCGGGCCCCAGGAAGTCGAAATCCTCGCCGTACGGG
GTGTCGAACAGGGCTTCACGAATTTCCACGGTGCCTTGCAACGTGGCGTCGATCTCGCCT
GCCACCAGGCTGCGAACCAGGTCATCATTGAGCCAGAAACTTTTGATGATCACCCCCTTT
GCTGCCCAGTGCGCGCGGGCGAAGGCTTCGCGGTTGCTGCCCAGCAACACGCCAACCCGT
TTACCTTTGAGCGACGTTACGTCTGGCAACAGGCCGGAGGTCCTGCGGGCCACCAGCCGC
GTGGTGAAGGGATAAAGGTTATCGGAGAAGCTCACCCATTGACGCCGTTTCGACGTAGGT
GCCATGCCCATGATCGCGTCGAATTGCCTGGCTTCCAGGGCGCGGAAGTCTTCGGCGATC
ACCTGGTCGACCCAGATACAGCGCACATTCAACTGATCGCACAGGGCATTACCCAATTCG
ATGTTCAGGCCTACCAACTGCCCTTGTGGGTTGCGACTCTGGAAGGGGGGGAATTGCGCA
GCAACGCCAAAACGGATTTCGTGCCGGTATGGATCACCGGCTGCCACGGCATCCATGGAG
AGCAACAGCGCAAGCACTGCACAGATGTGTATCTGGGCCACGGGAAACGTCCTTTTCCGG
AAAGTGCAGCCTCACCACACCCTGCGCGGTAAACCGTGGGGGGTGCTGCAAAGGCTGTGC
AAGCTTTCAAGAAACGGACGTAGACCTACAATCAGAAATCTCAGCGGGCGTTGTAGGCAA
TAGCCGACGCAGCGCAAGGCTGTTTAACCTCAGCGTTTACCCATGGAGCGGCGGGTACCC
GGTGGAGCCATGCCCGGCGACTTGGTGTGGCCGTTTTTCGCGCCGTTCTTGTACCAAGGC
TGAGCTGCATTTTTGGCGCCGGCCAGTTCACCCGGCTTGAACGGAAACTTGAACGCGGGG
ATCTCGGCTTTTTCAACGCTGTCGGCGCTGGCCGGATCGACGAGGTCGGCCGCGTCAACA
GGGGGTTGTGTCGGGGAAGTCATGGAAGCTCCGAAGCGTGCAAAAAATGAGGCGGGCCCG
ACTTGCGGGCCGCACTGGCGCGCAGTATACCTGCGAGCTTCGGATCTTTAACCACCGCCC
GTAGGAATCGTCGGCGCTTGCTGACAGCGCTGTCAGTTTGCGGTCACCGTGCTGACCGGG
TTGCAGCGCTATAAAGACCGTTCACTCTCCCCTTCCCTTGTCCCGGCGTCTCACCCATGC
AGATTCAACGAAAAATCGCCCTGATCGTGGGTGTCCTCGTAGTAGTGGCTGTTGCGGCGT
GGGCGCTGACCCGCCCAGCCAAAGCCAAACTGGCGGCACCCACCGCGATTCCGGTGCGAG
TGGTGAGCGTGGCGCAGCAGGACATCCCGCGGTTCGTCAGTGGCATCGGCACGGTACTGT
CGCTGCACAGCGTGGTGATTCGCCCGCAAGTCGACGGCATTCTCACCCAACTGCGGGTCA
AGGAAGGCCAGTTGGTTAAGGCCGGCGACCTGCTGGCCAGCATCGATGATCGCTCGATCC
GCGCCAGCCTCGACCAGGCCAAGGCACAACTGGGCGAGAGCCAGGCGCAGCTGCAGGTGG
CACTGGTCAACCTCAAGCGCTACAAGGAACTGAGCGTCGACGACGGCGTTTCCAAGCAGA
CCTACGATCAACAGCAAGCCTTGGTCAATCAGCTCAAGGCCACCGTCCAGGGCAACCAGG
CCGCAATCGATTCGGCTCAGGTACAGCTTTCCTACACTCAGATTCGTTCGCCCGTCAGCG
GTCGCGTCGGTATTCGCAACGTGGATGAGGGCAACTTCCTGCGTGCCAGCGATGCTCAGG
GCCTGTTCTCCGTGACCCAGATCGACCCGATCGCCGTCGAGTTCGCCCTGCCGCAGCAAA
TGCTGCCTACGCTGCAACGCCTGATCGCCGCGCCCGCCCGCGCCAGCGTCGATGCCTACC
TGGGCGCCGACACCGACGGCCAGACCGGCGACCTGCTCGGCGCAGGCCACTTGAGCCTGA
TCGACAACCAGATCAGCTCCACCACCGGCACCCTGCGCGCCAAGGCCGAGTTCACTAACG
CCTCGCAACGCCTGTGGCCCGGGCAACTGGTGACCATCAAGATCCAGACCGCCCTCGACA
AAAACGCTCTGGTGGTACCGCCAACGGTGGTGCAACGTGGGCTGGATTCGCACTTCGTGT
ACCGGGTCAACGGTGACAAAGTTGAGGTCGTGCCGGTGCAAGTCACCTACCAGGACAGCG
ACGCGAGCATTATCAAAGGCGTGCAGGCCGGGGATGTGCTGGTCAGTGACGGCCAGTCAC
GGCTCAAGGCCGGCGCGCAGGTGGAGGTGCTCAAAGAGCCGCCCCAAGTGATCCAGACCG
TCGATGCCAAGGTGCAACCATGAGCCGTTCGCCGTCAGCCTGGTGCGTCGACCACCCGGT
CGCGACGTTGTTGCTGACGTTCGCGCTGGTACTGCTCGGAATCATTGCCTTCCCGCGCCT
GGCCATCGCGCCACTGCCGGAAGCGGAATTTCCCACGATCCAAGTCAGCGCCGCCCTACC
CGGCGCGAGCCCCGACACCATGGCCTCATCGGTGGCCACGCCGCTTGAGGTGCAGTTCAG
CGCCATCCCCGGCATGACCCAGATGACCTCCAGCAGTGCCCTGGGCTCCAGCCTCCTGAC
GCTGCAATTCACCCTCGACAAGAGCATCGACACCGCCGCGCAAGAAGTGCAGGCGGCGAT
CAACACAGCGTCCGGCAAGCTGCCCGGCGACATGCCCAGCCTGCCGACCTGGAAGAAGGT
CAACCCGGCGGACAGCCCGGTGCTGATCCTCAGCGTCAGTTCCGACAGCATGCCCGGCAC
CGAGCTGAGCGACTATGTGGAAACCCTGCTCGCGCGGCAGATCAGCCAGATCGACGGCGT
TGGCCAGATCAACATCACCGGCCAGCAACGCCCGGCCATCCGGGTGCAGGCCTCACCCGA
CAAGCTCGCGGCCATCGGCCTGACCCTCGCCGATGTGCGCCTGGCCATCCAGCAATCGAG
CCTCAACCTGGCCAAGGGTGCGATCTATGGTGAAAACAGCGTGTCGACCCTGTCGACCAA
CGATCAGCTGTTTCACCCCGAGGACTATGCCCAACTGATTGTGTCCTACAAGGACGGTGC
ACCGGTTCAACTGCGTGATATCGCCAAAGTCGTCAACGGCTCGGAAAACGCCTACGTGCA
GGCCTGGTCCGGCGACACACCGGGGGTCAACCTGGTGATTTCGCGACAGCCCGGCGCAAA
TATCGTCGAGACCGTCGACCGCATTCAAGCCGAACTGCCGAGGCTGCAAGGCATGCTGCC
GGCCTCGGTGCAGGTCAGTGTGCTGAGCGACCGCACCAAGACCATCCGCGCCTCCCTGCA
TGAGGTGGAAGTGACGCTGCTGATCGCGATTTTGCTGGTGGTGGCGGTCATGGCGCTGTT
CTTGCGCCAGCTGTCGGCGACGCTGATCGTGTCCAGCGTGCTGGGGGTGTCGCTGATCGC
CAGTTTTGCGCTGATGTACGTGATGGGCTTCAGCCTGAACAACCTGACCCTGGTGGCGAT
CGTGATCGCCGTCGGCTTCGTGGTGGACGATGCCATCGTGGTGGTGGAGAACATCCATCG
ACACCTGGAAGCGGGGCTCGACAAACGCGAAGCCGCGATCAAGGGGGCCGGCGAGATTGG
ATTTACCGTGGTGTCCATCAGCTTCTCGCTGGTGGCGGCGTTTATTCCGCTGCTGTTCAT
GGGCGGCGTGGTCGGGCGTTTGTTCAAGGAATTTGCGCTGACGGCGACCTCGACCATCCT
GATTTCGGTGGTGGTGTCGCTGACACTGGCACCGACCCTGGCCGCGCTGTTTATGCGCGC
GCCCACGCACCCGGCCCACGACAAGCCCGGTTTCAGCGACCGCCTGCTGGCCGGTTATGC
ACGCAACCTGCGCCGTGCGCTGGCCCATCAACGCAGCATGGCGGCGATTTTTATCGTGAC
CCTGGCCCTGGCCGTGGTCGGCTATGTGTTTATTCCCAAGGGGTTCTTCCCGGTGCAGGA
CACCGGTTTTGTGCTTGGCACCAGCGAAGCGGCGGCCGACGTGTCGTTCCCGGACATGGT
CGCCAAGCACAAGGCGCTGGCCGAGATCATTAAGGACGACCCGGCGGTGCAGGCGTTTTC
CCACTCGGTGGGCGTGACCGGCAGCAACCAGACCATCGCCAACGGGCGTTTTTGGATCGC
CCTCAAAGATCGTGGCGATCGCGATGTGTCGGCCAGCCAGTTTATCGACCGTATCCGCCC
GAAACTGGCGAAGGTGCCTGGTATCGTGCTGTACCTGCGCGCCGGCCAGGACATCAACCT
CAGCTCCGGCCCCAGCCGTGCACAGTATCAATACGTGCTCAAGAGCAACGACGGCCCGAC
GCTGAACACCTGGACCCAGCGCCTCACCGAAAAACTGCGCACCAACCCGGCGTTTCGCGA
CCTGTCCAACGACCTGCAACTGGGCGGCAGCATCACCCACATCAGCATCGACCGCCAGGC
GGCGGCACGTTTCGGCCTGACCGCCACCGATGTCGACCAGGCGCTGTACGACGCCTTCGG
CCAACGCCAGATCAACGAATTTCAGACCGAGATCAACCAGTACCAGGTGGTGCTGGAACT
CGACACCCGGCAGCGCGGCAAGGCCGAAAGCCTGAACTACTTCTACCTGCGTTCGCCGTT
GACCAATGAGATGGTGCCGCTGTCGGCCTTGGCCAAGGTCGATCCGCCGAGCGTGGGGCC
ATTGTCCATCAGCCACGATGGGATGTTCCCCGCCGCCAACCTGTCGTTCAACCTGGCGCC
CGGCGTGGCGTTGGGCGATGCGGTGATCATGCTCAATCAGGCCAAGAACGAAATCGGCAT
GCCTACTACCATCATCGGCAACTTCCAGGGCGCGGCCCAGGCGTTCCAAAGCTCCTTGGC
CAGCCAGCCGTGGTTGATCCTCGCGGCGCTGGTGGCGGTCTACATCATTCTGGGTGTGCT
GTACGAAAGCTTCGTGCACCCGCTGACGATTATTTCCACCTTGCCGTCGGCGGGCTTGGG
CGCACTGATCATGCTGACCCTGATGGGCCAGGACTTCTCGATCATGGCGCTGATCGGCTT
GGTGCTGCTGATCGGCATCGTCAAGAAAAACGGCATTCTGATGATCGACTTCGCCCTGGA
AGCTCAGCGCGTACGCGGCTTACCGCCCGAAGAAGCAATTTATGAAGCCTGCGTGACGCG
GTTCCGGCCGATCATCATGACCACCCTCGCCGCGCTGCTCGGCGCGGTGCCGCTGATGCT
CGGTGCCGGCCCCGGCGCAGAAATGCGCCAGCCGCTGGGCATTGCAGTGGTCGGTGGGCT
GCTGGTGAGCCAGGCGCTGACGCTGTTCACCACACCGGTCATATACTTGTACCTCGAGAA
ATTTTTTCACCGGCCCAAACCCGCCGCCACGCTGGCGACCACACACTGAGGCCAAGGCAC
CGCCCTGGAGCAAAAGGCTCATGCGCGTACTGATTGTTGAAGATGAAGAAAAAACCGCGG
ACTACCTGCACCGCGGCCTGACAGAACAGGGCTACACCGTCGACGTGGCCCGCGAGGGCA
TCGAGGGCCTGCACCTGGCGCTGGAGAACGACTACGCGGTGATCGTGCTCGATGTGATGC
TCCCCGGCCTAGACGGCTTCGGCGTGCTGCGTGCGATACGTGCACGCAAGCAGACCCCCG
TGATCATGCTCACCGCTCGCGAGCGCGTGGAAGACCGCATTCGCGGCCTTCGCGAAGGCG
CCGACGATTACCTCGGCAAACCGTTTTCGTTCCTGGAGCTGGTCGCGCGCCTGCAGGCCC
TGACCCGCCGCAGCGGCGGCCATGAGCCAGTCCAGGTCACCGTGGCCGACCTGTGGATCG
ATTTGATCAGCCGCAAGGCCAGCCGCAACAACGTACGCCTGGACCTGACCGCCAAGGAGT
TCTCGCTGCTCAGCGTGTTGGCGCGGCGCCAGGGTGAAATCCTTTCCAAGACGGCGATTG
CAGAGATGGTCTGGGACATTAATTTCGACAGCGACGCCAACGTCGTCGAAGTGGCGATCA
AACGCCTGCGCGCCAAGCTCGACGGGCCCTTCGAACACAAACTGCTGCACACCATCCGTG
GCATGGGCTATGTGCTGGAGAACCGCAGTGTCGGCTAACTCCATTGCGCTGCGCCTGAGC
GGCATGTTCACCCTGGTGGCGCTGTTGATCTTTGTGTTGATCGGCGGCGCCCTGTACCAG
CAGGTGGACCGGGGCCTGGGCCTGTTGCCGGGGGCGGAACTGGATGCGCGCTACAGCGTG
CTGGAGTCCTCGGTAAATCGCTTCGGTACGCCGGAGCATTGGGTGAAGATCAAAGCCAAG
CTCAAACTGTTGGGCGAGGAAGACAAGCGTATCCGCTTCTGGGTGGTCAGCAGTGACCCA
AGCTACGAATACGGTGAGCCTGACGCGCAGATCCGCGCGTTTGCCCAGGGCGCCACCGGA
AAACGCGACTTGCACCTGCCCGGCCACGATTATCCGTTCAAGGTGCTGGTGAGCCAGTTT
GCGGCGAAGGAGCAACGCCCGCCGCTGCGTTTTATGATTGCCATCGACACCGAGAATTTC
CGCGCCACGCAACACCATCTGCTGATGGCCCTGATCGGCCTGGCCTTTGTCGGCGTGGTG
CTGGCGGCGCTGCTGGGCTTCTGGGTCTCGCGCATTGGCCTCAAGCCGCTGGAAAAACTC
TCGCAGGAAGCGCAGAAACTCGCCCCGCCAAAGCTCTCCGGGCGCCTGCAGCTATCACCG
TTGCCGCCGGAACTCAGGCAATTCGTCAACTCGTTCAACGCCACCCTCGACCGCGTCGAG
CAGGCCTACTCTCGCCTGGAATCGTTCAATGCCGACGTGGCCCATGAACTGCGCTCGCCG
CTGACCAACCTCATCGGCCAGACCCAGGTGGCGCTCACCCGTGGACGCTCGGCCGAGCAT
TATCTCGAGGTGCTCGAATCCAATCTGGAAGAGCTGGAGCGGCTGCGCTCGATCATCAAC
GACATGCTGTTCCTCGCCAGCGCCGACCAGGGCAGCAAGGCCACCAAGCTGATCGAAAGC
TCGCTGGCCGATGAAGTGGCAACCACCCTCGACTATCTGGACTTCATTCTCGAAGACGCC
CAGGTGCACGTGCAGGTCCAGGGTGATGCCAGGGTGCAGATCGAAAAAGCCCATTTGCGC
CGCGCCCTGATCAATCTGCTGAGCAATGCGGTGCAGCACACCGCGCCAGGGCAGGCAATC
AACGTAAATATTGAAGTGAACGAGCAGCAAGTGACCATCGGCGTGACCAACCCCGGCGAA
GCGATTGCCCTTGAGCACCTGCCACGGCTGTTCGAACGCTTCTATCGCGTGGACGCTTCG
CGCAGCAACAGCGGGGCCAATCATGGCTTGGGCCTGGCCATCGTCAAGGCAATTGCGTTG
ATGCACGGCGGGGATGTATTCGTGCGCAGCGAACACGGCGGCAATACGTTTGGTATCACT
CTGCCGGTCTGAGGGCCCACTGCTGCGTTTTCGGCAATAGCCCTTATCTTGTTACACGCT
GCATCGCACCGCTCGCCTGCGTTAAGTTGACGCATCGATGATGCGCGACGGTTATTCGGC
GGTGGACCGCGACATGGATGAGTATCGGGTGATTGTCGACCATCCGCTGGACGTGTTCTG
ACCCGCGATCTTTCTTTACAGCGCAGTGTTTAATTTTCATCGGGTACAACTAAACTGCCA
GTATTCACACCGCTGAAGTCTGCCCCATGAGTCAACGCCGTGCCCGTACCGTACCAGCGC
ACCCTGAACTGCTGTTGATTCTCGGCAGCAGCTTCACCGTCGCACTGATTGTGACCATCG
TCGCGGCGTTGTTGAGCCGCGAACACACAAGCACGCTGCAAGCGGCTACGCGCTCAACCA
CCAATATTGCCCAACTGATCAATGCCGATGTGCTGCGTAACGTCGAGCTGTACGACCTGG
CCCTGAAAGGGCTGATCACGGCGCAAAAACGTGAAGACTTGTCTCAGGTTAGCGCGGACA
TCCAACATCTGGTGCAGTTTGACCTGGCCGCCGCCGCACCTTTCAAGGGTGAAGTTCTGT
TGCTCGACGCCAAGGGCGCGGTCATAGCGGACTCTTCAACCCTGCATCCCACGCCGCGCA
ACTTTGCCGACCGCGATTATTTCCAGGTCCACGCCACGAACGCTTTGGCCGGTTTATTTA
TCAGTCGTCCGTTCAAAATCCGTTGCGACTGCGATCAGGTATGGCGCATGGCATTCAGCC
GGCGTGTGTCCGGGCCCAACGGTGAATTTGCCGGCGTGGCGGTGGCGACCATGCGTCTGG
CGTATTTCGACCAACTGTTCAGCACGTTGACGATCGGCAATGGCAGCAGCGTCAACCTGC
TCAACAATAATGGGATCCTGCTTGCACAGCAGCCGCTGCTCGAGCGGGACATGATCAACA
AGGACCTGAGCGATCGACCCAATTTCAAACGCATACTGCGTGAAGGCGATGGCAGCTTCC
AGGCCGTCTCTGCCCTCTCTGGCAAGGAGCGCTTGTATACCTTCACCAACGTCGGCGAGC
TGCCGCTGATCGTGGTGGTGGCCCTCTCAAGTGACGACGTTCTGGCGCCCTGGCGACGCG
CCGCGCTGCTGACCAGCGGCGCCACCGGTATCCTCTGCATCGGTTTGCTGTGGCTCACCT
GGATGCTGCGCCGCGAACTGCGGCGCCGCTACCGCGCCGAACGGGTGCTGTCAGAACTGG
CAGCCACCGACGCCCTGACCGGGCTGGCCAACCGCCGTCTCCTTGACGAGCGCCTGCGCC
TGGAATGGGACCGTGCGCAACGCTCGACGGAGCCGTTGACCGTGCTGATGATCGACGTGG
ACCACTTCAAGGCATTCAACGATCGCCATGGTCATCAAGGCGGCGATGAAGCCTTGCGCA
CGGTGGCTCAAGTGATCGGCAGCAACATCCGACGACCCGCCGATCTGGCGGCCCGCTATG
GCGGGGAAGAATTTGCCGTGGTACTGCCGCATACCGACGCCAAGGGCGCCTGGGTCATTG
CCGAGCATATCCGCAGCAGTGTAGAGCAGCTGCCACGGGTGGCTGGCGATGAACGGCCAA
TCACCGTAAGTATTGGCATGAGCACGTGGGACAAGCACGGACATACGTCGCTGGAGGCTC
TGCTGCTGAGCGCCGACCGGGCGCTGTATGAGGCCAAGCACACCGGCCGCAATCGGATTG
TGGGTGCGCCAACCCGGTCATGAGGCAAGCTCGCCGCAGCAAGTCATCTGAACCGCAGAC
ATAAAAAAAGGCCACCCGAAGGCAGCCTTTAAAACTAAAGAAAGAGAGTTGTTACTTACA
CCGCCGCAACGGGACGCATGTAAGAGATCGGTGCGGTGCTGGCATCTTCGAAGGTCACGA
CTTCCCAAGCATCCGTCTGCTCAATCAACTTGCGCAGCAGCTGGTTGTTAAGGGCGTGGC
CCGACTTGAAGCCTTTGAACTCGCCTATCAGGCTATTGCCCAGCAGGTAGAGGTCACCGA
TTGCATCGAGGATCTTGTGCTTCACGAATTCGTCTTCGTAGCGAAGGCCGTCTTCGTTCA
GTACACCATCCGCGTCGACCACAATGGCGTTTTCAACGCTGCCGCCGAGTGCGAGGTTGT
GCTTGCGCAGGTACTCGATGTCACTCATGAAACCAAAGGTACGGGCGCGGCTGACTTCTT
TTACGAACGAAGTGCTGGAAAAATCCACGCTTGCACTTTGGGTGCGGTCACGGAATACCG
GGTGATCGAAATCGATCTCAAAGCTCACTTTAAAGCCTTCGAACGGGACGAAGGTGGCGC
GCTTGTCGCCGTCTTCAACTGTCACTTCCCGCAGAATGCGAATGAACTTCTTGGCTGCGT
CCTGTTCTTCCAGGCCGGCAGATTGAATCAAGAATACGAAGGGTCCAGCGCTGCCATCCA
TGATAGGGACTTCGGACGCGGAGAGCTCGACGTAGGCGTTATCGATGCCCAAACCGGCCA
TGGCCGAGAGCAAGTGCTCTACCGTGTCCACCTTGACGTCACCGTTGACCAATGTGGTCG
ACATAGTGGTTTCGCCAACGTTTTCCGCGCGAGCAGGAATCTGCACCGCAGGGTCCAGGT
CGGCACGCACAAACACGATGCCGGTGTCGACAGGTGCAGGCTTGAGGGTCAGGTATACCT
TCTCCCCGGAGTGCAGACCTACACCTGTGGCACGAATAATATTCTTCAGGGTGCGTTGTT
TAATCATGGCTTGGACCGCTTCAGCGCAAATTGCGAACTGGTATCAACAAAGGCTGGCGA
TAATAGCAGACCAGACCTTTGCTGAACACCAATCACCTTCATAGCCCTGATACATTCCAT
TAATCGGCCTGACGACGCAGGAATGCCGGGATGTCCAGGTAGTCCAGATCGTCTTGCGGA
TTCGGGCTACGGGACGCCGCAGCACCGGCCTGAGCCTGGTTGCGCATCACGGTCGGACGG
TCCAGATCACGGTAGTTCACCGACGGCAGTTCCTGGCGCGAAGGCGCTGGAGCGGCAGCC
GCCTGGCTGGCGTGGCTGGCTTGGCTGTTATGCAGCGTGTTGTCGATGACCTTCACAGGC
TTCTCGATTTTCGCGCCCAGACCGGTCGCAACCACGGTCACGTGCAGTTCGTCGCGCATG
TCCGGGTCGATAACGGTACCGACTTTGACCATGGCGTGCTCGGAAGCGAAAGCTTCGATG
ATGCTACCCACGTCGGAGTACTCACCCAGGGACAGGTCAGGACCGGCGGTGATATTCACC
AGAATGCCGCGTGCACCTTGCAGGTTCACATCTTCGAGCAGCGGGTTGCGGATGGCCGCT
TCGGTGGCTTCGCGTGCACGGTTCGGACCGCTGGCGCAGCCGGTGCCCATCATCGCCATG
CCCATTTCGCTCATCACGGTACGTACGTCGGCAAAGTCGACGTTGATCATGCCTGGGCGC
TTGATGATGTCGGAGATACCACGAACGGCACCGGCCAGTACATCGTCAGCCTTGGCGAAC
GCGGACAGCAGGCTTGCGTCCTTGCCCAGGATGGTCAGCAGCTTCTCGTTGGGGATGGTG
ATCAACGAGTCGACGCTTTCAGACAGCAGACGGATGCCTTCGTCGGCGATCTGCATGCGC
TTGCGGCCTTCGAACGGGAACGGACGCGTCACGACGGCAACCGTCAGGATCCCCATTTCC
TTGGCCACTTCGGCAATGATCGGTGCAGCACCGGTACCGGTACCGCCGCCCATGCCGGTG
GTGATGAACACCATGTTGGTGCCTTGCAGCACTTCGGCAATACGCTCGCGGTCTTCCAGA
GCGGCCTGACGGCCGACTTCCGGATTGGCGCCCGCGCCGAGGCCCTTGGTCACGGCTGTG
CCCAATTGCAGGATGGTCCGCGCGCCGATGCTTTTCAGCGCCTGGGCATCAGTGTTGGCG
CAGATGAATTCAACGCCTTCAATGTTGCTCTTGACCATATGGTTGACAGCGTTGCCGCCG
CCACCGCCGACGCCGATCACTTTAATGACCGGGCTGGCGGGGATGTTGTCTACGAGTTCG
AACATGTTCCCTCTCCTTTCGTTTTCTCTAGTTTTTTCGCCTACTGCTTACATCAGCTCC
AAGCTTCAAGCGATAAGCCGCAAGCCTGGAGCGCCGTACTCTTGAAGCTTGCGGCTTGTC
GCTTGCCGCTAACTTCGTTAGAAGTTGCCTTTTACCCATGCCTGCAACCGCTCGAACAAC
GGCGCTTTGGCTTCGTCGTCGCTGCGGTAGCTGTCACGGTTACTCGGGCCCGACAGGGAA
ATGCCGTCGGTCTGCTTTTGCAGCCCGTACAACAGCAAGCCCACACCGGTGGAATAAATC
GGGTTGCGTACCACGTCACCCAGGCCTTTGACGCCATGGGGCACGCCCAGGCGGACGGGC
ATGTGGAAGATTTCCTCGGCCAGTTCGACCGCGCCTTCCATCTTCGAGGTACCGCCGGTC
AGCACGATGCCGGCCGGGATCAAATCTTCGTAGCCGCTGCGGCGCAGTTCAGCCTGGATC
AGGGTGAACAACTCGTCGTAGCGTGGCTCGACCACTTCAGCCAGGGCCTGGCGCGACAGT
TCGCGCGGTGGACGATCACCCACACTCGGCACTTTGATGGTCTCACCGGCGCCGGCCAGT
TTGGCCAGGGCACAGGCGTAACGGATCTTGATTTCTTCGGCGTACTGAGTCGGTGTGCGC
AACGCCATGGCGATGTCGTTGGTCACCTGGTCGCCGGCAATCGGGATCACGGCAGTGTGA
CGAATCGCACCCTCGGTGAAGATCGCGATGTCGGTGGTGCCGCCGCCGATGTCCACCAGG
CACACGCCCAGTTCCTTTTCATCGTCGGTCAGTACCGAGTAGGCCGAGGCAAGTTGCTCG
AGAATGATGTCGTCGATTTCCAGGCCGCAGCGGCGCACGCATTTTTCAATGTTCTGTGCG
GCGTTGACGGCACAGGTCACCACGTGGACCTTGGCTTCCAGACGCACGCCCGACATGCCC
AGGGGCTCGCGAACGCCTTCCTGATTATCGATCACGTAGTCCTGCGGCAGGGTGTGCAGC
ACGCGCTGGTCAGCCGGGATCGCCACGGCCTGGGCAGCGTCGAGCACGCGCTCAAGGTCG
GCCGAACTGACTTCACGGTCGCGGATCGCCACGATGCCGTGGGAGTTCAGGCTGCGGATG
TGGTTGCCCGCAACGCCGACAAATGCCGAGTGAATCCGGCAACCGGCCATCAGCTGCGCT
TCTTCGATAGCGCGCTGGATCGATTGCACGGTGGACTCGATATTCACCACCACGCCCTTC
TTCAGGCCCCGGGACGGATGCGTGCCAATACCGACGATCTCGATCGTGCCGTCTTCCCCG
ACCTCGCCCACCAGCGCCACCACCTTGGAGGTGCCGATATCGAGACCGACGATCATTTTG
CCGCTTTGCACGTTTGCCATGGGTCCTGCCTCTTCTTAATTCTTCGCGACAGCGGGTTGC
GCTGCCGTGGGCGCAGCCGGTTCACGCCAGCCGACGGCAAGGCCGTTGGCGTAACGCAGG
TCGACGCTCGCAATGTTCGTAATCTGTTCTTTCAAGGTCTTGTCATAGATGGCGATAAAA
CGGCGCATCTTTTCCACCAAGCGGTCGCGTCCCAGCAACAACTGGATGCCCGGGCCGGAA
CTGCCTGCCCCGGTCGTCAAAAACCAGCTGCCCCGTTCACGCAGTTCCAGGCGTGCAATG
GAGAAGCCCAGTGGCCGCAGCATCTGGCTCAAGGCCTGGTACTGCTGCATCACTTGCTGC
TGCGCCCGCTGCGGCCCGAACAACTGCGGCAGGTGCTCGTAGTTGGCCAACTCACGCGGC
GTGAACGCCTGGCCCTGGTTGTTCAACAGCGCTTCCTCGCCCCAACGGGCCACGGGCAGT
TGTTCTTCCAGGCGGATCGTCACCTGATCCGGCCACACACGGCGGACTTCGGCGTGGGCG
ATCCACGGCATCTGTTCCAGCTCGCGACGCATCCCCGCCAGGTCGATGGTAAAAAAGCTC
GCCGCCAGGAACGGGCCGATGCGCTGTTGTACCGCTTGCTGGCTGATGTAGCTCAAATCG
CCCTGCACGCTGATTTTGGTGATCGGCCGATCGGCGTACGGCAACAGACGCTGCGCGCCT
TCATACGTGCCGAAGCCCAGCACCACCAATAACACCGGCCAGAACAGCGCCTTGAGGAAA
CCAAAGTTGGCTTTCGGCAGGCGCGCCGACATCGGCTCTTTAGCCACCATTCGGCTGGCA
CCCCGTGGCACCGGCTTGCGGCTCGGTGCTTGTGGGGGCTGATGACGAAGCGATGCGCCT
TTCATGTCTTAGCCTCGGGACTCGATACTGGCCGCCAGAATCGCCAGCACCAATTGCTGG
AAATCCAGGCCGGCCGCGCGGGCTGCCATAGGGACCAGGCTGTGGTCGGTCATGCCCGGT
GCCGTGTTGACTTCCAGGAACCAGAAATTCCCTGCGTCGTCCTGCATCACGTCCGCCCGC
GCCCAACCGGCGATACCCAGCGCCTCACAGGCTTTCGCCGTGAGGTCCATCAATTCCTGT
TCCTTGGTTGCGTCAAGGCCACATGGGATCCGGTACTGGGTATCGGAGGCCACATACTTG
GCGTCGTAGTCGTAAAACGTGTGGGGCGTGCCCAATGCGATGGGCGGCAATACCTGGCCA
CGCAGGGTGGCGATGGTGTACTCGGGACCCTGGATCCACTGTTCCACCAACACTTGCGAA
TCGTAGGTACTTGCCGCTTTCCATGCGTCGATCAATTCGGCGGCCGAGTTCACTTTGGCC
ATGCCGATACTGGAGCCTTCATGGGCAGGTTTGACGATCAAAGGCAGGCCCAGTTCCTCG
GCTGCGGAAATACAATCGTCTTCGCTGCACAGCACGCTGTGGCGCGGGGTTGGAATGCCC
AGGCTTTGCCACACCTGCTTGGTGCGCAACTTGTCCATCGCCAGTGCCGAGGCGAGGATG
CCGCTGCCGGTGTAAGGGATCCCGGCACACTCCAGCAGGCCTTGCATGCTGCCGTCTTCA
CCGCCGCGGCCGTGAAGAATGATGAACGCACGGTCGATCTTTTCAGCCTGCAAGCGCGCG
AGGAAGTCATCGCCCACATCGATACCGAACGCATTCACACCGGCGCTTTGCAGCGCCTCA
AGCACCGCGTTGCCGGACTTGAGCGACACTTCACGCTCTGCGCTCTTGCCGCCAAACAGC
ACGGCTACGCGACCGAAGCCGGCTGGCGCGATGGTCGAAAACAGGGAGCCGTAGTCAGTG
GTCATTTCGACTTCCCCTGTGCGGCTGCGAACAACGGGCTCGCCAGCAATTTAGGGGCAA
GGCCGCCGATATCGCCGGCGCCCTGGCACAACAGAATGTCGCCGGCACGCAGCAGTGGCT
TGACGATGGGCGCCAGGTCCACGCCGCGTTCGATGTAGATCGGGTCCAATTGGCCACGCT
GACGGATGCTGTTGCACAGCTTGCGGCTGTCGGCTCCCGGGATCGGTTCTTCACCGGCCG
GGTAAACCTCCATCAGCAGCAGCACGTTGGCATCGGCCAGTACATTGACGAAGTCGTCGT
ACAAATCGCGGGTGCGGCTGTAGCGGTGCGGCTGGTAGACCATCACCAAACGACGCTCCG
GCCAGCCACCGCGTACGGCTTTGATCACTGCAGCCACTTCGGTCGGGTGGTGACCGTAGT
CGTCCACCAACATCACGTCACCGCCGTCTACCGGCAAATGGCCGTAGACCTGGAAGCGAC
GGCCCACACCGGCAAAGCGCGAGAGGCCTTCGACAATGGCCTCATCGCTGACGCCTTCGT
CGGAGGCAATGCAGATGGTCGCCAGGGAATTCAATACGTTGTGGTTGCCCGGCATGTTCA
CCGACACATCCAGCGGCTCACGGTCAGGACGCAGCACGGTGAAGAAGGTTTGCATGCCTT
CCTGGCGCACATTGATAGCGCGTACGTCGGCGTCTTCGCTGAAACCGTAGGTCACGGTTG
GGCGCTTGACCTGCGGCAGGATCTCGCGCACCACCGGGTCGTCCAGGCACACCACGGCCA
AACCGTAGAACGGCAGGTTGTGCAGGAACTCGACGAAGGTTTTCTTCAACTTGTTGAAGT
CGCCGTCGTAGGTGGCCATGTGGTCTTCGTCGATGTTGGTCACGACGGCCACCAGCGGTT
GCAGGTGCAGGAAGCTGGCGTCGCTCTCATCGGCTTCGGCGATCAGGTAACGGCTGGTGC
CGAGCTGGGCGTTGGTGCCGGCTGCATTCAGGCGGCCACCGATCACGAACGTCGGGTCCA
GGCCACCGGCGGCGAACACCGAGGCGATCAGGCTGGTGGTGGTGGTCTTGCCGTGGGTAC
CGGCAACGGCGATACCGTGGCGATAGCGCATCAGCTCGGCCAGCATTTCAGCGCGTGGCA
CCACGGGAATACGGCGCTCAAGGGCAGTGGCAACTTCCGGGTTGGAGGTGTTCACGGCAC
TGGATACCACCAGCACGTCAGCGTCGGCGGCGTTTTCGGAACGGTGGCCGATAAATATCT
GTGCACCGAAGGACTTCAGGCGCTCGGTAACCGGCGATTCTTTCAAGTCGGAGCCGGACA
CCTGGTAGCCCAGGTTGAGCAGAACTTCGGCAATACCGCACATGCCCACGCCGCCGATAC
CGACGAAGTGGATACGACGGATACGGCGCATCTCGGGGTGCGGCATGGCTTTCTGATTCT
CAACCATGGGCCACCTCCAGGCAGATATCGACCACGGTGCGGGTTGCGTCAGGTTTGGCC
AGGCGGCTTGCGGTGCTCGCCATGCTGTTGAGTCGTTCCGGTTGCATCAAAACCTCGGTC
AGGCGTGCGGCCAAATCGGCGGCGCCAGTCGTTCTTTGCGGCAGCAGGAAGGCAGCGCCC
TCCCCGGCCAAATATTCGGCGTTGCGGGTCTGGTGATCGTCGATCGCATGGGGCAAAGGC
ACCAGCAAGGACGGCAGACCGGCGGCGGCCAGTTCACTGACGGTCAGCGCACCAGCGCGA
CAGACCACCAGGTCGGCCCAGCCATAGGCATGGGCCATGTCTTTGAAGAAAGGCTGTACG
TTGGCCTCCACACCGGCTTCGCGATAACGCGTGGCGGTGATTTCATCGTGGTGCTTGCCG
GCCTGATGGAAGATCTCCGGACGCAACTCCACAGGGAGTTGCGCCACGGCGTCGGGCAGC
AATTTATTCAACGGTTCTGCGCCCAGGCTTCCGCCCAGGATCAGCAGATGCGCCTTGCGC
CCGGTCAGGGCCTGGCGCGTGATGTCCATAAACAGCTCAGTGCGCACCGGATTGCCGGTG
GTACGGCGCTTCGCCGATGCGGCAAAGGTATTCGGGAACGCTTCACACACCCGAGCGGCC
AGTGGCACCAGCAGGCGGTTGGCGGTACCGGCAACGGCGTTCTGCTCGTGCACGATCACC
GGCACGCCAGCGAGCCTGGCCGCCACGCCGCCAGGACCGGTCACATAACCGCCAAAGCCC
AGCACGCACACCGGCTGCAACTCACGGATGACTTTGCGCGCCTGCCACACCGCTTTGAGC
AACACGAACGGTGCCTTGAGCAGGGACAACTTGCCCTTGCCGCGCAGACCGGTGACGTTG
ATCAGGTGCAGCGCCAAGCCGGCGTTAGGCACCAGTTCGTTTTCGATGCCACGCGGTGTA
CCCAGCCAGTGCACGGTATACCCACGGTTCTGGAACTCCCGCGCGCAAGCCAGGGCCGGG
AACACATGGCCCCCGGTGCCGCCCGCCATGATCAGCACGTTAGCGCCCATGGGTCGGCTC
CTCGGCGAAGTCGCTTTCGCTGAACTCCATCTCTTCGCTGCCCAGGTGGGTTCGACTCTC
CCACTCGATGCGCAGCAACAAGCCAAGACAAGCACAGCAAATCACCAACGAACTGCCGCC
GTAACTGAGGAACGGCAAGGTCAGCCCCTTGGTCGGCAGCAGGCCGACGTTCACCCCGAT
GTTGATCAGGAACTGGCCGATCCACAGGAACGACAAGCCATACGCCACGTAAGCGGCGAA
ATACTGTTTGGCCTTTTCGGCCCACAGGCCGATGTACATGCCGCGTACACACACGAACAC
GAACAACGCCACGGTGCACAGCGAACCCACCACGCCCAGTTCTTCGGCCAATACCGAGAA
CACGAAGTCGGTGTGCGCCTCGGGCAGGTAGAACTGCTTCTGCACACTGTTGCCCAGGCC
CACACCCAGCCACTCGCCGCGACCAAAGGCGATCAGCGCCTGGGTCAACTGGTAGCCGGA
GCCGAACTGGTCGGACCAGGGGTCGGTAAAGGTGATCAAGCGCGCCATCCGATAGGGTTG
CGCCTGCACCAGAACGGTCACGGCCGCCACGGCCAACACCACCATCAAACTGAAGCGGAA
CAGGCCTACGCCCCCCAGGAACAACATCGCGGCAGCGGCGCCCATCATCACGACGGTGGC
ACCAAAATCGGGCTCCATCAGCAACAGACCGGCCATGGGCAGCAGCACGATGAAGGGCTT
GAAGAAGCCCATCCAGCTTTCGCGCACTTCTTTCTGACGACGCACCAGATAACCGGCCAG
GTAGATCACCACGAACACCTTGGCGATTTCAGACGGCTGCACGTTGAACGCACCGAAGCC
GATCCAGCGCATCGAGCCGTTCACCTCGCGGCCGATACCCGGCAGAATCACCATGATCAG
CAGGCCGAACGCACCGATCAGCATCAACCAACCCAGGCGTTGCCAGGTGGCGATGGGGAT
CATCATGGTAACGATGCACGTGCCCAGCCCGATGATCAGGTACACCAGGTGGCGAATCAT
CATGTACAGGGTGTTGCCCGACTGCACGGCAGCCACTTCGGAAGACGCCGAGGTGATCAT
CACCAGGCCCAGGCCCAGCAACGCGAGGCAACCGGCGAGCATCGGGAAATCGAGGTCGAT
ACCGCGACCGGTGATGATCGGCGACGGGTACGGCTTGATGATGTTTCTCAGATCAACGCT
CATGCCAAGCCCTCCACGGCGCGGGCGAACAGCTGGCCGCGCTCTTCGTAGTTCTTGAAC
ATGTCGAAGCTGGCACACGCCGGCGACAGCAGCACCGCATCCCCCGGCTGGGCCAGGGCT
TTGCACTGGACAATGGCGTCGTCCAGCGACGTGGCGCGCACTTGCGGCACGGCATCACCC
AAGGCGTCGGCGATTTTGTCGGCATCACGGCCCATCAACACCACGGCGCGGCAATGCGCG
GCCACCGGGGCCTTGAGGTCCTTGAAATCGGCACCTTTGCCGTCGCCACCGGCGATCAGC
ACCAGCTTGCCATCAATGTCGGCGCCAAGGCCTTCGATGGCGGCCAATGCGGCACCGACG
TTAGTGGCCTTGGAGTCGTTGTAATAGCTGACGCCGTTCAGGTCGCGCACCCATTGGCAG
CGATGTTCCAGGCCACCGAAGGTGCGCAGGCTCGACAACATGGCGTCGAACGGCAGGCCC
ACGGCATGCCCCAGCGCCAATGCAGCCAAGGCGTTGGACTGGTTATGGGCGCCACGGATT
TTCAACTCGCGCACAGGCATCAGATTCTGGAATTCGAAGGCAAGGTATTTCTCGCCGTTC
TCTTCGCGAATGCCGAAGCCCTTGAAGTCCGGTTTGCCCAGGCCGAAGGTCCAGCAGGGC
AGGCCTTCACCCATCAACGGACGGCTAAGGGCGTCCTGACGGTTGACCACCACCTGCTTG
GCGCCGCGGAAGATCCGATGCTTGGCCAAATGGTAGGCGGGCAAGCCGCTGTAGCGGTCC
ATGTGGTCTTCGCTGACGTTCAGCACGGTGGCTACTTCAGCGCCCAGGTCGTGGGTGGTC
TCGAGCTGGAAGCTCGACAGCTCCATCACGTACAGCTCGACGTCATCGCTGAGCAGATCC
AGCGCCGGCGTGCCGAGATTGCCGCCCACGGCCACACGCTTGCCGGCCGCAACCGCCATC
TCGCCGACCAAGGTGGTCACGGTGCTTTTTGCGTTGGAACCGCTGATGGCCACGATCGGC
GCCTTCGCGTTACGGGCGAACAGGTCGATATCGCCGGACAGCTTCACGCCGCGCGCCGCC
GCCGCTTGCAGGGCCGGTGTGGCCAGGGCCAGGCCGGGGCTCACGTAGAGCTCGTCGGCA
CGGCACAGAAACTCGACATCCAGCTCGCCACAACGCACTTCCACGTGCGGGTAGTCACGG
CGCAGCGTGACCAGCTCCGGTGGATTTTCCCGCGTATCGGCCACGGCAAACGACGTGCCC
CGGTTCGCCAGGAAGCGAACCAGGGACATGCCGCTCTTGCCGAGGCCGACAACGATGCGG
AAGTGGTCTGAAGCGATCAGGGACACTCGTTTCTACCTCAGTTTCAGGGTGGCAAGGCCG
ACCAGTACCAGAATCACGGTGATGATCCAGAAACGGACAATCACGCGTGGCTCAGGCCAG
CCCTTGAGTTCAAAGTGGTGGTGAATCGGCGCCATGCGGAACACGCGGCGCCCGGTCAAC
TTGAAGGATGCCACCTGGATGACCACCGACAGGGTTTCCATCACGAACACGCCGCCCATG
ATGAACAACACGATTTCCTGACGAACGATCACCGCGATGGTGCCCAGGGCCGCGCCCAGC
GCCAGGGCGCCGACGTCACCCATAAAGACTTGCGCCGGGTAGGTGTTGAACCACAGGAAG
CCCAGGCCCGCACCAATCAGCGCACCGCAGAACACAATCAGCTCGCCCGCGCCCGGCACG
TAAGGGATCAGCAGGTATTCGGCGAATTTCACGTTACCCGACAGGTAGCAGAAGATACCG
AGCGCACCGCCCACCATCACCGTCGGCATGATCGCCAGGCCGTCGAGGCCGTCGGTCAGG
TTCACCGCGTTGCTGGAGCCGACGATCACGAAGTAGGTCAACACCACGAAGCCAATCCCC
AGGGGGATGCTGGCGTCCTTGAGCATCGGGATGATCAACGTGGTTTCCACGGCGCTTGGC
GCGGTGGTGTACAGGAAGATCGCGGCGGCAAGGCCGAACACCGACTGCCAGAAGTACTTC
CAGCGGCTCGGCAGGCCCTTGGAGTTCTTCTCGATCACTTTGCGGTAGTCATCCACCCAA
CCGATGGCGCCGAACAGCAAGGTCACCAGCAACACCACCCACACGTAGCGGTTATGCAGG
TCGGCCCACAGCAAGGTGCTGATGCCGATGGACGACAGGATCAGCGCGCCGCCCATGGTC
GGCGTACCGGACTTGGACAGGTGCGACTGCGGGCCGTCATTGCGCACCGATTGACCAATT
TGCAGGTTCTGCAGGGTGCGGATCATCCACGGCCCTAAAAACAGCGACAAAGACAGCGCG
GTCAGCACACCCAGGATCCCGCGCAGGGTCAGGTACTGAAAGACCGCGAAGCCTTTGTGG
AACTGTTGCAGATACTCAGCCAGCAGCAGCAGCATTAATGTTTCTCCGTACTTGAGCCAC
ACAAGGCTGCGACGACGTTTTCCATCACCGCGCTGCGCGATCCCTTGATCAAAATGGTTG
TGTGTGTGTCGTGTTCGGCGGCCGTCAGCGCCTGAATCAGCTCGGCCTGGGTGGCGAAAT
GCTGCGCACCGGGGCCGAAGGCGTTGACGGCATGCGCCATGTTCGTGCCGACCGCGTAGA
GGGCGTCGACTTTACCGGCGGCATACGCGCCGACTTCGCGGTGGCCTTGTTCAGCCCAGT
CGCCTAACTCGCCGATATCGCCCAGGACCAGCACCTTGCGCCCGTCAAACCCTTTGAGCA
GGTCGACCGCGGCGTTGATGGAGGACGGGTTGGCGTTATAGGTGTCGTCGATCACGCGCA
TGCCGTTGGTGGCCAATTGCGCCACGGTGCGCCCTTTGACAGGCTGGACCGCACCCAGCC
CTGTCGCGATGCCGAACAGCGACACGCCAAGGGCGTAAGCGGCAGCGGCAGCGGCCAAGG
CGTTCGCCACGTTATGGTGACCCAACAGGTTCAGTTGCACCTGCTCACTGCCCTGCGGGG
TGTGCAAGGTGAAGGACGGGCAACCACGGGCATCGACGCTGATGTCGGACGCATGGAAAT
CGGCCGCAGCGTTCAGCACGGCAAACGTCAGGACCTTGCGCCCGGCGGCGCGTACACGCC
AGGTTTCGAAGGCCTTGTCATCCAGATTCAATACCGCCGTGCCCGACGCTGCGAGGCCTT
CAAGGATTTCACCCTTGGCTTCGACGATCTTGTCCGGGCCACCGAACTCGCCGACATGGG
CGGTACCCGCGTTGTTGATGATCGCAACGTGGGGCTTGGTCAACGCCACGGTGTAGGCGA
TTTCGCCGATGCGCGAAGCCCCAAGCTCGATCACCGCCGCCGTGTGTTCCGGGGCCAGTT
CGAGCAGGGTCAGCGGAGCGCCGAAATCGTTGTTCAGGTTGCCACGGGTCGCGAGCACCG
GGCCGCGTGTACGCAGTACCCCGGCGAGCAGCTCCTTGACCGTGGTCTTGCCGCTGGAAC
CGGTGACGGCGGCAACGGGCTTGTCGAACGCGGCACGGTTCAACGCGCCCAGTTGACCGA
GGGCCAGACGCGTATCGGTGACCAGCAGTTGCGGCAACGCACAGTCCGCCACTTCACGCT
CGACCAACGCGCCGACGGCACCTTTGGCGGCAACCTCGTTGAGGTAATCGTGACCGTCGA
AACGCGGCCCCGTCAGGGCAACAAACAGCTGCCCGGGTTTGATCGCACGGCTGTCGATAC
TCACACCGCCAAAGCTGCAATCGCTCGACAGGATGCGGGCCGACAGGGACGGGGCCAGTT
CGCTGAACGTCATCGCCTTAAGCATGGGCAACCTCCCAGGCGGTCAGGGCCCGATCGGCC
TCGATCAGGTCGGAGAAGGCATGGCGCTCGCCGTTGATTTCCTGGTAGTCCTCATGCCCT
TTGCCGGCCAGCACCACCACATCGTCAGCGCTGGCGCCGGCGATCAATTGGGCGATGGCG
GCACCGCGACCGGCAACAAACGTGGCCTTGGACACGTCTTTAAAGCCGGCGCGGATGTCG
TCGAAAATCTGGCGCGGGTCTTCACTGCGCGGGTTGTCATCGGTGACGAGCACGCCATCG
GCCAGGCGCTCGACGATCTCGGCCATCAACGGGCGCTTGCCGCGATCACGATCACCGCCG
CAACCGAACAGGCACAGCAGCTTGCCCTTGGCATGAGGACGCAGGGCTTCGAGGACTTTT
TCCAGGGCGTCCGGGGTGTGGGCGTAATCGACCACTACCAACGGCTGCGTGCCGCCACCC
AGGCGCTGCATGCGACCGGCGGGCCCTTCCAGCTTCGGCAGGACCTTGAGGATTTCGTCG
AGGGCGTAATCCAGACCGAGCAGTGCGCCGATGGCGGCGAGAACGTTGCTCAGGTTGAAA
CGACCGAGCAGGGTACTGCGCAGGTGGTGTTCGCCCTGGGGCGTGACCAACGTGGCACGT
ACGCCTTCGTCATTGAATTGGGCTTGGCGGCAATACAGGTACGCGCTGGAATCCAGCAGG
CTGTAACTGATCAGCCGGGCTTCGCTGTCTTGGGCGGCCAGTTGGCAGCCGAATTCGTCA
TCCAGGTTCACCACCCGGCACTTCAGGTCATTCCAGGCAAACAGCTTGGCCTTGGCGGCG
GCGTAGGCTTCCATGGTGCCGTGGTAATCCAGATGATCGCGCGACAGGTTGGTCATCACG
GCCACGTCAAACGCCAGCGCCGTGACACGGCCCTGGTCCAGGCCGTGGGAGGACACTTCC
ATGGCAACGGCCTTGGCACCGGCCTTTTTCAGGTCGGCCAGAGTCGCCTGCACGGCAATC
GGGTTCGGCGTGGTGTGCAGGCCGCTTTGCAACGCGCCATAAAAGCCGGTGCCCAGGGTG
CCGACGATGCCGCAATGCTGGCCCAACAGGTCAAGAGCCTGGGCGACCAGTTGGGTCACG
CTGGTTTTGCCGTTGGTACCGGTCACGCCCACCAGGTTGAGGTGGCGGCTCGGTTCGCCA
TAAAAACGCCCGGCGATGTCCGACAATTGCTTAGTCAGGCCCTTGACCGGAATCAATGGC
ACGTCGGTAATCGGCAGCACCGTGGCGCCTTCGGCCTCATAGGCTACCGCGGCCGCACCG
CGCTGCAACGCATCGGCAATATGCGCACGGCCATCGACTTTGCCGCCCGGCACGGCCAGG
AATAGGTCGCCGGGGCGCACATTACGGCTGTCCAGGGTCAACTCGCGAATCAGCAGATCG
CGGCCGGCGTGAGCAAAAATCTTGTTCAAACTAAGAGACATCAGCCGCGCCCTCCGTTGG
CTTTGACTGCAGCAACCGGTGGTCCGGCGTTCGCTTGTTCGGTCGGCGGCAGGTTGTCCG
GCGTGACGTTCATCAAGCGCAGGGTGCCGGACATCACTTTGCTGAACACCGGCGCCGAGA
CCAGGCCACCGAAGTAACCGGCTTTGCTCGGCTCATCGATGACAACGACGATGGCATAGC
GTGGATCGCTCATCGGTCCGAAGCCGGCGAACAGCGAACGGTAGGAGTTTTCGGCATAGC
CCTTGGTACCCACCGATGTCTTACGGGCGGTACCGGACTTGCCTGCCACGTGGTACGCCG
GCACCTGGGCACGGAACACACCCCGTGGTGCTTCGATCACTTGTTGCAGCATGCCTTGCA
TGGTCTTGGCGACGTTTTCCGGAATCACCTGGGTGGCTTTCGGCGCTTCGTCGACGTGGA
TGAGGCTCAAGGGAACCATGCGGCCATTGTTGGCCAGCACCGAGAACGCATGGGCCAACT
GGATCGCGGTCACGGACAGGCCGTAGCCGTAGGAAAGCGTGGCGGTTTCGGCTTTTTTCC
AGTCGCGGTAGTTCGGCAGGTTGCCGACGCGCTCGCCCGGGAAGTCGAGGCCGGTGGGTT
GGCCAAGGCCGATTTTTTGCGCCAGGTGGTAGATGGTTTCGCCGCCGATATCGAAGGCAA
CCTTACTCATGCCAACGTTACTGGAGTTGATCAGGATACCTGTCAGATCCAGCACCGGAC
CTTCGGTGCGCGATACGTCACGAATGGTGTATTTACCCAACTGCAAGGTGCCCGGATACA
CCTCGACCTTGTCGCTGGGTTTCCAGCGCCCGGTTTCCAGGGCAGCACTCATGGAGATGG
CTTTCATGGTCGAACCCGGCTCGAACACGTCGATCATTGCGCGGTTACGCATCATCGCCG
GCTGCAGGTTACGGCGGTTGTTCGGGTTGTAGGTCGGCTGGTTGACCATGGCCAGGATCT
CGCCGGTCTTCACGTCCATGATCACCAGGCTTCCGGCCTTGGCGCCATTCTCGATGATCG
CGTTGCGCAGCTCGCGGTTGGCCAGGTATTGCAGGCGCAGGTCAATCGACAACGCCAAGG
GCTTACCGGCCTTGGCGTTTTTGGTGACTTGGACATCCTTGATCAGTCTGCCACGCCGAT
CCTTGATGACTTGTCGCTTGCCGGGCACCCCGGCCAGCCATTCGTCGTAGGCCAGTTCCA
CACCTTCGCGACCGTGGTCGTCAATGTCGGTAAAGCCGACCATGTGGGCGGTGGTTTCAC
CGGCCGGGTAGAAACGACGGAATTCCTCAATGCCATAGACACCGGGGACTTTAAGATCGA
GCACTTGCTGGCCCTGTTCCGGGGTCAGGCCGCGAACCAGGTAGATGAATTCTTTATTGG
CCTGGGCTTGCAGGCGCTCGGCCAAGGCCTTCGGGTCTTGCCCAAGGGCGGCGGCAAGGG
CCGGCCAGCGATCCTTGGCCGCTTGCAGTTCCTTGGCGTTGGCCCACAGGGTGGTGACCG
GCGTACTGACGGCCAGTGGCTCACCGTTACGGTCGGTGATCAGGCCGCGGTGCGCAGGAA
TGGGGATATGACGCAGGCTGCGGGCGTCGCCCTGGCCGATCAGGAAGTCGCGGTTGACCA
CTTGCAGGTCGACGATCCGCCAGGCGATCGCACCCACCATCAATGCCAGCAAGCCGAGCA
TCAGACGGAAACGCCATGGGTAGAGTGCACCCTCAAGTTTCATCATGGCGCCACCATGCG
AACTTCGGCCGCGCCCGGGATGTGCATTTTCAGCTGTTCGGTGGCCAGCACTTCGATACG
GCTATGGGCCGTCCAGGTGCTTTGCTCAAGGATCAAACGACCCCACTCCGCCTGCGCCTT
GTCGCGCACGCTCAGCTCCCCGTACAGGGTGTTGAGTAACTGGCGGTTGTAGTGGGCGCT
GTAGGACACCGCGATTGCGGAGACCAATACGCCGACGTACAGCAGCATCATAAAGAAGCT
GCCGCCCGGCAGGGGTTTGGCGAAAAGCTTGCTCACCGCAACTTCTCCGCGACGCGCATG
ACGGCGCTACGGGAGCGTGGGTTGGCCTTCAGTTCAGTTTCGGAAGCGAACTGCGCTTTG
CCATGGATTTTGATTTTCGGCACAAACGCTTCGAAACGTACCGGCAGGTTGCGCGGCAGG
TTATCGGATTCGCCCTTGACCAGGCGGCGCATGAACAGTTTGACGATGCGGTCTTCCAGG
GAGTGGAAGCTGATCACCACCAGGCGACCGCCCACTTCCAGCGCCTCAAGGGCCGCCTCA
AGGCCAGCCTCCAGGTCGCCCAATTCGTTGTTGACGTGGATACGCAGCCCCTGGAACGCA
CGGGTTGCCGGGTTCTTACCCTTTTCCCATGCAGGGTTGGCGACCTTGAGCACCTCGGCC
AGGTCGGCGGTGCGCTCGAACGGCTGGATCTCGCGACGCTCGACCACCGCGCGGGCCATA
CGGCCGGCGAAGCGTTCTTCGCCGTATTCCTTGAAAACGCGAGCGATTTCTTCCACCGGC
GCGGTGGCGATGAACTGTGCAGCACTGACACCACGAGTGGGGTCCATGCGCATATCGAGC
GGGCCGTCGTTCATGAAACTGAAGCCACGCTCAGGGTCATCGAGCTGTGGCGAGGACACG
CCCAAGTCGAGCAAAACCCCGGCCACCTTGCCCGCCATGCCGCGCTCGGCCACTTCGGCG
CCCAGCTCGGCAAAGCTGCGCTGCACAACGACAAAGCGGCCGTCTTCGGCCGCTAGCGCT
TGCCCGGTGGCAATCGCTTGGGGGTCCTTGTCGAACCCGAGGAGCTTGCCGTCGGGCCCG
AGCCGGCTGAGGATCAAGCGGCTATGCCCGCCCCTGCCGAACGTGCCATCCAAATAGCAG
CCATCCGCGCGTACGGCGAGAGCCTCAACGGCTTCGTCAAGCAGTACGGTGATGTGGTTA
AAGCCGCTATCAATAGTCACAGGATCAAATCACGCAGTTCATCAGGCATAGCGCCCGGTT
GTTGAATAGCAGCCAGGTCTGCTGCAGAAACAGCATCCCAGGCATCTTCGTCCCACAATT
GGAACTTGTTCAGTTGACCGACCAGCATCGCGCGCTTATCGAGCTTGGCGTATTCGCGCA
AACGCGGCGGCACCAGGAAACGACCGCTGCCATCGAGCTCGAGGTCGACGGCATTACCAA
TCAGCAAACGCTGCAGACGGCGGTTTTCTTCACGCAATGAAGGCAGGGCACGCAACTTGG
TTTCAATCAACTCCCACTCATCGAGGGGGTAAACACATAAACAAGGGTCAACGGCGTCAA
TCGTGATGATTAACTGTCCGGAACTTCGCGAAATGAGCTCGTCACGATACCGGCTCGGCA
TGGCGAGACGGCCTTTTGCATCGAGACTGATAGCGTTAGCTCCGCGAAACACAGATGCGT
TTCTCCAATTTTTAGCGTTTTACGTTCAAAAAACCCACTTTGTGCCACTTTCCGCCACTT
GCGCACACTATAGGAATGCGCCCACCACACCGTCAAGGCACGGATTCAAGGAAAAGCCTT
ACAGAACGGAGATTTAGGAGCGTAAAGGGAGGAGAAACCAGAGTTCCGCGATGTTTTTGA
CCCAGCAAGCGCAAGCAGCTCAAAGCGCTACGACTCAAAGTTAAAGTGATTTATTAAGAG
TAAGATTTTTTTGGTATTACGAAGATGCATCTGCCAATGATTTGGCAGGGAGGGATTCTT
GCGTTACTACCGGGTTTCTGCCCGAGGCTCGAGCAGAAGGAAAAAGGTGGAGAGTCGATC
TGTAAGCCGGGTTCTGTCTTGAACAGTCATTCGTCTACGATGGCCATCACTGGACATCTT
TAGCAACCTACCCGGTCCCAGCGCGGGCCACGCCTTGGGACCCTATTTGGTCTTGCTCCA
AGTGGGGTTTACCTAGCCACGAACTGTTGCCAGACGTGCGGTGCGCTCTTACCGCACCTT
TTCACCCTTACCGGCACCGAAGTGCTTAGGCGGTTATTTTCTGTGGCACTTTCCGTAGGC
TCACGCCTCCCAGGCATTACCTGGCACTTCGCCCTATGGAGCCCGGACTTTCCTCCCCCC
CCTAATTTTCATAGAGGGCAGCGACTGTCCAATCGACTCTCCGCCGCGCAGGTTAACGGC
ACGGCGGCCTCAGGACAAGTATTAAAAGTGCAGCATTGCCATCACGCTTAGACGCAATAC
CGCTATAACCCCGGAACTATTCGGCGTTCTGTTTATCCAGCGCCACCTGATACAACACAT
TCTTGCGCACGCCGGTAATTTCCGCCGCGAGGGCCGCCGCACGCTTGAGGGGCATCTCTT
TGAGCAGCAGGTCCAGGACACGCATGGCTTCGCTGCCGACCGCGTCTTCAGCTTCCGGCG
CCGTCCAGCCTGCTACCAGCACCACGCACTCACCGCGCTGCTGATTACTGTCGCCCTCGA
CAAACGCGCGCAGTTCTTGCAGCGGCAGCCCCTTGAGGGTCTCAAAGGTTTTGGTCAACT
CACGTGCCAACAACGCCAGACGCTCGCCACCGAACACCAGCTCCATGTCCTGCAGACATT
CCAGGATGCGGTGTGGCGCCTCGTAAAAAATCAATGTGCGCGGTTCTTCCTTCACAGCTT
GAAGACGCGCGCGACGCCCAACCGCCTTCGCCGGCAGAAAACCTTCGAAAATAAACCGAT
CAGACGGCAGCCCTGCCGCAGACAGCGCAGCAATCAACGCGCACGCCCCCGGAACAGGCA
CTACATTGATGCCTGCAGCCCGCGCCTGGCGAACCAAGTGATAGCCGGGATCGGAGATCA
GCGGCGTGCCCGCATCGGAAATCAACGCCACATCGTCACCAGCCAGCAGGCGCAGGATAA
AACGACTGCCTTCTTCGCGTTCATTGTGCTCGTGACAGGCGGCGAGTGGCGTACTGATAC
CAAAATGCTGCATCAATCGCTGGGAGTGCCGGGTATCTTCGGCAGCGATCAACTTGACGT
CACGCAACACCTTCAGCGCGCGGGCACTGATGTCGTCCAGGTTGCCAATGGGCGTCGCCA
CGACAAAAAGCGAGCCTGCAGTGGAATTCAAAGGACCTGGAGCAGTCAAAACGCACACCT
CAATGGTTGGCAAAAGCCACATTGTAGCGCGTAGGCGCCTTGAAAATATGCCATCACGGC
CGATGCCTTATCGACCGCTGAGAAATAAAAGCAACAATTGCACGACCTAAATCGACGGTT
TCACGCCAGTAACATCGCGCCTGGGCCAGTGCTTGGGTACAATTCCACGCTAATTTGATC
GGTATCAGGAACACTTACATGATCGCTTGCCTGCGGCTGCTCTCCGCCCTCTGCCTCGCT
GCCTTACTGGCCGCTTGCGCCAGCTCGCCCTCGTCCAGCCTTGGCGACCTTCCACGGACC
CCGGACGCCAGTATCGAGCAACTGCTCGAACAGGCCACTACCGCCAAAACGCCGGAAAAG
GCCGCATTACTGCGCCTGAGTGCGGCTGACATGGCCTACAAACAGAATAACCCTGGCCGC
TCGTCGCAAATTCTTGCGCAGGTGCCCCTGGACGCCCTCAAGCCCGCGGCGCAAGTGTTT
GCCAGCACCCTGGCCGCCGAACTCGCCATGGCACGCAACCAGCCCAAGGCAGCGTTGACG
GCGTTGAACCACCCGAGCCTGCAAAGCCTCAAGGAGTTGCCGCCGGAACAGCAACTGCGC
ACCGGCAGCGTACATGCCCGCGCTTATGAAGCCGATGGCCAGACCCTGGCCGCTGCCCGC
GAGCGTGTCGCCATGGCGCCCTTGCTCACCGGCGATGCGGCCAAAAGCAACCACGACGCC
ATCTGGGCTTTGATTGCCGCGCTGCCTGCTGAACAGCTACAGGCCACCGGCAGCCCGGTC
CTGGACGGCTGGATCACCCTGGCTCAGGCAGTCAAAGGCGCCGGCACCCTGGAACAGCAA
CAGGCGGCGATCGACACCTGGCGCGCGCAGAACCCGGCCCATCCGGCTGCGCTGCAACTG
CCGACACCGCTGATCAAACTCAAGGAACTGGCCAGCCAGCCCCTGACCAAAATCGCCCTG
CTGCTGCCACAAGAAGGCCCGCTGGCCGCTGTCGGCAAAGCGTTGCGCGAAGGTTTCATG
GCGGCTCACTACCAGGCTGAACAAGCTGGACAGAAGCCGCCGGTCATCGAGTTCTACGAC
AGCTCGCGCTTGACCTCCATCGACGACTTCTACGCCAAGGCCCAGGCCGCCGGCGTGCAG
TTGGTGGTCGGCCCGCTGGAGAAGCCGCTGGTCAAACAACTCAGTGCGCGCCCTCAGTTG
CCTATCACCACCCTGGCGCTGAACTACAGCGAGACTGATCAAAGCCCCGCGCAACTGTTC
CAGTTCGGCCTGGCAGCAGAAGACGAAGCCCGCGAAGTCTCGCGCCGTGCCCGTGCCGAT
GGCCTGCACCGCGCAGCCGCGATGGTGCCGCGTGGCGAATGGGGCGAGCGTGTCTACAAG
GCCTTCCGCCAGGATTGGGAAGCCAATGGCGGTACCGTGGTCGGCGTCGAGTATGTCGAT
CAGCCGGTCGCCCTGGCCCAGCAGATTGCCGACCTGTTCCAACTGCGTAAAAGCGAAGGT
CGCGCCAAGAGCCTGCAAAACACCGTGGGCACTGACGTAGCCGCGCAACCGTCGCGTCGT
CAGGACATCGAATTCATCGTCCTGGCCGTTACTCCGCAACTGGCTCAACAGATCAAGCCG
ACCCTGAACTTCCAATACGCCGGTGACGTACCGGTGTACGCGACCTCCCACGTGTTCAGT
GCCAGCGGCGACAAGAACCAGTACCTGGACATGACCAACGTGATGTTCTGTGAAACCCCT
TGGCTGCTCAACACCACCGACCCGCTGCGTAACCAGGTTGCGGCCCAATGGCCTCAGGCC
AATGGCAGCCTCGGTCGCCTGTATGCGATGGGTGTCGACGCCTACCGCCTGGCACCGCGC
CTGGGTCAACTCAAGGCATTGCCGGATACGCGGATAGACGGCCTTTCGGGCAACTTGGGC
GTCAGTGGTAACCAGCGCGTTGATCGTCAGATGCCATGGGCGAAATTCGTCGGTGGCGAG
ATCCAACGCCTGCCGGACACGCCGCGCTGATGCCCGAGCGGTCCAGCGCGCAGAGCGGCA
AGGATGCCGAACTGCAAGCACTGAACCACCTGCAACAACAGGGTCTGCGCCTTCTGGCGC
AGAACTGGTTGTGTAAACGCGGCGAGCTTGATCTGGTCATGCTTGACGGCGATACAGTAG
TATTCGTCGAAGTCCGCTACAGAAAACACGCACAATGGGGTGGCGCGCTCGCCAGTATTG
ATGAGCGCAAGCGTCAAAAGTTGATACTCGCCGCGCAGTTTTTCCTGCAAAAAGAGCATC
GCTGGGCCGACTTCCCCTGCCGTTTCGACGTGGTCGCCATAGAAAGCACACCGTCAGGCA
AAGCCGATCTGAACTGGCTGCAAAATGCCTTCGACAGCTGATTCGCCAGGCATCTTCACC
CCACACTTTTGCTCTTTGCTTTGCGGGCTGCACATTCCTGTGCCGAACAGCCGCGCTACT
TAAGGTCACACAGATGGACATGCAATCCCGAATTCGCCAGCTTTTCCAGGCCAGCATCGA
CACCAAGCAACAGGCGATGGACGTACTTGCACCGCACATCGAGCAAGCCAGTCAGGTGAT
GGTCAATGCCTTGCTCAATGAAGGCAAAATGCTTTCGTGCGGCAACGGCGGTTCGGCCGG
CGATGCCCAGCATTTTTCGTCCGAGCTGCTCAACCGCTTCGAACGTGAGCGTCCGAGCCT
GCCGGCGATCGCCTTGACCACCGACTCGTCGACGATCACCTCGATCGCCAACGACTACAG
CTATAACGAAATCTTCTCCAAGCAGATCCGCGCCCTGGGCCAACCGGGCGATGTGCTGCT
GGCGATTTCAACCAGCGGCAACTCGGCGAATATTATTCAAGCGATCCAGGCCGCACATGA
TCGAGAAATGATTGTCGTAGCATTGACCGGACGCGATGGTGGCGGCATGGCTTCGCTGCT
GTTGCCCGAAGATGTGGAGATTCGCGTTCCGGCCAACGTCACTGCACGTATTCAGGAAGT
CCACCTGCTGGCGATCCACTGCCTGTGCGATCTGATCGACAGCCAACTGTTTGGGAGTGA
AGAATGACCGTTAACCGCCTCGGCCTCTTGGCCATTACGTTGTGCCTCGGCATCAGCGGC
TGCAGCACGGCGATCACCGCGACACGTGACACCCCTATTCAGGATGACAAGGGCACCCGC
ACCTTCGGCAGCAAGATCGACGACTCGCTGATCGAAACCAAGGTTGAGGTCAACATCGCC
AAGGCCGCCACGGACTTGGGCAATGGCGCCTCACGCATCGTCGTGACCAGCTTCAACGGT
[truncated: 5,598,367 more chars]
