# Supplementary material for: Probing biofilm development, stress response and heterogeneity—spectroscopic characterization of single and multi-species consortia
Source: NPJ Biofilms Microbiomes. 2026 May 20;12:98. doi: 10.1038/s41522-026-01010-x (PMC13190702; doi:10.1038/s41522-026-01010-x)
Supplement: Supplementary file 5 — Rhizobium 4_19 [file 41522_2026_1010_MOESM5_ESM.txt]

4_19.fna
>NODE_1_length_540999_cov_69.377162
GGTGTAGCTCAGTTGGTTAGAGTGCCGGCCTGTCACGCCGGAGGTCGCGGGTTCGAGCCC
CGTCACTCGCGCCATTTTCCGCTAAGATTTCAAATGCAAGTGTGATTTGAAAGCCGACGG
GACCTTCGGTCCCGGTCGGTTCTTGCCGTCTGCTGACGTGCGTCTTCCGTTGAGTTATCC
GGCCCCAATGTTCGCGGAGATTCCCGACAAGAGTGGCCTGCGGACCATCAGGAGAATCTC
ATTTTTTGCACGATGCACCGTGGCCGATTGAGGTTGCGTCCGGGCCTGATGTATCAGGCG
TGCAGGATTCGCTCGATCAGATAACTTGAGGAGTCGTCCTCATAGCGCAGTTCGCATGCG
CCTGTTTCTTCCATCTGGCAGCAAATGAAGCGCACTCTCGCCTCGTCCGGCCCGAAGATC
AAAAAGAGCGTGTCGTGCAGATCGGCCGCCGTCAACAGCCTGGGCTCTCCGCACCTTTCT
CCCGAGCGCATCAGGCTGATCCGCACGGTCTGCGGCATGCCGGTGATTCCCTGTCGAGGA
TACCAGTCGTCTTCCAGGGGATCCGGCGTACTCCGCCATGCCTGCGATCTCATGCCGGCG
GGAAGGGGGTATCGATGATGCGCGATCTTCTTCACGGCACACAGACCTTCCTCTGTTCCG
TTGCAGGCGCTGACTAAAAAGTTTGTGCCGGGCGCAATTGAAGCGCTCGTCGTGTTTCCA
CTGAGCCGTCGGTTATCAGATGCTGATGGAGCGCGGCTTGACGTAAATATGTGCCTCGAT
GGCGGCTGCGATCAGATCTTGCCGGACAAGCTCTGGCGGTTGTTTCCCGCGAAAAGAATC
GAGGCAGGTCATGACAGCCAGCTTGTAGCTGGGACCGCGTTTCTTCGGCCATTTGTTGAG
CAGTAGATCGGCGGCTTCCAGCGAGCTGGAGACGGTGATCACGTCTTGGCGGTCATTCAG
TTCAAGTGAAACACTCTCATGCCAGGGAATATCATCCATGAGTTCGCCCTCTATTAGAAA
CACATTACCTAAGTAAGCTTGCGTGAAGGTTGCGTTTATCCTTCAGGGTTGCGAGATCGG
CGGAAGACAGCTTTCGGTATTGTGCGATCCGTTGCCGGTTTTTAGGCAAAAGTGGAGCGG
GCCGATATCGCTACCCATGCAAAACGCGGATAGGGGCCATGCAGTCTTGCTGCATCTCGC
TGCCGTCCAGCGGGCATTCGTCACGCGTTGATCCCGACTGCGCCGCATGCCGATTTCAAT
CGATTTTAGCGGGCGCGACCATATGTCCCCGACGTTGCCGCGCAAGGGCTTTGCGGCCTG
TCTCGCGTGGCCCGGTTGGTGTTTTGCTGGATTTGCGCCTGATTGGCGGAGATGCTAGCT
TTTGGCCGGTCTTCATTCCGGCCATACAAGGGGGTGAAAACCGTTCTGAAGGCTTGCACA
GCGGCGCTGGCTGCGCTAACCACTTTGGCGTTGCAACATATTTTTCGGCCTGTGAGCCTT
TGTTTTTGCGCTTCTCCAGCGCGCCTCGCAGGCAGGGACGGATACAATGACAGACCTTCT
CGGCTCCTACATTCCGATCGCGATTTTCATCGGCATTTCGCTGGTTATCGGGCTGGCGCT
GCTGATTGCGCCGTTCGCCGTCGCCTACAAGGCGCCTGACGACGAAAAGCTTTCGGCCTA
CGAGTGCGGTTTCAACGCATTCGACGATGCCCGCATGAAATTCGACATCCGATTCTACCT
CGTGTCGATTCTCTTCATCATCTTCGACCTTGAAGTGGCGTTCCTGTTTCCTTGGGCGGT
TTCGTTCAAGGACATGGGCTGGTTCGGCTTCTTCTCGATGATGGCGTTCCTCGGCGTGCT
GACCATCGGCTTTATCTATGAATGGAAGAAGGGAGCGCTGGAATGGAACTGACATCCAGC
ACGACGCTCGTTGCGCCAAAGCCGAAGGGGATCGTCGATCCCTCGACCGGCCAGCTGATC
GGCAGCAATGACAAGTATTTCGGCGAGATCAACAATGAGCTCGCCGACAAGGGTTTTCTG
GTCACTTCGACGGATGAACTGATCAATTGGGCTCGTACCGGCTCGCTGATGTGGATGACC
TTCGGTCTGGCCTGCTGCGCCGTCGAAATGATGCAGATGTCGATGCCGCGCTACGACGCC
GAGCGCTTCGGCTTTGCGCCGCGCGCTTCACCGCGCCAGTCCGACGTCATGATCGTCGCC
GGCACGTTGACCAACAAGATGGCTCCGGCTCTGCGCAAGGTCTATGACCAGATGCCTGAG
CCGCGCTACGTCATTTCGATGGGCTCCTGCGCAAACGGCGGTGGCTACTATCATTATTCC
TATTCGGTGGTGCGCGGCTGTGACCGCGTCGTGCCGGTCGATATCTATGTGCCGGGCTGT
CCTCCCACGGCAGAAGCGCTCCTTTACGGTGTGCTCCTGCTGCAGAAGAAGATCCGCCGC
ACAGGCACGATCGAACGGTAAGGGCAAGGGACCTGAACATGAGTGAAGCCCTGAACGGAC
TTGCCACCTACATCCGCGAGACACGCGGCGCGTTGATTTCGGATGCTGTCATCAGTTATG
GCGAGCTGACGCTGGCGGCGACAGCAGACACCCTTATCGAGCTGCTGACCTTCCTGCGCG
ACGACCCCCGCTGCGGTTTTATCAACTTCACGGATATCTGCGGCGTCGACTGGCCGCAGC
GTCCTGACCGGTTCGATGTCGTCTATCATATGCTGTCGCCGAAGCAGAACCTGCGCATCC
GCGTCAAGGTTGCGACCGGCGAAGATCAGCCGGTGCCGTCGGCCTGCGCCGTCTATCCGG
GCGCCGACTGGTTTGAGCGGGAAGCCTACGACATGTATGGCATCCTCTTTACCGGCCATC
CGGACCTGCGCCGCATCCTGACGGACTACGGTTTTGAAGGTTACCCGCTGCGCAAGGACT
TCCCGACGACCGGTTTCGTCGAGGTCCGCTACAACGACGAAGTCAAGCGGGTCGTCTACG
AGCCGGTGGAACTGAAGCAGGAATTCCGAAACTTCGACTTCATGTCGCCCTGGGAAGGAA
CGGACTACGTTCTGCCGGGTGATGAAAAAGCAAACGCGAAGTGACAATGAAGGCCGAGGG
CTCGCGAAGATGCGGGCTTGTCAGGCTTGGAGCAAGCGGTAATGAACGAACATAACGTCC
GCAATTTCAATATCAATTTCGGACCACAGCACCCTGCGGCGCACGGCGTTTTGCGGCTTG
TTCTCGAGCTGGACGGTGAAATCGTCGAGCGCGTCGATCCGCATATCGGCCTTCTGCATC
GCGGTACCGAAAAGCTGATCGAGACCAAGACCTATCTGCAGGCCGTGCCCTATTTCGACC
GGCTCGACTATGTCGCACCGATGAACCAGGAACATGCCTATGCGCTGGCGGTCGAGAAGC
TGACGGCGACCGAGGTGCCGATCCGCGGCCAGTTGATCCGCGTTCTCTATTCGGAAATCG
GCCGTATCCTGTCGCATCTCCTCAACGTCACGACGCAGGCCATGGACGTCGGCGCGCTGA
CGCCGCCGCTCTGGGGCTTTGAAGAACGCGAAAAGCTGATGGTGTTTTATGAGCGGGCCT
GTGGCGCGCGCATGCACTCGGCCTATTTCCGTCCGGGTGGCGTCCATCAGGACCTGCCGC
ACGAACTGGTCGAAGACATCGGCAAGTGGATCGATCCGTTTCTGAAGACTGTCGATGATA
TCGACGAATTGCTCACCGGCAACCGCATCTTCAAGCAGCGTAACGTCGATATCGGCGTCG
TGACGCTGGACGATGCCTGGGCCTGGGGCTTTTCCGGCGTTATGGTGCGCGGTTCGGGCG
CGGCCTGGGACCTGCGCAAGTCGCAGCCTTACGAATGCTATGCCGACATGGATTTCGACA
TTCCGATCGGCAAGAACGGCGACTGCTTCGACCGGTACCTGATCCGCATGATCGAAATGC
GTGAATCGGCCAAGATCATGCGCCAGTGCGTCAATCGCCTTCTCGGCGACGCCAAGGTCG
GTCCGGTCTCCTCGCTCGACGGCAAGATCGTGCCGCCGAAGCGTGGCGAGATGAAGCGTT
CGATGGAAGCCCTGATCCACCATTTCAAGCTCTACACCGAAGGCTATCACGTGCCGGAGG
GTGAGGTTTACGCAGCCGTCGAAGCGCCGAAGGGCGAGTTCGGCGTCTATCTGATCTCCG
ACGGCACCAACAAGCCGTATCGCTGCAAGATCCGCGCCCCGGGCTACGCCCATCTGCAGG
CCATGGACTACATCTGTCGCGGGCACCAGCTGGCGGACGTCTCCGCCATTCTCGGCTCGC
TCGATATCGTGTTCGGCGAGGTTGATCGTTGATGCGCAGGGTGGCCCTGACAGTTTTGGC
GTCGATGCTTGCTGCGGCTCCTGCCTTTGCGCAGGAAACCGCACCGAAGTCTGGCGATCC
TGCGCAGAGCAGTTCGTCGGGCAGCGGCATGGGCCGGCTTCTGAGCCAGGGCTACGAGAT
CAGGGCCGCAGTGCCGAACGGCACGCGCTACATCGTATTTTTACAAAAAGACCAGTCAGC
CTATGCCTGCGAGTTCGTCACCCTGACGACTTCGCGGTGCGGTTCGATTAACTGAATAAG
GTGCGGGAAGAATGTCCGTTCGTCGACTAGCCGAAGAAAACGTCCAGCCAGCGGCCTTTG
CGTTCAGCAAGGAAAATACCGCTTGGGCCAAGGCCACCATCAAGAAATATCCGAAGGGCC
GCGAGCAATCTGCGGTCATTCCGCTGTTGATGCGGGCTCAGGAACAGGATGGCTGGGTCA
CCAAGGCGGCGATCGAAAGCATCGCCGACATGCTGACCATGCCGTATATCCGCGTCCTTG
AAGTCGCGACCTTCTATACCCAGTTCCAGCTGAAGCCGGTTGGCACGCGCGCTCACGTTC
AGGTGTGCGGCACGACGCCTTGCATGTTGCGCGGCTCGGAAGATCTGATCAGCCTCTGCA
AGAAGCGCATCCATCCCAATCCGCTGACGCCGAACGAAGCCGGCACGTTGTCCTGGGAAG
AAGTCGAGTGTCAGGGGACCTGTGTCAACGCACCGATGGTGATGATCTTCAAGGATACCT
ATGAAGACCTGACGGTTCCACAGCTGGAATACATCATCGACCGTTTCGACGCAGGCAAAG
GCGGCGACGTCAAGCCGGGTCCGCAGATCGACCGCATCTTCTCCGCGCCCGTCGGCGGTC
CGACCACGTTGCTGACCCCGGAAAAGAAGCCGGCAGCACCGCGCGCCAAGAAGGTGAGCG
ATGATGCTGCCGTCAGCGTGCCGCCGTCAAACGCTGCCCGCCCAAAGACCGATGCCCCGG
AAACAGATCCGACCCTGAAGACACCGGTGACGGCGAAGTCCGAATCCGCCGCAAACGACA
AGGTTTCCGGCGAGACCAAGGCTGAAGGCGGCGCCAAGCCTGCTGTAGCGGCAGCAAAGC
CGTCGCTTGAGGACAAGAACCGCCCGGCCGGCATTGCCAAGCCGGATGCTCCGGATGACC
TGAAGCTGATCTCCGGCGTTGGCCCGAAGATCGAAGGCACCCTCCACGCACTCGGCATCT
TCACCTTCTCGCAGGTTGCGGGCTGGAAGAAGGCGGAGCGCGAATGGGTGGACGGCTATT
TGAATTTCAAGGGCCGCATCGAACGCGACGATTGGGTCAAGCAAGCCAAGGTGCTGGCCA
AGGGCGGCGAAGCCGAATACATCAAAGTTTTCGGCAAGAAGCCGCGATAAGTTAGGTGAA
CCATGCTCGACGATAAAGATCGCATTTTTACCAATATCTACGGCATCCATGACAAGTCGC
TCCAGGGCGCCATGAGCCGTGGCCACTGGGATGGCACCAAGCAGATCCTGGAAAAGGGCC
GTGACTGGATCATCAACGAGATGAAGGCTTCCGGCCTTCGTGGCCGTGGTGGTGCCGGCT
TCCCGACCGGTCTGAAGTGGTCCTTCATGCCGAAGGAAAGCGACGGCCGGCCGCATTATC
TCGTCGTCAACGCCGACGAATCCGAGCCCGGCACCTGCAAGGACCGCGACATCATGCGCC
ACGATCCGCATACGCTGATCGAAGGATGCGTGATCGCGAGCTTCGCCATGGGCGCGCATG
TCGCCTACATTTATGTGCGCGGCGAGTACATCCGCGAACGCGAAGCGCTGCAGGCGGCGA
TCGACGAATGCTATGACGCCGGTCTTCTCGGCATCAACAACAAGCTCGGCTGGGACATGG
ACATCTACGTCCATCACGGCGCCGGTGCCTATATCTGCGGCGAAGAAACCGCTCTGCTGG
AAAGTCTCGAAGGCAAGAAGGGCCAGCCGCGCCTCAAGCCTCCGTTTCCGGCCAATATGG
GCCTCTACGGCTGCCCGACGACGGTCAACAACGTCGAGTCTATCGCTGTTGCGCCGACCA
TCCTGCGCCGCGGTGCTTCCTGGTTCTCGGCCATCGGCCGTCCGAACAATGTCGGCACCA
AGCTGTTCATGGTGTCCGGCCACGTCAACAAGCCATGCACGTTCGAAGACGCGATGGGCA
CGCCGTTCCGCGAGATGATCGAGCGCCATTGCGGCGGCATTCGCGGCGGCTGGGACAATC
TTCTGGCCGTCATCCCCGGCGGCTCGTCCTGTCCGGTGGTGAAGGCCGAGGACATCATCG
ACGCGCCGATGGATTTCGACGGCATGCGCGACGTCAAGTCGTCGTTCGGTACTGCTGCCA
TCATCGTCATGGATCGCTCCACCGACATCATCAAGGCCATCTGGCGCCTCGCAGCTTTCT
ACAAGCATGAGAGCTGCGGCCAGTGCACGCCGTGCCGCGAAGGCACCGGCTGGATGATGC
GCGTCATGGAACGCATGGTTCAGGGCCGCGCCCAGAAGCGTGAAATCGACATGCTGTTCG
ATGTCACCAAGCAGGTCGAAGGCCACACAATCTGCGCACTCGGCGACGCGGCTGCATGGC
CGATCCAGGGCTTGATCCGCAACTTCCGTCCGGAGATGGAAGCGCGCATCGACGAATACA
CCCGCAATTCATCATCGCATGGCGCGGTGCTGGCTGCGGCGGAGTAAACGATATGGCTGG
GCCGGGAAACGAAACGGGGAAGGGGACGCAGGCAGGATCTGCCGGACCCTCGAACGTGCC
TCTGGCCGGCAACGATCCGTTCGGCATGGCCGAATGGTTGAAGGACATGCCGAAGGTACC
GCTGCATCCGCTGATGCAGCATCCGGCGGCAGCAATGGCAGCGGCAACGGCGATCGGTTT
CGGGATGACCAGCCAGATCGCCGGTTTCGTGCTCGGCGCGATGCAGGGATTGGCCGACAC
TGCGCAGAAGACCGGCGTTGTGGCGGATGAAAAGCCAGCGGCAAAGACAGTTGAGCCGGT
GGAAAAGCCGGTTGCCGCAGCGAAGGCTGCGCCGGCGGTCAAGGCACTTGCCAAGGTTCC
AGGCAAGCCTCGGTCCGTAGAGGTCATGCCAGCTGCTCCTGAACCGGTTGCGGTTGTTCC
GGTAAAGGCTGAGAAGCCGACACGGCAGAAAATCGCTCGCGTTGTCGAAACGCAGGCGGA
CGACCTGAAGCAGATTTCCGGCATTGGTCCGAAGCTGGAGCAGGTTTTGAATGGAATGGG
CGTGCGGCGTTATGCCGATGTCGCTTTGTGGAGCGATAAGGACGTGCAGCGCATCGACGA
CCAGCTGGGTTTTGGCGGTCGCATAGCGCGGGACGGCTGGGTCGCGCAGGCAAAGGCCCT
GATGAAGGGCTGAGATTGAGTTTCGAGCGGAAGCCGGTGGTTTTCGCTCAACAGGTTAGC
GTGCCTTTATAATATCTGTTCGCCGCTTTGGCTGGCGAATGAACGACAGGATTGAGTGCG
AAGATGGCAAAGCTGAAAGTCGACGGAAAAGAGATCGAGGTCCCGGATCATTTCACGCTG
CTGCAGGCGTGCGAAGAGGCGGGCGCCGAGGTTCCGCGCTTCTGTTTCCATGAGCGGCTG
TCGGTCGCCGGAAACTGCCGTATGTGTCTGATCGAGGTGAAGGGAGGGCCGCCGAAACCG
GCAGCCTCCTGCGCCATGGGCGTGCGCGACCTGCGTCCGGGGCCGAACGGCGAAGCGCCG
GAAGTCTTCACGACCACGCCGATGGTCAAGAAGGCCCGCGAAGGCGTCATGGAATTCCTG
CTGATCAACCATCCTCTGGATTGCCCGATCTGCGACCAGGGTGGCGAATGCGACCTGCAG
GACCAGGCGATGGCCTTCGGCGTCGATTCGACCCGCTACAACGAAAACAAGCGCGCCGTC
GAAGACAAGTATATCGGCCCGCTGGTCAAGACCGTGATGAACCGCTGCATTCACTGCACG
CGCTGCGTCCGCTTCACCACCGAAGTGGCCGGTATTGCCGAACTGGGCCTGATCGGCCGC
GGCGAAGACGCCGAGATCACGACCTATCTCGAGCAGGCGATGACGTCGGAGCTTCAGGGC
AATGTCGTCGATCTCTGCCCGGTCGGCGCGCTGACCTCCAAGCCCTACGCCTTCAACGCC
CGTCCCTGGGAACTCGGCAAGACCGAATCGATCGACGTCATGGACGCTGTCGGCTCGGCG
ATCCGCGTCGACACGCGTGGCCGTGAAGTCATGCGCGTCATGCCGCGCGTCAATGAAGAG
ATCAACGAAGAGTGGATTTCCGACAAGACCCGCTTCATCTGGGATGGCCTGAAGACGCAG
CGTCTCGACCGCCCCTATGTGAAGAAGGACGGACGTCTGCAGCCTGCCAGCTGGAACGAA
GCTTTTGCGGCCATCAAGGGTGCGGTTGCCAAGACCAGCGGCGACAGGATCGGCGCAATC
GCCGGCGATCTTGCGTCTGTTGAAGAAATGTACGCGTTGAAGGAACTGATCTCCTCGCTC
GGTTCGAAGAACATCGACTGCCGCCAGGATGGCGCAGCGCTCGATCCTTCGTTTGGCCGT
GCAAGCTATCTCTTCAACCCGACGATCCAGGGCATCGAAAGCGCCGACGCGCTTCTGATC
ATCGGCTCGAACCCGCGCTTTGAAGCCTCTGTTCTCAATGCCCGTATCCGTAAGCGGTTC
CGGATGGCCAATTTCCCGATCGCCGTGATCGGCGAGCAGGCCGAGTTGCGCTATTCCTAC
GACTATCTCGGCGCAGGCACGGATTCTCTGGCCGAACTGGTCGGCGGCAAGGGCAAGTTC
CTCAGCGTCCTGAAGAAGGCGCAGCGTCCGATGATCATCGTCGGCCAGGGCGCGATCTCG
GGGGCGAATGGTGCTTCGGTCTTGGCCGCAGCTGCCAAGCTTGCGGGCGCCGTTGGTGCC
GTCACCGCTGACTGGAATGGTTTTGCCGTACTTCACACTGCTGCCTCGCGCGTCGGTGGT
CTCGATCTCGGCTTCGTGCCGGGTGAGGGGGGTAAGTCTGCCGCCGAGATGCTTGATGGA
ACCGACGTCCTTTTCCTGCTTGGCGCCGATGAAATGGATTTCTCAGGCAAGACCGCCGGC
TTCACCGTTTACATCGGCTCGCATGGCGACGAAGGTGCACATGGCGCCGACGTGATCTTG
CCGGGCGCGACCTATACAGAAAAGTCCGGTCTCTGGGTCAACACCGAAGGCCGTGTCCAG
ATGGGCAACCGCGCCGGCTTCGCGCCGGGCGATGCCCGCGAGGATTGGGCGATCATTCGT
GCGCTGTCCGACGTGCTCGGCAAGAAGCTGCCGTTTGATTCGCTTGCAGAATTGCGCGGC
GAGCTCTACGCGGCGCATCCGCATTTCGCCGCGATCGACATGATCGCGACGGGCGCAAGC
GGTGAAATTGCCGCACTTGCACAAAAAGCCGGTGAGATGGCCAAATCGGCGTTTGCGTCT
CCGGTCAAAGACTTCTATTTGACGAACCCGATAGCACGCGCGTCTGCCGTCATGGCCGAA
TGTTCGGCTTTGGCACGCAACAACTTCAAAGCTGCGGCGGAATGAGCGCGAAGGAATAAG
ACGAAAATGGACGCTTTCATTTCGACCTATGTCTGGCCAACGGCCATCATGATCGGCCAG
TCGCTGCTGCTTCTGGTCGCGCTTTTGATCTTCATCGCCTACATTCTGCTGGCCGACCGC
AAGATCTGGGCAGCGGTGCAGATGCGCCGTGGACCGAATGTGGTAGGCCCCTGGGGACTT
TTCCAGTCCTTCGCCGATCTTTTGAAGTTCGTCTTCAAGGAACCGGTCATTCCGGCCGGC
TCGAACAAGATCCTTTTCCTGCTGGCGCCGCTGGTGTCCGTGACGCTGGCCTTGGCTGCC
TGGGCGGTTATCCCGCTCAACGCCAACTGGGTGATGGCCAATATCAATGTCGGCATCCTC
TATGTTTTCGCCATTTCCTCGCTTGAGGTTTACGGCGTCATCATCGGCGGCTGGGCATCG
AACTCCAAATATCCGTTCCTCTCGGCGCTGCGTTCGGCGGCCCAGATGGTCTCCTACGAA
GTCTCGATCGGTTTCGTCATCGTCACCGTGCTGCTCTGCGCCGGTTCGCTGAACCTGACG
GATATCGTCGATTCACAGCGTGACGGTCTGGGCACGATGATGGGCCTGCCAGGATCCTTC
TTGGATTGGTACTGGCTGCCGCTGTTCCCGATGTTCATCATCTTCTTCATCTCGGCACTG
GCTGAAACCAACCGTCCGCCCTTCGATCTTGTCGAAGCGGAATCGGAACTGGTCGCCGGC
TTCATGGTCGAGTACGGCTCGACCCCGTACATGATGTTCATGCTCGGCGAATATGCCGCC
ATCTGCCTGATGTGCGCGCTGACGACGATCCTTTTCCTCGGCGGTTGGCTGCCTCCGGTC
GATGTGTGGTTCCTCAACTGGGTTCCGGGCATCATCTGGTTCATCCTGAAGTCTTCGATG
GTGTTCTTCATGTTCGCCATGGTGAAAGCCTTCGTGCCGCGCTATCGCTACGACCAGCTG
ATGCGTCTCGGCTGGAAGGTCTTCCTTCCGCTGTCGCTCGCCATGGTCTTTATTGTTGCA
GTCACGCTGAAACTGGTGGTGTGGGCCTGATGCTTACGTCCCGTTTCACAAAATCAGCCG
GCGCCTCCCAGGCCGGCACGTTTGGAGGTTGATGATGGCAAGTCTGTCGCAAGCCGTCAG
TTCGCTGTTCCTCAAGGAATTCGTAGGCGCGTTCTTCCTGTCGATGCGCTATTTCTTCGC
ACCGAAGTCAACGCTCAACTACCCGTTTGAAAAAGGACCGGTCAGCCCGCGTTTCCGTGG
TGAACATGCGCTGCGCCGTTATCCGAATGGCGAAGAACGCTGCATCGCCTGCAAGCTGTG
CGAAGCGATCTGTCCTGCCCAGGCGATCACCATCGAAGCTGGCCCGCGCCGCAACGATGG
CACGCGCCGCACGGTCCGTTACGACATCGACATGGTGAAGTGCATCTATTGCGGTTTCTG
CCAGGAAGCCTGTCCAGTAGACGCGATCGTCGAAGGCCCGAACTTCGAGTTCGCCACCGA
GACGCGCGAAGAGCTCTACTACGACAAGGACCGGCTGCTTTCCAACGGCGACCGTTGGGA
GCGCGAAATTGCCCGCAACATCGCAATAGACTCGCCTTACCGGTAAGACTTTGCATGGGG
ACTGCGCTTGCCGTTTGAGGCAGGCGTTACACTGATCTTGGGCGTGGCCGGCATGAACCG
GTGCGCCAGTGGGAAGGGTGGCCATTGGCCATGCCTGCCCGGGGAAGACGAAAAAGGCAC
CGATCATGGGTCTGCAGGCTCTTTTTTTCTATCTTTTTTCATTCGTCGCGGTTGCGTCGG
CGTTCATGGTGATCTCTGCGCGGAACCCTGTTTATTCCGTGCTGTTCCTGATCCTGACGT
TCTTCAACGCCGCCGGCCTGTTTCTTCTGACAGGCGCCGAGTTCCTGGCGATGATCCTGC
TGGTCGTTTATATCGGCGCGGTTGCGGTTCTCTTCCTCTTCGTGGTGATGATGCTCGACA
TCGACTTCACTGAACTGAGGTCGGGCGTGCTCGAATATGCGCCGGTCGGCGCGTTGATCG
GCCTGGTGCTTGCAGCCGAGCTGATCATCGTGGTTGGCGGCAGCTCGTTCTCGCCTGAGA
TCGCCAAGTCGATTTCGATGCCGATCCCGGCGATCACCGATCGGACCAACACGGCAGCGC
TCGGCGACGTGCTCTATACGCACTACGTCTACTTCTTCCAGATTGCCGGCCTGGTTCTCT
TGGTCGCCATGATCGGCGCCATCGTACTGACGCTGCGCCATCGCGAAAACATCAAGCGCC
AGGATATTCCCACACAGGTTGCCCGTTCGCCGAAGACCGCTGTTGAAGTGGTCAAGGTGA
AGTCGGGGCAGGGCCTTTAAGACGGACGCGAGGTCAAGGAACACATCATGGAAATCGGTA
TTTCCCACTATCTGACCGTCAGCGCCATCCTGTTCACGCTGGGCGTCTTCGGCATCTTCC
TCAACCGGAAGAACGTCATCATCATCCTGATGTCGGTGGAACTCATCCTCTTGGCGGTGA
ACATCAACATGGTCGCCTTCTCGTCGTTTCTCAACGACATCACCGGCCAGGTGTTCGCCC
TGTTCATTCTGACCGTCGCCGCCGCGGAAGCCGCTATCGGTCTTGCAATTCTCGTCGTCT
TCTACCGCAACCGCGGCTCCATCGCCGTGGAAGACGTCAACATGATGAAGGGCTGAGCGG
CCAATGAATACGATTATTCAAGCCATCGTCTTCCTGCCGCTGATCGGCTTCCTGATCGCG
GGTCTGTTCGGTACCTCGATCGGCGCCAAGGCTTCGGAATACGTCACCACCGGTTTCATG
ATTATTGTCGCTGTCCTGTCCTGGGTCGTGTTCTTCAATATCGCGCTCGGCGAGACGGAG
ATGATCAAGGTCACGGTGATGCGCTGGATCCAGTCCGGCAGCTTCGATGCAGAATGGGCC
TTCCGGGTCGATACGCTGACAGCCGTCATGTTCGTCGTCGTCAACACGGTGTCGTGCTTG
GTTCACGTCTACTCGATCGGCTACATGCATCACGATGCGAACCGGCCGCGCTTCTTTGCC
TATCTGTCGCTGTTCACCTTCGCAATGCTGATGCTGGTGACGTCGGACAACCTGTTGCAG
ATGTTCTTCGGCTGGGAAGGCGTCGGCCTGGCGTCCTATCTGCTGATCGGTTTCTGGTAC
AAGAAGCCGTCGGCGAACGCCGCGGCAATCAAGGCCTTCGTCGTCAACCGCGTTGGCGAC
TTCGGTTTTGCGCTCGGCATCTTCGGTGTGTTCGTCCTGTTCGGCTCGATCAGCTTCGAA
ACGATTTTTGCTGCCGCCGCCAGCTATCTGCCGGCCGAAGGCGCCCATGAGGGCGGCGAA
GCGGTCATCAACCTGTTCGGTATGCACCTCGATAAGGCTCATGCAGTCACCGCGATCTGC
CTGCTGCTCTTCATGGGTGCGATGGGCAAGTCGGCACAGTTCCTGCTGCACACCTGGCTG
CCGGACGCGATGGAAGGTCCGACACCGGTGTCGGCGCTGATCCACGCCGCGACCATGGTC
ACGGCCGGCGTCTTCCTCGTCGCCCGCATGTCGCCGCTGTTTGAACTGTCCCATACGGCT
CTGATGGTCGTCACCGTCATCGGCGCGATCACCGCGTTCTTTGCGGCGACCGTCGGTCTC
GTCCAGAACGACATCAAGCGCGTCATCGCCTATTCGACCTGCTCGCAGCTCGGATACATG
TTCGTGGCGCTCGGCACAGGCGCCTATGGCGCTGCCATCTTCCACCTGTTCACGCACGCA
TTCTTCAAGGCGTTGCTGTTCCTCTGCGCCGGCTCGGTCATCCATGCCGTCGATGGTGAG
CAGGACATGCGCCACATGGGCGGCCTGCGTCCGCACATCAAATGGACATACTGGATGATG
ATGATCGGCACGCTGGCGATCACCGGCGTCGGCATTCCCTTCTCGGGAATTGGCTTCGCG
GGCTTCATCTCCAAGGATATCATCATCGAGGCGGCTTACGCATCGCATTCGCCAGCCTCG
GGCTTTGCCTTCACGCTCCTGGTGATTGCCGCCTGCTTCACCAGCTTCTACTCGTGGCGC
CTGATTTTCATGACTTTCTACGGCAAGCCGCGTGCGAGCCATGAGGTCATGCACCATGTG
CATGAATCGCCAATGGTCATGCTGGTGCCGCTGTTCATTCTCGGCATCGGGGCGATCTTC
GCTGGCATGGTGTTCGGGGGACACTTCTACGGTCACGAATATGCGGAATTCTGGCAGGGT
GCGTTGTTTACCTCGCCGGAAAACGAGTTGCTCGAGCACTTCCACCACGTTCCTGCGCTG
GTAGCTCTCAGCCCGTTCATCGCCATGATTCTCGGCTTCGTCACCGCCTGGTACATGTAT
ATCCGCTCGCCGGAGACACCAAAATACCTGGCCGAGCAGCATCGCGGCCTCTACCAGTTC
CTGCTCAACAAATGGTACTTCGACGAACTCTACGACTTTCTGTTCGTGCGTCCCGCCAAG
CGCCTCGGCACCTTCCTGTGGAAGGAAGGTGACGGCCGGGTCATCGACGGCTACGGCCCG
AACGGTATTGCCGCTCGCGTCATGGACGTGACTGACCGCGTCGTACGCCTGCAGACCGGT
TACCTCTATCACTACGCCTTCGTGATGCTCATCGGCATCGCGGCGCTCGTTACCTGGATG
ATGCTCGGGAGCTCCTTCTGATGACCGATTGGCCCATTCTCTCCGCGGTCACCTTCCTGC
CGCTGGTCGGTGTTGCTCTTCTGCTTCTGACGCGTGAAGACAGCGCCGCTGGCCGCCGCA
ATATCCTGAACATCTCGCTTCTGACGACGATCGTTACCTTTCTCGTGTCGTGCTGGATCT
GGTGGAGCTTCGATAACTCGAACCCCGGCTTCCAGATGGTCGAGAAACATGCCTGGCTCG
GAACCGGCATTTCCTATCATCTCGGCATAGACGGCATTTCCATGCTGTTCGTCGTGCTGT
CGGCCTTCCTCATGCCCTTTTGCATTGTGGCAAGCTGGGTCACGATCGAAAAGCGCCTGA
AGGCGTACATGATCGCCTTCCTGCTTTTGGAAGTGTTCATGATCGGCGTCTTCGTGTCGC
TCGATATCGTGCTGTTCTACGTCTTCTTCGAGGCCGGCCTGATCCCGATGTTCATCATTA
TCGGCGTCTGGGGCGGCAAGGATCGCGTTTACGCATCCTACAAGTTCTTCCTCTATACGC
TGCTTGGCTCGGTGCTAATGCTGCTCGCCATCATGGCGATGTACTGGCAGGCCGGCACGA
CCGATATCGCCGAGTTGCTCGCCTATCAGTTCCCGCGCCAGATGCAGACATGGCTATGGC
TGGCCTTCTTCGCCTCGTTCGCGGTGAAGATGCCGATGTGGCCGGTTCACACTTGGCTTC
CCGACGCGCACGTTCAGGCGCCGACGGCCGGTTCCGTTATCCTGGCCGGCGTTCTGCTGA
AGCTCGGCGGCTACGGCTTCCTGCGCTTCTCGCTGCCGATGTTCCCATTGGCGTCCGAAT
ATTTCGCGCCCTTCGTCTTCACCCTGTCGGTCGTCGCGATCATCTACACCTCGCTGGTGG
CGATGATGCAGTCCGACATCAAGAAGCTGATCGCCTATTCGTCGGTCGCCCACATGGGTT
ACGTGACCATGGGTATCTTTGCTGCCAATACGCAAGGCGTGCAGGGTGCGATCTTCCAGA
TGCTGTCGCACGGCCTGGTTTCCGGCGCGCTCTTCCTCTGTGTCGGCGTGGTTTACGACC
GTACCCACACCCGCGAGATCAGCGCTTACGGCGGCCTCGTCAACAACATGCCGAAATATG
CGGTCGCCTTCATGGTCTTCACCATGGCGAATGTGGGCTTGCCGGGCACATCGGGTTTCG
TCGGTGAAATCACTGTGCTGCTCGGTACCTTCCGGGCAAATACTTGGGTTGCCTTCTTCG
CGACCACCGGCGTTATCCTGTCGGCGTGCTATGCTCTGTGGCTCTACCGCCGGGTGATCT
TCGGCACACTCGACAAGGACAGCCTGAAATCGCTGCTGGATCTTTCCGGCCGTGAAAAGG
CGCTGCTCTATCCGCTGCTCGTGCTGACCATCTTCTTCGGCGTCTATCCGGCTCCGGTCT
TTGATGTGACGGCAGCCTCGGTGGACGTGCTTATCAACAACTACACTGCGGCCGTGCAGG
CAGCGCATGACGTTGCGCTTTCGGCGAAATGACGACAGGACGGGATTGAAATGACTGCTG
ACACATTCCTCGCTAGCCTGCACCTGTCGACGCCCGAGCTGATCCTTGCGGTTGGCGCCA
TGGTGTTGTTGATGATCGGCGTCTTCTCCGGCGAGAAATCGTCCGGGTTCGTGACGTGGC
TTGCCGTTGGCCTGCTCGCCGTTTCCGGCGCGTGGCTGATCTGGCAGACCGGCGACGGTC
AGGCCTATAACGGCGCTTTCCTGTCCGATCCGTTTGGCAAGTTCATGAAGGTGCTGACGC
TGTTCGGCTCCATGGTGGCGCTGATCATGTCGGCGGGCGAGGCGCGGTCGACTGGTATCG
ACCGGTTCGAGTTCCCCGTCCTGATCGTGCTGGCGACGCTCGGCATGTTGCTGATGATTT
CGGCCAACGACCTGATCTCGGTCTACCTGGCGCTCGAACTTCAGTCGCTGGCGCTCTACG
TCGTTGCCGCGATGAACCGCGACAATCTGCGTTCGACCGAAGCGGGTCTGAAATATTTCG
TCCTCGGCGCCCTGTCCTCCGGCATGCTGCTCTATGGCATGTCGCTGGTCTATGGCTTCA
CCGGCCATACCGGTTTTGAAGGCATCGCCGCTGCCCTGTCGGCTGAAGGCCGTTCGCTCG
GTCTGATCTTCGGCCTCGTCTTCATTCTTGCCGGCATCGCCTTCAAGATTTCGGCTGTCC
CGTTCCACATGTGGACGCCGGACGTCTACGAAGGTGCTCCGACACCGGTGACCGCGTTCT
TCGCGGCCGCTCCGAAGGTCGCGGCAATGGCGATGCTGATCCGGCTGGTGATCACCCCGT
TCGAGTCGATCGTCACCGACTGGCAGCAGATCATCGTGTTCATTTCGATTGCCTCGATGC
TGCTCGGTTCTTTCGCGGCGATTGGCCAGAAGAACATCAAGCGACTGATGGCCTATTCGT
CGATCGGTCACATGGGCTATGCCCTCGTTGGCCTTTCCAGCGGCTCGATGGCCGGTGTAC
GCGGCGTGTTGATCTACATGCTGGTCTATATGGTCATGACACTCGGCACCTTTGCCTGCA
TCATGGCGATGAAGCGCAAGGACGGCAATCACGTCGAAAGCGTCGATGATCTCGCCGGCC
TGTCGCAGACCAATCCGTTGATGGCGTCGGTCCTGACCGTGATGATGTTCTCGCTCGCCG
GCATTCCGCCGCTTGCAGGCTTCTTTGCCAAGTATTTCGTCTTCATGGCGGCAATCGAAG
CGCATCTCTACGCTCTGGCGATCATCGGCGTTCTCGCCTCCGTTGTCGGCGCCTACTACT
ACCTGCGCGTCATCAAGCTGATGTGGTTCGATGATCCGAAGGGCGAATTTGCGCGTCCGT
CGGGCGTGCTGCGCCTTGTCTACGGCCTCTCCGGTCTGTTCGTTCTGGCCTATGTCCTGA
TCGGTGGGCCGATCGGCACGGCGGCCGAAGTCGCAGCGCGGACATTCTTTTGACAGGACA
GAACCGGATCGGCACGGTTTCGCTCGATGACTTCCGGCACACCGCGCTTGGCGATGTCGG
ATCGACGAACACGGAATGCCTGATCCGGGCGCGTGCGGGTGATCCGGGGCTCCACTGGAT
CACAGCAACACGGCAGATCTCCGGCCGGGGCCGGCGTGGCCGCAGCTGGGCGTCGGAGCC
GGGCAATCTCTATGCCTCGCTGCTTCTGATCGATCCGGGTCCGATGGAGAAACTGCAATC
GCTGCCACTCGCGGTTGCTGTTGCGGTCCACCGGGCGATCCAGGCGGTGATGCCTGCCGG
CGCCAATCCGGTCTCGATCAAGTGGCCGAACGATATTCTGATTGCAGGCAAGAAGTGCTG
CGGTATCCTGCTGGAAGGCGAGGGGTTGCCGGACGGGCATCATGCGCTGGTCATTGGCTG
CGGCATCAATGTCGCGCTGGCGCCGGATCATGGGCTCTATCCCGTGACGAGCCTGCAGGC
CGAAGGTGCCGCCGTATCGCCCGACGAACTGTTTGCCCATCTGTTTCGCAGCATGGCCGA
AGCATTGGACGTCTGGAACCGCGGCGACGGCATAGCAGAGATTATTGCACAATGGCGGTC
CGCTGCAGGCGGGATCGGCCAGAAGATTACAGTCAACCTGCCGGATCGCTCGCTTTCCGG
CCGGTTCGAAGGCATAGATGAAGACGGCCGGCTGATGCTCGATCTCGGAGCAGGCATGGT
TCAACGCATCGCCGCGGGCGATGTATTTTTTGGATAGAACCCATTTTGGGTGACATAAGG
CGCAATCATTCAATGAGCAAACAAGACGAACTCGTCTTCCTGCCGCTGGGCGGAGTTGGG
GAAATCGGCATGAACCTGGCCCTCTACGGCTACGGTTCGCCCGCCCATCGCCAGTGGATC
ATGGTCGATTGCGGCGTGACCTTCCCGGGCCTCGATCTGCCTGGCGTCGATCTTGTGCTG
CCCGATATCCGGTTCCTTGCCGAGGAGCGCAAGAACCTGAAAGGCATCATCATCACCCAT
GCCCATGAAGACCATTATGGCGCGCTGGCTGATCTGTGGCCAGGCCTCAACGTGCCGGTC
TATGCCTCGCCCTTTACCGCTGGCATGCTGGAAGCCAAGCGCTCTTACGAGCGCAGCCGC
GCCCAGGTGCCGATCACCATCTTCAAGGAAGGCGACCGCATCAATGTCGGGCCTTTCGAG
ATCGAAGCCGTTGGCGTCAATCACTCGATTCCCGAGCCGATGTCGCTGATCATCCGCACG
CCGCTCGGCAATGTCGTGCATACCGGCGACTGGAAGATCGACCATGCCCCGTCGCTCGGG
CCGTTCACCGACGAATCGCGGTTCCGCGCCATCGGCGACGAGGGTGTTCTGGCGCTGATG
TGCGACAGTACCAATGCGATGCGCGATGGCGTCTCGCCTTCGGAAGAGGAGGTCTCCACC
AGCCTCACCAAGATCATCGAGGACGCCAAGGGCCGCGTGGCGATCACCACCTTTTCGTCC
AATGTCGGCCGCATCCGTTCGATTGCCAAGGCATCGGCCGCAGCCGGCCGCGAAGTGCTG
CTGCTCGGCAGCTCGATGAAGCGCGTCTGCGACGTCGCCCGCGATGTCGGTCTGATGGAA
GGGCTGAACCCGTTCATCGCCGAAGACGAATTCGGTTATATCCCGCGCGACAAGGTCGTG
GTGATCCTGACCGGCAGCCAGGGCGAATCCCGCGCCGCACTCGCCAAGATTTCTCGCGAC
GAGATGCGCAATGTTGCGCTGACGGCCGGCGATACGGTGGTGTTTTCCTCGCGCGCCATT
CCCGGCAACGAAAAGGCGATCAACGACATCAAGAACGGGCTGGTCGAGCAGGGCATCCAT
ATCGTCACCGACAGCGAAGCGCTGGTGCACGTCTCCGGCCATCCCCGCCGCAACGAGTTG
CAGCAGATGTACCAGTGGACGCGCCCGCAGATGCTGGTGCCTGTGCATGGTGAAGCCGCG
CACTTGACGGCGCAGGCGGAGCTTGGCCTTCAGTCCGGCATCAAGACCGTGCCGCGGGTC
CGCAACGGCGACATTCTGCGCCTGGCTCCTGGGCCGGCAACGGTGATCGGCACAGCACCA
CACGGGCGCATCTACAAGGACGGCAGCCTGATCGGTGACTTCGAGGAAATGGGCATCGGC
GAACGCCGCAAGCTGTCTTTTGCCGGTCATGTCGCGGTCAATGTAATGCTCGACGCGCGC
TACGATTTCGCCGCCGACCCGATTGTCGTTCCGATCGGCTTGCCCGAGTTCGACGACGAA
GGCGAAGACATGAACGACACGCTGTATGACGCGGTCCTCGGTGCCGTCGAAAGCATCCCG
CGCGGCAAGCGCAAGGATATCGCCATGGTGACGGAAGCGGTGCGCCGGGCAATCCGCGGC
ACGGCCAACGATGTCTGGGGCAAGAAGCCGGTCGTCACGGTGTTCATCAACAAGCTCTGA
CAGCCGGGAGCAGATCCAATGCTTGGACGTGTCAACCATATCGCTCTTGCCGTTCCGGAT
TTGGCCGAGGCGGTGGAGCGGTATCGGTCGGTGCTCGGCGCCTCGGTAACCGAGCCGGAA
GCGTTGCCGGAGCATGGCGTCAACGTCGTCTTCGTCACGCTTGCGAATACCAAGGTCGAA
CTTCTGGAGCCGCTTGGGGCTGAATCCCCGATCGCGGCATTCCTTGCGAAAAACCCTGCC
GGGGGCATGCATCATATCTGCTACGAGGTCGATGATATCCTGGCCGCCCGGGACAGTCTG
GTTGCTGCCGGGGGCAGGGTGCTCGGCGACGGCAACCCGAAGACCGGCGCGCATGGCAAG
CCGGTGCTGTTCCTCCACCCCAAGGATTTCTTCGGCACACTGATCGAACTCGAGCAGGTG
TGACAGAAGACCGCGTGCTGGTATTTCCCGGGTGCAGTATTTGTCGGGTAGATGCGAAAG
CGCTATAACGTCGCTCCAGCACGCAATGCCGAAAGGGGGGACATCCATCTCCCTTCGCAA
TGAGAGATTACCATGCCGATCTTTTCCACCTTCGCGATCTACTTCATCATCTGGTGGTTG
ACGCTGTTCATCGTCCTTCCGATCGGTTTGCGGACGCAGGCGGAGGAGAACGAGATCGTG
CCGGGCAGCGTCGAAAGCGCGCCGGCGCGGTTCCGCGCACTTCGGGTCTTTCTGATGACT
TCCGTGCTGGCCGCTGTGATCCACCTCGCGTGGTACATCCTCTCGGTCCGTCTCGGCTAT
GGCCTCGACGCGATCCCGCAGTTCGCGCCTAAGTTCTATTGAGGTCGGATGACGAGTGTC
GCTAAGGCGACATCCGCCGGTGCGATAGCGACGGCTTACGGAGGTGTCCGTTCATCAGGG
CAAAATACTCGCCACAGAATTGACACGATTCAGGCGGTAGCCGCTTCTGATTTGATTTCT
CTACTGTATAAAAGTCAAAAAAAAACAAGGCTATAAGCCTTGTTCTTTAAAGTATCGCGT
GATCCTTATCCGTTACCGGTGGCTGCGTGTAACCGCGCCTAAGATCTTATCCTCCCAAGA
CTTGACCGCGAAATCGACAAGAATTTAATCTCCCTGCCTCTTTTGTGGGCCAAAACTAGC
TCAAACATTATGCGTTGTCATCTGATTTTTTTGTATTTTTGCTACACTCTAGTAAAATTT
TTCCGTTGACAACTTCCGTCAAAATCCTGTTACTACCGTGCTTTTTTGACGCAGGCTTTT
TCGTTTTCCATGCCTTGAAATCTCCGCCTTCACACCGTGTTGGGCCTTCAAAGATGACGG
GTTTTCTTCCTGCCGCGAAGCGTCTATGAACGCGTGAGCGCGATGCATCCTTCTTGTGGA
ATCAGCTGGCCGGATCGTCGCGGCAACAGTCAAACGGCAGTGTCCGGTTTGCGCGCCAAG
CAAGCGTAGACGGCCTGAAAGCTCAACGTTATTTCGCCCGATTCCAACGATAGTGCGAAA
TGCTTCTAAGTTCTGGAACCCATTCATGCGTCTGTCCCGCTTTTTCATGCCCATTCTGAA
GGAAACACCGAAGGAAGCGGAAATTGTCTCGCACCGGCTGATGCTGCGTGCCGGCATGGT
GCGGCAGCAGTCGGCCGGCATCTATACATGGCTGCCGCTCGGCAAGCGGGTTCTCGACAA
GGTTACCAGGATCATCCGGGAAGAACAGAACCGTGCCGGCGCAGTCGAGCTTTTGATGCC
GACACTGCAATCGGCCGAACTCTGGCAGGAAAGCGGCCGCTACGACGCCTATGGCGACGA
AATGCTGCGGATCAAGGATCGCAACAAGCGCGACATGCTGTATGGGCCGACCAACGAGGA
GATGATCACGGACGTGTTCCGCTCCTACGTCAAGTCCTACAAGGATCTGCCGCTCAATCT
CTATCATATCCAGCTGAAGTTTCGTGACGAGCGCCGTCCGCGTTTCGGCACCATGCGTTC
ACGCGAATTCCTGATGAAGGACGCCTATTCCTTCGATCTCGATCGCGAAGGCGCGGTGGA
TTCCTATAACCGCATGTTTGCCGCCTATCTGCGCACATTCTCGCGCCTGGGCCTGCGCGC
CATTCCGATGCGGGCCGATACCGGTCCGATCGGCGGCGATCTCAGCCACGAGTTCATCAT
CCTTGCCGATACCGGTGAATCGGAAGTCTTCTGCCACAAGCACTTCCTCGACTTCGACAT
TCCGGCCGACGACACCGATTTCTGGGATGCCGCCGCGATGAAGGCGATCTTCGACAAGTG
GACGTCGCTCTATGCCGCCACTTCGGAGATGCATGACGAGGCAGCCTTCAACGCCATCGA
CGATGCGTCGAAGGTTTCGGCCCGCGGTATCGAGGTCGGCCACATCTTCTATTTCGGCAC
AAAATATTCCGAAGCCATGGGCGCCAAGGTTCAAGGCCCCGACGGCAAGGAACACACGGT
GCACATGGGCTCCTACGGCATCGGCCCGACCCGGCTGGTTCCCGCCATCATCGAAGCCTC
GCATGACGAGAACGGCATCATCTGGCCGGCCTCCGTCGCACCGTTCGATGCGGTTGTGAT
CAACATGAAATCCGGCGACGAAGCCTGCGACGCGGCGTGTGAAACCATCTATGCTGCGCT
CAACAACGCAGGATTCGATACGCTGTACGACGACAAGGACGACCGAGCCGGCACCAAGTT
TGCCACCGCCGACCTGATCGGCGTTCCCGTGCAGATCATTGCCGGTCCGCGCTCGGTCGC
CAACGGTGAGGTCGAGCTCAAGGATCGCAAGACCGGCGCCCGCGAAACATTGACGATCGA
GGCTGCCATCAACAAGCTGACCGCCTCGAAATAAGGGACCAAGGAATGAGCGCCGCGACG
CTAGAACAGGAAAAGGCAGCGACCGCCCAGGCGCCGTCGAGCCGTCCGTTTTCCACATTC
GAGCGCATGGTGGCCTGGCGCTATCTGCGCTCGCGCCGCAAGGAAGCGTTCATTTCGGTG
ATCGCCGGCTTTTCCTTCATCGGCATCATGCTCGGTGTCGCGACGCTGATCATCGTCATG
GCTGTGATGAACGGTTTTCGCACCGAGCTCATCTCGCGCATCCTCGGCATCAACGGTCAT
ATGATCGTCCAGCCGCTGGATGGGCCGCTGGATAATTATGCCGACCTGGCGACGAAGTTT
TCCGGCGTCAAGGGTGTCACCATGGCGATCCCGATGATCGAGGGCCAGACGCTCGCCTCC
GGCCCGGGCGGCGCCGGTACGGGCGCACTGGTCCGCGGCGTGCGGGCCGACGATCTTACC
AAAATGAAGTCGATTTCCGATCATATCCAGTCCGGCGATCTCGTCGGTTATGCCGCTGGA
ACCGGCGTTGCGATCGGCTCGCGCATGGCGCAGCAGCTCGGCATCACCGCCGGCGGTACG
ATCACGCTGGTGGCGCCGGAAGGCGATATCACCCCGATGGGTGTCAATCCCCGCGTCAAG
TCCTATACCGTCTCGGCGATCTTCGAGATCGGCATGTCGGAATATGATGCCTCGATCATC
TTCATGCCGCTGGAAGAAGCGCAACTCTATTTCAACGCCGAAGGCATTGCCCAGTCGGTC
GAGCTGTTCGTCACCGATCCGGATCTGGTCGATGACCTGCGCCAGCCGATCGAGGATGCG
GCCGGCCGCCAGGTGTTGATCAGCGACTGGCGTGATCGCAACAAGACTTTCTTCTCCGCC
CTTCAGGTGGAGCGTAACGTCATGTTCATGATCCTGACGCTGATCGTTCTGGTGGCGGCG
CTCAATATCGTCTCCGGTCTGATCATGCTGGTGAAGGACAAGGGCAGCGACATCGCCATC
CTGCGCACCATGGGTGCGTCCTCGGGCGCCATCATGCGGATATTCTTCATGACCGGGGCG
GCGATCGGCATTGTCGGCACGCTTGCGGGCGTGCTTCTGGGCGTGATCGTCTGCCTCAAT
GTCGAGTCGATCCGTCAGTTCTTTTCCTGGATTTCGGGCACGACGCTGTTCAACCCCGAA
CTCTATTTCCTAAGCCAGCTTCCGGCCGATATGAACCTCGGCGAGACCACATCGGTCGTC
GTCATGGCAATCGGCCTGTCCTTCCTTGCCACGATCTTTCCGGCCTGGCGCGCCTCGCGC
CTCGATCCGGTTCAGGCTCTGCGCTACGAATAATTGGGGATTACATCAACGATGAATGCG
CGCGTGGCATTGCAGCTTTCCGGCGTCGAACGTCATTACAATCAGGGCGATGAAACCCTG
TCGATCCTCAAGGGCGCGGATTTCTCGCTTCATGGCGGCCAGACTGTGGCGCTTGTCGCG
CCGTCAGGCACCGGCAAGTCGACACTGCTGCATCTGGCTGGCCTGCTGGAACGTCCGGAC
GCAGGCGAAGTGCTGATCAACGGCCAATCCTGCGGCACGCTGGGTGATGAGCAGCGCACC
GCGATCCGGCGTAACGACATCGGCTTCGTCTACCAGTTCCATCACCTTCTGCCTGAATTC
ACGGCCATCGAAAACATCATGATGCCGCAGCTGATCGCTGGTCTGAACAAGGCTGAGGCC
CGCGAACGCGCCGCTGCATTGCTGGATTACATGCGAATCGGCCACCGCGCCGAGCATCGT
CCATCGGAACTGTCCGGTGGTGAACAGCAGCGTGTTGCTATCGCCCGGGCTGTCGCCAAC
GCGCCGCTGGTGCTTTTGGCCGACGAACCGACCGGCAACCTCGATCCCGAAACAGCAGGC
TATGTGTTTGAGGCGCTGGAGGCCCTGGTGCGCCAGTCCGGCCTCGCGGCGATGATCGCC
ACCCACAATTACGAGCTTGCCTCGCGCATGGACCGCCGCGTCACCATCGAAGACGGCAAG
GTCGTCGAGCTTTAGCGGCGTCAGCGTCGATCATTTGCGGCTGTAAAGTGCTACTCGATA
CCGCAGACCGTTTGTCCGCGATCATCAGACCAATCCTTCAGCAGCACGATTTCGCCCTTG
GTGGCGACGGGCTTGCCGTTGCTCTTTCCCTTGCCGGTCAGCACGTTGAAATCGCATTCC
GACGTATTGTCGGGGTCGAGCGTGTCGTAGGATGAATACGTATACCCGGCGACGACGAAA
TCGAAGTTGCGATAGGCGATCGTCAGCTTCTGTTCCCAGCGATCGCGGCCGACGGAATCG
TTGTGCGTGGTGATCAGGATCGAGCCGTTCGCAAGGGCGGTGATCGATGGTGCCCGACCG
GCCATGGTCAGGTCTCCCCAGACCTTGTTCGGCACCATAGTCTTCAGTTTCAGCCGGTCG
GTATCGCCGTCATTGAGATAGATGTAGACCGCATGATCATCCTCGCCGCTGCCTTCGGCC
GGCGCCACCAGCATGGCAAGATCGGTACTGCCATCCTTATCCCAATCGCCGGTTGCGGCG
AAGATGATGCGCTCCGGGTCGATGGCTTCGGCGGTATGCCCCACAGTGGCAGATAGGCCC
AGCATTGCCGTCATGACGGCCAGCGACATCTTCATTATCCATCCCCCGATTTGCATTGTG
AGGCAGACTAATGCGCTGCCCCGCCGGCGTCCAGATGCCGGATATGTTTGCCGATTAGGT
CTGATGGAAAGTGTTTACCATCTCCATTTTTCACAGGCCTATAATGTGCAGCTGCGTCTT
GACGTAAGAACATAAATGGAACATTATAGGAACATAAAGGAAAAGGGAGCCGACCAATGA
CTGACTTCATTCGTGATCTCGCCGCTTTGACCTCCATCGCCATGTTCATCGCCAGCTTTT
CGATCATCGTCATAGGGATGTAAGCACAGGCCAAGTCGCCAACCATTCCATACGCATTCG
CCATCGCGCCGAATCGGGAGAGTGCCAGTCTGTGGACAAGGTGGACCCGGTTCGAAAATG
CTGTTCTGCGTTGGATGAAAACTGGACATCTCCTGAGGGAAACGGGATATCCTGAGACCT
TCACGGGAATCGGGGTGTACCATGGCAGATGCGGTAAACGACAAGCGGCAGGATAGCGCC
ACCTCTGGCGGTGCATCTCCACAGTTCGTTCATCTTCGGGTCCATTCCGCCTTTTCGCTG
CTCGAAGGGGCTTTGCCGATCAAGAAGATCATCGGCAAGGCTGTTGCCGACGGACAGCCG
GCAATCGGCATTGCCGATACCAACAACCTGTTTGCCGCGCTCGAATTCTCGCAGAAATGC
ATGGACGATGGCCTGCAGCCACTGATCGGCTGCCAGCTGTCGATCGACATGGAGGATGAA
GGCGAGGGCGACAAGCGTGGTCACGCCCAGCATCTGGCCAAGCTGCCGGCCATCGTTCTG
ATCGCCGCAACCGATGCGGGCTATGTCCGTCTCGTCGATATCGTCAGCCGGGCCTATCTC
GGCGGCGAGAACAATCAGTCGGTTCGTATTGCCCTGTCCTGGTTGCAGGAAGGCGGAGCG
GAAGGGCTGATTGCCCTGACCGGCGCGTCCGGCGGTCCGGTCGACATGGCCTTGAAGTCG
GGGCACCATGCGCTGGCGGAAACGCGCCTGAAGACGCTAGCCGCAGTTTTCGGCGATCGG
CTCTATGTCGAACTCCAGCGCCACGGCAAATATGATCGTCGCCACGAGAACCGGGTCGTC
GATCTCGCCTACAAGCTGGAACTGCCGATCGTGGCGACCAACGAGCCGTTCTTCCCGTCG
CCGGCGGAATTCGAGGCGCATGATGCGCTGATGGCTGTGGCGCACAATGCGATGGTCTCG
GATGACACGCGCTTCCGGTTGACGCCGGATCATTATCTGAAGAGCCGCAAGGACATGGCG
GCCTTGTTTGCCGACCTGCCGGAGGCGCTGGAAAACACGATCGAGGTTGCCAGACGTTGT
TCCTTTGTTCTGAAGACGCGCGGGCCGATCCTGCCGCGCTTCACCGGCGCATCGGATGAT
CCGGCAGAAGCCGAGCGCGCCGAAGAACTCGAGCTGCGCCGGCAGGCCATTGAGGGGCTT
GAAGACCGGATGCAGAAGCTCGGCCTTTCGCCCGGCTATACCGAAACGGACTATCGCGAA
CGGCTCGATTTCGAGCTTTCCGTCATCGAGAAGATGAAGTTTCCGGGTTACTTCCTGATC
GTTGCCGACTTCATCAAATGGGCCAAGCTCCAGGATATTCCGGTCGGGCCGGGCCGTGGT
TCGGGTGCAGGTTCGCTGGTCGCCTATGCGCTGACCATCACCGACGTCGATCCCTTGCGC
TTCTCGCTGCTGTTCGAACGCTTCCTCAATCCGGATCGCGTCTCGATGCCCGACTTCGAC
ATCGACTTCTGCCAGGACCGGCGCGAAGAGGTGATCCGCTACGTCCAGCGCAAATATGGC
CGCGAACAGGTGGCGCAGATCATCACCTTCGGATCGCTGCAGGCGCGCGCCGCCTTGCGC
GACGTCGGTCGCGTGCTCGAAATGCCCTATGGCCAGGTCGACAAGATCTGCAAGCTGGTG
CCGAACAATCCTGCCAACCCGACGCCGCTGTCGAAGGCGATCGAGGAGGAGCCGCGTTTT
CAGGAAGAGGTCGACAAGGAGCCGGTAATCGGCCGCCTGCTTGATATCGCCCAGAAGATC
GAGGGCCTCTACCGCCACGCCTCGACCCACGCCGCCGGTATCGTTATCGGCGACCGGCCG
CTGTCGCAGCTGGTGCCGATGTACCGCGATCCGCGCTCCGACATGCCGGTCACCCAGTTC
AACATGAAATGGGTCGAGCAGGCCGGTCTCGTCAAGTTCGACTTCCTTGGCCTGAAGACG
CTGACCGTGCTGAAGGTCGCCGTCGATTTCATCAAGAAGCGCAATATCGAGGTCAAGCTC
GAGGCCTTGCCGCTGGATGACCAGAAGACCTACGAGATGCTGTCCAAGGGCGACACCGTC
GGCGTGTTCCAGGTGGAAAGTGCCGGTATGCGCAAGGCGCTGATCGGCATGCGGCCGGAC
TGCATCGAGGACATCATCGCGCTGGTGGCGCTCTATCGCCCCGGCCCGATGGAAAACATC
CCGGTCTACAACGCCCGCAAACATGGTGAGGAAGAAATCGAATCGATCCATCCGAAGATC
GATTACCTGCTGAAGGAAACTCAGGGCGTTATTGTCTATCAGGAGCAGGTGATGCAGATC
GCCCAGGTCCTGTCGGGTTACTCGCTCGGCGAAGCCGACCTTCTGCGCCGCGCCATGGGT
AAGAAGATCAAGGAGGAGATGGACAAGCAGCGCGCCCGTTTCGTCACGGGTGCCGTCGAC
AACGGTGTCTCGAAGCCACAGTCCGACCTGATCTTCGATCTCCTGGCCAAATTCGCCAAC
TACGGCTTCAACAAGTCGCACGCCGCGGCCTATGCCATCGTCTCCTACCAGACCGCCTAT
CTGAAGGCGCATTTCCCGGTCGAGTTCCTCGCCGCATCGATGACGCTCGACATGTCGAAC
ACCGACAAGATCAACGACTTCCGCCAGGATGCCAACCGGCTCGGCATCGAGGTCATCCCG
CCGTCGGTCCAGACCTCGTTCCGCCGCTTCGAGACCGGCGACAACCGCATTTATTATTCG
CTCTCGGCCATCAAGGGCGTCGGCGAGGCGGCGGTCGACCACATCGTCGAGGTTCGCGGT
GATGAGCCCTTCGCCGATCTTGAGGATTTCTGCCTCCGGATCGATCCGAAGCTTCTGAAC
CGGCGGGTGTTCGACAGCCTGATCTGCGCCGGTGCCTTCGATTGCTTCGGCTACGACCGG
GCCGAACTCGTGGGCGGCCTCGATCGCATTCTCGGTTTTGCCCAGATCGCCCAGGCCAAC
AAGATCAGCGGCCAGAGCGACATGTTCGGCGCGGGCGCTGCAACGGGTCCGGAAAAGATC
AACTTGCCGCCATACTCCCCCTGGCTTGCCTCTGAAAAGCTGCACCGCGAGTTCCAGGTC
CTGGGATTCTATCTCTCGGCGCATCCGCTCGATACCTATAACGTGCTGCTCGCCAAGATC
CGCGTCCAGACGTTTTCGGATTTCGCAGCCTCCGTTAAAAAGGGGGCGACGGCGGGGCGC
TTGGCCGGAACGGTCACGTCCAAACAGGAGCGCAAAACCCGCACCGGCAACAAGATGGGC
ATCATCGCGTTTTCCGACTCGACCGGCCAGTTCGAAGCCGTGCTGTTTTCAGAAGCGCTC
AACCAGTATCGCGACCTTTTGGAGCCTGGCAAATCGCTGGTCATGACGGTGCAGGCCGAA
GAGCGGCCGGAGGGCATCGGTATGCGCATCCAGACGCTGCAATCGCTGGAAGAGCGGTCA
CTGCAGATGCAGAAGGCGCTGCGCGTCTACGTCCGCGACAGCGGTCCGTTGCGCTCGGTC
GCGACGCATCTGAACACGCGCGGCGATGGCCTCGTGTCGTTCATCGTTATCAAGGACAAC
GGTCAGCGTGAGATCGAGGTGGAGCTGAACGAGCGGTATCGCATCTCGCCGGAAATCGCC
GCAGCGCTGAGGACAGCGCCGGGCGTGATCGACGTCGAGCTGGTATAGCGGCGGGGCTGT
TTAGGATTTCGATCGGCTGCGGGTTACCGTCACGAAGTCCGTGCCGGCGCCCGTTTCCTG
GCCGACCCCCATATCGGAGATGGTCAGCGACGAGCCTTCGGCCAGAAGCTCTTCGATCCG
CTGGCGTGTCTCGTCGGGTACGGTGATACGGCTGAGCACACGCTGGGCGGTATTAAAGGC
CATCGGGTCTTCCTCGACAGTGATCCCAAGGCGCTTTTTCATCGGTGCGGATAGCGTGTT
GTCGAGTGTCATGGCGAACCAATCGCCCTTGCCGGTGGTGGCATCGATATCCTGGAATTG
GAAGAAATGCGTTCCGAGCGCGATCTCCGGTCTGTCGATCACCACGGGCGTTTCGAACAG
GGGCTCGAAATCGCGGCGAACGAGCAGCTGGCCGTTCGGCGGCTTGCCTTTGCCAGCCTT
CGCATAGAGCGCTTCGACAAAGGCCGGTGTCATCTGGCCATCGACGGTGATTTTCTCCGC
CGTCTGGAACGCTTTGATGGCGTCGGTGGTCTGAGTGCCGGCATATCCGTCGGCAAAACC
GGCGGCATAGCCGAGCCCGTTGAGCAGGCTCTGGATATCCATGGTGATTTCACGCGGGCC
GCGATGGGTGATCAGCATCCGGATCGGCGGTTGCTTTTCCGTTTCGGCGGGGGCCGGTTT
CTCCGGTGGGAGCTCGATCGTGGCGACTTCGACGGACTGGGTGTGAACGTGCGAAATGCT
CGGGCGCAATGTTGCATCCGAAAGCAGTTCAGGCTCTTCCGTCTTGGGCTGGAACAAGAA
CGGATCGGAGATGGCGACGGGCGTCAGCTGGCGATCGGAGATCAGCACATGCAGACCGCG
GCCGGTCATCTTGAACAGCTGTTTGGCAAAGGCATCCGGCATCCGCACGCAACCATGCGA
GGCAGGGTAGCTCGGAACGTGATTGGAGGCGTGCAGTGCGATGCCCGACCACGTCAGCCG
CTGCATGAACGGCATCGGCGCGTTCGAATAGATATTCGACTTGTGAAACCGGCGTTTTTC
CAGGATCGAGAAAATGCCTGTTGGTGTCGAATGACCGGCTTTGCCCGTCGAAACATTCGA
CGTGGCAACGACCGTATTGCCGTCGTAGACCACCAGCGATTGCTGGTCCTTGGAAACGAC
GATCTGTAGGGGAGCCTGCTCACCGGCGGCAAAAGCCGCGCTGGCAGACAGGGCAATGGC
GAAGCCGAGGCCAAATGTAAAACGCAAAACCATAGGACATCCGGACGCAAGATACAGAAG
ATGAGCCTAGCCTGAGAGGTTTAAGGAAACTTTGCGGTCATGTGCGAACACGGGAACGTG
AAGCCGGCTACTTTCGCCGGCCCTTGCCGAAGGTATAGCCGGTCTCGACCGTCGCCTTGC
CGAATTTGTCACGCAGCACATTGATTGCTGCTTCCGCCGCCGCGCGCCGCGTTGCCTGCG
TATCGACGAGATCGGGCGGATCGGCAAGGTCGGGGTTGGAAAGGTCGGAGACGCCGATAC
CGATCAGGCGGAATTTCGTGCCGTCGGTTTCCTTGTCGAGGAGCTGCATGCCGGTGCGGA
AGATGCGGTCGGCAAGCCGGGTCGGGCTGTCGAGACGGCGGTTGCGCGTCCGGCTCTTGA
AGTCGGCGGTCTTCAGCTTGAGCACGACCGTCTGCCCGGCGATATCGGCTTTGCGCAGCC
GGTGCGCCACCTGTTCGCTCAACCGGCGCAGATGCGTCACCAGATCGTCGTAGTCGCAGA
GATCGTCGTTGAATGTGGTCTCCGAGGAAACGCTCTTGGCCTCTCCATCGATATCGACAG
TGCGCTCGTCCTGGCCGCGCGACAGCCGGTAGAGGCGCTGGCCCATCGTGCCATAGCGCT
TCATCAGGTCGGTTTCATCCATCGTCTGCAACTGGCCTATGGTGCGGATGCCGTCACGTT
CCAGTGTCGCCGCAAAGGCTTTTCCGACGCCCCAGATCAGCGTCACCGACCTGTCTTTGA
GAAAGTCCAGCGCTTCGGCCGCACCGATGACGGAAAAACCACGCGGCTTTTGCAGGTCGG
AAGCGACCTTGGCGAGGAATTTGCAATAGGACAAGCCGACCGAAACGGTAATACCGATCT
CCTGCTCGACCCGGCGGGCAAATTTGGCCAGCGTCCGGGCCGGGGGATCGTGATGCAGCC
GCTCGGTGCCCTTCAACTCCAGAAACGCCTCGTCAATCGACAGTGGCTGCACCAGCGGTG
TCAATTCCTGCATCAGCGTGCGCACCTGGCGCCCGACCCGAACGTATTTCTCCATGTCCG
GCTTGATCACAACAGCCTGCGGGCAGGCCTCCAGCGCCTTGAACATCGGCATGGCGGAGC
GCACCCCGTGAATGCGGGCGATGTAGCAGGCGGTGGAGACGACGCCGCGCTTGCCGCCGC
CGATGATCACCGGCTTGTCGGCAAGGTCCGGATTGTCGCGTTTCTCTACCGACGCGTAGA
AGGCGTCGCAATCGATATGGGCGAGCGTCAGCTGATAGAGTTCGGCATGATAGAGCAGGC
GCGGGCTACCGCAGGCCCGGCAACGGCGAATGCCGGGCGGCTGGCCTGTCAGGCAGTCTC
GGCAAAACCCCGGAAATTGCTGCGTGTCTGTTTGCATCGATCAGAACAAAAGTTGAACAT
TTTCACGATACGCCCTAAGCTGACGAGTCTCAAGGCATGGAAAGGCAATCTTGATGACCT
TCCCAGGAAAGGTGAGCTTGAGCGATTTTTTTGTCCAGAATGGGTTTGCCGGTCGGCGCT
CAGCGCAAAAGATGCGCCCGGATGATCGCGGCAACATCCGTCCAGCTGTCAGCCTTGGCG
ATGCCGTTGCCCGGATCCGGCGCCATGGCGCGGAATTCTGCATTGGCCATCAGGTTGATC
AGCAGGCAATCCGGTGCGTGGGTGTGAACGGACTGCAGATTGCGCAGGATGTCGTCGATG
AAGACCAGCGGTACGTCCCGGGCATCATGCAGCCGCTTGATGATCGGTCCCTTGGGCTCT
TCGCTGGCAAGCAGGGGATATCTCAGGCCATGGCGGTCGAGCAGCGACCGGCGCACACCG
GTATAGCGTGGCGGCATGGCGGTGAGGAAGATGATATCCGCATCGGTGGAAAGCCCGGCC
AAGGTGTCGACGGCGAGATCGGCCGGCGTCTGCCACTGGTCCTGCAGCCGGAAGAATGTC
TCCAGCAACTCGCTTGTCATCGCATTTTCGACAGGAATGCCACTGTCCAGATCGACGACG
TTGCCGTGAAGGCGGAAGGAGCGTGGCAGCAGATCGCAGCCGGACGAGCGCAGGAAGTTG
CGGAACGGCGTCAGAAATTCGAGAACGACCTCATCGATATCGCAGACGATCAGCGGCCGG
TCCGTGAGCCGAATATGGTTGAGATCGAGTTCATCCGGCACCATCAAAAATCCCCGGGAT
TGTCGGGTCCCGACAGCATGGCATGCGCCCGAACCACATCTTCGGGCCGGGTGCCGGTCG
CCGCGCAGAAGGCAAGCAGGGTAGGCTCATGGCCCATCAGGAAATCGACGACGCCGGCAA
GGAAGCCGGGATCGGCTGCGGCATGGCGCAGAGACGACGGATCCGTGCCGGTCAATGCCA
GGAAACGTCCGAGCAGTTCCGGCTCGTTTGCAAGCCAGCCGAGGATGGCAATCGCTGTTT
CTTCGGATGGGGTCACGCACATTCGTCCTTATCGCATTCAGGTAATTTTTTTACTGAATA
TTACCTGTTTTTCAACCAAATCGCTTTAACTTCGGGCTTCCGGACACTGAGCCCAGCCGC
GCCGCAACTTATAGCGATGCGACGGGCATGCAAGCCGGAGCCGCAAATCAAGGGACCGAA
ATGCCCAAACAGGTGATGATTGTTGAAGACAATGAGCTGAATATGAAGCTCTTTCGTGAC
CTGATCGAGGCATCCGGGTACACGACCATCCAGACCCGCAACGGTATGGAAGCCCTTGAT
CTTGCGCGAAAACATCGGCCAGACCTGATCTTGATGGACATTCAGCTTCCGGAGGTTTCC
GGGCTTGAGGTGACCAAGTGGCTGAAGGAAGACGACGAATTGCATGTCATCCCGGTGATC
GCCGTCACGGCGTTCGCGATGAAGGGTGACGAAGAGCGAATCCGGCAGGGGGGCTGCGAG
GCCTATGTTTCCAAACCCATTTCGGTGCCGAAATTTATTGAGACGATCAAGACTTATTTG
GGCGACGCCTGATGCGGCGCCAGGGGCCTCTGACAGGAATGCCCCTGAACGATATTCTTG
CGCATGAAGCGAATTTGAAAGTTGAATCAGCTTTCTGTTTCAGGCGCGCATTGGCAGGAA
AGATTGCATGACTGCACGGATCCTTGTCGTTGATGATATACCGGCCAACGTCAAGTTGCT
CGAAGCACGCCTTGTGGCGGAGTATTTTGACGTCTTGACGGCAGCCGACGGCTATGAGGC
TTTGGCAATCTGCGAGAAGCAGCCGGTCGATCTCATCCTGCTCGACATCATGATGCCGGG
TATTGACGGGTTCGAGGTGTGCGAACGCTTGAAGTCGAACCCGCGCACCGCGCATATTCC
CGTCGTCATGGTGACGGCACTCGATCAGCCCTCCGACCGTGTAAGGGGCCTGAAGGCTGG
TGCCGACGATTTCCTCACCAAGCCTGTCAACGACCTTCAGCTGATGTCCCGCGTCAAAAG
CCTGGTGCGTTTGAAGAATGTCAGCGACGAATTGCGCCTTCGCGCAGAAACGGCCCACAA
CGTCGGCCTGCAGGATCTAAGCGCCACCGACCGCCCGGACGAGTTCGGCAACGTCCTGCT
TGTCGATGGCAGGGGTAGTTCGCAGGAGCGCATCATCCGGGCGCTGAAGCCGGTCGCCGA
GGTGACGGCGATGTCGGATCCGCAGGCGGCTTTGTTCGAGGCTGCCGAAAACAGCTTCGA
TCTGGTTATCGTCAACTCGAATTTCGACGACTACGATCCGTTGAGGCTCTGCTCGCAGCT
TCGCTCGCTGGAGCGCACGCGCTATATTCCACTTCTCATCATAGCCGAGCAGGGGCATGA
CGATATGGTAGTCCGCGCGCTTGAACTCGGCGTGACCGACTATCTGATGCGGCCCGTCGA
TCCAAACGAACTCGTCGCCCGCAGCCTGACGCAGATTCGCCGCAAGCATTGCAATGACCG
GCTGCGCGCCAGCGTCAAGCAGACCATCGAGCTGGCGGTTACCGATGGGCTGACCGGGCT
GCACAATCGCCGCTATCTCGACAATCATCTGAAACTGTTGATCGATCGCGCCATCGCGCG
CGGCCGGCCGCTGTCGATCTGCATCACAGATATCGATCGTTTCAAGAGCGTCAACGATAC
CTATGGTCATGACGCCGGAGACGAGGTGCTGCGTGATTTTGCTCATCGCGTCCGCTCGAC
GGTGCGCGGCGCCGACCTTGCCTGCCGGTTTGGCGGCGAGGAGTTTGTCGTCGTGATGCC
GGACACACCCGCCGATGCGGCCGCAGCGATTGCCGAGCGCCTGCGCACCATCGTCGAAGA
CCGGGCTTTTGCCCTGCCGAATTCCGATACGCCTCTGTCGATAACCGCGTCGCTTGGTAT
CGCTACGCTTAACCCCGAAGGCGATACGCCGGAAGCGTTGTTGAAACGTGCGGATACGGC
GCTGTATCAGGCCAAGAACAACGGCCGCAACCAGGTGGTTGCCGCGGCCGCCTGAACCGC
TCCTGCCTCCGATTTCAGCCCTTTGGGTGGGTTTTCCACAAGAAAAAGAAACGCCGTTCG
CGGAGCGCCAAGGTTAATCGGACGGCGTGCTTGCGGGGCCAGTATCGTGTGATGGTCGTG
AAGGCAAGCGGTGGCCTTTGCCCCACCGATGGAAAAGCGTCTGTCGCGCGCTGATATTCT
TTATAATAAATAATAAATTCAAATATTTACATATGATCGACGACCTAAGGAGGTTCCGCA
TTGCCATATTGCCAATTTGTGAAACAATAGTACTACTTTACAAAAGGTAGCGTTCGGGGG
ATCGGCTTACTGCGGAATCAGTGCTGGATTGTATATAAGGCGATGGTAAAATTAACCATG
CCCGCGTGTTGCCTTGCGCCTTGGTTAAGAATGCATTGATTTTTTTTTATTTTCGGTCAA
TTCTCAAAGGCAAGGGAGAAAGCAACTCCCGTCAAATACCCCATGATGTCAGGTCCGCCG
CATCTCCTGGGTCGTGGGGTTTGTCGGCTGATTTGTAACCAATGCGGTTCCTCGTGCCGC
GGTTGCGGTCAGCCGACGCCCATTAAAAACGCCGTCCCTGTCCTGGGGGCGGCGTTTTTT
GTTTTGGACCTCCTGCCGTGCCGATTTCGAATCGAAGGCCGGCAGACCTCACCGGATACC
GCACAGGAAAAAGGCGCCAGGCTTTTCAGCCGGCGCCTTCTTAATTCCACAAGGGGAACC
AGATCTTACTTGATCTTGGTTTCCTTGAATTCAACGTGCTTGCGTACGACCGGGTCGTAC
TTCGTGAAGGACATCTTGTCCGTCTTCGTACGGCTGTTCTTCGAGGTCACGTAGAAAGTA
CCTGTGTCGGCCGTCGACAGCAGCTTGATCTTGATTTTTGCAGCTTTCGCCATGGTCGTC
CTGCCTTTATAAAAAAACAAAGCCGCGGACTTCCAAGGGAAGGGTCCCGGCAAACTTGGG
GCGAAACTACAAATCGCGCCCGAAAAGTCAAGTCCGTTTTGGGTTGAAAACGATCCTGAC
CACGGAAAGTACCACATAAAGCCCGAAGAATCCGGCGATTGCCCAGGCAAAACCGTCATT
CCCGGAAATATCCATGGCCGCGCCGATGGCCTGCGGGCCGGCTACCGTTCCGACCGCGTA
GGAGAAGATGAAGGCCGCATTGGCGGCCGCCAGATCGGCTCCGGTCAGGCGCGAGCCGAG
ATGGCTAAGGCCTACGGTATAAAGGCCCGAGACGCTTCCGCCCCAGAACAGCAGCACGAT
TGCCATCAACCACCAGTTCCCTTGCAGCAGAGGCAGGCAGAGGGCACCGATCAGCCCGAC
GACGGTCATCAAGGCCAGAAGATTGCGCCGGTCCTTCATGCGATCCGACAGCAAGCCGAG
CGGAATCTGGAAAATCACGTTTCCGATGCCCATCACGGTCAAAAGCAGCGCTGCCTGCGA
TTCGGTGAAGCCGCTGCGGGTGCCGTAGATCGGAAACAACGACAGGCCACCCGATTCGAC
GGCACCAAAAATGAACACGGCGGCGGTGGCGGTCGGCACCAGGAAGACGTAGCGCATGAA
ATGCAGTTCGGGCTTCTCGTCGAGATCCGGGCTTTCATTTCGGGCAAGGAAGATCGGTAT
GGCTGCCAGCAGGATGACGCTGGCGCCGAAGGCAAACGGCAGGATGCCCTCGCTGCCGAG
GATGGAGAAGAGCAGGGGGCCGGCCGCGAAGCCGAGCGACAGGACTGTGCCGTAGATGCC
GAGAACGAGGCCGCGACGGCTTGGTGGTGCCGTGGCGTTGATCCAGAACTCGGAGAGAAC
GAACAGCACGGTGATGGCGCCGTGAAAGATGACGCGCAACGGAAACCACAGCAAGAAGTT
TTCGATGTAATAGAAGCCGAGCGCGCTGATCGCGGCAAAGACGATGGCGAGCAGCATCGT
ATTGGCGACACCGCATTTGTGGGCGATCTTCGCCGTGACGGCGGCGGCCGCCATCGAGGC
AAGACCTGCCATCGCCGAGTTCAGGCCGATCATCGTCGAGGAAATACCGCGCTTTTCCAT
GATGATGCTGAGCAGCGGCAGGCCGAGCCCTATCGCGATACCGACGGCCGTGATGGCGGC
AATGGCGGCAATCAGCGATGGCCAGTGAATTTCCTCAACCGGCGCAGGCGTGCCGGACGG
CGGCTGTGACATGCAGTGAAATTCCTTAAAGGAGGTCGCGGACAAATCGCCCATGACGCG
TGTAGTAGAACGGCACCGGCCTCCCAAAGGGTAGAGATGCATCGGATTGAAGGCTTGCCC
TCAAATCCGCAAGGATGATCTCGGTAATGTCCGGCAACCGCACGGCCGAGACATCGTTCA
CGTCAATCCATCTCAAATCTTCGAGCTCCCGGCTGTCGCGGATATCGTCCGGATCGACGC
CCGCTTCGTCCGTAAACAGGGCAAAGAAGTGGGTGTCGAACCGGCGCGGATGTCCCGGCG
GCGTAATCGCCCGTGCCATATAGCGCAAGTTTGTCAGATCGGGAAGGAAAGGTAACAGAG
TGTTTCCGCAGTCTCTGCTGCCGACGGAGATGCTCGCCTCTTCGTGCAGCTCACGGATGG
CGGCAAGGGCGATGGCGCGCAGCCGGCTTTCGGACGCGCCGTGCTTGTAGCCGGCTTTGA
GGCGCTCCAGCACGGCCGGTTGGATGTCACCGCTGAAGGATATCTGATGGTCGTCCCGGT
CCCTGCGCCCGCCCGGAAAGACGTGCAGGTTCGGCATGAAGACATGCGCCTTGTGTCGCC
TGCCGAGAAGAACGCGCACGCAGCCCTGCGAGCGGTCGAGCAGCATGATCGACGCGGCAT
CGCGAGGCCGCGGCGAACGGGTTTTGGCAATATCGAGGGACGGGCTGTTGACCGGCCCGT
CACTGCTGGCCGTCACGCAGTCCGGTCCGTGACCGGCAGGGCGTCTGCAGGCTCGTCATC
GTGACCGCCAAAGCCGTGCATCTTCAAGGCCCATTGCAGGCCGACGACACCGCCCTTGAC
GGGCTGCATCATGGCGAGCGAGCCGATGATGGTGATCGGGACCCAGATTGCTAGGTGGCC
CCAGTTGGAGAGCGGCAGGATCATTTCGGTCGCCATGAAGCCACCGAGCACGATGTGACC
CATGATGGTCACGACGATATAGGGTGGAAAGTCGTCGGCGCGATGCTGGTCGAGCTGCTC
GCCGCAGGACGAGCAGGCATGCACGGTCTTCAGGAAACGGCCGAACAGCTTGCCGCTGCC
GCAGGCCGGGCACTTGTTCAAAAGCCCACGCCTGATCGACCGTCCGACCGGACGATCGGT
TTCGCTTGTCTGCTCGAAGCGGACGGTGTCCGGAGTGCTGCCAGTTGCCTGCATGTCCAT
ATCCTCAATCTGTGGACGCGAGGCAAAGTCCTCACATCCTCTATCGCTTGCCGCGCGGTG
GTCGCGTTCCCGGCATCTTGCGAGCGCCGCTGCGATCCCGGCGGCCGGACTTGTGGAAGG
AGCGCGTTGCCGTCGGCATCTTGCGTCCTTCGCTGATCATCTCGAAGCGGAGCGCACCGG
CAAGCGGCACGGCTTCCACCAGTTTGACGCGGATCTGATCGCCAAGACGATAGCCAAGTC
CGGTTTTCTCGCCGGAAAGGGCCTGATGGGCCTCGTCATAGATGAAATAATCGCGTCCAA
GCGTAGATATAGGTACGAACCCGTCGGCGCCATAGTCCGGAAGGGTGACAAATAGTCCCG
CCTTGGTCACACCTGATATGCGCCCGTCGAATTCCTCGTTGACCCGGCCGCTGAGATGAT
GGGCGATCAGCCGGTCGACCGTATCGCGCTCGGCTGTCATAGCGCGGCGCTCGAAGGTGG
AAATTTCCGCCGCGATATCGTTGAGCGCTGCTTCCTCAGCCGGCGTGATACCGCCTTCGC
CAAGCCCCAGCGTGCCGACCAGCGCGCGATGCACGATCAGGTCCGCGTAGCGGCGGATCG
GCGAGGTGAAATGCGCATATTTCATCAGGTTGAGGCCGAAATGGCCGATATTTTCCGGGC
TGTAGATCGCCTGGCTTTGCGAGCGCAGCACCATCTCGTTGACCATGGTCTCATACGGCT
GGTCGACGGCCTTCGACAGAATGCCGTTGAAATGGTTGGAACGCAGGTTGCCGCCCTTGA
CCAGCGACAGGTCGAGCGTCGCCAGAAACTCGCGCAGGGTCTCCTGCTTGGCCAGCGACG
GCGCATCGTGGACGCGATAGACCAGCGGCTGGCGCTTGATTTCCAGCGTCTCGGCAGCGG
CCACGTTGGCCTGGATCATCATCTCCTCGATCAGCTTGTGGGCATCGAGGCGGTCCGGCA
CGAAAACCCGGTCGACGGTGCCGTCGGCTTTGAGGACGATCTTGCGTTCGGGCATGTTGA
GTTCGAGCGGCTGGCGCCGTTCGCGGCCGCGTGTGAGGATCGCATAGGCGTTCCACAGCG
GCTTCAGGATCGGCTCCAGAAGCGGTCCGGTCTGATCGTCCGGATTGCCGTCGATTGCCG
CCTGTGCCTGATTGTAGGACAGCTTGGCGGCACTCTTCATCATGATGCGATGGAAGGTGT
GGCCAGCCTTGCGGCCTTCCTTGGAAAACCGCATGCGCACGGCCAAAGCCGGCCGGTCGA
CGCCCTGTTTCAGCGAGCACAGCTCGTTGGAAATCCGCTCCGGCAGCATCGGTACGACGC
GGTCGGGAAAATAGACGGAGTTGCCGCGCTTGGCTGCTTCCTGGTCGAGCGCCGATTTCG
GCCGCACATACCAGGAGACGTCGGCGATCGCGACCGTGACGATGACGCCGCCTTCGTTGT
CGGGCGACGGGTCGGGCTCGGCATGAACGGCGTCGTCATGGTCCTTGGCATCCGCCGGGT
CGATGGTGATCAGCGGCAGAGAGCGCCAGTCTTCGCGATGCGACATGGTGGCGGGGCCGG
CGGCGTCCGCTTCCTTGATGACGCTGTCTGGGAAGAGGTAGGGAATGCCATGGGCATGGA
TGGCGATCATAGAGATCGCCTTTTCGGTGGCGACCGACCCGATGACGTTCTTGACAGCAG
CGCGGGGTAGGCCGAAGCGGCCGGAGCGGACGATTTCGACCTCGACGAGATCGCCGTCCT
TGGCCGGTCCCTGATGCTCGGCATCGACCTGCATTTCCTCGCCGCGCTTTTCGATCGGCA
TGATCCGGCCGCCGCCATCCGGCATTTCCCGGAAGACGCCGAGCGCTGCGTTGTTGTTGC
GCTTGCGGTCGAGGACCTTGATGATGCGTGCGGTATAGGCCGGGCCGCCGCGATCCTTGG
CCGGGAAGATCTTGGCCAATACCCGGTCGCCAATGCCGCCGACCGGCATCTTGCCCTTGG
ACTGGCCGACGCTCGACTGGCGGATCGACACGGCGGGTGCGACGCCCGCATCATCCGGCC
ATTCGGCCGGGCGGCCGATCAGTTCGCCATCCTTGTCGCGGGTGGTGATGTCGAGAACGG
TGACGGGGGGCAGGGCGCCCGGGCGCACCAGCGAATTGCGCTTCTTTTCCAGAAGCCCGT
CCTGTTCCATCTCGCGCAAGAGCGCCTTCAGCTCGATGCGCGTTTCACCCTTCAGGCCAA
AAGCCTTGTAGATTTCGCGCTTCGACGCCTTGTCCGGATTTTCCGAGATGAAGCGCATCA
GGATGTCGCGCGGCGGTACGGCACCATGAATGATCACGGTGTCGTCTGCCGGCATGATGG
CCTTCTTGCCCCCGCGTCCGATCCGGACTGCGGGTTTACCGGGCCGTTCAGGTCGATCGC
GTGGGGTTCTGGTCACGGTGTTCAGGCCTTCTTGGCTTTTGCTGCTGTCTTGGGCTTGGC
GGCAGCTTTGGGTTTGGCCGCAGCCTTCGGTTTCGCAGCCGCTTTCGGCTTTGCCGATTT
CGTTCCTGTCGCGTCGGCCTTCGCCGCAGCCTTCGGCTTGGCGGCCTTGGTCGCCTTGCC
CTTGGCCGGCTTGATGCCGCCCTTGGCAATGCGCTCGGCGATCAGCATGAGGGCGTCCTC
GATCGTCACCGATACGGGATCCTTGCCCTTCGGCAGTGTTGCGTTGACCTTGCCCCAGTT
GACATAGGGACCATACTTGCCATCCTTGACGGTAATCGGGCCGCCATCCGGATGGTCGCC
GATTTCCTTCAACGGAGCGGCCGACGCGCCACGTCCGCCGGGTCCCTTCGCCTGCTTGTC
GGCAAGAACCGAGACGGCGCGGTTGAGGCCGATGGAAAAGACGTCCTCGATGCTTTCGAC
ATTGGCATATTTGCCGTCATGCAGGATGAACGGCCCATAGCGGCCAAGGCCGGACGAGAT
CATCTTGCCGGTTTCCGGGTGCGCACCGATATCGCGCGGCAGCGACAGGAGGGCAAGCGC
CTTTTCATGGTCGACGGTCGCCGGCGTCCAGCCCTTGGGCAGGCTCGAGCGCTTGGCTTC
CTTGCCATCGCCGCGCTGGACATAAGGCCCGAAACGGCCGGAGCGCAGGGTGATTTCCTC
ACCCGTATGCGGATCCTTGCCGAGTGCCAGCGGCTCGTTGGAAACGGACGCTTCGTCGCC
GCCGTTGCTGTCTGACGACAGCTGGCGGGTGAAGTTGCACTCCGGATAGTTCGAGCAGCC
GACGAAGGCGCCGTACTTGCCGAGCTTCAGCGACAGCTTGCCGGTGCCGCAGACTTGGCA
GATGCGCGGATCGCTGCCGTCCTCGCGCTTCGGGAAGACCAGCGGCGCCAGCTCTTCGTT
CAGCGCGTCGAGCACATTGGTAACGCGCAGTTCCTTGGTTTCTTCGATCTGGGCGAAGAA
GTCCTTCCAGAAATCGCGAAGAACGTCCTTCCAGTTCAGTTCGCCGGCGGAAATCTGGTC
GAGCTTTTCTTCCAGCGAGGCTGTGAAATCGTACTCGACATAGCGTGCAAAGAAGCTTTC
GAGGAATGCCGTGACCAGCCGGCCCTTGGCTTCAGGGATCAGCTTGCGTTTGTCGTTGAT
GATATATTCCCGGTCGAGTAGCGTCGTGACGGTCGCGGCATAGGTCGAGGGTCGGCCGAT
GCCGAGCTCTTCCATCTTCTTGATCAGGGACGCTTCCGAGTAGCGCGGCGGCGGCTCGGT
AAAATGCTGGGTCGAATTGATCTTCTGCTTTGCGAGGTTTTCGCGCGCATTGATCTCGGG
GAGGCGGCCATCTTCATCATCGCCGTCGCTCTGCTCGCCATCTTCCTTGGCATCGGTATA
GGCGGCGATAAAGCCGTCGAAGCGAATGACCGAGCCGACAGCCCGCAGGCCGGCCTTTTC
GCCCTTGTTATCGGCGGTGATCTCGGCGGTGGTGCGCTCGATTTCGGCCGAGGCCATCTG
GCTGGCGATGCCGCGCTTCCAGATCAGATCGTAGAGACGCAACTGATCGGCATCAAGAAA
TTTGCGGACATGATCGGGAATGCGGGTGAAGTCGGTCGGGCGGATCGCCTCGTGCGCTTC
CTGGGCGTTCTTCGCCTTGGTCGAGTAGATGCGGGCCTTTTCCGGGACATAACGGCTGCC
GAACTGGTCGCCGATGGCGCTACGGGCAGCGTCGATCGCTTCGCCAGCCATCTGCACGCC
GTCGGTACGCATATAGGTAATGAGACCGACGGTTTCGCCGCCGAGATCAAGACCTTCATA
GAGCTTTTGTGCCACCTGCATGGTTCGCGATGCCGAAAAGCCGAGCTTGGAGGAGGCGGC
CTGCTGCAGCGTCGAGGTGGTGAAGGGCGGCGACGGATTGCGCTTCACCGGCTTGGCCTC
GATGCTCTCGACCGTATAGGTGGCACCTTCCAGCAAAGCCTTCAGCTTGCCGGCGTCTTC
ACCGTTGGTGACGCCGCGCGGAGGCAGGCGGTTGCCGCTGGTGGAGACCAGCCGGGCTTC
GAACTCATCCCCACGCGGCGTCTTCAGGAGCGCCGAGAGGTTCCAGTATTCTTCGGAAAC
GAAACGTTCGATTTCGGCTTCGCGGTCGCAGACGAGGCGCAGGGTGACCGATTGCACACG
GCCGGCCGAACGGGCACCTGGCAGCTTGCGCCACAGTACCGGCGATAGGTTGAAGCCGAC
AAGGTAGTCGAGCGCCCGGCGCGCCAGATAGGCATCGACCAGCGGCACATCAATGTCGCG
TGGATTGGCCATCGCATCGAGCACAGCCTTCTTGGTGATGGCGTTGAAGACGACGCGCTG
GACCGGCTTGTCGCCGATAAGCTTCTTCTTCCTGAGCAGATCGAGCACGTGCCAGGAAAT
CGCTTCTCCCTCGCGATCAGGGTCGGTTGCGAGAATGAGGCCGTCGGACGTTTTCAAGGC
ATCGCCGATGTCTTTCATGCGCTTTGCGGACGCCGTGTCCACTTCCCAGAGCATGGCGAA
ATCGTCATCCGGAAGCACCGAGCCGTCCTTGGCTGGCAAATCGCGGACGTGACCGAAGGA
GGCGAGAACCTTGTAACCGGGACCCAGATACTTGTTGATGGTCTTCGCCTTCGAAGGCGA
TTCCACGACGACGACATTCATGGTCATATTCTCAAAGCAACCGTTCAAAGCTGTGCCAGG
CCGGGGAGAGGCGGCACATCGGGAAATATTGATGCCCCGACATGGACAGGGATTCGTCTG
CGGTCAAGTGCCGGACCTAAAATAAGCCATCACAATGCGATACAACCTATAAGAGATTAC
GTGCGTATTGCAATTAAAGATAAATGCGTTATCGTCTTTGAAGTGTAGTCCGATCTCGCT
GAAAGAGGGCGGAAAGCGATGCTTTCGAGCCCTTGTCTCGAGGTTGCGACCGAGACGACC
GAACGGTGTTGTATGGGGTTCCGCTCGACTATCATGTGCCTGTCTACGGGCGGATTTTGA
ATGCACCACAGGGAAAACCGATGATTCCGAATTCAACCGGGGCCGGCAAGAAAGAAGCAC
AGGCCCGCGAAAAGGTCGCCTATATCAGGCACATGCTCGGAGAGCTTCGCGGCGTCGCCG
CCAACGAGGGCGCCGATATGCTGTGCTACCTGATCGAAATGGCTTTTGTCGAAGCCGGCG
ACATCTTGTCCGGCAAAAGGCAGCTGTCATTCTCCAATGCTGAGGGAAACAAGACCGCCG
GGGTGCCGGTGAAGCCGCCCGGCAAGATCCAGTTTTAGAAGCACAAGATAGACGGCCGAG
GCCGAAAGGCCGGTGTGCCGGATGATGTCGTCGATCTCGACGGGCGTCGGGCCGAGCGCA
TCGGTGATCCGCACCCGATCATTCTCATTAGGCGGCGGTGCCATCGTCCCGACATCATGC
TCGCCCGGTTCCTCCGCTTGCGGCGGTGTGAAGAGATCGATGCGGCTGAGCGGTGCGAGC
GCCTGCAATATGTCCTGCGCCTCTGTCGTTACGATCGCGCCGTCCTTCAAAAGCCCGTTG
GTGCCGTGACAGCGCGGATCGAGCGGCGAGCCGGGCACGGCAAAGACCAGTCGGCCGAAA
TCGGCGGCATAACGTGCCGTAATCAGCGAACCGGAGCGGGACGCGGCTTCAATGACAGCA
AGCCCGAGGCTGACGCCGGCAATCAGCCGGTTGCGCCGTGGAAAATCACGGGCACGCGGT
TCCCAGCCGAACGGCATCTCGCTGATCGCTAGGCCATTGCCGCCGGTGATCTCCTCCAGC
AGGCCGATGTTTTCCGGAGGATAAGGTTGATCCAGGCCACCGGCCAGTGCCGCGATTGTT
CCGGTCTCAAGGCTGGCGCGATGGGCTGCCGTATCGATGCCACGCGCAAGTCCAGATATA
ATGGAGTAGCCGGCACGGCCAACATCGCGGGCGAGCATCGCCGCGAATTTCGTGCCGCTG
ATCGAGGCATTGCGCGAACCGACGATGCCGAGGGAAGGGACGGTGCCGGTGGCCACATTG
CCCTTGGCGGCCAAGAGCGGTGGAGCGCCGTCGATCTGGCGTAGGGCCGGGGGATAATTG
GGTTCGCCGACGCCGATAAAGCGTGCACCGAACCGATGGGCGGCAGCCAGTTCCTTTTCT
GCTTCAGCCATCGAGGCGACACGGATGGCGCGGGTGGAGCCGCCGCGGCGCGACAGTTCG
GGAAGCATTTCAAGCGCTGTTTCGGCCGAACCGAAATGATTGATGAGATCGCGAAAGGTT
GCCGGCCCGACATTGTCGCTGCGGATCAGCCTCAGCCAGGCAATCCTTTGTCGTTCCGTC
AGCGCAATCCCGTTTCGTCCTGCGCTGGCGTTCGACATTCTGCCTTATCCTTTTTCCCCG
ATCCGGCTTTCGTTGCCGGCCAAAAGCCGCTGGATATTCGCCCGGTGCTTGATCCAGGTG
ATGATGCTCATCACCACGAACAAGAGGCCGATCTTTCCGTAGCCCGTCGCCAACAATACA
ACCGGAACGATCAGCGTTGCAACCAGCGCCGAGAGGGAGGAGTAACGGGTGAGTTTGGCC
ATCACCAGCCAGATCGCGGCGAACAGGAGAACCATGATCGGCGCCAGTCCCAGCAGCACG
CCAATATAGGTGGCGATACCCTTGCCGCCCTTGAACCCGAGCCAGATGGGATAGAGATGT
CCGATGAAGGCCGCGAAACCGGCGGCGATACCAGCCTCCATCCCCCAACGTGAGGCAATT
GCCGCAGCGGCAGTTCCCTTCAGGGCATCAAGCAGCAATGTGGCTGCGGCCAGTTTCTTG
TTGCCTGTGCGCAAAACATTGGTCGCGCCGATATTGCCGGAGCCGATCTTGCGAACATCA
CCCAGCCCGGCCATGCGGGTGAGAATGAGGCCGAAGGGGATGGAGCCGAGCAGATAGCCG
AAGATCGCAGCACCGGCCGTCAACGCCAGCCCGAGTTGCCAGACAAAAAGTTCCACCGGT
TCCCCTCCCGTAGTCCGTGGCGCCTAGATGGCGTGGACCAGTTTTCCCGCAACATAGGTT
TGAACCGCCCGGCCGGTAAAGCGGGCATTTTCGAACGGCGTGTTTTTCGAGCGGGAGACG
ATCGAGTCCTTGCCGAAAAGCCAGGGCTCGTCGAGATCGATCAGCGCGATATCGGCCTTG
GCGCCTGGCTTCAGCGTGCCGGCATCAAGCCCGAAGATCTGGGCAGGCCGCGTCGACATG
GCATCGATCAGGCGCATTAGCGGCACGGTGCCGCTGTGATAGAGGCGCAGGGCCGCCGCA
AGCATGGTTTCCAGCCCGATCGCGCCGTCCGCGGCATCGGCGAAGGGCAAGCGCTTGGTA
TCGACGTCCTGGGGATCGTGCGAGGAGACGATGATGTCGATCGTGCCGTTGGCCAGAGCC
TCCACCATCGCAACGCGATCGTCTTCGCCGCGCAGTGGCGGCGACAGTTTGAAGAAGGTG
CGATATTCGCCGATATCGTTCTCGTTCAGCGTCAGATGATTGATCGAGATACCGCAGGTG
ACATTGGCGCCGCGCTTGCGGGCCGTGGCGATGGCTTCTGCCGATTCCGGCAGCGAGATT
TTCGCGGCGTGATAGGCGCCCTTGGTCAGGCCGGCGATGCGCAGGTCGCGTTCGAGCGGA
ATGATTTCGGCTTCGCGCGGCACGCCGGAGAGGCCGAGCCAGCTGGCGAGCAACCCTTCG
TTCATAACGCCATCGGCACCGAGATACTTGTCGCGGGTTTCGAGCGAAATGACGGCGCCG
AATTCACGGGCATAGGTCATGGCGCGGCGAAGCACGAGCGTATCGTGCACCGGACGGCGG
CCATTGGTGAAGCAGACGGCACCGGCTTCGCGCAACAGGCCAAACTCGGTCATCTCTTCA
CCGTCGAGATGCTTGGTTAGCGCTGCCGCCGGGTAGACATTGATGAGCGCCTTGTCGCGC
GCCGTCTTCTGGACGAACTGCACCAGCGCGATGTCGTCGATGACGGGATCGGTGTCCGGC
ATGGTGATGATCGAGGTGACGCCGCCGGCGGCGGCAGCCCGCGATGCCGATTCGATGGTC
TCGCGATACTCGCCGCCGGGTTCGCCGACGAAGACGCGGGCATCGACCAGGCCGGGCACG
GCGATCAGGCCGGTGCAGTCCTTGACCTCGGCGCCAGCAGGGATGCCTTGGTTCTGCATC
GACTTCCCGGCAGCAACGATGACGCCGTTCTCGACGATAATGGTGCCGGTTCCATCGAGG
TTGCGCGAGGGATCGATGATGCGCAGGTTCTTCAGGACAAGCGAGTTGGTCATGTGCGCG
GCCCCTGGTTCTGCGAAAGAAGAAGTGTTTCCATCACCGCCATGCGCACGGCAACCCCCA
TCTCGACCTGCTGCTCGATGACGCTCTGTGGTCCATCGGCGATCTCCGAGGCGATCTCGA
CGCCGCGGTTCATCGGGCCGGGATGCATGACGAGCGCGTCTTCCTTGGCAGCTTTCAGCT
TTTCGGCGTCGAGCCCGTAGTAGCGGAAATATTCGCGCACCGAGGGAACGAAGGAGCCGG
CCATGCGCTCTCGCTGTAGGCGCAGCATCATCACCACGTCGGCATCCTTCAGGCCTTCTT
CCATCGAATGATAGACCTCGGCGCCCATGTCGGCGATGCCGGAAGGGAGAAGGGTTGCCG
GGGCAACGACACGGACGCGGGCGCCCATCTGGTTGAGGAGAAGGATGTTGGAGCGGGCGA
CACGCGAATGCAGCACGTCGCCGCAGATGGCGACGATGATGCGCGACAGTTTTCCCTTGG
CGCGGCGGATGGTCAGCGCGTCGAGCAGCGCCTGCGTCGGATGCTCGTGCTGGCCATCGC
CGGCGTTGACGACGGAGCAGGAGACTTTTTGGGCAAGCAGCGCGGCAGCACCGGCCGACG
AATGGCGCACCACCAGCACGTCCGGATGCATGGCGTTCAGCGTCATTGCCGTATCGATGA
GCGTTTCGCCCTTCTTCACCGAGGAATTGCTGACGGACATGTTCATCACGTCGGCGCCAA
GCCGTTTGCCGGCGAGTTCGAAGGAGGATTGTGTCCGTGTCGAGGCTTCGAAGAACAGGT
TGATCTGCGTCAGGCCGCGCAGCGTCGAGGTTTTCTTTTCTCTCTGACGGGAAATCTTGA
CGGCTTCGTCGGCCCGGTCGAGCAGGAGCGTGATGTCCTGTTCGTTCAGGCCCTTGATGC
CGAGCAGGTGGCGATGCGGAAAGAAATCCATGGGGAGCCGCCTTATTTGGTGAAGTTGCG
TGGGTCTATAATGACTGTGTGCCCAACCGGCAAGGCAAAGCCTGTCCAAACCCGCCCGAT
CCCCACGCTTTTGTGGCCCCCGCCTTGTGCCCCTTGCGCACCGCCTGAAAATTGTTGCGG
TAAGCGGCATTTATCCCGTCCCCGTCCTGTTCCTAAGCATAGGGACTTGGGTTAGAAACG
CGACATGACTCTGAACCGCACCGAACAGAAACTAGCCGATCTAAACCAGCCGAAACCCTG
GTCAGGGATCAATGCCTTCCGCTCCGACCCGTTATTGGTCGATATCGCCGCACCGATGCC
GCGCAGCTTGCGCGACGATTTCGAGACGATCGGCCGCTATGTGACCTTGCCCGAGGCGCA
GGATCTGGCGCGTATGGCCAATGAGGGCGTGCCGAAGCTGCGCACTCACGGGCCTCGCGG
CGAGCGGCTTGATGTGGTCGAATTCCACCCCGCCTGGCACGCGCTGATGCGCCGCTCGGT
GACATCCGGCCTGCATGCCTCGGCCTGGGAAAACATCGCCGACGAGCGCGGCCGCTCCCA
CAAGGCACGGGCGCTGCGCTTCTATCTGACGGCGCAGCTCGAATGCGGCCATCTTTGCCC
GCTGACCATGACCAGCGCCTCGGTGGCTGCGATCTCCGCGTCGCCAGCCGTCCAGAAGGA
ATGGGCGCCAAAGATCCTGTCGCGAAAGTATGATTCGTCCAACCGGCCATGGATGCAGAA
AGCCTCCGTCACCATCGGCATGGGCATGACGGAAAAGCAGGGCGGCACGGATGTGCGCGC
CAATACCTCGACGGCTGAGCGGGTGGGCGAGGGGATCTACCGGCTGAACGGCCATAAATG
GTTCATGTCGGCGCCGATGAGCGATGCCTTCGTGATGCTGGCGCAGACTCGCGACGGCCT
CGGCTGCTTCCTCGTTCCGCGGCTGCTCGAAGACGGCTCGGCCAACGGCCTGCGCTTCCA
GCGTCTGAAGGACAAGCTCGGCAACCGGTCGAATGCCTCCTCCGAGGTCGAATTCTCCGA
TACGTTCGGCTTCGTGCTCGGTTCGCCCGATGCCGGCATCCGCACCATCCTCGACATGGT
AACGCTGACGCGTCTCGATTGCGCGCTGGCTTCTGCCGGCATGATGCGGGCATCGCTCGC
CGAAGCCGTGCATCATGTGCGCGGCCGCAAGGTCTCCGGCAAGCCGCTGGTTGCCCAGCC
GATGATGACGCGGGTTCTGGCTGACATGGCGCTCGACGTCGCCGCCGCCAGTGCGCTGTC
GTTCCGGCTTGCTGAAGCCTTCGACAAGGCGCGCGACAGCGCCGAGGACGCGGCCTATGC
GCGGATCATGACGCCGGTTGCCAAATACTGGAGCTGCAAGATCGCACCCGCGCTGATCTA
TGAGGCGATGGAATGCCTCGGCGGCAGTGGTTATGTCGAGGAACGCCCGATCGCCCGGCA
TTATCGCGAGGCCCCGGTCAACGCGATCTGGGAAGGCTCCGGCAATGTCATGGCGCTGGA
CGTGTTGCGGGTTCTGACCCGCGGCAAGGATCTGTTCGAACTGCTGTTTCAGGTGATCAG
CCGCGACCTCGGCCCATCCGCCAAGAAGACCGTCGATGTGCTGCGGGCCGCGATGTCTCT
GTGCGAGCGCGACGAGGGGGCCGCCCGCATGCTGGTCGAACAGCTGGCGCTTGCTGCCGC
TGCTGCCGAACTTTACCGGCTGGGCGCTGGGCGGATTGCCGATGCGTTCCTCGAGTCGCG
GCTGGCTGCCGGCTGGCGCTCGACCTATGGCATGCTCGATTCGCGCTTCGATTCCGCTTA
CATCGTCGATCTGCTCTATCCGGCGGCGATATAGCCGGTCACTGTCAGGACCAGCGGGAT
GGTAAAGAACGACACGACCGTCTGGACGGTGGCGACGGCGGCATAGAGCGGCGCGTCGCC
GCCCATCTGCTTGGCAAGCAGATAGCCGTTCATGGCCGTCGGCACGCTGGCGCCAAGCGC
GATCACCAGCAGCGCATCGCCGCGGATACCGAGTAGATAGGCGGTGCCGACCATGAAGAC
CGGCATGATGATCAGTTTCAAAAAGACCGCGAGCAGGGCGACCAAACTCGGCCGCAGCGC
ATCCGAGACCTTCAACCCAGCCCCGACCATGACAAGCCCGAGGCTGAGCGAAGCGCTGGC
CAGCATCTCGACGGCGGTCAGGACTGGTCCGTAGACCGGTAGCTGGGAGAAATTCAGCAG
AATTCCGAGCGCCGAGGCGACGATTAGCGGATTGGTGGCGATCTTGAAGGCGAAGAAACG
CAGCCCTTTCGGTCCGCCGTTGAAGCCGATCAAGACACCGATATTGTAGAGATTGATGGG
GATGATCACCAAGGTCATCACCAGCGCCGTCAGGCTGAGACCGAGCGGGCCATAGAGCTT
TTGGGCGATGGCCAGCGCCATGAAACCGTTCCAGCGCGTTGCCGTCTGAAAGATCGAGGT
GAATGCGGCGGACGAGACATGGCGGGCACGCAGCAGTGGCCAGAGCAGCAGTAATGCGCC
GGACATCAGGGTGATGCTGCCGATCGTCGCAAGCGCCGTCGCATCGGTCTTCATGCCGGC
GAAATCGGCCGTTGCCAGTGTCGAGAACAGAAGGGCAGGAAAGAGGATATAGTAGCCGAG
CTGTTCCAGTCCTTCCCACAGCGTATTGTCGACCAGCGGCGAACGCTTCAGCCAGACGCC
CAGCGACACGAGCAGGAAGATCGGCAGAATGCTTTCGAAGATGATCGTCATGGGAAGGAA
GGCCTGAAGGAGGGAGGAGCCCATCGATAGACCCTTGTCCACAGCCCGGCAACCGCGCCG
CCCGGAAATTAACCTTAACGAATGGTTTACGTTGCGCCGTCAGGGTTAACGGGCAAGAGT
GCCCGGCAAGACAATTTTAACGTTTTGCGGAATGGAGCACGTTCGGTGAGAACTGGCTTG
GTCATTATCATGACGATGTTTTTTGCGAGCCTTGCGCTCGATCTGGCGGTTCCGGCAGTC
ATCCTCGTGAGCTTGCTCGCCCTGGATTGGCTTTCGGCACAGGTCAAGCAGGGCGCATTC
CTTGAGGGGAGAACAGCATGAAGTGGTTCCTGATCCTCTGGGCGTGCCCGGTCATCCTGC
TCACCGGCTGGTATGGTCTTTCCTATTACGACATGAGTTTTGGCATCTTCATGCTGACGC
GCCAGGCGCATGATCTGGTCTTTGCCATCTACGGCAATGTGCTCGGCATTCCGCCGGAAA
CCATTCCGCCGCTGGTCGCCCGCGCCATCGTCTTCGACAGCTTTCTGGTGTTTGCGATCA
TCGCTTTCCGCAAGCGTCGCGAAATCCGCGCCTGGTATATCAAGCGTTTTCCGGCCGTTC
AGGCTTCGGAAGCTGCGGCCGCATCCTTCGCCAAGGATGCCAACCTGTCGAGCGCGCCCT
GAAGAATGAAGGAGGCGGCCGCCGAATCGATCCGGTCGGCCCGCTTCTTTCTGGAAACAT
CCATTTCGATCAGCACCCGCTCGGCCGCCACGGTCGATAGCCGTTCGTCCCAGTAGATGA
ACGGCAGATCCGTCTTCTGCGCCATGTTGTGCACGAAAGCCCTGGTCGCCTGGGCGCGCG
GACCAGCCGAGCCGTCCATGTTGATCGGCAGGCCGATGACGAAGGCGGCGATCCTTTCCT
TCTCGGCCATGGCAAGCAACGCCTGCGCGTCCAGACCGAACTTGACCCGCTTGATCACGT
CGCGCGGCGTGGCAAACCGTCGCCCGAGATCCGACACCGAAATGCCGATCGTCTTGGTGC
CGAGATCAAGGCCGGCGATGGCCTGGCTGGGCAGGAGGGCGGATGCGAGTTCTTCGATGC
TGAGAACAGCCATGTGATTTGCCGATTCGGTCTTTTGGGATTACTCGGGTGATCCATATC
CCCATCCTGCCGCCAAATCATCCCCGCGGCCAATCCCGCTGCAAATCAAGGAGTATTTTT
CATGAAGATCAAGTGGCTCGGACATTCCGCGTTCCATCTGGAAACCGCCAAGTCGAAAAT
CCTCATCGATCCGTTCTTCACCGGCAATCCATCCTTCGATGAAGCCTTGCGCAAGGATGC
AGCCGCCGGGCTCACCCATATTCTCCTCACACACGGCCATGGCGACCATGTCGGCGATAC
GATTGCGCTCGCCAAGGAAACCGGCGCGACCGTCGTTGCCAATGCGGATCTCGCTGCATG
GCTGGGATCGAAGGGTGTCCAGGCGCTCGAAATGGGCAATACCGGCGGCACGATCCATCT
CGACGGCTTTTCCACCACCTTCGTCAACGCCCTGCATTCCTCGGCGCAGCTGACCGAGGA
TGGCGTGTCGCATTCGCTAGGCAATGCCAACGGCCTCGTGCTGCATTTCGAGGACGAGCC
GACGCTCTATCATATGGGCGATACCGACATCTTCTCCGACATGGCGCTGATCCACGAACT
GCACCAGCCGGAAATCGGCCTGGTGCCGATCGGCGACCGGTTCACCATGGGCGGTGCCGT
GGCAGCCCTGGCCTGCCAGCGCTTCTTCAAGTTCGCAACGGTTCTTCCCTGCCACTACGG
CTCGTTCGGCATCATCGACCAGACGCCAGAGCTGTTCATCGCCGGAATGGACGGCGCATC
GGCGAAGGTCGAGGCGCCCGCAGTCGGCGGTAGCGTGGCTTTCTAACGGCTGCAAATGCT
CAAAGACGCACGCAACGCGGCATTCCCCCGTTGCGTGCCTCGGGCTTGGTCATTATAGCG
GGTAGGAAATTTCGTACTCGGAGAATATCCATGTCAGTTGATCTCGCCACCGTGAAGCGC
GTCGCGCGTCTTGCCCGCATTGCCGTCACCGAAGAGGACGCGCAGCGCATGACCGGCGAA
CTGAACGGCATCCTCGGCTTTGTCGAGCAGCTTTCCGAAGTCAATGTCGACGGCGTCGAG
CCGATGACATCGGTGACGCCGATGGCAATGAAGAAACGCGTCGATGCGGTGACCGATGGC
AACAAGGCCGACGATATCGTCGCCAATGCCCCGAACGAGGATCGCAATTTCTTCCTCGTC
CCGAAGGTTGTCGAATAAGCCTTGCCGCCACCGCCGTCCGCCCGAACCCGATTTTGAAAG
CCTGCCATGACCGACCTGACCCGCCTGACCATTGCTGAAGCGCGCACGAAGCTGAGCTCC
AAGGAAATCTCCGCTGTCGAGCTGACCGAGGCCTATATCGGTGCGATCGACGCTGCCAAT
GGCGCGCTGAATGCCTATGTCGTCACCACGCCAGACAAGGCGCGCGACATGGCCAAGGCA
TCGGACGCCCGTATTGCCGCCGGCAAGGCCGGTGCGCTCGAAGGCATTCCGCTCGGGATC
AAGGACCTGTTCGGCACCGAAGGCATCCACACCCAGGCCTGCAGCCACATTCTCGACGGC
TTCAAGCCGAAATACGAATCCACCGTCACCCAGAACCTCTGGAACGACGGCGCCGTCATG
CTTGGCAAGCTCAACATGGACGAGTTCGCCATGGGCTCGTCGAACGAAAGCTCCTATTAC
GGCCCGGTGAAAAACCCCTGGCACGCCAAAAACTCGAACCTCGACCTGGTTCCGGGCGGC
TCCTCCGGCGGTTCGGCCGCAGCCGTTGCCGCCTTCCTCTGCGCCGGTGCCACCGCGACA
GACACCGGCGGTTCGATCCGCCAGCCGGCAGCCTTTACCGGCACCGTCGGCATCAAGCCG
ACCTATGGCCGCTGCTCGCGCTGGGGCATCGTCGCTTTTGCTTCCTCGCTCGATCAGGCC
GGCCCGATCGCCCGCGACGTGCGCGATGCGGCCATCCTGTTGAAGTCGATGGCATCGGTC
GACGCCAAGGACACGACCTCGGTCGACCTGCCGGTGCCGGATTACGAAGCCTCGCTCGGC
CAGTCGCTGAAGGGCATGAAGATCGGCATTCCGAAGGAATACCGCGTCGACGGCATGCCG
GAAGAAATCGAAACCCTTTGGAGCCAAGGCATTGCCTGGCTGAAGGACGCCGGTGCCGAG
ATCGTCGATATCAGCCTGCCGCACACCAAATTTGCGCTTCCGGCCTATTATATCGTCGCC
CCCGCCGAAGCCTCGTCCAACCTTGCCCGCTATGACGGCGTCCGCTACGGCCTGCGCGTC
GACGGCAAGGACATTGCCGACATGTACGAAAAGACCCGCGCGGCCGGCTTCGGCACCGAG
GTCAAGCGCCGCATCATGATCGGCACCTATGTGCTGTCGGCCGGCTACTACGATGCCTAT
TACCTGCAGGCCCAGAAGGTCCGCACGCTGATAAAGCGCGATTTCGAACTGGCCTTCCAC
GCCGGCGTCGATGCGATCCTGACGCCTGCCACACCATCCTCCGCCTTCGGCATTGCCGAC
GAGGATTTGGCGTCGGATCCGGTCAAGATGTACCTCAACGACATCTTTACGGTGACGGTC
AACATGGCCGGCCTGCCGGGCATCGCCGTTCCCGCCGGTCTCGACCACAAGGGCCTGCCG
CTTGGCCTGCAGCTGATCGGCAAGCCGTTCGAGGAAGAAACGCTGTTCAAGACGGCGCAT
GTCATCGAGCAGGCCGCCGGAAAATTCCAGCCCGCCAAGTGGTGGTAGAAACGGCTTTCC
GCCTTCGCGACATGACTGCCTCGGATGCCGGGGCAGTTGCGCGGATCGGATTTGAAGCCT
GGAAATCGAACCGCATTCACCAAAGCTGGTTCGAGCCGATGGTCGAAACGCGCGTCGAAG
ACGGCTTTCTGACCTTTGCCGCCCGCCCTGACGCTGAAGTCGTCGTCGTTGTTGCGGCTG
GTGAAATTATCGGTTGGGGCGCCCGCGACAGTCGCGAGCATCCTGGCGACCGCTCACGCG
GCTGGGATTACATCTCGGACCTCTGGATTACCCCGCACTGGCAGGGCAAGGGCGTTGGAT
CGGTGCTGATCGGCGAGCTTCTTGCCCGGATGCGGTTTGAAAATCTCGGCGTCGCCAGTA
TCGAAACCGATGCGTCAAACCATGCCGCTCTGTCTCTCTACAAACGGCTGGGTTTTACCG
AGGTCTGGCAGGGCACGGATTTTTCTCCGTCACTCGGTCTGGATCAGAGCAAGGTGCGTC
TGGAAAAATCCCTTCCGTGATGCTCTACTTGCGGCGGAAGGAGACCGCTGCATGATGATC
GTTCGCCTCGCGCGCGAAGATGAAACTCCAGCACTCGCGGCTATCGGGCTCAATGCCTGG
GAGAAGGCCGTTTCCGGCGTCGCCGATGCGCAGTCCATGCGCCGTGTGGCCGAACTGTCG
TTCCTGTCCTTCCTGCGGTCGAAGTGGTTTTCGGTGAGCGTCATCGAAAACAGCGGCACG
GTTGCCGGCTGGGCGGCGCGCGAAGACAATGACGGGATGATCTCCGACCTCTGGATTGAG
CCGTCGGTGCAGCGAAACGGTCTCGGCTCATCCCTGCTTGCCGATCTGGAGCATAGGATT
CAGACGGCCGGGTTTGAGGCTGCCGTGATCAGGACGCATGCGCAGAATGCCCAAGCGATC
AGGTTCTTCCGCAAGCACGGATATGCGATCAGTTCGCTATCGACAGCCTATGCGCCGAAG
CTCGACCGGGATGTCGAATCGATAGGCATGCGGAAGATGCTGGGAGAGCCTGCTGTCCAT
CAGGACCAGCAATGGTTCTGAACGGCGGTCTTACCGTTCCGTTGAAATGACGGCGTAAAA
AACCGGCGAGACCGATTGAACGGTCTCGCCGGTTTTTGTCAGCGGTTGTTCAACTGCGAG
CGCACGAGAACGAGGCCGCGTTGGGTGATCCGGTACGGTTTACCGCCCGAAGACGAAATC
GCTTTCTTCCGTTTCAGCTTGCGAAACATATCAAGGCCGAAGCCGGGATAGAGCCAGCCG
TCGCGGGTGAAGCATCGAACGCTATCAATGGTCTTGCCGTCGATGCGGAGGATTTCGATG
CGGCCGCCTTGGGCCATGAGATGTAGAATACGCTGTTCTTCGCGTGAAATGTCCATTGAT
GGTGAGATCCGAAAAGCGTTCGGTTGAACGCATGAAAACGGGTCTGCCGTTCTGTCGAAC
GTCAGGGCTTCGTTTTCCGGCCCATGCCCGCAAAAGATCTTTGCAGGCAGGGCCTTCAGG
CAATCTCAGATATCGAGAACATCAAAACTCCATAAGGACGGCCGCTTTTTAAGCGGAAGG
CGGCTAATCCGTCAAGGATGTGCTCCAGCGAACATCAGCGACTGATGCATGCCAAGACCG
GCCATGACGCCATCGGCGGAAACAAGCGTGATGTTGCCGAAGGCGCGGGCATTGTCGCCG
GCGGCATAGACCCCGGCGACGCTGGTCGCCTTGGCAGCGTCGGTGATGAGAATCTTGCCG
GCAGGCGTCTCCTGCATTGTGCAGCCAAGGCTTTCGGCGATCGTCCCGCGCATATGCAGA
TCGGCGGCGACGAACAGCGCCTTGACGTCGAAGGTCCGGCCGTTTTCCACCCGCACCCGC
AGCATATCGCAGGTGCCGGTCTCGATGACGCTGACAGCTCCGGGCTGGAGGCCGACATTG
CGCCTTTCGAGAAGGGCAAGCGTTGCCTCATCCGGTTCCGGCATGCCGTTGGTGAACAGG
GTGACCTCGCCCCAGTCGGCAACCACCGTTGCCTGATGCGCCGACATCGGATGTGTCGCC
AGCACACCGATCGGGCCACCGCCGATTTCGTATCCGTGACAATAGGGGCAATGGAGAACC
GTCTTGCCCCAACGCTCGGCCAGGCCCGGAATATCGGGCAGGCGGTCTTCGATGCCACCA
GCCAGAAGCAGCCGCCGGGCGGCAATCGAACCGTGCCCGGTAACGTCGACACGGAAGTCG
TCGATCACGCCTTCCGCAGCGTGAGCCTCACCTTCGACGAAGGTCACCGTGGGGTAGGCG
GCAAGCTGCGCGCGCGCATCGGCCAGGATCTCCAGCCCCGATTTACCATCGAGCGCCAGC
ACGCCATGGGAATGCGCGGCAAACCGGTTGCGCGGAGTGCCGCTGTCGATGATCGTCACA
TGCCGCCGGGCGCGAGCGAGAATGTAGGCGGCCGACAGTCCGGCAAAGCCACCACCGATG
ATGACTGCATCCTGTTGCATGGTCTTTCCTTTCATAGCTCCGCCCGCCGGAAATTTCGGA
AGATCCGGTGCGGGGACATCTGCGTTGGTGTGAATGTCAGCCGGGCTGTTTCAGCGCGGC
CCTGTGTTCGGCAAAGCGCCGCTTGAAGTCGTCGGCGAGTGTTGCGAGCGTCACTCCGCC
GAGCCGCGCAATCAGCATGACCTCTGCGTCGCGAAAGGCATCGTCCAGCGCATGGTTGAC
GGCCTGTTCGACCAGGCAGCCGGGGCTTTCGCTGACATTGCCCATCTGGAACAGCATCGG
TTCGCCCAGCGCTGTGTAGATATCGCGCATGGTCACGTCTTCGAGCGGGCGGCCAAGCGT
CCAACCGCCACCGTGACCACGGCCTGAGGTGACGAGGCCTGCCTCGCGCAGTCCGGCCAT
GGTGCGCCTGATAACGACGGGGTTTGTCTGGAGGCAGAGGGCAAGCTCGTCCGAGGTCAT
CGGGCGGCCGCGTTCTGCCATGTGAAGCAGCGCGTGCAGCACTGCGGAAAGACGGCTGTT
TCTTTTCATGTAATAATAATAGTTACGAAATGACGCGCCCGTCAAGCCGTCACGGCAGAA
TATTCGGTTATGCGCAGCTCGTCAGGAATTGAGAACGTGGCCGGCCAGCACCCATGGCAA
CGCCAGGAGCCCGACGGAAAGGACAGCGGCGTGCAGCACCAGGATCGCGATCAGATGGGT
GCGAAACGGTTCCTTGCGGGTCTTGTGGCGCAACAGCCTTTGAGCGGCCCAAGCTCCCAG
GCTACCACCGAAAAACGCAAGTCCCAAAAGATCGTTTTCGGCGATGCGCCACTTTCCACC
GCGCGCGGCCGCCTTGTCCCACCAGAAGACGCAGAACGTCACGATGTTCAGGACAAGAAA
CAGAACGATGAACGACAGGCAGATGGTCATGCCGGATAGAGTGCCGCAAAAAATTGAACA
GATCGCAAACGCCCGGGACTTTGGCATCAATGCGCGGCGCTGAATGCGACAAGCCTTGCA
CCCCAAAGCCAATTGTTCTACCCAGAGACACACGAATTTAAGCTTAAAGAAGAGCATTCC
ATGACCCTCGTTGACGTCCGCATCTCAGAACCGAAACGCTACATTCCGGGCGCCACAGGC
GACTGGGAAGTCATCATTGGCCTGGAAGTCCATGCCCAGGTGACCAGCAATTCGAAGCTG
TTTTCGGGTGCCTCGACGACGTTCGGCAATGCGCCGAACTCCAACGTCTCGCTGGTCGAT
GCGGCGATGCCCGGCATGCTGCCCGTCATCAACGAGGAATGCGTCAAGCAGGCGGTCCGC
ACGGGCCTCGGCCTGAAGGCGCAGATCAACAAGCGTTCGATCTTCGACCGCAAGAACTAT
TTCTATCCGGACCTGCCGCAGGGCTACCAGATTTCCCAGTTCAAGGATCCGATCGTCGGC
GAAGGCAAGATCGTCATTTCGGTCGGTCCGGATCGTCAGGGCCAGTTCGAGGATATCGAA
ATCGGCATCGAGCGGCTGCATCTGGAACAGGATGCCGGCAAATCGATGCACGACCAGAGC
CCGACCATGTCCTATGTCGATTTGAACCGCTCGGGCGTGGCGCTGATGGAGATCGTCTCC
AAGCCCGACATGCGCTCGTCCGATGAAGCCAAGGCCTATGTCACCAAGCTGCGGTCGATC
GTGCGTTATCTCGGCACCTGCGACGGCAATATGGACGAAGGCTCGATGCGCGCCGACGTC
AACGTCTCCGTGCGCCGTCCGGGCGAGGATTTCGGTACGCGCTGCGAAATCAAGAACGTC
AACTCCATTCGCTTCATCGGCCAGGCGATCGAATACGAAGCCCGCCGCCAGATCGGCATC
CTCGAAGACGGCGGCTCGATCGACCAGGAAACGCGCCTGTTCGACCCGAACAAGGGCGAG
ACCCGCTCGATGCGCTCCAAGGAAGACGCGCATGACTACCGCTATTTCCCGGATCCGGAC
CTGCTGCCGCTCGAGTTCGATGATGTCTTCATCGAGGAGCTGAAGGCGCATCTGCCGGAA
CTGCCCGACGACAAGAAGGAGCGTTTCGTTCGCGATCTCGGTCTGTCGATCTACGATGCC
TCCGTGCTGGTTTCGGAAAAGGCGATTGCCGATTACTTCGAAGCCGTGGCCGCTGGCCGC
GACGGCAAGATTGCTGCCAACTGGGTCATCAACGACCTGCTCGGTGCCTTGAACAAAGCC
GGCAAAGCCATTGAAGAGACTCCGGTTTCGCCCGCCCAGCTCGGCGGCATTCTCGACCTG
ATCAAGTCGGAAGTCATTTCCGGCAAGATCGCCAAGGACCTGTTCGAAATCATCTGGACC
GAAGGCGGCGATCCGGCTGAACTGGTTGAAAGCCGCGGCATGAAGCAGGTCACGGATACA
GGCGCTATCGAAAAGGCCGTTGACGAGATCATTGCTGCAAACCCGGATCAGGTCGCCAAG
GTTCAGGCCAAGCCGTCGCTCGCCGGCTGGTTCGTCGGCCAGGTGATGAAGTCGACCGGC
GGCAAGGCCAACCCGCAGGCCGTACAGGCGCTGGTCAAGGCCAAGCTCGGCATCGAGGAA
TGAGTAGTTCCAGGAAAAGTGTGAAGCTGTTTTCCGTCCGGAATTGCGATTGAAAGGCCC
AAAACATGTTCTTCGTCCGCACAGCATCGGAGCGCGATCTTGCCAAGGTGAGTGCGCTTC
TCGGCGAGACATGGCACGCGACCTATGATGCCCTCTACGGCGCTGACAAGGTCGCGGAAT
TGACGGCGAAATGGCATTCGGTTGCAGCGCTGAAGGTTCGGCTCGCCCGCAAGAATGCCG
AGTTCGTGGTGGCGGACAATGGCAAGGACATCGGCGGCATGGGCTATGCCGCCATGTCGG
AAACCCTCAAGAAGGGCGCCATTCTGCATCAGCTTTATGTTCTGCCGAAATTCCAGCGTC
AGGGCATCGGCCGCGACATGTTCGCCGAACTCGAGACCTGCTTTCCCGATGCGGAATTCA
TGCAGCTCGAGGTCGAGCCGCAGAACCACGCAGCTCTCTCGTTCTATGAAGCGCACGGCT
TCGTGAAAATTGGCGAAACCGCCAATTGCGGCGATGGCCGGTCGGGTATTCCCGCGATCA
TTATGGAAAAGCCGCTTGAGAGCTGACATGCGGCTTTTTGCCCGCTCTCTCGCGCGGCCA
TGGGCTGGAATCACTGGACAACCGATTGCCTGCGCGGCATAAGCGGATAGTATTTTCATA
ACCGGCGGCCCTGTAGTGGGCGCGGTCAAGGACGGACATCATGAAGTCTCTGCTGCAGAT
TTTTACCTGGTGGAATGGACAGACAATCGGCACCCGCTTTCATACCTGGCGCTTCGGCAA
GAGGGTGGGCGAAGATGCGGCCGGCAATGTCTACTATCAGGGCGGCAAGGACTCTGAGGG
CCGCACCCGCCGCTGGGTCATCTATAACGGTTATGCCGACGCCTCTGCCATTCCTCCGGG
CTGGCACGGCTGGATGCATCACCGCACCGACGTTTCGCCAGCCGATGAAACCTACAAGGC
GCGTGAGTGGCAGAAGCCGCACCAGCCAAACGGCACCGGCTCAGCCCAGGCCTACCGGCC
GCCCGGCTCGATCAACGCAACCGGCGAGCGTCCGCGCGTCACCGGCGACTATGATGCCTG
GACGCCACGCTCCTGAACCGGATTTGCAAACAGTTTCCTCGGGATTGTTGATTGCACCGC
AGGCACCATGCCTCGGCCACATTTGATGTTTAGCGCCTGATAGTCGGCACTTTGGCCGGG
GATCGCGCGGGAGACGGGCGTTAGAATGGTAGTTTCAAGTCAGCGAATTCTAAAGCGCCG
GATCTTTGCGGCAGCCTCGCTGTTCGCGATTGCCAGCACCGCCGTACTTTCGTTGACGGC
GGCCGCCGACGCGGCCCGGATCACCAATCCGGTTGCGGTCTTCTCCGGCATCGACAAGAT
CACAGGCCGCATCACCACCTTCGACGTCTATATCGGCGAAACCGTCCAGTTCGGCGCTCT
ACAGGTGACGCCGCGCGTCTGTTACAGCCGCGACGATACCGAAGCGCCGAAGACCGACAC
GTTCGTCGAAGTCGACGAGATCACGCTCGACCGCAAGATCCGCCGCATCTTCACCGGCTG
GATGTTTGCCGATAGCCCCGGCCTGAATGCTGTCGAGCATCCGGTCTATGACGTCTGGCT
GAACAGCTGCAAGGCAAAGTCCGACCTGCCGCCGCCGGATTCCGCAGCCAAGCAATAATC
AGTTCCCGATTTTCAGAACTTCAGATGCGGCGTGGCGATGGCGCGGGCTAGCATTTTTTC
ATAGCGCGCTTTCGGCACGTCGATGGCGCCGAAATTTTTCAGATGTTCGGTGGTGAACTG
GGTGTCGAGCAGGACAAAGCCCTGTTTGCGCAGGCGCTGCACCAGATGTACGAGGCAGAT
CTTCGAGGCATCCGTGCGGCGTGAAAACATGCTTTCGCCGAAGAAGGCCGAGCCAAGCGA
GACGCCGTAGAGGCCGCCGACCAGTTCATCACCCTCCCAGGCTTCGACGCAATGTGCGTG
GCCCATGCTGTGTAGCGTCGCATAGAGCGAGCGGATCTTGGCATTGATCCAGGTGGTCGG
ACGGTCCGGGGCAGGGGCGGCGCATCCCTCCATGACCTGTTCGAAGGCCGTGTCGTAGCG
GATGTCGAAAGGCGCACGCCGGATCGTCTTCGCCAGGCTTTTGGAAACATGGAAATCGTC
GAGCGGGATAATGCCCCGCAATTCGGGCTCGACCCAGAACAGCTCGGGATCGTCAGCGCT
GTCGGCCATCGGGAACAGCCCGATGGAATAGGCCCGCAACAGCAAATCCGGTGTAATGTC
CGGCTGCCTGCTGCGGGTCCCTTTCATTCAAAACCTCATTCGGCCGTCTTGGCCAGATAG
TTTTCCAGCCAATGGATGTCGTAGTCGCCGTTGGCGATGTCCTGATTGTTGATCAGGTCC
TGGAACAGAGGCAAGGTCGTCTTGATACCGTCGATAACGAATTCATCGAGCACGCGGCGC
AGGCGCATCATGCATTCGACGCGGGTGCGTCCATGCACGATCAGCTTGCCGATCAGGCTG
TCGTAGTAGGGCGGGATCTTGTAGCCCTGATAGACGCCTGAATCGACGCGAACGCCGAGA
CCACCGGGCGCATGGAAATGCGTGATCGTGCCGGGGGACGGCACGAAGGTGCGCGGATCC
TCGGCATTGATGCGGCATTCGATGGCATGGCCGGAAAAGACGATCTCGTCCTGCGTCACC
GAGAGACCACCGCCGGAAGCGACGCGGATCTGCTCGTGCACCAGGTCGATGCCGGTAATG
GCTTCGGTGATCGGGTGCTCGACCTGCAGGCGGGTGTTCATCTCGATGAAGAAGAACTCG
CCGTTTTCGTACAGGAATTCGATCGTGCCGGCGCCGCGGTACTTCAGCTTGCGCATGGCA
TCGGCGCAGATTTCGCCGATCTTCATCCGTTGCTCGACATTGAGGGCGGGGGAATTGGCT
TCTTCCCAGACCTTCTGGTGGCGCCGCTGCAAAGAGCAATCGCGTTCGCCGAGATGAATG
GCATTGCCTTCACCGTCGCCGACGACCTGGACTTCGATATGGCGCGGCTTGCCGAGATAC
TTTTCCATGTAGACGGCATCGTTGCCGAAGGCGGCGAGCGCCTCGGAACGGGCAGTGGAC
ACCGCCTCGGAGAGTTCCTCCTCGTTCTTTGCCACCTTCATGCCGCGTCCGCCGCCACCG
GCGGTGGCCTTGATCAGCACGGGGAAGCCGATTTCGCGGGCGATCTCCAGCGCGTTTTCC
GGCTTCACTTCGCCGGCAGAACCCGGAACAACCGGAATACCGAGCGACTTGGCCGTTTCC
TTGGCTGTGATCTTGTCACCCATGATGCGGATGTGATCGGCGGTCGGTCCGATGAAGGTA
ATGCCATGGGCGTCGAGGATATCGGCGAACTTGGCATTTTCGGACAGGAATCCGTAGCCC
GGATGCACGGCATCGGCGCCGGTGATCTCGCAGGCGGCAACGATCTGATGAATATTCAGA
TAGCTGTCACGCGAGGGCGGCGGGCCGATGCAGACGCTCTCGTCGGCAAGGCGCACATGC
ATCGCATTGGCGTCGGCGGTCGAATGAACAGCGACGGTGGCGATACCGAGTTCCTTGCAG
GCGCGCAGCACCCGAAGGGCGATTTCGCCGCGATTGGCAATGAGGATCTTTGAAATCATC
TGCGCGGCCTATTCGATGATGACAAGCGCTTCGCCGTACTCGACCGGTGCGCCGTCTTCA
ACGAGGATTTCGGTGACCTTGCCGGAGCGGGGCGCCGGGATCTGGTTCATCGTCTTCATG
GCTTCGATGATCAGGATGGTCTGGCCTTCCTTGACCGTGGCGCCGACTTCAACGAAGGGG
CGCGAGCCGGGAGCAGGCGAAAGGTAAGCCGTACCGACCATCGGGGCAGTCAGCGCGTTC
TTGGAGCTCCGTGCGGTTTCCGCGGCCGAAACAGCAGAAACGCCGGCGGTGGCGATCTGG
ACCGGTGCTGCGGCCGGAACCGGAGCGGACACGTATTGCGGCGTGCCAGCGCGCGAAACG
CGGATACGCAGGTCGTCCTGTTCCACTTCGATTTCGGTGAGATCGGTTTCGTTCAGGATG
TTGGCGAGATCGCGGATCAGCGACTGGTCGATACCGGGTTTCTTGTCAGCCATGGATATG
AGCCTCGTGTTCTTTTTATTTCGTGTGTTGTGTGAGTGTCTTTAGCGCATTGAGCGCAAG
AATGTAACTGTCGGCGCCAAAGCCGCAGATCACGCCTTTTGCGGCGGGGGCCAGCATCGA
TTTGTGCCGGAATTCCTCGCGGGCATGAACGTTGGAGAGGTGCACTTCGATGACCGGAAT
GCCGATCGCCTTTGCCGCATCGTGCAATGCGATCGATGTGTGGGTGTAGGCGCCGGCATT
GATGGCGATGCCCTGGGCCACGCCGCCTGCCTCATGGAACCAGTCGACGAGATCGCCTTC
ATGGTTGCTCTGTCGGCAGATCACCTCAAGGCCGAGCGTGTTGCCATGCGCGATGCACAT
CGCTTCGATGTCGGCCAGCGTTTGCCCCCCATAGATACCGGGCTCGCGTTTGCCGAGCGC
GTTGAGGTTGGGGCCGTTCAGCACGAAAATGGTCGATGGCATAAGGGATCAGGTCCGATA
ATCGAGCGCTACCTATAGACCGGCGGACTGCCAAGGAAAAGCCCTTTGGCCCCCCTCGGC
ATTTGTCCACAAGCCATAACACGCCGCATTGCCCAAAAACGAGGCTTAGCAGACGGTCTT
GCCGCAGGTACGGACGTTGGTGACTTTAGTTTCAATTTCTTCGGCACCGACGGCGCCATA
AACGGCTTCCTTGCCGACAACGTAGGATGGCGTGCCTGTGATGCCGAGATCGTTGGCGAG
CGTGTAGACTTCCTTGACGGCATCGTCCTGGGTGTTCTCGGCCATCTTCTTGCGCATGTC
GGCTTCGGAAACGCCAAGACCGGTGGCAACGGCCATCGCCGTCTCTTCATTGGCACGATC
CTCGCCACCGAGCAGGGCGCGATGGAAGTCACCGTACTTTTCCGGCGCGATTGCCCTGAA
AGCGGTGCTGACCTTGTGCGCGGCCATCGAATCCGGTCCGAGAATCGGCAGCTCCTTGAG
CACGAAACGGACGTTCTTGTCCTTTTCGAGAATGGTTTCCATGTCCGACAAAGCGCGTTT
GCAGTAGCCGCAATTATAGTCGTAGAACTCGACGATGGTCACGTCGCCATTCGGATTGCC
GAGCGTGATGTCGTAGGGTGACTGGAAAATCGCTTTTTCATTGTCGGTAATGGCGGCCTG
CGCCTGGGCCGACTGTTCGTCGGCCTGCTTCTGCTTCAGCGCCTTCTGGGCCTCCAGCAG
GATTTCCGGATTGGCGACGAGGTATTCCTTGATGAAATCGCCGATCTCCTGCTTCTGCTT
GGCATCCAACGCGTAGGCTGCCGGAGAGGTAGCTGCGCTCGCGGTCAAAAGGATGAGCGA
AGCGGCGATGATCTTGCGAGCGTTGAATGCCATGATGGTCCTCGTTGTCTTTCGTTGCTG
CAGTCTGTCGTTCAAGTGCTAAGGCCGCGTCAACAGGCTTGTTTGAAGGACAACAGAATA
TCGGCACCGACCATAGGGTGGCGCGGCGCCAAACGAAACCGCAAAATCGGCGGAAATGCG
GCGCTCGCGCACTTGTGAAGGCCTTTGCGATCAGGCACATGCCTGTCACGTCAAAAATAT
CGAGGATGTACCGTTGAAGCCTCTTTCCGTTCGCAGTTCCGTCGAACCGTTCCATGCCAT
GGACGTTCTGGCCGAAGCCACCAAGCGCCGCGAAGCCGGTTATCCGGTCATTTCCATGGC
GGTCGGACAGCCGAGCCATCCTGCACCGAAGGCGGCTCTGGAGGCCGCGCGAGCGGCGCT
CGGCCACGGCCGTCTCGGCTATACCGATGCACTCGGTACGTCGTCGTTGAGGACTGCGAT
CGCCCGGCACTATCGCACCCGCTACGGCGTCGATATCGACCCGCAGCGCGTCGCCGTGAC
GACGGGATCGTCGGCCGGCTTCAACCTGGCATTTCTGGCGCTGTTCGATCCCGGCGATTG
TGTTGCCATCGCCCGCCCCGGTTACCCCGCCTACCGCAACATTCTGGCAGCCCTCGGTCT
AACGGTCGTCGAGGTCGAGGCGGATGCCGAAAGCGGCTTCACGCTGACGCCGCAAAGCCT
CGAAGCTGCGGCGGCAAAAGCCGGCAAACGCCTGGACGGCGTTCTGCTTGCCAGCCCTGC
CAACCCGACGGGTACGGTGACCGGCAGGGCAGGGCTGAAGGCGCTCGCCGAGTATTGCCA
TGACAACGACATCGCCTTCATCTCGGACGAGATTTATCACGGCCTGACATTTGCCGGCGA
AGAGACGACGGCGCTTGCCGTTACCGATGAGGCCGTCATCATCAATTCGTTCTCGAAATA
CTATTGCATGACCGGCTGGCGGATCGGCTGGATGGTTTTGCCCGAATCCCAGGTTCGCGC
CTTCGAGCGGATCGCCCAGAGCCTCTATATCTCGCCGCCGGAACTGTCGCAGATATCAGC
GGAAGCAGCGCTTGGCAGCGAAGCGGAGCTTGACGTCTACAAGGCATCCTACGGCGCCAA
CCGCGATCTCCTGATGAAGCGCTTGCCCGAGATCGGCTTTACCATCGCCTCGCCGATGGA
CGGCGCATTCTATGCCTATGCCGATGTCAGCCGTTTCACCAATGACAGCATGGATTTTGC
CCGCAAGATGCTGGCAGAAATCAGTGTCGCGGCAACGCCGGGTCTCGATTTCGATCCGCT
CGAAGGCCACCGCACGATGCGGTTTTCCTATGCCGGGGCAGAGGCCGACATGGTAGCGGC
GATGGACCGCATCGCCCGCTGGCTGGCGTGATCCTGTAACGATTTCAGTTCCTTGCGAGG
CTTTCCGGAATCAGTCCGTCACGGCTGTGAATCAGATTGCGAAGGGAAGTGACGGCGTCC
TGCGCGTGCCTGATGCGCGCCCGGCGGACGCGCATTCATCCGAAGCTTGCCGTCATCCTC
AGCGGCAGAGACGAACCTTCTTGATCACAACATTGCCCTGATCGTCCGTCGTGCGGACCT
CCCTGACGACACAGACCGGTTCAAAGGCGGTGTCGTAGCTCCTGTAGTAAAAGTCATTGT
AGCGCTGGCGGCTCTCGCCGCCGGCCTGCGGCATTGCTGCAAGCGAAATCGTGGGCGTGG
CAACAAGTGCCGCTGCGACAATAAAACGTCGCATGATTGCCTCCTCCGGTTGGTGCTGGG
CGAGCCCATCTCGTCCGGCGGAGCATAATCTGCCGCAGCCTTGGTATTTTCACAGTTACT
TATGGAACAGGTCTCAAAATGAAAAAAACCGGCCAATCGCTTGGCCGGTTTTTCATATCT
CAGGTGTCAGATTCGGCTCAGAAGAAACCGCGCTTCTGCCACCAGCCGCCCTTCTTGGGC
TTTGCTGGATCAGCGTCGCCTTCGTCCTTCTTGACGGTGGACGACTTGACCACAGGCTCG
CTGGCAATCGTTTCGATATCGCGGTTGGCGCGCACCGGCTTTACCTCGTCGAGGGCAGCA
GCAGCCTTCTCGACGACCGGTTCCTCGGCGACGGCAACCTCTTCGGGCTTCGCCTCGACA
GCAGCCTGGGCATCCGCATCGGCGGTCGCGACAGGCGCTTCCTCAGCAACGGCTACGTCG
GCTGCGGCAACAGCCTTCTTGCGGCTGCGCTTCGGCTTGGCAGGTTTGGCTTCTACCTCG
GCTGGTGCTGCGGCGACGTCCTCGGCTGTAGTGGCAACGTCCGCCGCGACTGCAACAGGT
GCGTCCTCATTGCTCGGGGCGGCTTCCTCGCCGGCGGCTTCTGTACCAGCGGTTTCGCCG
TCAGCTGCCAGGTTTTCACCTTCTGCCTCGTCCGGACGATTGCGGCGGCCACCGCGCTTG
CCGCGACGGCGGCGCTTGCGCTTCTGGCGTTCTTCTTCGCTCAGACCTGCGTCCTGTGCA
TCGTCGCCATTAGCCTGCGCTGCGACGTCATCGGCCTCATCCTCGTCGCCATCCTCATCG
GAGGCATCTTCGGAACGTACACCGGCGTCAGTTCCCTGCTCGCCACCTGGGCGGCCACCA
CGCCGGCGCCGCCGGCGCTTGCGCTTGCGGTTGCCTTGTTCGTCACTCTGTTCGGCGGCG
GGTGCCCGTTCGCTGCGCTCGGCCCGCTCTGCGCGTTCCGGCTTGGCTTCGGCCACAACC
TCTTCTTCGTCTTCGATATCCTCTTCGATGACGATATCATCGTCTTCATCGATTTCCGGC
TCGAACTGGATGATCTGATCGATCTTGACCGGATTCTCCACGGCTTCGCCGCGATCGATG
GCAAAATGCTGGGCGCCGACATGGGCGTCCGCCTCGATGATGATCTGAACGCCGAAACGC
TCTTCATAATCGATGATCGTGCCGCGCTTATGGTTGAGCAGGTAGAGCGCGATATCCGGC
GTCGTGCGCACTGTGATGTTGTGCGTGGTGTTCTTCAGCAGGTACTCCTCGACGCCGCGC
AGGACATGCAGGGCAACGGAGGACTGCGAACGAACGTGGCCCGTGCCGTTGCAGTGCGAG
CAGACCTGCATCGTCGATTCGAGAACCGATGCGCGGATACGTTGGCGCGACATTTCGAGA
AGGCCGAAATGCGAGATACGGCCGACCTGGATGCGGGCGCGGTCGTTCTTCAGGTGATCC
TTGAGGCGCTTTTCAACCGAACGGTTGTTGCGCTTTTCTTCCATGTCGATGAAGTCGACG
ACCACGAGACCGGCGAGGTCGCGCAAGCGTAGCTGGCGGGCGACTTCTTCGGCGGCTTCG
AGGTTGGTCTGGAGGGCCGTGTCCTCGATCGAGTGTTCGCGGGTCGAACGGCCCGAGTTG
ACGTCGATCGCAACAAGCGCTTCGGTCTGGTTGATGATGATGTAGCCGCCGGACTTCAAC
GTCACCTGCGGCACCAGCATGCGATCGAGCTGGGCTTCGATGCCCGAGCGCGAGAAGATC
GGGTGCACGTCGCGGTAAGGCTGAACCACCTTGGCGTGGCTCGGCATCAGCATCTTCATG
AAGCCCTTGGCTTCCTTGTAGCCTTCCTCGCCGGCAACGATGATCTCGCTGATATCCTTG
TTGTAAAGGTCGCGGATCGAGCGCTTGATCAGTGAGCCTTCCTCATAGACGAGGCAGGGG
GCGGTCGACGACAAGGTCAACGTGCGAACATTTTCCCACAGGCGCATCAGGTATTCGAAG
TCGCGCTTGACTTCGACCTTGGTGCGGTTGGCGCCGGCGGTGCGCAGGATGACGCCCATG
CCCTGCGGCACGTCGAGTGCGCGGGCAATTTCCTTCAGACGCTTGCGGTCCGGCAGGTTG
GTGATCTTGCGGGAAATACCGCCGCCACGCGCCGTGTTCGGCATCAGAACCGAATAGCGG
CCGGCAAGCGACAGGTATGTGGTGAGGGCTGCGCCCTTGTTGCCGCGTTCTTCCTTGGCC
ACCTGCACGAGCAGGATCTGCCGGCGCTTGATGACTTCCTGGATGCGGTACTGCTTGCGC
GGGCGGCGGCTGACCTGCCGGTCCGGCACTTCTTCCATCGCGTCTTCGGCGCCGACGGAT
TCGATGACTTCCTTTTCTTCGTGATGACCATCGTCATCATCGTCGTCATCATTGTTGCGA
CGACCGCCGCGCGTGTCTTCGGAAATGCTGTCGGTATCGACCATGGCAGCCATCTCGCCG
CCGGAGCTTTCCTCGCCTTCAGCATCGGCTGTGGTCGCTTCGGCTTCCGCCTCTGCTGCG
GCAGCCTTCTTGGTGCGGCGCGGGCGCTTGGCCTTTGCCTTCGGCTTTTCTTCGGTCTCT
GCAGCCGCTTCCACCACCTCGATCGTCGTCTCGATAACCTCGGTGACGGTTTCTTCCGTC
GTCTCTACCGTTTCCTCTTCGGAATCGGGGCCGAGATCCGTGCCGGTCTCGACATGCTCG
ATGTCATCGTCGCGGCGCGCTTCTTCGGCTTCCTGCCGCAAAAGGGCCTGCCGGTCGGCG
AGCGGGATCTGGTAATAGTCGGGGTGGATTTCGGCGAAGGCCAGGAAGCCGTGGCGGTTG
CCGCCGTAATCGACGAAGGCCGCCTGCAGCGATGGCTCTACACGCGTCACTTTCGCGAGA
TAGATATTACCGCGGATTTGCTTCTTGTGTTCGGATTCGAAGTCGAATTCTTCTATGCGG
TTTCCGCGTACGACAACGACGCGCGTCTCTTCAGCGTGAGACGCATCGATAAGCATTTTC
TCTGCCATGTAAGTGGTGCTCCTCGGCGCACCCTGGAAACGGCAGGAAAATAGCGTCCCG
GAGGAGACTTTCCATACAGTTCAGGTTTTTCGCCGGATGTGAATGTTCCTGTATGGTTGG
GGAGATCGTCCAACAGCCAGACGGCAGCCGGAACTAGTCTGTTCCGGGGCCTGTTTACTT
CTGACCGATACTGCTGGGACAACGTTAATGACCAAACAAGAATGCCAATGTAGTAGGCCC
TGAAGGCCCGATGAATGTGCCCGGTCACGGGCCTGCGGTGATCGTCACCATAAACGCTCC
GGCCACCGCCGGAATTTCTCGATTCAGCATGCGAAGAAAAAGTGGAGCGACGGCGGATGA
AGCGCGACTGCTTGTCCGAGACATGATCTGCGTTGAAGCGGTTTTACCCGTCCCGATCAC
GCTCTGGCGCCAAGGCTTTAAAAACCCTTTGGCTGCCGGTCGTCGATTCTATCCCGTCAA
CACTTTCTCCCTGCAAGGCTTTTATGTTTTCTATGTCACAATGGCAAGGGAAAAGCCGAA
ACGGTCATAATATTGATTGATTCGCTTGTCGGGGTATGTAGTGCCGGAGTGCGGGTTTGC
CGCCGTTTTGACGTGCTGTAATCGCGTTGGAAGAGGGCAGGTGGCGCTCCTTGAAGACGG
AGAAAGCAAGGTTTGGTTAACCATATGGCGTCATGGATGCTACAGGCAGCAACGCGCCAG
ATGTACGGGCTATGTCCCGAAATGAGATGTCGCGACCAGATCGTCGGTGACGTTACCACC
GGGGGTCCGGCTGGCGTGTTTAACAAGGAAGAGCGGATTTGATCCTGTCTGCGACAATAC
GGCGGTGCCTGCTTGGCCTCCTGCTTCTTTCTGCGGCACCGTTAGCCCATGCCGCCGATG
CACCGTTGCTCGCTTACGCCGCCCGCATCGCCGGCGATGATGCCCGTACTCGGGTGGTGA
TCGATTTTGATCGCAAGCCGATATTCTTCGTCCACTATGTCGCCAATCCGCCGCGTGTCA
TCGTCGACCTGCCGGAAACTTCCTTCGGCCTGAAACCCGAGGACCTGCAGGCGCGGGGCC
TCTTCACCGAAATCCGCTATGGCGCCATGGGGCCGGGCAGCGCGCGCGTGGTGCTGACGG
CAAACAAACCCGTCGCGGTTACTGTTGCCGACGTGAAGGCTGACGAGGAAGGAAAAGGAT
TTCGCCTTGTTCTCGATGCGGAACAGGTGACCAAGGAGCGCTTCTCCAGCCTCATCGAAG
AGCAGAAGTGGACCGGCACTGTCGCTGCGGCCAAAACCGGCCGGCTGGTCGAGCCAGCGG
CTCCCGGGGCATTTGTGGTCGCCGTCGATGCAGGCCATGGCGGCATCGATACCGGCGCGA
TCGGCAGCGAGACCAAGATGGAGGAAAAGAGCGTGACGCTCGCCTTCGCCACGCAGCTTG
TCGAGACCCTGAATAAGGAGAACGGTGTCAAGGCGTTCCTGACCCGCGACAAGGATGAAT
TTCTGTCCTTGCCGGAGCGGGTGCAGATCGCGCGCCAGCACAGTGCCAACCTGTTCATCT
CCATTCATGCGGATACCTTGAGGCAGCGCGATATTCGCGGCGCCACCGTCTACACGATCT
CCGACAAGGCATCCGACCATCTGGCAGCCAACCTCGCCGCACGCGAAAACCTGTCGGACG
AGATCGCCGGTGTCACTTTCAAGAGCGAACCGGCTGAAGTCGCCGACATTCTGATCGATC
TGACACGCCGCGAAACGCAGGCATTCTCGGTCAACCTGGCACGCTCTGTCGTTTCCTCCT
TCGAGGGGCAGATCAACCTGATCAACAATCCCCACCGCCATGCCGGATTCCGCGTGCTGC
AGGCGCCGGATGTGCCGTCGATTCTGCTGGAACTGGGCTTTTTGTCCAACAAGGAGGATG
AAAAGCTCCTCGTTGATCCGGTCTGGCGCAGCAAGGTTGCCGATCTGCTGGCCGTTGCCG
TGCGAGGGTATCGCGGCGAGGCGATGGCAAACGGCGGCTGACCACGGTTTGGGCGGGGTT
CATCGGTTGCCACTCCGATAATTGGACTGGCAATAACGTCTCTTGTGATTTGTGTCGCCA
GAGTAACAGCGATATCGTTTTCAACGGGATGACCTATGTTTAATCTGCCGCAAGCCCTAT
TTTGCTCACAATCCGGTCGCTATCCGGGAATCTGAATTGCGTGGCGGGTGATCTGAAAGA
CGATCGCCGGTCGTAAACAAGCAGCGTGGGAAGCGCCGCCGGCCAACCGGAATGCGTTTC
ATTCGTTGTTAAATTCGTCGGCGTGATTGCATTCGGGCAAGGTGCGGGTTAGGCCCACCG
GCAACGTGTGCTCCGCATAGATAAACGACAACAAGATACCGGTACCTGGCTGATGATCAG
ACTGATTGGATACTTCTTCGGCATTGGCGCATTTCTGGTGCTCGGCGTAGCCGCGGCTGC
TGCCATCTATCTTGGGCACGTGACCAAGGACCTGCCAGATTATGAGGTTCTCAACAGCTA
CGCGCCGCCGGTAACGACGCGCGTCCACGCCGGCAATGGCGCGCTGATGGCCGAATATGC
CCGCGAGCGCCGCCTCTACCTGCCGATCCAGGCCATTCCCGATCGCGTCAAGGCGGCTTT
TATTTCGGCCGAAGACAAGAATTTCTACCAGCATCCGGGCGTCGACATCACCGGCCTTGG
CCGCGCCATCTTCGTCAACCTGCAGAATTTCGGCTCCGGCCGCCGTCCGGTCGGCGCCTC
GACGATCACGCAGCAGGTTGCCAAGAACTTCCTCCTCTCCGCCGACCAGACGATCGACCG
CAAGGTCAAGGAAGCGATCCTGTCATTTCGCATCGAGCAGGCCTACAGCAAGGACCGCAT
TCTCGAACTGTATCTCAACGAGATTTTCTTCGGGCTGAACTCCTACGGCATCGCCGGCGC
AGCACTCACCTATTTCGACAAGTCGGTGACGGAACTGACCATTGCCGAGACCGCCTATCT
GGCCGCGTTGCCGAAGGGGCCTTCCAACTACCACCCGTTCCGCCGTGAAAAGGCAGCTTT
GGAGCGCCGCGATTGGGTCATCGACCGCATGGTCGAGAACGGCTACGTCACCAAGAGCGA
CGGCGAGGAAGCCAAGAAGCAGCCTCTCGGCGTCAGCGTTCGGCGCGGCGGCTCGCATCT
GTTCGCGTCGGATTATTTCGCCGAGGAAGTGCGCCGCCAGATCATCCAGCGTTACGGCGA
CAATGCTCTTTATGAGGGCGGTCTGTCGGTTCGCACCTCGCTCGACCCGCGGCTTCAGGT
GGAAGCCCGCCGGGTCTTGCAGAATGCGCTTGTCTCCTATGACGAGCGCCGGGGGTTCCA
TGGCGCTCTGAAGACGATTGAAATCGGTGGAGATTGGGGTGAGCCGCTCGGCAAAGTCGA
AGCGCTCTCCGATGTGCCGGAATGGAAGCTCGCCGTCGTCCTGTCCGTTGACGATAACGG
AGCTGATATCGGTATCCAGCCGGAGAAGGATGGAGCCGGCAAGGTTGGCGCCGATCGCCT
GACCGGCCATATCACCGCAAAGAACATGCAATGGGCCTATCGTTCGTCCGTCGGTGATCG
CAAATCCGCGAAGTCGCCGGAAGGCGTCGTCGGTCCCGGCGATGTCGTCTATGTCGAAGC
GACCACCGAAACGGGCGAATATCGTCTGCGCCAGCCGCCGAAAGTGCAGGGCGGCCTCGT
CGCCATGGATCCGCATACTGGCCGTGTTCTGGCCATGGCGGGTGGTTTTTCCTACGGCCA
GTCCGAGTTCAACCGCGCAACGCAGGCCATGCGTCAGCCGGGATCGTCCTTCAAGCCCTT
CGTATACGCAGCGGCACTCGACAATGGCTATACACCCGCGTCCGTTATCCTCGACGCGCC
GTTCGAACTCGTTACCGGTGGTCAGGTCTGGCGTCCGGAAAACTATGGCGGCGGTTCGGC
AGGTCCCTCGACGCTGCGCCTCGGCATCGAAAAGTCGCGTAACCTGATGACGGTGCGGCT
TGCCAACGACATGGGCATGAACCTCGTTGCCGAATATGCCGAGCGCTTCGGCATCTATGA
CAAGATGCTGCCGGTTCTGGCCATGTCGCTCGGTTCGGGCGAAACAACCGTGCTGCGCAT
GGTGTCGGCCTATGCCGTGCTTGCCAATGGCGGCAAGCAGATCAAGCCATCGATGATCGA
CCGGATTCAGGATCGCTACGGCAAGACGATCTTCCGTCATGAGGAGCGCATCTGCGACAA
CTGCAATGCCGCCGATTGGGAAAATCAGGAAGAACCGGTCCTCACCGACAACAGAGAGCA
GGTTCTGGACCCGATGACGGCCTATCAGATTACCTCGATGATGGAAGGCGTGGTCACCCG
CGGTACGGCCGCCGGCAAGATCAAGCTCGATCGCCCGGTTGCCGGCAAGACCGGAACGAC
CAATGACGAAAAAGACGCCTGGTTCGTCGGTTATACGCCGGACATGGTCGCTGGCCTCTA
TCTCGGCTTCGACAGCCCGGCGCCGCTCGGTCGCGGCGCAACGGGTGGCGGTCTTGCGGC
TCCGGTGTTCAACGATTTCATGCAGGCGGCAACTCAGGGCACACGCCCGGGTAAGTTCGT
CGTGCCGGAAGGCATGAGCCTGATCCCTGTCAACCGCAAGACCGGCATGGCGGCGGCGGA
AGGCGATCCCGAGACGATCATCGAGGCGTTCAAGCCCGGAACCGGTCCTGCAGAAACCTT
CTCGGTCATCGGTGGGGCCGATCAATATATTCCGCCGGAAGAAATCCTGAAGGCATCGCC
GCAGGCAAACGACGCGATCAATCGCGGCTCCAGCGGCCTGTTCTAACTCCACCCGTCCCA
TTTGCTGACGCCTGCCGGTCTTTACACAAGCGGCAGGCGTCGCTATTCACGGCGCACATT
CCATACGAACGCAAGAAGCGGAACCATGCGGACTGAAATCGAAAATATTGTCGACGAAAT
CAAGCAGGCCATAAGCCTGCTGAGGAGGCATCTTTGACTGGGATCAGGCGGTAAGGCGAC
TGGACTGGTTGAACAACAAGTCGGAGGATCCGAACCTCTGGAACGATGCGGCCGAAGCGC
AGAAGCTGATGCGTGAACGCCAGCAACTGGACGACGGCATCAACAGCGTGCGCGCTTTCG
AGCGGCAGATGCAGGACGCCATCGATCTCATCGAACTCGGTGAGGAAGAGGGCGATGCCG
ACATCATCAAGGAAGCCGAAGACTCTCTGCGCGTGCTGCGCACGGAAGCGGCACGCCGCC
AGGTGGAAGCGATGCTGTCAGGCGAAGCCGATAGCAATGATACCTATCTCGAGGTACACT
CCGGCGCCGGTGGTACCGAGAGCCAGGACTGGGCGAACATTCTGCTGCGCATGTACACCC
GCTGGGCCGAGCGCCAGGGCTACAAGGTCGAGCTTCTCGAAGTCCATGACGGCGAAGAAG
CCGGCATCAAGTCGGCGACGCTGCTGGTCAAGGGACACAATGCCTATGGCTGGCTGAAGA
CCGAATCGGGCGTTCACCGCCTGGTCCGCATCTCGCCGTTCGACAGCAATGCCCGCCGTC
ACACCTCGTTCTCGTCGATCTGGGTCTATCCGGTCATCGACGATTCGATCCAGATCGATA
TCAACGAAAGCGATTGCCGCATTGATACCTACCGTTCGTCAGGCGCCGGCGGCCAGCACG
TCAACACCACCGACTCGGCAGTGCGCATCACGCATATGCCGTCCGGCATCGTGGTGCAGT
GCCAGCAGGAACGCTCGCAGCACAAGAACAAGGCCAAGGCCTGGGACATGCTGCGCGCCC
GTCTCTACGAAGCCGAACTGAAGAAGCGCGAAGACGCGGCCAATGCCGAAGCAGCTTCTA
AGAGTGATATCGGCTGGGGCCACCAGATCCGGTCCTACGTTCTGCAGCCCTATCAGCTGG
TCAAGGACCTGCGCACCGGCGTAGCCAGCACCGCGCCTGACGACGTGCTTGACGGCGACC
TGAACGAGTTCATGGAAGCAGCGCTCGCCCACCGCGTCAACGGTGGTGCCGATGCCGTAG
TCGACGATCTGGCGTAAGCCGGGTCTCACACTTTTGACAATTGCAAAAGCCGGGCGTGTC
TATCGCCCGGCTTTTCTTTTGATCGGTGTTGTCGGTCAGTTGGTTTCGCGCTCGACTTTG
ATGTCGCCGATATCGTCGATCAGCACCGTCCAGGTCTCCGGCTCGCCCGCCGTGGGATCG
GTCTTCAGATAAATCGTTGCGAACAGGCCGGGCTGGCTTGCAACACCGTCGGATGTTTCG
GGCCTGATATCGGTGACATAGGCCTTCATTGCGGAGAACTCCTCGAGTTCGGCCGACGAA
ATGACTTTCGGACCTGCGGCATCCAGGGCGACCTGCTGCAGGAAGATATGCGTGTTCCCC
TCGGGCTGGCGCACGGCCACCAGCTTGTAATATCCGCGCTGGGCAGGCGTCGATGACTGC
GTGGCCGGCTGGTTTCCGGTTGTCTTTGCACTATTGGGATCAAGCACGCTCAGCGGGTCG
CCGCTTTCCTCCCAGTATCCGGTACTTGTGACGAAGATGATGTTGGTGGGCATCAGAACC
GTGTCATCGGCGAGAGCCGGCGAGCCGGCTGCGAATTTCAGTGCCAGGCAGCAGACTGCC
AAGTGCCGGGCCATACGCAGGACTGTCCGCCGGCAATTGCCAGAGACGGTCGCTCGCGAA
AGCTTCCCGCCCGCAGGCAAACGCACACCGGTTGCGCTGTCATATCGTGTCTGGAGCATG
GTTTTCGCCCTGGGTACTCTGACTGGAAAAGCCGGATGCTCTGGTGCCTGCACCCTTGCG
GGCACCGAGGCACACCGAATTCTGGCACAAGTTTCAGCCGAAATCGATTCCCGTTGAGGA
TTTTATCGGAAAGTACACGGCCGGACGCTGGTCTCAATTCGAGAACTGCTCGGCAAGAAT
GCGGTCCGACCAGGAATAGTCGGGATCCGAAAGGATGTGTGCCGTCGTATTTTCCGATTC
GGCGATCCGCACTTTGACCACCGACTTGACCTCGACATGATCGGCGACCGCGTTGACCGG
GCGTTTGTCGGGTTCGAGAATGGCGATATCGACAGTCACTTTGTTGGGCAGCAGCGCGCC
GCGCCAGCGTCGTGGCCGGAAGGGGCTGACCGGCGTCAGGGCCAGAAGCGGAGCCTCAAG
CGGCAGGATCGGGCCATGGGCGGAGAGATTGTAGGCCGTCGAGCCAGCCGGTGTGGAGAG
CAGGACGCCATCGCAGATCAGCTCCTCAAGGCGCACCCGGTCGTCGACGACGACTCTCAG
CTTGGCTGCCTGATAGGACTGGCGAAACAGATAGACCTCGTTGATCGCAAGCGCCTTGAA
GCTGTTTCCATCCGCATCGACGGTCTGCATTTCCAGCGGCCGGAACGTATTCTCGACGGC
CTCAGCCAGACGCTTGTGCAGGTCTTCGGTGCTGTAACGGTTCATCAGAAAGCCGATCGA
GCCGCGGTTCATGCCATAGACGAGCTTGCCGGAATTCATTGTCCTGTGCAGCGTGTGCAG
CATGAAACCATCGCCGCCGAGCGCCACGATCACGTCTGCTTCGGCCGGATCTTCCTGGCC
GTAGAGAGCGATCAATTCTTCCGCCGCCGCCTGTGCTTCGTCGGTGGCTGAAGCGGCAAA
GGCGATGGTTTTGAAGGTGCGAGCCATAAAATGCCTGTCTGTTTTATGAAATGGGCCGCC
CCATGCGAAAGGCCCCAAATATGGTCCATCTGGAAGTCCGACAGAAGGCGTCGCTGCTCA
GAATACAGACGGTATCATGCACAAAAGAACATCGTGGGGAAGGGAAGATTGAGGCTTCAT
TCCCGCCAATGGTCCGCGACCCACTGCGTCGGAAGGATATATTGGCGCAGGTATCGGAAT
GGCGCCTTTCCCTTTCGCCGGGTGGGGTCAAACACGCCGAAAATGTGATCGAGAGGCGTC
GTTGCGCGCCCCTTCAGACCGAACTGCCCGTCAATCGCATGCTGCGGGAAAAAGTTGCGT
GGGAACAGGATAACCCTGGCATCCGAGGGAAGGCGGGGGGCCAGGAAATAGTTCAGCGGG
ATCGGCCAGCGGCAATCCTGTTTGAAATGCAGAACCCAGCGGCGAGGAAAAAACTTGACG
CCACCCGGAGCATTGCGGGTGACAAACCGCTGCTCAAATTCATATTTGTCAGCCACACCC
TGCGGGTCGGCGCGGAACTTTTCCAGCAACGGAACAAGCTTGCCGACTGGAAACCGGAAC
AGCGACGTCTGGCCGAGCCGTTCGAATGGCGTGGTCTGATTCTGGGCGATCATCACGTCA
TCCGGTCCCCCTGCTTCGAAGAAAGCATCCAGAGAGCCGACGATGACGAGATCGAGGTCG
AGGAACAGGACCGGGCCAGTCAGGTTTCCCAGTTTCGGTCCCCACAGACGCGCCTTCGGC
CAGATGCCCTTGGTGTTGACCGGCATCTTTTCGATGTCGAGCGGCGGCAAGTCCTCCAGG
TGAATTTCCGACCGCAACCCATCCCGATTGTCGGTGAAACAAGTGAAGGTGAAGGGTGGC
GTGATGTTGCGGGCCACCATCGCGTAGAGCCGATTGATGAACGGCGCGCCGTATTTCGTG
CCCCAGTTGATGCAAATTATCTGCTTCACGCCGCCGCTTGCAGCCAGAACGTCCGCCGTC
ATGTTGTCATTCCTCGTTTCGCGCCGATATAAAGGACTTATCGTGCCGGCGTTCAAGCCC
GTTCCAACAACATATCGACTGCATATAGGCCTATGGGGTTGCGATTCTAAGGGCGGGATT
CCCAATCTGGTCGCTGCGTCAACTTACGGGGAGAAATCACCGATAAGTTCGCCAAAATGC
CGTGTAAATGAGGATTTCGTTGAGGAAAAGAATGGTGCCCCCACCAGGACTCGAACCCGG
GACCCCCTGATTACAAATCATGGTCGACCGCCTGTGATATAAGGGTTCAGAGCTTCCATG
TTGCATCCATGTCGCGTCAAGCTAGAACGAAGTCGGCCGCAGCAGCAAGTTCAGAGCCGT
CATCATCCCGTGGAAAAAGGTGTCCGTAGGTGTCCATTGTCATCGCAATTGTCGAATGGC
CCATGCGTTCCTGCACCAATTTTGGCGGCAAACCAAGCCCTCCGTCCTCCCGGCGATTGA
TGCACCAAGAGGCGAACCAATGCCGCAGGCAATGCAGGCCCGAGTATTTGGAGGCCAGCA
ACGGCTTTCCCTCTTTGTCCAGTTCGCCGGTCTCGACCGCGACGCCGGCGGCCACCCAGG
TCGGATGAAGGCCGCGACGCAGAACGTTGTTTAGTTGTTCGACCTTCCCAGAGCCGTTCG
GAAACACGAGGTCGTGCACCATGATCTTTTCCCCGGCATCATCCGTCTTTCCGCTGTCCC
GCTTGGGGCAGGCCAGTTTCCATTCGCGTAGCGCGTTGATCACAAGCGGCGGGGCAGGGA
CAGTCCGTTCTCCGGATATTGACTTAGGCTGGCCGATGTCATTGAACCGATCGGCCCGCT
GATGAACCCGGATCAGGCGCCTTTCAATATCCACATCTTTCCATCGAAGCCCCCGCAGCT
CGGAGGCGCGAAGGCCGCAGAAGGTCGCGGTCATGATGAGAGGGCGCCAGCGGCTCCCGG
CAGCGGCTAGGAGCGCTTTCACTTCATCGCGTGTTGGAATGTCTACTCCGACTTTCAGGC
GGCCCTTCTGGCGCTTCTCCTGACGGTCTGCCTTGTTGCCCCTCCGAGACTTCATCTCAC
GAGCGGCATTACGCACGACCAGACCGCGCTCCTGCGCATCTACCAGGAGGGTGCCCAGCG
AAGTCAGAACGCGCTTGGTCATAGATGCGGACCGGCCGGCCAACCGCAGTTCATCTTCGA
ACGATCGGAGACGGGCAGTCGTCAAGGTATTTAAGCGAAGAGCGCCGATGAAGGGAATAA
TGTGCAAGCGAAGGGTCCGCTCGTAATCCTCGATCGACGAGCGTTCCAGCCCGGCGGCCT
TTGTTGACGCAATCCAAAGCTTGCTTGCCGCCTCGACTGTCACGGTCTCCCGATCTGCCA
CGTGTGTTCCCTCACGAACCTCGACTGAGGCAGTGGCGGAAAACTGGTCCGCCTCTTTCT
TCTTCGCGAAAGTCTTCAGCCGACGCTTGCCGGTGGTATCGATGTAATCGACGACCCAGG
CGGATTTCTCGACGCCTTTTGGTGTAGTCCATTCGCGCTTGCGGACTGACATGCTCATTT
TTCTCGTTTTTTGAGGAGTGCGTCAGCCCGAGCTATAGCTTTGTTAGTTTCTGCAATCTC
ATTCCGTGCTTCTTTGAGACGATCCGCAGTATTTATCGAGGCGGACTCAATTCTCTTTGC
GAGCTTAATGACATCCGCGGTTGGGGGGCCATCAAGATGCAATATGAGGCTCGCTAGCGA
TCTGAGCGTTCCAACATAGTGGGCAGCTTGTACTTTCGCCGCATTTAGGAGGTCGCGATA
GCCATGAGCGACATCTGCTGAATTTTCATAAAGTTGCTGCATCTTGATGAACGCCTGACG
TTCTTCCTCGAGTTCGGCCTTTAAGCGGGCAATTTCGCTCTCCGGCTTCCTCTCCTTCTC
CTTCAAGTGTCGCAACTCGCCGTCTCGGGCGTGAACCAAATGGAGAAGTTTTTCTCGCTC
CTCCTTCGCTCGGTCAAACGACCAATCTAAGCGTTCGACAATTTCTCCATTCATGGACCG
TGAACGGTCCTCGGCTGAAGCTAGGAGTTTGTCGCGCAAGCTCGCTGGCAGCCTCAGTGT
AATTCGAACTTCGTCTTCCGACATCCTGGCCCCTCACCACGCAGGCCGGTTCTATAGCAC
CATTTTGATGTCATGTCTTGACACCAAAGTGGTGCGACACTAATGTGGTGTCATTAACGT
TAACGGAGTACGAAATGATGACAAGCACGCACATTGAAATGGATCTTCTCTGGGAGGTTG
GAGAGATTGCGAAAGTTATTGGACGAACCCCTCGACAAACATTCCACATGCTCAAAATGG
GACAGCTACCTGCCAAGAAAGTTGGCGGCCGTTGGGTCGCCGAGCGAAGCAAACTCATCG
CTTTCTTCAAGAGCGAAGCCGCATGATTCCCGAAACGAAAAAGCCCGGCCAGTGCGCCAA
CACTGCCGAGCCATGGTTCCATCAATCCTCAGAGGATATGAAAATGAACAAGAAAACAAA
TAGCACCGCTGCCGCCGGAAATCCAGTGCTGAGCCGTCGTATGACGCTCGGCCTCTTTGC
CGCTGTCGCACTTCCCGCAGCAGAGGTTTCGGCCCGGGTCATTGCCAGGGCGGAGCCGCT
TCAAGAGCGGCGTACTCGTCTGATTGCCGAGCTCAATGAAGTTCTGTCCGAAGAAACCGG
CATGTCGTGGAAAATCTATGACTCCCCAAAGAACGGCGTTCTCACGTTCATGGATGTAGG
AGAGCGCTTCGAAGGCAACAGAAAACCGAAGAACCTGAGCGAGGCCGGTTATGAAGTGAG
CTGGCGCCTGTTTAAGGAGGTCTTGTGATGGCTGAATTCTCCCGCCGAAAGGCTCTTGGC
CTGATGGCCGCCGCTACAATCCCATCAGTCGGTGTTGTGGCGATAGCGTCCGCACAGCCT
GCTGAAAAGCCTTTTGATTTGCAAACCTGGCTCGACGCTGCGGAACCCAACTCGGTAGCG
CAGTACCATGCAGCACGCCTTGCAGAAGTCATGGAGACCATTGATTCCTCCCGGACTTGG
CGTTTCCACATCGATCACAAACACGGATTTGCGCTCGTCTGCGGCGACGCGCGTGAGGGG
TGCGTCCAATGACCGCTCAAGCATTGTTTGAAACTCGCCAGAACATCGAACGCGGAATTG
AGGTTCTCATCGCACTCCTCGACTTGATCGACGGAGACGAAAACCTAGAACCATATTTGG
CCGGCACTTATCCCGAAGCGGAAGACCGCGAGGAGGAGAACGAACACGCCGGCGACATCC
AGGACGACCCGCACGACGCCACGGAAGAAGGCAACGACGAGCCGTTTTTAGGCTGGGCTA
ACCCGCGATGTGGGACGCCCGACTTTGCGGAGGATTGGGCGAGCGCCGATAGTTGTAACA
CTTCCCGTCACCCCGACGAAAACCCGCTCCGGTTTGAGGGTGATGGCCATCGGCTGGGGC
GGAGGCTATTGCGTGAGACGCGTTCGCGGTTACTCCTCAATAGGAGGGCGATCTGATGAC
CGGTCTCCCGACGGCGGATCAACAGGAAGCTGCGTGGGTCGAATACATCGGCCTGAAGCG
AAGGACCGACGAGGCTTTCGAGCGGTTCAAGGAACTGTATCTGGCTGAAGATCACGCATC
GGGTCGGATAGTCGATCACCCGCGGCCCGACAACGTCAAAATCTTCCCTGTCCATCGGAC
TCGCGAGAGCCGTCTCATCTCGGGTGCCGCTTCCTGATGGCTCGTATCCGATCACTTCAC
CCCGGTCTAACGACCGACGAGACGTTCATGGAAATGTCGATCGCCGCGAAGGCGGCATGG
CCATTGCTATGGACCGAATGCGACGACCAGGGCGTCTTCGAATGGAAGCCCGTTGTCCTC
AAGGCCCGGTTGCTGCCGGCCGACAACATCGATTTCGGGGACGTTTTGGCGGAATATCTC
CGGCTCGGTGCCGTCGTGACCTACCAGATAGAAGGTAAGAGTTACGGAGCGGTTCGGAAC
TTCCAGAGGTTTCAACGGCCCAAAAAGCCGAACAAGGTCCATCCTATCCCTGATGAGTTC
CGCAAATTCGTGGGCACAACTCCATCCAGTTCCGTACCGGTACCGAACCAAGACGGAACC
GGTACGGAAAAGTCTCCGCAGATGAAGGAGGAAGGAGGAAGGAGGGAGGATGAAGGAGGT
AAAGAAGATAACGACGTTGTCGTTACCCCGCCTTCGACGTCCGGCCCTCATGCCTTCGAG
GCGAACTTCATCCGGTTGACCGAATCCGATCTGGCCAAGTGGAGGCAAGCTTTTCCGCAC
TTGGGGCTTGAGGCTGAGCTGTGGGCTCTCGACGAGTGGGCCGGCAGCAAAGGCAAGAAA
TGGTTCGTCGCCGTGAGCGGAGCCTTGGCGAAAAAAGAGCGGGAGGCCGTGGATCGCGCT
AGCGCAGCCAAGGTCAACCGGGAGGCGGGAGGCGGGGCCAGAGCGCGCCGTGACGGCCGA
ATATGAAATCACCCGACCAGATCCTGTCGGCCCACGGAATACGCCTCAGACGCGTTGTGG
CCGGAAACCAGAAAACGACCTGCCCAGAGTGTTCGCCGGGCCGGAAAAACAAACGGGAGC
CCTGTCTCTCGGTGCAGATCGGGACGGATGGCGTCCGCTTCAACTGCCATCATTGCGGAT
TTCACGGCGGAGATTTTTATGACGAACGTTCTGGGACCATACGGGATCAAGGCCTTCCAA
AACCGGCAGGTCGATCCGGAAATAGCCGTTCTTTCCGGCGCCTATACGGGTAGATCGGTA
ACCAACGCCGACGGCGAAACATCCGTTGAACCCGACCCGGCCGGCAACATCGTCGTTTTC
CCGTTCATCGACGGCGGCAAGCCTGTCGGCGAGAAGTACCGGGCGCCGGGCAAGAAGTTC
TGGCAGCGCAAGGGTGGTCGCAAAACGTTCTGGAACGCCGACTGCATGGATGATCCGGCA
CTGGAGGACGGCCGGAAGGCGTTGGTCATCACGGAAGGCGAAATAGACGGCCTGACGTCG
ATCGACTGCGGGTTTCACTGCACGGTCTCGGTGCCGGACGGCGCGCCACCGGTTCGTGAC
GGTGAGGATCCGGAGAACCTCGACGAGGTCAATCCTGATGACGATCGGCATGGCAAGTTT
GAGTACGTCTACAACAACCGCGACCGGATCAAACGGATCAAGCGCTTCGTCCTGGCGGTC
GACTGCGATGGTCCGGGCCGGCGTCTGGCTGCAGAATTGGTCAGGCGCCTCGGTGCCGCT
CGCTGCGCTTTCGTCGTCTACCCGGAAGGCTGCAAGGACCTGAACGACGTTCGCATGCAG
CTCGGTCCCGACGCTGTTGTTCGTGTTATCAACGGTGCAAAGCCATACCCCGTTAAAGGC
GTCTATCAGCTCTCGGATTACCCCGAGGTCGATGAGCCGAAAGCCTACTCTACGGGCTGG
CCCTGCATGGATGATTTCATTCGCGTCTGGCTCGGCGAGCTCCTGGTGGTGACCGGCATT
CCCGGGCATGGCAAATCGACGTGGACGATGAACCTTTGCGTCAATCTGGCAAGGGCTCAC
GGCTGGCGGATCGCCGTTGCCTCATTCGAAATCCCGACGGTGCCGGCGCTACGCTACAAG
CTTCGGCTCGCAGTCTCCGGGCTGGCTTCGAAGGACTGGAGCCGTCACGCCGTTAGCGCA
GCAGACCAGTTCATCCAAGACCATTTCGTTTTCATCGACGCCGACCCGAGCGGAGACGAC
GACGATGACATGACGCTGGAATGGCTGCTGGAGAAGGCAGCCGACGCTGTCATGCGCCAC
GGCATCAAGGTTCTGGTTATCGACCCCTGGAACGAGGTTGAGCACGCGCGGCCGAAGCAC
GAGAGTGAGACTCAGTACGTCAACCGTGCCCTTCGCCAGATTAGGCGTTTCGCGCTCAAG
CACCAGGTCCTGGCTATCGTTCTGGCGCATCCGACCAAGGATGTGGGGAAGGGCGGCGAG
GCCCGCACACCGACGCTCTACGATATCGAGGGATCGGCGGCTTGGTACAACAAGCCAGAT
CATGGGATCGTCATCGATGTACCCGATCCAGACCTGAAGGAAACCGTCGTCTGGATCAAA
AAAGCCCGCTTCTCCTGGTCCGGTCGCAAGGGCGAGGTGACGCTCGAATACCTCCCTGAA
ACCGAAGGTTACCGGTCGCTGTGCGGCATTGCACCCCTTTGGCCTGCCGCGACGGGCAGG
AGTGCCACCCAATGATTGATCATCTCCCCGAAGACGTTCAGCGCCGGATGATGGAAAAGC
TTCTGGGCAAGGACAATGTGGCCCGGCTCGAAAATCAGAAGACAGGCCGAAAATTCCGCC
CAACCGCCGTCATCGTCACCTTTGAATTCTACCGCATGCACGACGGCGCCTATCACAACT
GGCGCATCAACCGCATTGAGAACGGCAGGCAGGAAGTTCACCTTCAACGCCTGGAGGAGG
CCGAATGCCGAAGCGAGGTCATCGCGCTCCGTTCCAAGGGCTTCACGGTTCGGGAGCTGA
CAATCGGCCTTCCACGGGCTTACGCCAACAGGACGTCGCCAAAGGGCCGGATCGATGTTG
GCAATCGCAAGAAAATCATGGACGAGCTGAAGGATTTCAAGCTTTGAGCAGACAAGCACA
GAAGGCAAAGCCAACCACGCCAGGCTGCGATGGAACAAAGATCAGCAAGGTCAACATCAA
GGTTTCAAGCAGCCGGACGACGCGCCAGTCGGTTCGATCGCTGCCAGGGACATTTGAGTG
GCGCTACGGTCGGGGCGGGAGCGGCGTCTACCTCTACCATGCAGGCACCCACTACGCGCG
GCTATGGGAGCGGGCAGGGATGGCTTCTGTCTCATCCCCAGACCTCGGCGGCAACATCGG
CGCCGGCTGGAAGGGCATTCCCGACAAGCGTCTTGATGCGATGGACGAGCTTAACCTTGC
CCTGCCGGTTCTCGGGATGTTGGTGAGTTCGCGACTGACAGACTACTGTGCATCGGGGCT
GACGGCTGCCCAGATCGGCATAAAGCACGGCATCGACAAGCGAGACGTTCCCGCTGTGCT
CGAGCAGGATCTCGTCGCCTGCGCAAAACATTTCCGGTTCGTTTGATTGTTTCGGACTCG
AAATGATGTTGACTTTCGACGCGAAACCCCGTCATATGTTTTCAACGTTGGAGGTGTGTC
CAGCAAAAGTAGGCGCACAAAAAAGATGCGGCCTTTTGTTTGCCTTCCATCAGGCGAGGC
AGTGCCGACCTCTACAAAATTTGAACATAGACGAACCAACAAGATTTCTGCATTCTGAGC
TTTCCACAGCGGAGGAAAGCATGGAAAGCAACGAGCAGCGGATTATGGCTCTAGTGAAAT
CTACGCCTGGACTGACCGAGGCCGAGATTGCAAATCGCTTGTTTGGCGGAAGGGGCTATC
AGCAGCGGGTGAATCAAGATTGCCGGCGGCTTCACCAAGGTGGAAAACTCATTCGCATAG
GCAAGGGCGGCCGGGGAGAGCCTTTCACTTATGATATTGCATAGCCGAGAGCGAGACGCC
AGGAGGCGGCAGCAGGCGGCATGAAGAATAATCGAAAGATCGCTCTTGGTATTGGCTTAA
GCGGCGCTGTGGTGATGATTGGTGGCGGGTTGTCGCAGAGCGCCTTTTTCGCCTTCGGCT
GTATGATGGTTTTCGTTTCGACATTGTTCTGGGATGCAGAGTAGTCGAGGAGATCAGAAA
GGCCGCACCATGGCAAAGGCGGCCGCTTCGCAGCGGTAGGTTTGACACCCTCCAGCGGGA
CCTTCCTGAGCCGAGAGCCTGACCTCTATGGCGCCCATGCCACGGCATGGCTCGGCAACC
ATTAACTTCCACTAAGTTCCACTAACCCATCAGCCACTCACCCGGGCGGGCTTTATTCCG
CTGCGATGCTGATGTCCAAGGACGGCGTTCAACGCCTCCATGAGGTTCTCGTAGCGGTAC
AGTATCTGCATTTTCTCGTCTCTGAGGCGTTGGAGAACTGCAATTTCAGCATAGGTTACA
TTGCTAGACATCGCTCTCAGGCGAATGTCTCCTTCAATGGCCGAGATATCGGATTGATAG
TTGGCGACGGCTCTGGCTACCTGCTGCTGGTGCGAGCGCAAGACAATGCTCATTAAAAAC
CCATCAATGCTGTTCGTGTTGCCGATTATAGCGGGAATTTTGGCTTGTGCTCATCGACTT
CTTCGAGCGGCGTTCGTCTATGCGGCAGAACACGCCTGGCAATCTCTGGCGTGTCCATCG
CGAGAGCTATGACAGCCACGGCTTGTCCCTCGAACCCGATCGAATGCGAACCTAACCCCC
GCAGTCCTGAAATGGAGAGCCGGAACTCTATCGGCCAAGAAAGTAGCTGATAGCTGCCAT
GGCGCTGAAAGTTATGACGGCCCATAAAACAAACTGAATAGCGTTGCGCTTCCAGTTAAA
TTTTAACGTCGGTCGCTTCGGTTGTTCGTCAATCATTTCTTTCTCTTCATCTTGGAGAGC
CGGGCTTAACCGCCCGGTTCGGTCCCTCTTAGTTGAGGGGGAAATAATATGTGCCGACCA
TGATGGCCGCCAAAGTGAGGATGGCCCAAAATAGGAAGACGCAGGTATTCACAATTGCCC
GCCCCACAAACCAACCGGCACGCCGTCGAGCGCTCGGGCGTGGGACATCTTGAAACATCG
ATCGGTCTGTTGGCTCGTTCATAATTTTTTTCAAGTTGTGCAAGCCGGGCTTTACCGCCC
GGTTTGCCGATGTCCCGCTGTGTCCTCTGATGAGGGTAGAGATCGAGACGTAGTCAAGGA
AAGTGCTCATCGATATGCTCGACCGACTGAGAGATCACGTTGTCGATGACAACGTGCGAC
AGAAGTCGCGGTCCGACAGCCCAGAGTTCGCGCATATGATCTGTGTTTTCGTGGCGCCGG
TGTGCCTCTTCGCTCGTGAACGCTTCGCCGAGCATTATGGTATCAGGTCGATCGGGCATG
GGTAGCAGTTCTATGTAGAGGCAATCCGGGTCGAGACGGCTCTTCTGCAAATGGTTTTGA
GCTGCCGCTAGGTATTCGTCTCGCTTGCCGGGTTTGGTGGTGAAGAACCCCACAATGATT
TTCATATCATCCCCTCCGAAGGTTAGCTTATGCCAGTCCTGAAAAACGCCCGGCATGACA
AGTTCGCTCAGGCTCTTGCCAAAGGCAACTAGCGTTCAGCTAACGGTGCCGAATACAACC
GGAGTTGCCGACTGCGATGAATCGCTATACCACCGCAGGTGCTATACTTTCAGCATTGGA
GACGGTTTTGGCAGATATTAAAGACTCGTTGCGAATAAAGTACGGTTTAAGAACCAATCC
GAGCGATGCACAGCTTAAGTGGTGGGAGGATCTAACCAGAGAAGCAATACGGGCCGGTCG
GAACGGCGAAACTGCCGGCCTCGATGCAGCCAGAACAGTGTTTCCTGATTTCCGAACTGT
CGTTTACGCTTCTGAAGCTGACACAATAGAGTCACTTCTACGCGAGGCTGGCAAGAAATG
ACGGACAGCGTCGGGCAATTGCTTGAAATACTAGACAACAAAGGGGTCATAGCATTTGGA
AGCTTTCTGCTCGGCGTGTTCACCACGCGTTTTAGTTTGACCAAGGCGGAACGCAAGAAG
GTCGAACAGGAAGCTTATCAGAACGCGATTGCGCATAGCAGCAGACGCGCAGAGCTCTCG
ACCGAATTCTCTAACGCAATAATTGCCTACTGCAATAAATCCAGCGACTTCACGCTTGAT
GATTTTGCTAGCATCTCCCGCAGTGGAGATCGCTACTTCAACGAACTTAGAATGATCGCT
GAAGCTATCATGGCTGGAAAAATTGACCCCGTGATGCGAGATCAAACGTTCGTGCCAGAC
ATTCGCAACGCTCTCGATAAGAACGTCCCTCTTTACTACGAGACGTTAGCAAAAATAGCG
AAGAAAATTGGCATCACCTACGATGGCAAGTTCGAGCAGCGAAACTACCAAAGCATGTTT
TCGGTCGTCGAAAAATATGGGCCGACATTACCCTCCCTCCATTGACCTAGAACGCTGATG
AAACTGTCTCGGCCGGATAGGCTCGTGGCCAATCGTCGCTCCGCCGCACAGCGTGGCTAT
GACTACCAGTGGCAGAAGGCAAGGGCGGCTTTCCTTGCCTTGCCAGGGAACCAGTTCTGC
GAACGGTGCAAAGTACGCGGCATCCTGAACGCTGGCCACCTCCGAATGGATGGATCACCA
CAGACCAACACCACGCGCATGCACCTCGTGGTCAACCACCGGGTAGCGCATAAGGGCGAT
CAGACGCTGTTCTGGGATCACACCAATTGGGAAGTCGCCTGTCCCGACCACCACGACATC
AGGATCCAGCAGGAAGAGAGCGGCAAGGTTCGAAGCGGGACCGACATCGACGGTCGACCG
CTTGATCCTGCCCATCCCTGGAACAAGTCTGCTACGGCGAACTAATCGTCCGTTGCATCC
GTGTCATCCTCGCCAAGACCGGCGCCCGCAGTTGTTTGGCGGTAGAGAGTCACTTCCTTC
CCGAATACGCCGCCTTTGGCATTTCGGATAGGTTCACCTGCCATTATCAGGATGGCTTCC
ATATGGTTGAGAACCGTTTCTCGGGTGGGAGCGGTCGGTTCATGATCATCAATGAGTTTG
AGAGCTTTGCCAACGGGGTCCTCTTGAACGGGTAAGATCCCAAACCAAGAGAACCGCGAC
CACCGTTCGGCGAGATTGTTGATCGAGTGTGAACGCAACCGGTTGTACAGGCGTCGATCG
CCGCGGCCAGCTTGCCCAACATAGATGAGCCTAAAGTTATCGTCGTAGAGGGCGTAGATG
CCTCGTTGTCTGCCGAAGTCCACCTTGCCGCGGCGCTTTTGCTTTACGCCGATTCCGAGT
AGTTCTCCTGATCGAGGCCACGGGCCATCTGCCGCTATTATGCTTCGTCGCCAGAACAGT
CCGTAGTTGTGGATCAGCATTAGCACCTCCCGTTTTGATGGTGGAAGCTGAGGTGATTCC
CTCAACATGTCGAGGGGGGGGGCGGGTCAAAAGTCTGAGGGCAAGCGGGGCCCTGACCGG
CTGGGGCAGTCGTTCGCACTGGAAGCAATTCTGGGGAGGGGGGATGTCGCAAAAGCTGGA
GTGATCTCTAATGGATTTATCAACGATATCAGGCGGGGACGGGGTTCCCCCTGAGCCAGA
TTGGGCGTCCATTTACATGGACGAATTCGACATTCTCGAAGCGCATGAACAGTGGACCAT
TGTTCTGAACGAATTGCGCGACGCCAGTACCCTTGCGGTATCGAACGGTCACTCGATCAA
GCGCCTCGTGGAGTTCAGGGTCCAGTATGAGCGGTCATCGAAGCATGTCGCGGAACATGG
CCCGGTGCTCAAGGGAAAGCGCGCCAAGGTCGGACAGTGGAATCCCCATTGGTCTGTCAT
GCGGCAGGCCGACGAAGCAATCCGCGTTATTGAAGCAGAACTCGGCATAGCGCCGGCCCG
ACGTGGCAAGGTGACGAAGGTGCAGCGTGGCAAGAAAACCTCCCGCGCGGCGGACAGCTA
CCTCAAGCCAGTTTCCGGGTGATCCCACCAGCCAGTATGCGACCGAGGTGCTGGCCGGCA
AGATCATTGCCGGCGAGCACCACGCGGCGGCAGCGGAACGGCACCTGAGGGATATCAAGG
ACGGCCAAAAGCGTGGCCTTCACTGGCGCCCGGAATTAGCGGCCCGTGCCATTGGCTTTT
CGCCGGCGGTGTTGTCTATCACCGCCGGTTCGCATGAGGGCAGGCCGTTCAATCTTTTGC
CTTGGCACATGTTCTGCACTGGCAATCTGTTCGGCTGGCGCAAGGACAGCGGCCGGATGC
GGTTTCGGTCCGGTTGGGTTGAGACCGGCAAGGGGCAGGCGAAAAGCCCTTGGATGGCGG
CGATCGGCCTCTACATGGGCGGCTTCTATGGTGTGAAGCGTGCCGAGGTCTATTCGATCG
GACAGGACAAGAACACGGCGAACGTTCTCTTTCGAGATGCGGTCGCGATGTGCCAGGCAA
ATATTCCCGGCGCCGACGAGTTCGAGACCGACACGCTGGAGTCACGCGGCGAGGTGATTA
TTCGCGGCACCGGTGACAACGCATGGAAGATTGAGTTCCCAGAAACCGGCAGTAAGTTTC
AGGCGCTGGCGAACGGTGAGGCGATCAACGGCCCGCGCCCGATCATGGTAGCGGCCGACG
AGATCCACGAATTCAAGACGAACACGTCGATCGAGACATGGAAGCGCGCGCTGGCGAAGA
TGCCGGGCGATGCGCTGATGCTTCTCGGCACCAACACGCCGGCATCGTCGCAGATCGTTG
GTACCGAGTATTCGGAATTCTACCAGAAGGTAGCCAAGGGCGAGATCATCGACGACGAGG
CTTTTGCTTTCATCGCCCGGGTCGACAAGGCCGACCGCGCCAATGTCTTCGACAACGAAA
GCTGCTGGCCGAAGGCTATGCCGGCGCTCGGTGTAACCTTCCCGGTGGAGAATATTCGCG
GCGAAGTGGCAACGGCGAAGGTGCTGCTTTCGACCTCGTTTTCGGTCAAGCGCCTCTACA
TGGGCATCCCGATCGGATCGACGGAGTTCTGGATTGCCGAGGAAGCCTGGGCTGACGTGC
AGGGCGTTGTCGACGAGGCGAAGCTGAAGGGCTGCAAGTGCTGGCTTTCGCTGGACCTGT
CGCAGAAGAACGACCTGACGGCGCTCACCGTGACATGGGAAGACGCCGAAGGTCATCTGC
ACTGCAAGACTTGGTACTGGACTACGCAGGAGCGGATCAAGGAGCGCGGCTTGGCAGACA
ATGCTCCATACGAACAGTGGGCGGCCGATCCGAACGTCACATTAACGGCGGTGCCCGGTG
CGGTGATCGATAAGACATTCGTTGCGGCCGAAGTTAAGCGCATCTGTGCAGAGCAGGCTG
TCGAATTCATGGCCTTCGACGTGGCCGGCATGGCGGATTTCATCGCTGCCTGCGAGCAGA
TCGGCTTCCCGGTCTGGAAGTATGCCGGGCCGGACAAGCCGCAGGGTGTCGGATTGAAAC
TTGTCAGTCACGCCCAAGGCACCCGGGTGGTTTTCGAAGACAAACAGCTCACGATGCCCC
GCTCAATCGAGCGCCTTGAAGACCGTATCCTGGCAAAGACGGTGACCATAGCCGCGTCGC
CGGTCACCTATTCCTGCGCTGCGAACGCGCATCTCGACACTGATGGCCAGAAAAACCGGG
CCTTTGACAAAAAGCGCTCGCGCGGAAGGATCGACGGCATGGTGACGATAGCGATGGGCG
TCGGTGCCGCAGACAACGAGATGGATGAGCCCAAGAAGTCGCCTTACGAGAAGCGTGGCG
TGAGGATGGTTGGTTGATGGCCGTGCGAGACCTATTCCGATGGGGCACGCGCAGCGCAGC
ACCCGCGCGCCAGGTCAGTGCTTCGCATGGGGAAGCCGGTCTGTTCCTTTCGACAACCGA
CCCGCGGGTGATTGAGTTCCTGAAGGAAGGACTGCTGTCGGCAACCGGCATGCCGGTAAA
TGTCGAATCCGCATTGCGGAACCCGTCGATGTTTCGGGCCGTCAGCCTGATCTCGAATGC
TATCGGCATGCTGCCGTGCCATCTGATCGAAAAGGCGACCAAGAAAAAGGCGACCGCGCA
TCCGCTCTACCGCGTCATCCACCGCCGGCCGAACGATTGGCAGACGGCATTCGATTTCCG
GGCGACGATGCAATTGCGGGCCCTCGTCCACAAGGACGCCTACGCGCTGATCGTGCGCAG
CTTCAGTATTCGTACCAGCAAGAAGATAATTGTCCGCCTCGTCCCGTTGGATTCCCGCCG
AATGAATGTCGTGATGCAGGCAGACTGGACGCTTCGCTACGAGTATCAGCCAACGGTTGG
TGGCAAGATAGTGTACGCGGCAAGCGACATCTTCCATCTGCGTGGCCTGTCGCTCGATGG
CATCCACGGGTTTTCACTGGTTGAACAGGCCCGCGAAGCAATCGGCTTGGCGCTGAGTGC
CGAGCTCGCTGCCGGTCGTATCTTCAAGAACGGCGCCTTTGTCGATGGCGTGCTGATCTC
GAAAACCGAGTTGAGCGAAGAGGCTTTCAATCGCCTGAAGGAGTCCTGGGCCGAGCGTTA
TATGGGCGCCGATAATGCGGGCAAGACTCCGCTGCTCGAAGGTGACACCGACTACAAGGC
TATAGGCTCAACTGCCCGCGACGCTCAGATGAGTGAACTGCGCAAGCTCCAGGTCGAGGA
GATCGCACGTGTTTCCGGCGTCCCTCGGCCCTTGCTCATGGTAGACGAAACCAGCTGGGG
CTCTGGCATTGAGGCGCTCGGCCAGTTCTTCGTGGCTTATGCGCTCGGGCCATGGTTCGA
AGCATGGCAGCAGGCGATAGAACGGTCGTTGCTCGATGAGGACGATGCGGAAATCTACGA
GGCCAAGTTTAACCCCGGTGCTCTGCTGCGCGGGTCTCTCAAAGACCAGGCCGACTACTT
TGCGAAAGCGCTCGGCGCCGGCGGTCATCAGCCCTGGATGCACTACGATGAGGTTCGTGA
CGTCATGGATCTCCCAGAGCGTGAGGCGCCGGTCAATCCGATGATGGGTCACAACGGCCC
ACCGATCGAGCCCGAGCCCGAGGCAAAACCGAAGCCGTCGAAGCCAAAGCAATCTGTCGA
GGAAAACGATGATGACGAATAAGCCAGTCGGGACGAAGCCTTCGGCAGTCGTGGTCGTAA
CGGGCGTTGTTAAACCGCCGCACGGTGTCGCTGGTCGACCGAATGCGAAGGCGCGGCCCG
GTGCACTGCCTATGCCGGCAAACCGCGACGTTGCGGCACTGACAAAGCCGTCGGTCATGG
ACAAGTGGGCCGACGACGCGGCTGGCATCCGTGCACTCGAAACGGGCGACAACGTCATCA
CCATGTTCGACATCGTCGGCGAAGATTATTGGTCGGGCGGCGGTATCACGGCTAAGAAGG
TGGCTTCCCAGCTTCGGGCCATCGGCCAGCGCCCCGTCGAGATCCATTTGAATTCGCCGG
GTGGCGATATGTTCGAAGGCATCGCGATCTACAACGTCCTGCGTGAGCATTCGCAGCCGA
TCACGATCAAGGTCATGGGTATGGCTGCCTCAGCTGCGTCGATCATCGCCATGGCTGGCG
ACACGATCGAGGTCGGTGCCGCGTCTTTCATCATGATCCACAATTGTTGGGTGCTCGCCG
TCGGCAATCGCCACGATATGCAGGAAACGGCGACGTGGCTTGCCCCCTTCGACCAGGCGA
TGGTCGATGTCTATGCGGCCCGGTCCGGAAGTTCCGCAAAAGATATCGCAAAGTGGATGG
ACGCCGAAACCTACATGTCCGGTTCGCAGGCAATCGAACGCGGTTTCGCCGATGCTCTCC
TGTCCTCGGATGCCATCACGGTTGACGCCAAGGCACAGGCCGGCGACCGCGACCTTAACG
AAATTCGGGCGATGGAGCTTTCCCTCGTCTCGGCGGGCATGTCGCGCAGCGATGCGCGCG
CTCGCCTTTCCAAGATCAAGGGCACGCCAGGCGCTGCCCTTGAAGCCACGCCCGGCGCTG
GCGCTGAAGACTGGTCGGGACTTGCCGGCCTCCTATCCACGCTTCGTTCCTGAGAGGACA
TCATCATGAAGCATATTGCACCGGGCGCATTTGCGCTCGCGCGTCCGCGCGCCGTGATCA
CCATGCCACGCGCCGACGCCAACGATCCGAAGGCCATGTTGGCCCAGATCAGCGCCGCCT
TCGAAGAGTTCAAGAAGGCCAACGACGAAAGCCTGAAGGGCAAGGCCGACGTGGTCGTGT
CCGAAAAGGTCGAACGCATCAACGCTTCGATTTCGGCGATGGAAAGCAATTTCCAGAAGG
CGCTCGACGACATGAACGCCAAGCTGGCCGCCAGCAACATCGGCGCCGGCGTCATTGGCG
ATCTTCCGGGCGATCCGGAGTACGTCAAGGAGTTCAAGGCCCATATGCGCAACGGCGCGG
TGTCGGCGGCCATCACCAAGGGCACCGACGCAGATGGTGGCTACCTCGCTCCGATCGAGT
GGGATCGCACCATCACCGGCAAGCTGAAGAAGATTTCCCCAATCCGTGGCAACGCTCGTG
TCGTCACCATCAGCGTGGCTGGCTTTAAGAAGCTCTTCACGGACCGCGCTGTCGGCTCTG
GCTGGGTTGGTGAAACGGCATCGCGTCCGGCTACCAGCACGCCGCAGCTGGCCTCGCTCG
ACTTCACTCCGGGTGAAATCTACGCCAATCCTGCCATCTCCCAGCAGATGCTCGACGATG
CGGCGATCGATCTCGAAGTCTGGCTGTCGGACGAAGTCGATACCGAGTTCGCCCGCCAGG
AGGGCATTGCTTTTGTGGGCGGCGATGGCGTCAACAAGCCATTCGGCATCCTCACCTATG
TCACCGGTGCAGCAAACGCCGCGAAACATCCTTGGGGCGCCATCGGCGTGAAGAACTCCG
GTGCAGCTGCGGCCCTTACTGCCGATGGCTTCATCGATCTCTTCTACGACCTGCCGGGCG
AATTCTCCGGCAATGCCAAGCTCTACACCAATCGCCTCTCGATCGGTGGCATGCGCAAGC
TGAAGGACGGGCAGGGCAACTACTTGTGGCAGCCGGCCTATGCGCTTGGTCAGCCGTCGA
CGCTGAGCGGCGTTCCGATCGTCGAAGTGTCGGACATGCCGAACATCGCCGCCGGGAATA
TCGTCGCGCTCTACGGTGACATGGAAGCGACTTACATGGTCGTGGACCGCGTCGGCATCC
GCGTCCTGCGCGACCCCTTCACCAACAAGCCCTTCGTGCATTTCTACACGACCAAGCGTG
TTGGCGGCGGCGTCTACAATCCGGAGCCGATGCGCGCTCTGAAAATCTCGGCCTAACGGC
TTTCGGCGGCGCTTCCGGGCGCCGCCATTCCCGCAATCGGAGAATGAGCAAATGACTGTC
AAGAAAACCGCAGCACCGGTGGTGACTGAAACCGAAGGCGCCAAACTGGCCAACATCCCG
GCCGCTACCCAGATCGATCCGTCAGGGGCACCTGTTCAGATCGTGCCGGACGTCGATCTG
GCCCATCCCGCCGTGGACAATGATCCGCGCAAGGGCACAACCGTCGACCAAAACAAGATC
GACTTCAACGATCCGACCCTCACGGGCCGCGAAGCCGTTGAAAAGTCCCTCGGCTACAAG
TCGGGTGACGACGACCAGGGCAAGTAAATGTCTGTCCGGGTCCTGATCCCGCCGGCGCCG
TTCATGACGCCGGCGGATATACCAGGCAATCACGCTGCAGGCGATCCAATGATTGCCGCC
ATGATTGCCGCAGTCGTCGCTCAATTCGACGGGCCGGACGGAACCCTCGGGCGCTGTTTC
GGCGAGCAGACCTTGGAAAAGTCGTTCGACAGGTTGCATGTGTGTGGCGATCGGCTGCCA
TACCCGCCCTTCATCGGTGACGTCCTGGTCAAATTTCTGGATTTTTCCGGCATTGCACAG
ACCGTTCTGCCGGCCGACTATGCCGTCTATCGTGACGTTTTTCGGTTGAGGGCGGGCTAT
TCCTTCGCCAGCCTCGGGAGTTTCCCCTATCCGATCACGATCACGTACAAGGCCGGCTAT
AACGGCATACCGGTTGCCGACGGCGGGACGGGTGATGTTCCACCGCAGGTCAAACAGGCT
GTGATCCTGATGGTGCAGCACCTGAAATCACTTGGTGTCGAAAACCTGTTCTTACGGTCT
GAAGAGGTCGAGGGGGTGGGCACCTTCCAGTATACGGTCTCGGAGCAGGCGGGCAACATC
ATCCGTGATGCATCAAAGCGCCTGCTGTCCGGCTTAAAGGTTCCGCGGATATGACGCCCC
AACAAGCCATTGCCGCGATAGACAAGCAGCTCGCGGCGCATGGCCAGACGATCATCCTGC
GCAAAGGCAACACGATGGCCGGGCAGGCAACCGTCAAGGCCTTTGTGCGCGGGGTAACGG
CCGAGGACATCGTCGGCACCATCACGCAAACCGACAAGAAGGTCACGGTCTCACCGACGG
GCCTTGAGGCCTATGGAACGCCTGGATCCAACACCATCGCCGTCATAGACGCCGCGCCTT
TGAACATCATCGGCAAGCCAGAGATCATCAAGCTCAATGACGTCATCGTGCGTATCAACA
TGGTGGTGAAGGGCTGATGGCACGGGTGTCGAATATCGGCGCGACGTTCCGGATCATGAA
GCAGGAAACGCTCGAGGCGACAAAAGCACTCCTGGTGAAGACGGCCAAAGCCGAACACGC
GAAGATCATGGTCGACCAGCCGGCGCCATCGTCGTTTGTCCGTATCGTCGACGGGAAGCA
GGGCGCTCCGGAAGAATCGGTCAAGGCGACAGGCCGGATCATCTACCAGTACGCACGGCT
TGAGGAGGTCGTAGATTTTGCGCTGGCGACATTGCGCGATCTCTCGCCCGTAGCTTCAGG
TGCGTACAAGAACGCCCACACCCTTTATGTGAATGGCGTCGTTGCCACTAACCTCGACGA
CTACCGAGCCGGCGAGGACATCATGATCGCCAACTCGATCGAGTATTCGCGGATGATCGA
ATTAGACAAGCAGACGATGCGGGTGCCGGGAACATCTCGCGTCTACCAGCAGGCAAGGCG
CATCATCATAAACCGCTTCGGCAATTCGGCCAGCGTCGACTTCACATTGCGCGCCATTCT
CGGCGGAAACGCCGTCAACCAAGCCAAAACAGCGACCCGGCGGCGAGCGGCATCGGGCGT
GCTCGAAAGTGCGATCGGGAAGAAGTTTGGCAAGTCCGCCCATAACCAGTCCGACAATCG
TTGGCCTTGCCTCGTGATCCGGGAACGCTGAAATGGCCGATTATGCAGGTGCCGAACTGG
CCATCAGGCAGCGGCTTGAGGCCAATTGGCTAACGACGCGCATCACCTATCAAAACGAGA
CACCAGCTGAGCCGTGGCCGCCGATGGACGGCGACAGCATTTTGCAGCCGTGGGTCAACC
TCGAAATCGAGTGTTTTGGTAGTCGCATCATGGGGCAGGGACGGCCGGGGAACCGTGTCT
ACAAATACGATGGTCTGATTTCGGTACACGTCTTTACGCCGATCGACAGCGGCGCCAATG
GCGGCAAGACCTTGGCGGTTGCCGTGGGCGAGATCTTCCGTCGCAAGAAATTCTATGATG
CAGAGCCAGGCATCTGTGTCCGGACGGAAGATCCGTACCCGGCGGGCGGCAGCAGCGCGT
CCGATGACGGCATCTGGTTCGGAACGACGATGACTTGCGCCTTTGCCTACTGGCACCGCG
GCTAACACCTCACATCATCAACCCGCCTCGATGCGGACATCCTGAAGGAGCGACGCATGT
CGTACGCAGAAAATTGGAATGGCTACGTCGCCATCAAGGCGCAGTCGTCAAAGGGCGCGA
TCGCCAGCGGCGCGGGGGCAAGCTTGCTGCCGACCTCGGGCGGGGCTGGTGGTGTCCTCT
CAAAGGCGGCGGTGCAGTCGGCTCTGGTTCGCGCCGATGGCCAGCAGCTGCGCGGCCGCC
ATGGTTCGCGCCGGACCTCCGGAACATATTCCAGCGAGATCGGTATCGGTCGGGCGGACA
GTGTCTGGGAAGCGCTGATGCGAAGCACATGGTCGGCGGCCAATCTGGCAATCACGCAAA
CGGCGATGACCAGCGTCACGACCGGCGCCAATTCGATCGTCGCTGCTTCAGGCAGCTGGA
TCTCGGAAGGGCTTCGGGTCGGTGATGTCATCCGAGCGACCGGCCTGGCGGATGCAGCCA
ACAATGGCATTAACCTCCGCATCGTCGGCCTGACGGCACTGATCATCACCACCGCCGAAA
CGCTGGTCGTCAACGCCGTGGCCGATACCGCCTTTACGATCACGCGGCCGGGCCGCGTTC
TGTTGAATGGCGGAGTCGGCACGATGACGAAAACCTATTTCACCATCGAAGAGCATATGT
ACGACCTGGACGCCTCGGAAGTTTACACCGATTGCCGCTGGGGCCGCGGCATGATCCGCA
TGAACGCCGATGGCATGCTCGATACGGAATTCGGTTGGACCGGTACCGGCGAACTCGATG
TGATGACCGGCGGACTTGCGCCGCACTTCACCTCGCCGGCAGATCCGACCGAGATCTCAA
TTGCAGCCTCCGAGGCCGTCATACGCATGGGCTCTGCGGATGTGCTCGATCTCACGGCCT
TCGATTTTACGATGGACCTGCAGCCGACCGCGCCGACGGTGATCAATCCAACCGGTCTCG
CGCCCGACGTGTTCCTCGGCACGCTCCAGGCGTCGATGAACATGACGCTCCTGCTGAAGG
ACCTTCAGGCGCTGGCGGACTTCGACGCTGAGACCCAGCTGTCGCTTCATCTGCTCGCGT
CCGAGAATGAAGTGTCGCCGACTGATTTCTTCTCGCTGGTCGTGCCGAACTTCACACTCG
GCAGCGTTGCCAAATCGGCACTCAGCAAGTCCGGCGGCGCCCGCACCGTGACGCTGTCCA
TCCCGGCCGATCTCGTCGGGAAGGACAATCGCGGCGGCGCCTTCGATCCCACCACCGTCA
AAATTCAGGTCAGCAACGCTGCCTGATCCATCCCGGAAAGGACATGAGCATGAACAGTGC
CGAACAGGCGGTCCGCGACGCGGCCGTGAAATTTCACGAAGCTCTCGCCGGTGCCAAGAA
GGTCGGCCTTGCCGTCACATGGCCTCTGACAGTCGATGGTCTGCTGGCCATTTCCATCAG
TGAGACGAAGAAGGCTGCGGCCGACGATGCACCGGCGGCAGCAAAGGTAAAGGTCGCCAA
GGCCTGATTTCACATCGGCCCCGACAGGCCGAACGGTGTTGCGCGCAATGGGCGGCGGGT
TGTCGGACCCGCCGTTTCCACCCTTCCGACAAAGGATCAGAACATGACTATCGAAAAGAA
CACCGACGCGGTTGTCGATATCAGCGGCTTTCTGCCGATGGATCAGACGACACTGGAAAT
CCTCTCCACCGACGGCCGCCAGACGGGTTGGACAATTCTGCTCGCCGGACCATCGCATCC
AAAGACGATTGCGCTCAACGACGCGGCTGCTCGCAAGGAACTGTTTCGCCAGAAGCAGAT
CGAGCAAGCGCAGGTCAACGGCAGGAAATACAAGGCGGAAGAAAGAACGCCGGATGATGC
CCGTCGCGAGAATATCCAGGCCGTTGTCGGCCGCATCATCGGCTGGAACCCAATCAATAT
TGGGGCCGGCCCGATCGAGTTTTCCGAGCGCGTCGCTGAAGACCTCTTCCTCAAGCCCGA
GATGGGCTGGGCCTACGTTCAGGTCGCCGAAGCCTTCGGTGACGAGAAGCGTTTTACGCA
GCGCTCCGGAACGAACTGATCGAGTTTGCGGAGCGTTCCTTTGCGCTTTCGGTGGTTGGT
GACGATGGCGTCACGCACCGGGAGCGTATCAAGGGTCTTTTGGACAGGACGAAGAAGCCG
GAAAAGATCGCGGAATATGAGGCGGAGTTGGCGTTGCCGCCGTTTCCTGCCGCGCTTGAG
TACCTTTGGGACAGCTTCAACCGCATTCGGCGGCGGAAGGGTGCCGGATTTGGCGGCCCG
GTCCCGATAGAATGGCCGGATATCGATGCGTTCTGCCGGCATAGCCGGCTGACATTGGAA
ACTTGGGAAATCGAGATAATCGAAGCTCTCGATGATCTCTTTCTTTCCGCCAAAGACAAG
GGCGAATGATCGCCAACCGTCCCAGTCTCATCACAGAAACAGCAGGTAGTCCCGTGGCAG
AACGTGTTGTCGAACTGATTATCGATGCTTCCGGCGTCGAAGCCGGGATGCGTCGTGCGG
AAGCCGCTTATGACCATATGGGTCACCGCGCGGAAGCCGCGACATCAAGGGCACAGGCAG
CGTTCGATCGTCAAATCCAGGTCTATACCGGTCGTCTGCCTAAATCGATCGATGGCATTG
GAGATGCCTACGATCGCCTTCAAGCGCGCATGGACCCGGTATTTCATGCCCAGCTTCGTG
CGGAAAGGGATATGACCCAGAGCCTTGCTGTCATCAACCGTGCGGTATTGCTCGGTGTGA
CGACGGAGCAGCAGGCGACGCGGGATATCATCCGCCTGAAGCAACAGCAGGTGGAAGCCA
TCCAGCGGGTCCGCGATGCGCAGCAGGCAGCCAATGCAACACCATCCATGATGCCCGCCA
ACGACAATCAGGTCGGCTACCGTCGCAGCAATCTTGGGTATCAGCTCTTCGACGTTGGCC
AGACGGCGGCACTCGGTATGAACCCTGCCATGATCCTGATGCAGCAGGGTCCGCAAATCG
CTCAGCTCTACGCCGGGCAGGGCGGTCTCAACGCTGCATTGAAGGACACGACAGCTATCC
TGGCAGGCGTTGCCCGTGCGTTCGGGCCGGTAATCGTCGCCGCAGCCGCATTGTATGCGA
CATATAAGATCCTGCAGTCTTATTCGGTTGATGCCGCCTTCGCCGTCGATGACATGACGC
GCGCGCTCGCCGATCAGGCTGCTCCGGTTGCTTCGGTCGATTCCGCCATTACTGACCTGA
CGCGAGTTCAGGAAACCTACACCAAAGCTGTGATGTCGGCTGCGACCGCAAGCGACAACG
CCACCAAGGTAATCGTCGCCAATTCCGAACGGGAGTTCAATGCGAAAAAGGCGTTGCTCG
AGCTCGAGCTTAAGCGGCAAGAAGCATCGCTCGCCGTCCAGCGGTCCGAGATGGCTTTGA
CCGGCTCCCAGATGAAGAAGGATATCGGTCAGCAGGTGTTCACGAACATGGACCTTGAGC
GCCAAGGCTTCTCAGATCCCCGCGTCGGTCGGTTTGTCAACGTCCTGCCGGACAGCATAA
CGGGCATGGAAAAGACGCTGGAGATGCTCGACAAAAACCCGGCCAATGACAAGCTTAAAG
AGATCCGCGCGAACGCGACATTGACGGAAATCGGTATCCAGAAACTGCGTGACGCATTGG
GACTGCTGTTTAACACTGGCGGGGACGCTGGTCCGACGTTTGCCGGCAATGCACCTATTC
CCACCTTCCGTGGCATTGATGACATACCGGGCTCCATCGAACTCTACGATGAGCTTATCA
GATCGGGAAACGCCCGCGTTCGCCAGTTGGAGCAAGAGAGGGAGGGGCTTGGGTTGACTG
CAGGTGCCGCTGCGCGCCTTAAATTCGAACAGGATGCGGTCAATGCAGCGATGGAGAAGA
ACGTCACGCTTGGGCCGGACCAGATCGCCGCCATCCAAAAGCAGGCCAAGGCTTACGGCG
ATGTCACCGACCAGATCTCCCGCATGCGACTGCAGCAGGACGCTGCGTTCGAGCGTGATC
AGCTGTTTCGGTCTGACCGGGAAGCCAATGTCGCTTCCGGTCTTCGCAGCGCGGGGCTGG
AAGTGAATTTGGCCAGCCAGGACGCGGCTATGCTTCGCTCGCTGGAGCTCCTGCGCGAGC
AAAAGCAGGCATGGGAGGATATTCGCGATGTCGGGCGTTCGGCGATCGACGACATTACCG
ATGGACTGACAGATGGCTTCGAGAATGGTGCGGACATATTCAAAGGCGTCCTCAAGGACA
TCAACAAGGAGCTGCTGCATCTGGCTGTCTCCAACCCCTTGAAGAATGCGTTGTACGGCG
ACAATCTGCCGACGATGGACAGTGTTGGCGGCCTTGGTGGCATTTTCTCGGCTCTGACCG
GCGGCAAGTTCCCAGGCGCAGAGGCTGCCAGCAAGGCCGTTGGATCGATGACGGTGACGG
CTGCGTCTCTCGTGGTAAATGGCGGCGCGGCGGCTGCTCTCGGATCTTTGGTGCCGGCGA
ATAGCAATGTCGCAAAATCCGATCCCGTTGGTGAAGTGTTGCGGGCGGCCTTGCCAAATG
CGGGGGCAACGAAGACGGGCATTCCTCTTTCCGAGATTACGGCGGCTAGTGGCCTTACGG
CGAAGGTGAATTCGCAATACGCCGACCGGTTTCAGGGGCTGCTGAATGATCTCAAGGACG
CAGGCTACAACGTCACGAGTCTGGGTGAGGGGGGCTATAGCTATCGGAACGTAGCCGGGA
CGAACAACCTGTCGAAGCACTCTTTCGGCGAGGCGCTGGACATCAACCCGCGCCAGAACC
CTTGGAGCCACAAGTTTCAGAGCGATCTTCCAGCGAACGTCAACGACATCGCCAAGAGGA
ACGGCCTGACTTGGGGCGGCACATGGAACAAGCCGGACACCATGCATTTTCAGGTCGACA
AGAGTGCGAATACGGCAGCTCTTGCCTTGGACAAGATGGCGAATAACGCCGGCGCCGCGA
CACAAAATCTCGGCACCTTCGGCAATGGTTTGGGACAATTCGGCGACGCTCTATCGCAGT
TTCCGGCTGCTCCGCAGGCGGGCGGCGGCGGCGGTTTCGGCAGCTGGCTTTCGGGCCTCT
TCCGTGGCCCTTTCGTTCCGAACGGTGCGCAGGCGACTTTGGCTGCAAATGGAGGGCTTG
GGCTGTATGCGAATGGCGGGATCTCCAACCGGCCGGCCATCTTCGGCGAGGCGGGTCCGG
AAGCCGCGGTTCCATTGCCAGATGGCCGACGGATCCCGGTGGAAATGCGTATGCCGCGTA
TTGTTGCCAACGAAAATCATCGCCCCCGGACAGTCAGCCGTCAGGTGAACATCATCAATG
CGCCGCCCGGGTACTATCCGGAGGTGGAAGAGGAAGATGACGAGGATGGCAACGAGAAGG
TCAATGTCACCTTCTCGAAAATGGCTGCCAGCGAGGCGGGGCGGCCCGGATCGCCTTTCA
ACAAGAAGCTGAAAAGCATGGGTGCAAAGCCCGGAATGGTGCGGCGATGACGATCCCTGT
CTATCCCCTCGAACTGCCGGCGCCATTGCGCGCTGATTATGCCGAGCAGTCCGGCGAGGG
GCGTGTGCTGTTTCGGCCTGACGCCGGTCCAGCGGCTCCGCGCCTGCGGTTTGCAGCGGT
CACTGACGTGATCCCGTTCACGACGATGCTGGCACGTTGGGAGTTGGGCCTATTCGACAG
CTTCTATGTCGACGAGACGAAGAAGGGCGCATTGCCATTCATCATTCCCGCGCCGCTGAC
GGATGGATTTGCCATTCTGGACGAGGATCTGAACGTGCTGCTCGACGAGAATGATGCACC
ATTGCTCTATACCGAGACGATGATGGTGGTCTTCGCCGATCAAGGTCTACCGGCTCGAAG
TCAGGTCGACGTCGAGGCATACCGCGTCACCTTCCGGCTTGCCAGGTTGCCAGCATGAGC
CGGTCAATCTCTGGCGCAGCGCGCAAAGTGCAGGATGCCATCGCAGCGAACGACTACGAG
GTCGTTCTTCTGTGGATCAGGCACCCCGATCTGGACGCAGACGTTCTGGTGGCATCCGAC
CCAACCGAGGTGATCTCGTACGAACCGTACATGAGGGGTACCAAGTCCACCTGGTTGGGC
GATGAACGGGATTTTCTGTTCGTCAGCATGGGCGTCGATCTTCCTGACGATGTCACCGAC
ACATCGATGCAAGGCTCTCTGGCCCTCGATATTCTGGATAGCGATATCGCCAACGTTTTG
ACATCGACGATCGAGCCGGCAACTGTCGACATCGCACTGGTCATGAGATCCAGCCCGGAC
TTCATCGAGCGGCAGTTTCTCGGCCTGCTCATGTCCGGAGCAGAAGGCGACGGCGGAAGT
GTCTCGCTCTCGTTCAACCGCCGGCATGTTCTGGAAGAGCCTTGCCCGTCCGACCGGACG
ACGAAGGAACGTTTTCCGGGGCTGCATCCGTAAAACAAACCGAGGAGAGATTAAAATGAC
AGAATCTACAAGGGTGCTTCCGCATCAACCTGAAGCCACGCGTGATCCTGCAGAGCATGT
AAAGATTGGTTCGGCTCCACTGCTAACCTCTTTAGACCAGCGAGTGAAGCATTTAGAACG
GCTCGTTCGGCAGCTTGAACGCTCGCGTTCGCGTCAAGTTCGATTGTAACGTTAATGCTT
ATTTCGGGCCCGCTCTTGCCGCCAGCTTGGTCGCTTAGTTGAAATGTGGCAACGCCGCCA
ACCCCGGTCTTACCATCTTCGAAGCGGTAGAAGCTGACGCCATTAACTGATGCTTCCACA
ATCTTCCGCGCTGAATAATTCATTGAAACCTCCCCTTTGACCAGCGCAGGTTAAACAATC
TGCCGGAGAAATCCATGTCGTTTCATTGGTCTGCCAGGTTTGTCGGCGTTCCGTATGTCG
ATCACGGCCGCACGGCGAGCGGGTGCGATTGCTGGGGTCTCGTTCGGCTGGTTCTGGCGC
AGGAAAAGCGGATTGAGCTTCCGTCGTATGATGAAGTCTCTCCAAAGGAACTGGCCGAAA
TCGCCACGCTGGTCCGGGCAGAGGTCAATGCGGGCACATGGTTCAAGATGGATATCGCCG
GCGAATTCGACGTGGCCGTGTTTCGTCGTGGCCGTCACGACAGCCATGTCGGTCTCATGG
TCGGCGGACGGCGCATGCTTCACAGCGATAAGCATTCGGGCGGCGCGCGGGTCGAGCGCG
TCGACACCGGCCGCTGGACATCACAATTCGTTGGTTATTACCGGCATCGGGATCTGATCT
GACATCATGGCAATATCAAATCTGAACCTTCCTGCGGAAACGCCGGAGTGCGCGCTGGTG
CATGTCACCGTCATGCCGCTCTTCGATCCCGGCGAAGCTCGCATCCGGTTCACCGTGCCT
CACGGCAGCACGGTCGGCGAAATCATTGCGAGGGCATTTCCCAGCGCATCACCTTCTGTA
TTGAGGCGCGTCCGGGTGTCACTTGTCCGCAAGGCCGGCTTCTATCCCATCGACACCAAT
GTCTGGCATGTGGTGCGGCCGAATGCTGACGTGCATGTCGTCATCCGCGTGGTGCCTGCA
GGGCAGGCGATGCAATCGGTCCTGCAGCTGCTCGTCACCGTCGCGGCGACAGCCATCACA
GGCCCACTGGGCCTCGGGCTCACCGGCTTCTTTCGGACGCTTGCCACCTTTGCGATCGTT
ACGGCAGGCGGGTTGCTTCTCAACGCACTCTTCCGGCCGGAGCTGCCGAACCAGGAGAAG
GAAAAGCCGACCTATTCTATTTCCGGATGGCGCAACCAGGCGTCTCCTGATGGGTTCGTG
CCGCTTGTCGCCGGCAAGGTTCGCTATGCACCGCGCTACGCCGCGAGCACATGGACCGAG
GTCGTTGGTGATCTAATCTACGTTCGTTCGGCATTCCTGTGGGGATATGGGCCGCTTGCG
ATCACCGATTTGAAGATTGGCGAAACACCGATTGCCAAGTTCGACGAAGTGACGATCGAA
ACGCAGTACGGTGCGGTGGGAGATGTGCCCCTCACTCTCTATCAGACGCAGGTGATCGAG
GAGAGCGTTGGCCCGCTCCTGGCGATAGAAGCCCCACTCGATGACTCTGGCGAGCCGACT
GGTGCGCCGGCAGTCGAAAAGCCGGTGACCCGGTTCACTGCAGGCGATGCCTGGGAAGCC
TGTGCCATCTTTTATTTCGAAGGAGGTCTATTCGAGACCTACAAGAGTGGCAGTCAGGTT
TCAAACCACGTTTCAATAGAGGTTGCGCAGCGGCTGGTCGGCGCACCCGATTTCGACGTG
GTGACGACGCTTGAGTTTTCAGAAGAGAAGACCAAGCCGTTCTTTCGCGCCTTTCGTTGG
CCCCTGACCAATCATTCCGGGGTGCCTACGCGTGGTCGCTATGAAATCCGCCTGACCCGA
AAGTCCGAGGACGATACCGAGGTTGGCGACCAGGACGATGTGAAGTGGTTCGCGCTGCAG
TCGTTTCGCAAGGAATCGCCGTTCAACTTTGCCAAGGCTCACGCCAAGACGCTGGTCAGG
GTTAAGGCCACGAACCAGCTGAACGGCACACTCGATTCGCTCAACGGCGTTGTGTCGGCA
AAGCTGCGCAACTGGAGTGGAGCGGCCTGGGTGCCGAATGTCGAAACCCGCAACCCGGCT
TCATTCACACTGCATGCGATCACCGGACCGCATCTCGCCTATCCAGCACCCGACAGCGAG
ATCGACTGGCCAGCGTTCGAGGATTGGCATGAGCACTGCGCCAGCAACAACCTGAAATAT
GATCGGGTGCATGACTTCGAGAACGGTCTCGGCGACGTGCTTGCCGCTTCGGGGGCCGCC
GGCCGGGCCGCTGTCTGGCACGACGGCGAGAAGTGGACGGTCACGATCGACCGGCCGCGC
GTGATCATCGACGATCACATCAGCCCGCGCAACGCCTCAAACTTCCGCTGGTCGACGAAG
TATTTCGAGCCGCCGGACGCACACCGGGTCACGTTCCTTGATGAGACCAACGATTACCTG
GAAGCCGAGCGTATCGTCCCCTGGCCGGCGGATGTTCGTTATGCGACCAAGGCGCTGATG
AATGCGGACCTTGGGCATCGGGAGAAAACCCGTGCCGAGGTCTATGCTGACCCGACCCCT
GCCAATAACGGCTACTATCGGAAATCCGGCGCGATCGGCGCGGGAAGCTGGGTGCTCAAG
CCGATCGAGATCACCGAGGCGCTCGATCTGCCAGGCAAGACCGACCCAGCGGAAATCTGG
ATCGAAACCCGGCGCTTGCAGTATGAGCGAATTTATCGGAACACGATCTACAGCGCGACG
CAGGCCGGTTCTGTCCGGCGCGCTGCGCCCGGCAGCGCCGTCATGTTGGCGCGCGATGTT
CTCGTCCGGGCGATGCATTCCGGCCGGGTCACGGCAGTGGTCGGCAATCGCATCGAGACG
GACGCCGTCTTTAAAATGGAAGCTGGCAAGGATTACGGGCTTCGGTTTCGTTCCTACGAG
GACGATGAGGACGGGTTTGGCGTCTCAGTGCTTCGCACGCTTCGAACGGTCGCCGGTGAG
AACCGCGCGGTCACACTGACCGGCGAGGGCATCGTTCCGTCGATTGGCGATCTCGTTCAT
TTCGGGCCGGTGATACAGGAGAGCATCCCGGCAATCGTCGCCGGTATCGAGCGCGGTAAC
GACAACAGCTCTATCCTGCAGATGTTGCCGGCAGCGGACGAGATGCATGCCAAGGTCGCT
GCCGAAGTGCCCCCTGCCTGGAGCGGTCGCGTGGGTTCGGATCTGGGCGGTTCGAATGCC
GTTCCGCCAGTTCCGATAGTCACTGCCGTTCGCAGCGGATTGGCAGGCACCGGCGCGGCC
AATGGGCTGTTCGTTCGCCTGCGGCCTGGCGACAACAGCCCGGTGATCGTCAAGACATTC
GAAATCCGCCATCGCCTGGTGGGGGCTGGATCTTGGTCCACGGCCGCCACAGCCTCAGCT
TCCGCGGGTGTCATCACCATTCCCGGCTATGCCTTGGGCAATGCCGTCGAATGGCAACCG
CGCGCGGTTTCAAACGATGGCATTCCGAGTGTCTGGGGTACCAGCCGCACGACGACAATC
GGCGCTGCCGATCCGCTTGCGCCCGATGCCCTCAACAGCGGTCTGATCGTTGCAGCGGGT
GGGCTTGGTAAAGCCGATATCTTCTTCACCGTCGCACCAACCGAGGCGAATATCACTCAT
GTCCAGCTCTACTCAAACACCAGCGGCACCCTCAACCCAGTCACAGACGCAATCCTTACT
CCAATCGACGTCGAGCGGGGCGGAACTTACACCCGCGTCCATGGTGATCCTACGGTCGCG
TCCGTCCTCCTTAACGGTGACTTTGCTGCGGCAGCAACTCCACCAACCCTAGGAGCCGGG
TGGGTGATCAGCGCTGGCAAGGCCAACCATTCGGGTGCTTCCGCCGGGTCAATCGCTTGG
GGGAGCCTGGTGCTGGCGGCTGGAAACGTCTTCCGCTACGGGCTGACGATCGACAGCATA
TCCGGTGTAGGCGCCAGTCTGACACCGCGCCTCAGCGGCGGAACGCTCGTCGGTGGAACG
GCCTACACAACGAGTGGCAGAAAACTTGGAAGCCTGACCGCATTGTCCGGCAACAATACC
TTCGGTCCGTTGGCAAATGCCAACTCCGTTATCCAGCTCGATGATGCGGCCGGTTTTATC
CAGACGCCAAGCTGCCTGCCGCAGGGCAGCAACTACTTCTGGCTTCAGCCTTTCAACGAC
GTGACGCCCGGCCCGATTTCGGGGCCATTCCTAGCCTCCGTCACCTGACTTCATTCCCAA
ACCTGCAGACCAATGAGGAGCCGCTATGTCCGATGGCGTAAGGATCACTGACAAACCACT
GCTGGCAACGATCGACCAGATCGTTGGCATCAAGACGCAAGGGGGTAAAGCCGTCGGGCC
GATTGCCTTCGCGGATTTTGAGGAGCAGTTGCTCGGCGGAAAAATTGGCTCGTTCATTGC
TCTCGGTTTCCAACCCCGAGATCCGGTTAGAGCCGCCTCGACGGCAGCTGTTACGCTGTC
GACGATCAGCAATGGGGCTTCTTTCGGCGGCGTGACTGTTGTCACCGGGAACCGGATTGC
GCCGCTCGGACAGGCGCTGCCTGCAGAGAACGGGTTCTATGTGGTCCAGGCCTCCGGCCC
GCCGGTGCGCGCGACGGATGCCAACGAGGCGGGCGAGCTGTATCGCGCAATGGCGTTTAT
CTCCGAGGGTACCCATGCGGGCAAGGTATTTGTCTGCGCTGCGCCAGCCCCGATCACCGT
CGGCGTCACACCTTTGCCGTTCACGCTCATCTTGGATATGTCGTCGCTCAATGCTGCCAT
CGCCGATAAGGCCGACTTGGCCGACATCTACGACGAGACGGCAATCCTGGCGCCGTGGCT
GTGGAATGAGCCTTTCTCAGCGCGCGCCGACGAAGAGTTCGGCGTTTCCGACGAGGCCGA
TATTGAGGGCCGGTTTCTTGAACTGATCGACGTTCACGGTCGCCACCGCATTATTCGCGA
CAGCGATCCGGAGAACGCGGCAGATGGGCGCTATGGAGAAAGCTTTACCGATGCCAGCGA
CCGCTACCTGTGGACGTTTGGTGCCGGCGGCGATCTCGTGGAGCCTGGGCAGGCGTTCGG
CGGGGTGACGGGCAAGGAAAACGACGGCAGGCCGTTCGTGATCGACGAAACCGGAACCAA
GTTCATTCTCAGCACCGAGGCGGCCATTGGCGATGTCACCATGTCGGCGCCCTATCTCGT
GAAGGTGGCATTCGCCAGCCCATCGTTCGGCGCCAATGAAATCAGGCTGTTCGGCCCCAA
CGGTTCCGGCGGCAGCATCCATGCCGGTCCGATCGTGATCTACGACGAGGTGGACGGTCA
GTCTCTCTCTGTCGGATCCGCGGCGACTGAGGCCTATTACCAGATGCGCCACGCCTACAA
AGGTGCTGCGCTGATGCTGGCGCGCGTGGACGTGACGGATGCGGCCAACGACGCCCGTGG
CGCCAACTACGCCCTCGACACCCAGACCCCTTCGCTGCTCGAGCAGAATGCGCTTGGCTT
TCTCCCCCTTACGGAAAAGCTTTCCGCGTCCGGGTACGGCGGCCAGACAATCTGCAGTTC
CTTCGCCGACAAGATGTTCTCGCACATGGAGGGTGATGTAGGCCGGCCGCAGGTGCGATT
GTTTGCTGTCGTCGGGGTAGGTGGTGCTTCCTACTCAGAACTTGATCCTTCGACAGTTTG
GTGGACCAACAAGCTCAATATGCTTCGTGCCGCCAACCGGATCGCGCGCGGCAGTGGAGC
GAGGTTGATCAAACCGTTCAAGAAGCTGCTGCACGGTGAAAGCGATCACTTGCGGTATTC
GCCCGCAGAGCAGGCTGCCCATACCGGTTACTACGCCGATATCCTGGCATGGCAGGCACA
GGACAATATCGACACGAAGGCCATCACTGGCCAGACCGTCGACGTCCGGTTCATCTTCCT
CGCGGAAAGCCAGCGCCATCCCTTGCTGGAGGTCGCGTCGCCGGTCGCCATGCTCGACGC
GATGCGCAACCACCCCGATAAGGTGATCGTAGCCGGCCCACAATACCCGATCCATGCGCA
GGGTTTCAGCCAGGCCGACGCCGTCCACCTGAAGGCAAGTGGCGAGGTGATCGCTGGGGA
ATATCTGGCCCGTGCCGAGTACGAGCTTGGCATGAAGCGCAACACGGCTTGGCGCCCACT
GCACATCACCAACGTCGCCTTTGATGGCAACGTCACGTTGACGGTGACGCTGCACAATCC
GGAAGGCACAGCGCTGGTCATCGATACCACGACGATCAACGAGCGGGAGGGCAAGGGTTT
CAACGTCAAGACCGACAGCACCGAGACGTCGATCAGCAATGTGGTGATCAACAGCCCGAC
CCAACTGACTGTTACGATGGCGACGACCCCGCCGGCAGGCACCTATCGTGGCCTGTTCTA
TGCCGGCAAGGGTCCGGCCACGGTCGGCGAGGCAGATCCGCTCACCAACACCCCTGCCGG
CAATATCCGCAACACCCGCACAGAAACCAGCCGCATCCCGGGCGTGATACTTCACGACTG
GCTCTGCGCCGATTATCGCCCATTCTGAGGAGGCGCACATGACCGATTATCCCTACAACT
TTCCGAACAGTGTTCCGCAGCGCTTCCGTCCACGCCGCAAGGGCAGAGCGAAGATCGCAT
TCCCCTGGCTCGGCGCAGACAATACGCCGGAAGGCAAGAAGGTGCTGGCCCAGATGCCGG
GCGCGCTCGGGCTGATCGACCCGTCCAACCTCAAAACCATTGCGGGCGTCGGCCAAACGA
TCACATGCGCGCTGACCGGCGCCATCTACACGGCGCCTATTGGCAACTGCACGCTGGTGG
CGAAGGGCTCTGGCTTCGTCCTCTCCTCGACCGGCACCATGGGGTTCAAACCCAACACTG
ACACTGCGATTGTGATGCCCCAGAATCGCTGGACGGCGATCTTCGTCATTGCGCCGGAGG
TGAGCTACACGGGCATCGGGTATCTCTTCTCGAAGATCGTTGCCGATGCCAGCGAGGGCC
GGCCGGACTTCTCGATCGGCATGAACAACCTTAAGATCTGCGAGTTCGACCACTCGCCAA
GCGTCGCGTCGCAGATCATTTCCGACTACACGTTCGGGACGGCGGACTACAAGGTCGTGG
CGATGTCGCAGTCACCAGAGCGCGGCATGACGATTTCGATCAACGGCACGGTCAACAAGA
CGGCTCCGGCCCTGACGGCCGGGCTCTCAACGGTCGTCGCGGAGAGAATGTTCCAGGTCG
GCGACTATAGCGCCAACTCCAGCCTCGACTATCGCGGCCTGCTTGGCTGGTCGTTCTTCG
CCGACGGCGATTATCACGATCCGCGTTATGCGCAGGCACTAGCTGTTTCGGTGGCGGTGA
TGCGAGATTTTTACGGCATCTGACCAAGAGCTATGGCCCCGCCCTCAAGCGGGGTTTCTA
TGCCACTTCAATCAACGGTCTTCGCTTTGAGAGCTCTTGCAATCGAGGCTAGCGACTCTT
GGACATACAGCAGCTTCGAAGTGATCACGCCGTCTCGGCTCGGTAGCGTCGGAGCGAAAT
GTATCTGCGTGCCGCTCTTGTGGTCGTTGATGTGCAGGACCTTTTCGAAATCGACAAGCA
CGTTTGCATTGCCGGTGGTCGTAAGTGAAAGCCACATAAAGTTCTTCCCCCCTTATTTAA
ACCCACGTCCTGACAGTAGCAGCTTTAAGCCGCATCGCGATAGCACCCTACAGATATCAA
AGGACATCACCATGACCGTTCGCAAGCGGACGACGCTCGGCGTCGTTCACGTCACTGCCA
CGCCTCCCGGCTGGAACAAAGGTGCCCCCGGCATCCGTGCTATTCACAAGGCGCAGGGCT
GGTCGGATATCGGCTATAACGAAATCATCAATCCGAACGGCATGGCCGAAATGGGTCGCG
GAAAGCTGGCGGTTGGCGCCCACGTCGCCGGTTTCAATTCGATTGCCTATGGCCTGGCGA
TGGTCGGCGGCGTCAATGCCAGCAACCGCCCGGATTTCAACACTATCAAGGATGCGGAAC
TGGCGACCCTCGAACGTCGTATGCGCGAGTTGACCGTCGATTTCCCCGACATTGAATGGT
GCGGTCACCGCGATCTGTCACCCGACAAAAACGGCAACGGTATCATCGAGCCATTCGAGC
ACATCAAGGCTTGCCCGTGCTTTGATGTCATTCCGTGGGCGCGCGAACGCGGTCTGCCGG
TCGCTGACATCAAGGGCACATGGAAGACCATCGTCCTTGAGCCGGGTAGCGCTCCGGTGC
TTGAAGGGCCGGACACGCGCACGGCCTACCTGCAGCGGCTCTTGATGCGCGGCGGCTATG
TACTCGGTCCTATAGACGGCATCGCGGGCAAGAAAACCCGTGCTGCCATCCGCGCATTCC
AGCTGGTGTCTGGACTGCCTGAGACCGGCGAATTTGATGCCGTCACTGTCGCTCGCATGC
GCGCGATTTTCGAACCCAAGGCTACGGCCTAATCCATCACCCGTTCGATGAGATATTTCG
GATGATCGTCGCCGTTGATCATTTCGCAAGTGCCATGTTCATCGACGGTCGAAATGATGA
AGTTCACTCTGGCTTCGTCAAAAACGGAGGCATGGAGTAAGGCCTCCTGCAACTCCCCTT
TGGTCATTAATTCAGGGCCTCTGGCGATAGCGCCGTTCTGAAAAACACTCAACCGAAAAC
GAAACGGACACATCCGTAAACCCTCCCAGCTCATCAATGCTGCACGTGCGGTGAAGCGGT
AATTTCACAGCAAGTTTTTCCGAAAATCAACATGAATTTACGTGGCAAATGCTACGTGGA
AGGAGCTTTCAATGAACGTCACCAACTACGTCCCCGTCATCGTCCGCTATGCGATCGTCT
CGCTGATGGCGGCCATGTTCACCCATGGCTGGCTGTCGCCGGAGCATAACGCCATCCTCG
GCGAGAACCTCGATATCATCGTGTCGGCCATCGTGGGCCTGCTGACGGTGACCTACGCGC
TGATCAAGCGTCCTTCTGCCAAGGCAATGGAGGCTGCAAAGGAGATCGATAAACAGATCC
CGGCCAAGCAGGATGTGGTGATCAAGACGCCAGCTGGTCAGCCTGACATCGTTGTATCGG
CGCCGGTCGCGCGCTGATGATTGACGCGACAACACATCAGCAGCTCGGGACGCTCATCGC
GGAGGTGAAAAACCTGCGCGAGGATTTCCGCCGGTCCGAAGATAAATCAGACGCCAGCCG
TGCATCCGTCCATCGCCGGATGGATGAACTGGTCGATCGCGTCGGCAAGGTCGAGGGTGC
CGTCGCGCAAGTTAACGAAGAAGTCACCGAAATGAAGCCGGTCACCGATGATGTCCGGAA
ATGGAAATTGATGGGGATGGGAGCGCTTGCCGTTGTCGGCCTCGGCGGGACGGCGCTTGG
CGTCAGCATCGCGGGTTTCTTCGATCAACTTTCACGGTTCTTCAGGGGGTAAGGGTGTCA
AGCTCGTCCGAGCCACCACACCACGATGAACAGGATTGCAGCCACAGCGACCCCGATCGA
GATAAATATCTCCGCGTTCTGGCTAACGTTCAAAGCTACCTCGCAACATCAGGTGAATAC
TACGGTGGAATGAAAAACCCTCCCGCATTTCCGCAGGAGGGTCCGGGGTAGTTGGCTTCA
GCCGCTTGGGGTGGCCTTCCAAGCTCATGCTAATATTTCCATCAATTGGTTAGTGCGGTC
AATCGAGAACCTCAGTCTCGCCGTCTATCTTCGTCCAGGTCAGCGACCATTCCTCCATAC
TGTGCTGATTATGGGTGTAGGTTCCGTGGTCGGGCACATTTGCCTCAAGCGCAACAAATT
CCGGCGGTCCGCTGCCCGGAAGGTCGAGAACCCGCAGAAAATCCCGCAGCTCGTCCAGAT
CGCCAACCTTCTTGATATCCTGACGGCCTGGTGCCGATACTGTCCATGCATAGAAGGTCA
TGGGTTTGCCGCCGACCAGTCGCTCGATGGGTCTGGGTCGCGAACCCCGGCCTTACCGGG
TTTCTCCACGGCGTCGGCATACTCAGGATAGGCGACGCGCAACCCGCGTAGGACCTCATC
CATCCAAGACAGAAACCGCTTGGGATTGTTGGACGAATACTCAACTGTTCTGATTGTCAT
AGCGCCATCCTTTATCCGGAGAACATCGCGGGTGGCTAATTTGTTCCCGCCTTTGGCGCG
CCGCCGGCCGCCCATCCCAATAGTCGCTGGCCAGGTGCTCCATGCAGCGCCACTCGGTTG
CCGCCGGGACGCGGTCCTTAAGAAGCCATCAGATGCGGTAAAATAGTTGACGTGTGGTGG
TCGATCGTGCTGCCTGGGCTGCCCGTAGAATTCGAACGCTCCGGGCAGGAAAGGGCTTCT
GTTTAGATTAGCAGCAGAAGCCCTTTCCATTGCCAAGCGAGCGGCAGAGGTATTGCCCGG
TACCGCGGATAGTTTGAGTGGGGTCAATGGATAGTTGCTGCCAGTCACCCCGTCGCCCAC
AGCGAACGCCGAGCAACTGCCAGACGTTCGCTGCAATTAAGGCGTATCAGATAACGAAGA
AATCCGCGTTGGTGATTGCCAGTCCCGCCGCCAGCTTGGCAAACTGGACGCCGGCAAAGG
CTCCGCCGTTTCCGTCCCGGTCGTAAAACACGTTACCGGTATCGGTTTCGTAGATGATCC
GGTCGGATGCATCGGCTGCCACGCCCGCTGCATTTTTGACAAAGGCTGTTGCGCTCAGAA
CGCCGGTGACGGTGAGCGTGGTGAACACGGCGTTCTGCAGTTGCATGGTATCAGCAACCA
CATTGAAGTCGGTGATGGTATCGACGTTGGTGGCCGCATTGAGAGCTGTGTCGAAAATGA
ATGTGTCGTTGCCTACGCTGCCTGTAAGCGTGTCCGATCCGCCGTAGCCCTTGATGATGT
CGTTGCCGGCGCCGCCATTGATCGCGTTTGCTACCGCGTTGCCGTAGAGGGCATCGTTCA
AACTCGAGCCCGTTAGATTTTCGATCAAGCTGTAGGTGTCGCCCCTGGCTTCTCCGGCGT
TGATGGAAGAGTCGAGCAGGCTGGCAATGACGCCTGTTGTCGCCGACGTATAAAGCGCCT
GGTCGGTTCCCGCACCGCCGCTGAGTGTGTCGGCACCTAAGCCACCATTCAGCGCGTTGT
TGCCTGCATTGCCCGTCAGCGTGTTGGCACCGCTATTGCCCGTCGCGTTGATGGCGCCCG
TGCCGATCAGCGTCAGCTTCTCCACAACGCCAAGAACCTTGGTACTGGCAACGAGGCTGA
AGGTCAGCAAGGACTGCACCGTATCGAGGCCGGCGCCGCCATTGGCCGTTTCATTGACAA
TGTCATTGGCGTTTTCGACGATATAGGTGTCGTTGCCAGCGCCGCCGATCATCGTGTCGG
CATTGGCGCCGCCATTCAGGACGTTGTTGGCGGCGTTGCCGGTCAGAATGTTGGCACTGC
TGTTGCCGGCCGCATTGATGGCGCCGCTGCCGGCAAGCGTAAGGTTTTCGACCACGCCGC
CGACACGGGCGCTCTGCACCAGACTGAAGCTGATCGAGGATTTCACGCTATCGATGCCGC
TGCCGAGATCGTTGAGTTCATCGACGATATCGCCGGAGTTGTCGACGAGATACGTGTCGT
TTCCGGCGCCGCCGATCATCTCGTCGCCACCTGCCCCACCGTCCAGCGTATCATTGCCGG
CCCGGCCGACGATCTGGTCGTTGCCGCCGCGACCCTTGATGACATTTGCGGCGGACGATC
CGAAAAGGACATCGCTTACATTGGTGCCGGTGACATTTTCGATGCTGACGAAATCCTCGA
TCCGGGTGTTGCCGGTATTGGCAAATCCCTGATCCAGCTGGACGGTGACGCCGCTGCCGC
CGAGCACAGAGCTCTCGTCGCGCAGTTCATAACTCAACGTATCGATACCTGCGCCGCCGT
CGAAAAAGTTCTGCCAGCCTTCGGACACGAACGTGTCATTGTCCGCCTCACCAAAATACT
GGCTGTGAAAGGTCGCGACGGCCATCGTGTCATTGCCCGCGCCGCCTAAGACCCTGTCGA
AGCCCTCGCTGCTCAGGGCAAATCCCTGGCCGAAATAACTATCATTATTGGCGCCGAGGC
GGATATCGTTGCCTCCTTCGGTTCGGTTATCGACGACGTCGTCCCCGCTGCCTGCATCGA
CGAAATTGCCGCCGCCGAGATTGCCGACAAGGTTGAGGACGATGACGTCATTGCCGCCAA
GTGCATTGACGATGATTTCCGACCGGTTGCCTTGAATGATTTCGTTTGCGTTGTTATCGC
CAGTAATCGTCGCGCCCACAGTCGTCCTCCATAATTGACTGAAATATTGGGGGAGCATAA
CAGAGCTAGTAACCGGTTGATTGTTTCGGATGTAACAGAGAATGGCCCATTTTTGGTGCG
ATGGGGGCTGTCTAATGTTCACTGATGACCGATCGAGGTCCGGAAAGCCGCCTTGGGCGT
CCTATTCTTTTGCCGATGCGAAAGAGAGAGGCTCTGGGTGAAGCCTGTGCTTGAGGCAAA
AAAAGACCCCGCCGAAGCGAGGTCAGGCGCATTTGGGGAGCTAACCATGGGCCAGTGTGT
GGGGCACAGTAGAGGCGCGGCGCCATGATCAGCGGCAAAACTATTTTCTCGGAGATTGGT
TCCAGCAGAATATGCTAAATTGTGTCGTTTCCAATCAACCGCCGCGCAGCACGTCCTCTT
TTCCATCCAGCACAATCTTCAGTGTCCGGATCATATCTGCTGCCTCTAGCATGGCATGAC
CGACAAGCACATCAGGAGTCGAGGCAATAGAGGCGGCCACAGTCTGAAGATCAATCACCT
TGTCTGGTTCCGTCTTGCTCGGCGATATCCCCACCTGATGGCGGCCCTCGCGGATGGTTG
TCACAGCCCGCTCAATCAGCCGGCGCTTTTCGAATGGGGTCAGTTTCCCGATCTCATTTG
CAGCTCGATAAAGTTCAGTGACAAAATCAGTGGTGGTGGACATGCCAGATGACTTTCCGA
AGGCGAGGGGGATTTAATCGAGCGGACGAAGAAAAAGGCTGGGGACCTACCCGGCGCCTC
CCAAGCATTGGCTCTTGCTGGCCCCTAGACGATAATAAAATCCTCGTAGGTCACCGCGAG
ATTTAAGCCGAGCTTCGCGAAGAGAATGCTGCCTCCGGCCGTCGAGCCGTTTACGTCATA
GTACAGGTTGCCGGTATCGCGCTCGTAGATCAGGTAATCGTTGCTGTCGTGGGCAACGCC
CGTCGTGTCATTGACGAAGTTGGCAGAGGAAACCGCTCCCACCTTGAACCGGCTGAAGAA
TGAATTCTCCAGTTGGATCGTATCGTCGGCGACCGAATAATCGGTAATCCTGTCCGCATT
GTTGGTGGAATTCGGCGCCGTATCAAAGAAGAAAGTGTCCTTGCCAGTGCCGCCCGTCAG
CGTGTCGTTGCCAAGTCCGCCGCGCAGAATATCCACACCCGCTCCGGCGCTGAGTGCGTT
GTTGCCGCTATTGCCAGTCAGAATATTGTCGAGGCCGTTACCGGTGGCGGTGTAATTGCC
AGACCCCGCAAGCGATAGGCGTTCGATGCCCGTGTAATTGACCAGCGACCGGCTGATTGT
CGACGAAATCGTGTCGATGCCGCCGGTATCTTCGACCTTGTCGTTGTCGGCGCCCAACAG
ATACAGGTCGTTGCCGTCACCACCACGCAACGTATCGATGCCGGCTCCACCGTTCAGGAC
ATTCACCCCTGAATTTCCGGTAAGGATATTTGCAAGACCGTTACCAGTGACATTTGCGTT
TGCTGCTCCAACGAGCGTCAGGTTTTCGATGAAGCTGTAATCGGCGAGAGAGCGTGTGAT
AGACGACGTTATCGTATCGATGCCGCTTGCGTCGATGACTGTGTCGAGTTGATCACCCAG
TATATAGGTGTCATTGCCGATGCCGCCATTTAGAGTATCAACACCAGCGCCGCCGTCCAG
CGTGTCGTTTCCGCCCAGCCCAATAAGGAGGTTGTTACCGTCATTGCCGGTTAGAAAATT
GACGGCTTCATTGCCCGTCACTGATGCGTCACTTTCACCAATCAATCTTACGTTGACTGA
CGAGAACTCCGTTCCTAAAACCACTTTTGCCATGTCGATGCTGACCGATGACGTGATGCC
CACATCCGCGTAAGTGTTTCTAACGAAGAGTCTGTCGCCAGCGTTGTCAAAGACAGCCCT
CAAGTAGCTGCTGTCGGCTATCATGAGATCAATGCCGGCCCCGCCGTCCAATATGATGTT
GAAGCCGCTGCCATGAAGCGTGTCGTTGCCGGCTTCGCCATACAGCGCTGACCCGACAAG
TAGGTCATTTCCGTCTCCGCCGTACAGTACATTGCCGACGTCGAAGGTGTTGGAACCGGC
GAATATCCTGTCATTGCCGCCTAACCCGTAGATCACTAAGCTGCCATCCGCCCCATCAAT
GATGTCGTCGCCGGAGGTTCCATTCAATTTGCCGTCGACAACGGTTCCCGGCTGATTTCC
ATCAATATACGTCGCCATGTAAGCATCCCCAGAAGGTGTTCCCGTTCTAATAGCGCAACG
TGACACCATGCACGCAGGAGTCAAGGTTCGGAGATCAGGCGGGCGCCTCCCAGCCAAAGA
AAAAGGCCGGGCGAAATTCGCACCGACCTCCCGTCGTCACCTCACGCCGCTGCCAGTACA
TCCGTGGTCAACAGCGCGAGGGACTTTGTAATAGACAATGTAGGCCTCGATTGTGTGCTG
TCAAGCTTGGCCTGGCGGTGATGGCTCAAGCGCTTTGGCAGCCTCAAGGCCCTTTACCGT
TAGGACGTAAGAATCAATACGATCTGGAAATTTCTCTTGCATTCGCAACTCAATGAAGCC
TCTTGCGTGCAACCGCTCCTGTGTTCCTGGTCCGCACCCATTAATCTTCCGCCAATGGAC
CGGCGTTCCCACTCCATATTCAGATAGTTGACGTAAAGAATTCTCTTCGGACTTGAGTAC
CTTTCGGGAGGGAAGTGCGGCTACCCGCTCGGCTTCAGATTCATCCCAAAGCCGTTTATA
ATCCGCGTCAGTCATAGACTGCGCATTGAACCCCAGGCTGTCATAGTGCTTCTGAATGGC
TTCATCCGGAGAGGGGTGCCTACTTTTCTTCCGTTTGGCGGATTCTGTAGAAGACCAACC
AGTCTCCACTTTCCATCTATCGAGTGCGGAAACCGGCTCCTCGCTGGTACTGTTAGCGCC
GGGGAAGGGCATCACCCGGATGGTCACTCCCTCGCGCTCTATCTCCACCGTGACATTTTC
AGACTTCGCCAGTCGGGCCAAGCGGGTTAGTTCGGAGGTTTTAATAAGTGCTTTAGATGT
CATCGACCGCCTTCTTGACCTTGTGTGTTTGCCCGCTCTCAAACCTTTCCACATCCTTCC
AACTGATGCGCAAAAGTTTGCCGCCCCATTCGAGTGCGGGGATGTCGCCTCGCTTGATCA
TGTTACGGACATGCCGCTCCGAGCAACTCCACCGTTCTGCAAGCGTCCTAGGTGTGTAGG
GTGGTTTCTCGTCTTCGAGGCGCCATGACGCAGCCGTCGATGGCCTCTTCTTTGTCTCCA
GTGAACTTAACCACTCGTCCAGTCGATGCCGCAGATACCGCTCCTCCAATGGACGAACCG
AGAGCTGAACCGGACGAACAGGACAGAGCGCTGTGAAAACCTCATCTGACAAGCCGCAGT
AAGCAGCGGCCATCCTGTGGTCCAGCGCAGCGGGCCAATAGGGCAGTCGAGCCACAGTAT
CGCTATTCATGCTTCAACGCTCAGAGTTCCCGTCGAGGAGGCGTTTCGCAACGGCTTTGA
TGTGAGTCCCCTTTTTTTGCTCGGCCGCCTTGGCTTTTGAAGCTGCCCGCAACGCAAGCA
AGTCCTCATAATCTTGTGCCGGCGACCGTAACGTTCCCGTTGAGGCGCCTTTGACGCGGA
GATTACCGGCGCTGGCTGGCGTCTTGGGCGCGGGGCGACTGGCCTCTAAAATGGCGTCGA
TATCCGTTTGCAGAAGTATCATTCGGTTACCCATTATTCGGCAGGCGCCGAGTTGGCGGG
CAAGTTCGCGGACCTTTCTTGGCGACCAGCCGTAGTGCTTCGCAAATTCCTCTGGTGTCT
TATGGTCTGGAACTACCGGCTTTTGATCAATGGCCTCTGGTGGATCTTCATTCATACTAA
CAACCTGTGTCCCTGTGGCGTCAGCGATGCACCAGGAGGGTCTCGGCCCCTTCCGCTACA
CGGCCATTGATCACTGCGGCCAACTGCCGTTTTACTAGACGCTGCTTCTTCTGAAACAAA
TAATCTCGCCCGGGCATTTTGGCGACCTCTACGGACATGAACCTATGAAGAAACTTGAGA
TGACCCGTCAATCATTATACGCACTCGTCTGGGAACGTCCGTTAAGGCAGATCACTTTCG
ATCTCGACATTGACTATGAGAAATTGAAAGCCGCTTGTGTAGCCAGCGACATCCCACTGC
CTCCTCCCGGTTATTGGAGCAAAGTGGCTTATGGGAAAGCACCCGCTCCGCCGCTTTTAA
GTCCGGCTACAAACCTCGTCGAGACGGTCCTGCTCCAAATAAGGGGGTCTCAAAAAACGG
CTGAGGAAAGAGCGGCCAAGGCCATAAGCGCGACCGCTTACACCCGCTCGATCGCAAATT
TTCCGGCGCCTGAGCGAGACTATTGGCATCCGATCGTTTTTGAAATGATGGAGCATCAAA
GCAATGGGTATGGCACGCCTTATCCGATGCTGCGAAGTTTTCATACGCGACCAAGAAGCG
ATGCAGGGCGCAGGGTATTCGCACTGTTGAATACCATCATACCCAACTTGGAAAGCCACG
GCTTCCAGGTCTCCCGAGGCAAACTGGACCACCTTGTAGCAATGTCGAAAGGCGTCTCGT
TGGAGTTCAGGGCTCGGGAAAAAGCGAAGGAGATCCGAGTTCCGATAGCAAGGGATGACA
TTATTTATAGGCTGCTGGGTCGGAAGGACGAAAAGCAGCTCCAAGGCACCGGAATTGTGG
AACTGGTGCTCGGATGTTGGGGACGGACCAAAACTTGGGCGGACAATGACAACCGCCTAA
TCGGCGATTGCGCGCCGGAAATTGTTCTCGAATGTATGTTGATGCGCGATGCCAAGCTGC
GTTCGCAAGAGCGCGAGAAGGAGGAGCGGACCCAGGAGGAACAGCGGACCACTTTACGGC
GATCTGAATTGCAGGCTGCTTTAGATCCAGAACGGGTTTGGAAGCGACTTAAAAACCTTT
CCACGCGTTGCGCGGAATACGAAACGGTATCGATGCTGCTAACCGAAGTTCAACGTAAAA
CCAGTTACGGCGCAATTCTCGACGGAGTGCCCGTGTCCGACATTTTGGATGCCCTTCGGA
AAGTTGTGGATCAGCACAACCCACTCGCATTGAGTGGTGAAGATCTACTACGTGAGATTA
TTAAACCACCGTCCTAGCACACTGTAGGGTACTCGATAGTTTGCATTAAGCGGACGGAAT
CTAGGCTTTGTCTGCCAAATCATTGTAGGCTTTTTGAGCAGCGTCGAAATCAGATTGAGC
TGCCGCGACCCCTCGCTGCGTGCGCTGTGCCTCTTCTAAGTTGTCTTTGGCGTCTTTCAA
ATGGTCGATCGCTGAGCTGTAGCTTTTCCACTTTTCATCATCGATGGTTGGCATTCATGA
TCCTTAGTTGCTCTCTTGGATAAAGATTCACCACATACGCAAGTTGGTGGACTGCAGGCG
GGTGTCACGCGAGCAGGCTCCAAATGCTGCCAGCCACCATCAAGGCGGTACCGAAAGAAT
ACAACAGCCTGAATACCCACCTATTTACGCGCTCGCCTAACGTCGCTCCGCCCCAAGACT
GAATTTCCCAACCCTGCAAGGCTAGAGTAGCCCAAAGCACAATCACAGTGCCGAGGACAA
CAGTTCCAATGGCCAGTGAGAGACATGAGCCGAGAAGGCTCCCAGCACCGATCCCAAGCG
CACCCCCGGCAAGAAGTGATCCCGCACACCACAAAAACGCTCCCCATAAGGCAGCGCGCA
CTTTGTGGATCCTGGGGGTTTTGTCACGATCAGTCTGTTTGTTCAGTATTTGGCTATCGG
CGGTTTCTTCCGCCGTAAATTTCTCTGGATCAGTAAATGCGAGCCAGACGAGTTTTGACA
TACGAGAGAATGAAGCTGGCGTCGGGATAGTGGAAGCCATTTTGACCGGCGCCTTCATGT
TGCATGGCATGTCGCGTGGATTTGCCGAGGGTAACGGGAAGTCGTTAGAAATCAAGGGAA
CTGGATTGCAACATGATGCGACACGGAAATCCGCATCCTTAAACCCGAAAATCAACTAAC
TTGCTGTTTTGAAAGGAGAAAAAATGGTGCCCCCACCAGGACTCGAACCCGGGACCCCCT
GATTACAAATCAGGTGCTCTACCAACTGAGCTATAAGGGCAGCACTTGCGGCTGGGAGTT
AGCATATTCTGGTCGCGTGTAAAGCAAAAATGCACTCCGGCGTTTGGTTTTTCACATCTG
CGCCGGTTGAGGCACGCAATGATGGGGGCTTGAGGTGATTATAGGCCGGATTCTGCCCGC
GAATTTTTGACAGGCGGAGGCAGTGAGCGGGGCGCGAAGCGCTGCTGCAGCCGCGGCGGA
ATGAAAAAGGTAAGAACTGCCAGCGTCGCGGCGAGCGTGCAGACCAGCCAAAGCACGCCA
GCGCCCAGCGCCCGTTCGAGAAAAGCGCCGCATATGCCGCCGGAGGCCATACCAATCCAG
GGAACGATCTGCAGGCCCCAATCGCGCCGTGGCGTACCGACCATCCAACTGCCGATACCT
TTGCCGAAGCGCGAGAGCGCGCCGGTGACATAGGTCAGTCCAATCGGCAATCCCTCGATC
TGTTCGACGGCGGCATTGACGAGTCCCATGGCCAGCACGATCGCGTAGAACTGCAGCGTT
GCAAGTCCCGGATCGGTGATGATGGCGGCAAGCGCAAGCAGGAGGGTCGCCCCTGCGAGG
ATGCGGAACGCACGCCGGGCTGCATTGTGGGCGATGACGATCCCAAGCGCGTTGCCGGCG
ACGAACATCAAAAGACCACCCAGCAGAACCGCCGCATAGGCCGCCTGTCCATCCGCGAGC
GCGACGGCGGCGCGGGTGGTATTGCCGCTCATAAAGGAGACGAAGCTGCCGGCAATCAGC
AGACCGGCGGCATCTGTCATGCCGGCGAGAAACGAGATGGCGGCGACGAGGAGGATGCCG
ATGGTTGTCCGCCGTCTCCGGATGATGCGCCGCCGCCGCTCCCGCGTCATGATTCTACCT
TGCCTCCGCCAGATATAATTCGGTCGTTTGAAACGCCCGCATCATAAGTCAGGCCAGCGA
AGAGGCATCCTTTATTCTGCTGCGTCGAGCATTGCCGGCCTCGGGTCGATTTCCGTGCAA
CGCGACATTGCGCTCGGCATATTGTCGGCAAGGAAGTCGATCAGTGCGCGGACCGACGGC
AGCATGCCGTGACGCGATGTGAAGACCAGATGGGCGATGGTGGTGTTCGAGCACCAGTCA
GGCAGCACCGGCATCAGCACTCCGGTCCTGATTCCGCGGCTGCAAAGATGATCCGGCAGC
AGCGCGATGCCGACGCCCTCGATGGCGGCCCGCTCGAGTATGCCGAAATCGCCGCAGCCG
ATCACCGGCTGATGGGTGATTTCGCGTTTGGTTCCATCGCTATGGTTCAGCTGCCAGGTA
TCGGTCAGATGCTGCTCGTTCATCGACAGCGTCGGCATGGTGCCGAGCGTATCGATCGTC
ACATTGCCGATCCGCGCCATCAACGCCGGACTTGCCACGAGAAACTGGCGGGCTTCGCCA
AGCTTGCGGACAATAAGATTGTTGTCGGTATCCAGCTGGTCGCGCGCCCGCAGCGCAATA
TCGATGCGTTCCTCGACAAGGTCGATCCGGCGGTTGGTGGCGGTGATCAGCAGCCGCACG
CCCGGATAACGCCGGTGAAAGGCCGGCAGGATATGGCCGAGGATCGGTGCAAAGCCGATC
GGGCAGGCGAGCCGGACGGCGCCTGTCGGCTCGCTCTTGGCCGCAGCAACCACCGCTTCG
GCGGCCTCGACGCCGGACAGGATCGTCTCGCAGCGTTCGTAGAAGGTCTGGCCGATCTCG
GTGACCCGTAGCTTGCGGGTCGAGCGTTCCAGCAGGCGGACGTCGAGCTGCTGCTCAAGC
CGGGCGACGTGCTTGCTGAGCTTGGATTTGGGAATGTTGAGGACGCGGGCGGCGGCGGAA
AAGCCCTTGTGTTTTACCACGGCGGCAAAGAGCGCGAGATCGTTCAGGTCCTGCATGTCA
CACCTTCATGTCCATCGATAATTGACCGTCATTGTTTCTATCAGGAAACGGCTTGTCGAA
AAAGGGGCGGCTTATCGGCTTATTGTTTTAAATTCATATGTGATGCACCCAAACGCCACA
CAAGCACACAAAGGTGCCACCATGAACATTCTCCATATCGACTCCGGTATTCTCGGCGAT
CATTCCGTTTCCCGCCGCCTGACGGCATCGATCGTCGCGCGGATCAAGGCTGAGCGCCCC
GGCGATACCGTCGCTTACCGCGATCTTGCCGCGGCACCGCTTGCTCATCTCAACGGCTCG
CACCTGATGGCGGCTTCCGCCAATCCGGAGGGGCTGAATGCGACGCTGGTTTCCGAGCTT
GACGCCGGCCGCGCTTCGCTCAACGAATTCCTCGCCGCCGATGTCGTCGTCATCGGTGCG
CCGATGTACAATTTCGCCATTCCGAGCCAGCTGAAGACCTGGATTGACCGCATTCTCGTT
GCCGGAACCACCTTCCGTTACACCGAGGCGGGCGTCGAAGGTCTCGCCAAGGGCAAGAAG
GTAATCGTTGCCTCCACGCGCGGCGGCCATTATTCCGGCGCTTCCCCGATCAGTGCCATG
GATCACCAAGAGACCTATCTGAGCACCGTGTTCGGTTTCATTGGCATCACCGATGTGGAA
TTCGTCCGTGCCGAAGGCCTGGCCGTCAGCCCGGACTCAAAAGATGCGGCGATCGCTGAG
GCTGAAAAAGCCATTGCCGGCCGCGGTCATTTCGATATCGCCGCCTGATCACTCGACCCG
GTCCGCGTGAATGAAGAGCCGGGCACTCGCTGCCCGGCTCTTTCGCGTCTTGCTATTGCC
GCTTCAACGCCGGCTGGACACGCCCGCCGCGAGGGGGTACAGCGCGGATCACAGGGTCTC
GGCCGATAGAATACAGATTGGAATGGCAATGACGGATGTCAGGGACAGCAACGGCACGAT
CCTCGTCGAGGGAGACAATGTCACCCTGATCAAGGACCTCAAGGTCAAGGGCACCTCCGA
GACCTTGAAGCGTGGGACGATGATCAAGGGCATTCATCTGACGGGTGATCCAGACGAGGT
CGAATGCCGTCACGCCAAGATCAAGGGGCTGGTGCTGCGCACCGAGTTTCTGAAGAAGGC
CTGAGTTTCGGTTCGATCTGGCGAAAATCCGGCATCGGCATGCGAGTACGGACAGAGCGC
CCGCCGGGACTGGACGCTTGGCGTTTTTGTATTACACTCTGCTTATGAAAAGCGTTCCGG
CATTTTTGATGGTCGCGCTTGTTCCGGCTTTTGTCGGACTGTCCCCCGGCGTGTCCTCTG
CGGCGCCGCCAGATGCGGGCTGCACCTGCCGAAACCGTGATGGCTCCAAGCTCGAACTCG
GCCAGACTGCCTGTATCCGGGTGGGCGAGGTGGCCTATCTGGCGCGTTGCGAAATGGAAC
TCAATGTGACCACATGGCGAAAGCTTCGGGATGGGTGTCCCGAAGCCCGTTTGCCGGTTG
CGCTGTTGCCGTTGACCCGGTAGCCGCCGGTCAGGCTTTCGCTAGGTGGCCGCGCGCCGC
ATACATGGCGATTGCGGCTGCATTCGAGACATTCAGCGACTTGATGACGCCTGGCATGTC
GAGGCGCGCGAGTGCGCTGACGGTCTGGCGGGTCTTCTGCCGTAATCCCTTGCCCTCAGC
ACCGAGAACAAGCGCGATCTTTGCGCCGGACAATGTCTGTTCGAGTGGCGCGGGGCCTTC
CGAATCAAGGCCGATCGAAACGAAGCCGAGCTTGTGCAGCTCTTCCAGTGCGTCGGCCAG
ATTGGTGATCTGGATATAGGGGATCATTTCCAGTGCGCCGGAGGCCGATTTGGCCATGAC
GCCCGATTCGGTTGGGCTGTGACGCTGCGTCGTGATCAGGGCGCCGGCATTGAAGGCAAC
AGCGGAGCGCATGATGGCGCCGACATTGTGCGGATCGGTGACCTGGTCGAGGACGAGAAT
CAACGGGCTGTCATTGAGCGCCGAAAGACGGCGCATGGGCAGGGGAGCCGTTTCCAGCAT
CGCACCCTGGTGGATGGCGTCTGGCCCGAGAATCTTGTCGAGATCCTGCGGCGTGACGAT
CTCTACCGGAAATCCGAGATCTTCGACCGGGCCGGTTTCCAGGCGCACCAAAGCATTCTG
GGTCACCGAAAGCTTGGTAATCTTGCGCTCGGGATTGTCGAGGGCGGCGCGCACCGTGTG
GATGCCGTAGAGCAGCACCTGGTCCGGCGCCAGTTGCGGCGCCTTCCAGTCTGGTGCAGC
GCTTCTCTTGCGCTTGTCCTGCACGGGGGGCGGAATTTCGCCGCGTTCGCGTTTGCCATC
GCGATGCGCGCGGCGAAGGGTGGCGTAATGGGTGTCTTTGGCGTTCTTGTCGCCCGGATT
ATCTTTGCTCATGCCTGTCTTATACTGACGATGCGGTTCGCGTGGAACCGTTTTTCGCGA
AATCGGCGGCTGGCAATCTTTATCGCGATTTTCCCAACTTTTTCTGAGGCGCCGTGTTGA
CAGGATGAAACGGGGCCGTCATATACCCGGCGCAGATTGAGGGAACGACTTGCCCCGGCA
AACAAAACCTTGATCTGCAAAGCTTGGTCGCTTGATCCCGACAGAATAATGGAGGGATGC
CCGAGTGGTTAAAGGGGACGGACTGTAAATCCGTTGGCTCAGCCTACGTTGGTTCAAATC
CAACTCCCTCCACCATTCTGTCAGACGGATCTTGACCCGCGGGTATAGCTCAATGGTAGA
GCAGCAGCCTTCCAAGCTGAATACGCGGGTTCGATTCCCGCTACCCGCTCCAGTAAAACC
TCCGAATGTATCCCGCTTCTTTGCTGTTGCTTTAAGATATTTCTGCAAATCGTTGATTCA
AGGCTGTTTCTGCGTCTGGCGGGGCAGGCATTGGAATTGTGTCTTGTCATCCCTACATAG
GCATTATCCGGGCCTTAAGGGCCTGAAGGCACGCAAAATAATTAAGTCTTGCGCATTCCG
CCCGAAACCCTTAAACGCCTCCCCAAACCGGCGCCGCCGGTATGGTGCATTCTCATTGAT
CACAGGAAACTTGACCCCATGGCAAAGAGCAAATTTGAGCGCAATAAGCCGCACGTTAAC
ATTGGCACGATCGGCCACGTCGACCATGGCAAGACGTCGCTGACGGCAGCGATCACGAAG
TATTTCGGCGAATACAAGGCGTACGACCAGATCGACGCTGCCCCGGAAGAAAAGGCCCGC
GGCATCACCATCTCGACGGCGCACGTCGAGTATGAAACGCCTGCCCGTCACTATGCCCAC
GTTGACTGCCCCGGCCACGCCGACTACGTCAAGAACATGATCACCGGTGCTGCCCAGATG
GACGGCGCGATCCTGGTTTGCTCGGCTGCCGACGGCCCGATGCCGCAGACCCGCGAGCAC
ATCCTGCTTGCCCGTCAGGTTGGCGTTCCGGCGATTGTCGTGTTCCTCAACAAGGTCGAC
CAGGTTGATGACGCCGAACTGCTCGAGCTCGTTGAGCTGGAAGTTCGCGAACTCTTGTCG
ATGTACGACTTCCCGGGCGACGACATTCCGATCATCAAGGGCTCGGCTCTGGCTGCTCTT
GAAGATTCCGACAAGAAGATCGGCGAAGACGCGATCCGCGAGCTGATGGCTGCTGTTGAC
GCCTACATCCCGACGCCTGAGCGTCCGATCAACATGCCGTTCCTGATGCCGATCGAAGAC
GTGTTCTCGATCTCGGGCCGTGGTACGGTTGTGACCGGCCGCGTCGAGCGTGGTATCGTC
AAGGTTGGCGAAGAAGTCGAAATCGTCGGCATCCGCGCCACCTCGAAGACGACCGTTACC
GGCGTTGAAATGTTCCGCAAGCTGCTCGATCAGGGCCAGGCCGGCGACAACATCGGTGCG
CTCGTTCGCGGCGTTACCCGTGACGGCGTCGAGCGTGGTCAGATCCTGTGCAAGCCGGGT
TCGGTCAAGCCGCACAAGAAGTTCATGGCTGAAGCCTACATCCTGACGAAGGAAGAAGGC
GGCCGTCATACACCGTTCTTCACCAACTACCGTCCGCAGTTCTACTTCCGCACCACGGAC
GTGACCGGCATCGTGTCGCTTCCGGAAGGTACGGAAATGGTTATGCCTGGCGACAACGTC
ACCGTTGCCGTTGAGCTGATCGTTCCGATCGCCATGGAAGAAAAGCTGCGCTTCGCGATC
CGCGAAGGCGGCCGCACCGTCGGCGCCGGCATCGTAGCCTCCATCGTCGAGTAATCGCCG
ATAGCACGAACTGATAAGAGCCCCGCCGGCAACGGCGGGGTTTTTTGTTGTCTGGCAATA
TGTGGGGATCAAGGCCGTTTGCTTGCTCGCCAGGAAATCGAGCCCATCATAGGTTCCGTC
ATCCCTTGGCCCGGAGAAACGCTGTTGCGGTGCTCGAAGGGGCAGGGCATACAAGGGGCA
GGGCATACCGGAATAACGAGGCATGCAAGCGCCTGCACAGGTCGCAGCCGAACGGAGGAT
GTCATGAGCAAGCGTATTTTGTTTACCGGCGGCGCGGGCAAGGCGGGGCGGCACGCCGTG
CCTTACCTGGTGGAGGCCGGTTATGAGGTGCACAATGTCGATCTGACGCCGCTGGAAAGC
CCCGGCGTCACCAACTTAATCGCCGATATCACCGATAGCGGCCAAATGTTCAACGTCATG
TCCATGCATCGCGATTTTCCGGATCTGGAACACGGGCAGGGGCCGCAGCCGTTCGATGCG
GTGGTGCATTTCGCCGCCGTGCCGCGCATCCTGATCAAGCCGGACAACGAAACCTTCCGC
ATCAACACGATGGGCACCTACAATGTCATCGAGGCGGCGGTGAAACTCGGCGTCCGCAAG
ATCATCGTCGCCTCCAGCGAAACCACCTATGGCGTCTGCTTCGCCGAAGGCCATCGCGAT
TTCCATCAGTTCCCGCTGGACGAGGATTATGATGTCAATCCGATGGATTCGTACGGGCTG
TCGAAGGTGGTCAACGAAAAGACGGCGCGTGCCTTTGCCGAACGGTCCGGCGCGGACATC
TATGCGCTGCGAATCGGCAATGTCATCGAGCCGCATGAATATGAACGATTCCCGGCATAC
TTTGCCAATCCGGAAATCCGCAAGCGCATTGCCTGGAGCTACATCGACGCCCGCGATCTC
GGGCAGATCGTCAAGCTCTGCATCGAGAGGGACGGTCTCGGTTTCCAGGTGTTCAACGCA
GCCAATGATACCGTGTCGGCCAATGCTCCGGCGAAGGAACTGGCGGCCCGTTATTTTCCG
AATGTGCCGTTTACGCGCGAGATCGGCGAGTTTGAGGGACTGCTCTCCAACAGGAAGATC
CGCGAAGTGCTTGGCTTCAAGGAAGAACACGACTGGCGCAAATATGTCGATGTCTGAGCC
GTCAATGTCAGGCCGGGAAAAAGTACCCCACAGGCGGATTTCTTTTCATTTTTCTGTCCA
AGGCGCTTGTCAATCCCGGCCAAACTGAATAATAACCCGCTGACTTCATGTGGCGCTTCG
CTTTCAAGCACTCGGCGCCGCTGGTCTAGGGGTATAGCTCAGTTGGTAGAGCGGCGGTCT
CCAAAACCGCAGGTCGTAAGTTCGAGCCTTACTGCCCCTGCCATTCAATTTTGCGCATAT
CATGCTGCAACGAAGTGGCGTACTATACAGGGAGAAGGCTTGCCTTCTCCGGCTAATTTC
GCAAAAAGACCGTTGACCTCTTGTGATTTATAGAATCGGTCTTTATGTAGGGTTCAAACA
GACACGCGGCGCGTGGGGCTGATCGTCAGCTTTACGGGCCGTTAAGGCGTGAGCATTCAA
TGGCATCCAAAACAAATCCATTTACGTTTCTGCAGCAGGTTCGTGCTGAGACGGCGAAAG
TGACATGGCCTTCACGGCGCGAGACGATGATCTCGACGCTGATGGTATTCGTCATGGTCT
TCTTTGCGGCTATCTTCTTTTTTGCTGCGGACCAACTGATGGGCTGGCTGATTGGCCTCG
TCCTGAATGCTGGCGTTTGAACGGTTAGGGATGAATATGGCAGCGCGTTGGTACATCGTT
CACGCCTACTCGAATTTCGAGAAGAAGGTTGCTGAATCGATTGAGGAGAAGGCCAAGCAG
AAGGGCTTGAGCCATCTGTTTGAAAAGATTCTCGTTCCGACCGAGAAGGTCGTCGAGGTT
CGTCGTGGCCGCAAGGTCGATGCCGAGCGCAAGTTTTTCCCGGGTTACGTGCTTGTGCGC
GCCAACCTGACGGATGAGGCCTATCACCTCATCAAGAATACGCCCAAGGTCACGGGTTTC
CTCGGTTCCGACAACAAGCCGGTTCCGATCCCTGATTTCGAAGCCGAGCGTATTCTCGGT
CAGGTTCAGGATGGTGTTGATCGTCCAAAGCCTTCGATCTCTTTCGAGGTCGGCGAGCAG
GTGCGTGTATCCGACGGGCCGTTTGCCTCGTTCAACGGCATCGTGCAGGATGTTGATGAG
GAGCGTTCGCGCCTCAAGGTTGAAGTGTCCATCTTCGGCCGCGCAACGCCTGTTGATCTT
GAGTACGCTCAGGTCGAGAAAGTCTGATTTCTGAGGGCTGCAGCGCCGAATTCTTTTCGG
CTGCGCAGCTTTCTTTTGGTTTTGCCGGATCGATGTATCCGGCAAATGCGGGCAAGCCCG
CAAATCGCGTGGAAGGAACCCGGTCTTAGCCGGATCGGTCAGTCCGCACCACGCAACCGC
AGCCGCCGTCCTTTGAGGGATGGCATGAGAAGCCGGGAAACCGGTCGCAACGTTTCCGGT
TCCGGTCCGCATATCGCGGTCAGGGATACCGGGAAAACCATAAAGGCAGAGAGAAATGGC
TAAGAAAGTTGCAGGCCAGCTCAAGCTTCAGGTCAAGGCAGGATCGGCAAACCCGTCCCC
GCCAATCGGCCCGGCGCTTGGTCAGCGTGGCGTAAACATCATGGAATTCTGCAAGGCGTT
CAATGCCGCCACGCAGGAACTGGAAAAGGGCATGCCGATCCCGGTCGTCATCACCTACTA
CCAGGACAAGTCCTTCACCTTCATCATGAAGCAGCCGCCAGTCAGCTATTTCCTGAAGAA
GGAAGCAAAGCTGACGGCTGGTTCCAAGACGCCTGGTAAGGGCGCCAAGGCCGGTACCCT
CACCAAGGATCAGGTTCGCAAGATCGCTGAAGCCAAGATGAAGGATCTGAACGCGGCTGA
TATCGAAGGCGCAATGGCAATGGTTGAGGGCTCGGCCCGCTCCATGGGCCTGGAAGTGGC
AGGTTGAGACCATGACAAAGATTGCAAAGCGCGTACAGAAGACCCGTGAAGGCATTGATC
CGACCAAGCTCGTTGCTCTGTCGGAAGCCATCACCCTGGTGAAGGCCCGTGCCATCGCCA
AGTTCGACGAAACCATCGAAGTTGCGATGAACCTCGGTGTTGATCCGCGTCATGCCGACC
AGATGGTCCGTGGCGTTGTCAACCTGCCGAACGGCACCGGCCGTACGGTTCGTGTCGCCG
TGTTCGCACGTGGCGCCAAGGCTGATGAAGCCAAGGCTGCCGGCGCAGACATCGTCGGTG
CGGAAGACCTGGTCGATATCGTCCAGGGCGGCAAGATCGATTTCGATCGTTGCATCGCCA
CTCCGGACATGATGCCGCTCGTCGGCCGTCTCGGCAAGGTTCTCGGCCCGCGTGGCATGA
TGCCGAACCCGAAGGTCGGAACCGTCACCATGGACGTCGCCGGTGCTGTCAAGGCATCGA
AGGGCGGCGCTGTTGAGTTCCGCGTCGAAAAGGCCGGTATCGTTCACGCCGGCATCGGCA
AGGCATCGTTCGATGCTGCTGCTCTTGAAGAAAACATCCGCGCTTTCGCTGATGCGGTCA
TCAAGGCAAAGCCGGCTGGCGCCAAGGGCAACTACGTCAAGCGTGTCGCGATCTCCTCGA
CCATGGGTCCGGGCGTCAAGATCGACCCGTCGACGGTTAGCGCCTAATCAAGTTTATCCG
GACTTTCGTCCGGTCACAGATTTCCGGCCTTTCGGGGCCGGAAATTCCGGGATCAAACCC
GGAACTCCTGTCCGAGATTGCAGGTGGTTATCCCTTAATCACTTCAGCCTGCATGAGATG
GGTGAGTCCCGAATTTCATTTGACGCACGCAAGTGTGGAGATTCGGTTCGAACCTCGGCT
TGCCTTGTGCCGGACCCGGTTAAACGGGAACGCGCAGGGGACAGGATCCTCGAGCGTCGC
CTGGGATCACCTTTGATCTCTTGCGGCAAAGGCAAACCGACTGGACTGTGTTTTGCGGTC
CAGTCAACTGGAGATAGGCAGTGGAAAGAGCGGAAAAACGCGAATTCGTCACGGAGCTGA
ACGAGTCCTTCAAGGGCGCTGGTTCGGTTGTCGTGGCCCACTATGCTGGTGTCACAGTCG
CACAGATGAACGACTTCCGTTCGAAGATGCGCGCTGCTGGCGGCACCGTCAAAGTCGCGA
AGAACCGCCTGGCCAAGATCGCCCTTCAGGGTACGGAAGCCGAAGGGATGTCCAATCTCT
TCAAGGGCCAGACGCTGGTAGCATTCAGCGCCGACCCGATCACGGCTCCAAAGGTTCTCA
TGGACTTCGCCAAGACCAACGACAAGATCGTTGTTCTGGGTGGCGCCATGGGCGCAACCA
CGCTGTCCGCGGATGCAGTCAAGTCGCTTGCGACCCTGCCGTCGCTGGACGAGCTGCGTG
CAAAGCTGCTGGGTATGATTCAGACCCCGGCAACGCGCATCGCATCGGTTGTTGCAGCAC
CGGCAAGCCAGCTTGCCCGCGTGTTCGCGGCCTACGCCAAGAAGGACGAAGAAGCCGCAT
AAGGCGGTTTTTCGTTGTTATATCAAACCAAGTTCGAACCGAATAAAAGGAACTAAAAAA
TGGCTGATCTCTCTAAGATCGTTGAAGACCTGTCCTCGTTGACCGTTCTGGAAGCTGCAG
AACTGTCGAAGCTTCTTGAAGAAAAGTGGGGCGTTTCCGCTGCTGCTCCGGTAGCTGCTG
CTGCTGCTGGCGGTGCTGCTGCTGCCGTTGTTGAAGAAGAAAAGACTGAATTCGACGTCA
TCCTCGCTGATGCCGGCGCAAACAAGATCAACGTCATCAAGGAAGTCCGCGCGATCACAG
GCCTCGGCCTGAAGGAAGCCAAGGACCTCGTTGAAGCCGCTCCGAAGGCTGTCAAGGAAG
GCGTTTCCAAGGCTGAAGCTGCTGATCTCAAGAAGAAGCTCGAAGACGCTGGCGCCAAGG
TTGACGTCAAGTAATTCTGCTTGTTTTAAAGGAGAGGTGGCCATGAAAATGGCCGCCTCT
CTTTGACCGCTTTATGAACGTATTACCCAAAAGCCTATTGAAAACGGCTTTTGGGTAATG
GGTTCTTCAAGAGGATAGTCTCGATCCAGGAACAGCACAGCAATCCGCGCTGAGCGTTTT
TGGAGGTTGGACGAGATTGAACAACCCATTGATTGACGGGGTCGACTGGCCATCGGTTCC
CGTCCGTTGCAGGCCCGGATGCAAAATTTGAAGGAGCGACGATGGCTCAGACCCTTTCTT
TCAATGGTCGTAGGCGCGTACGCAAGTTTTTTGGTAAAATTCCCGAAGTCGCAGAGATGC
CGAACCTCATTGAGGTTCAGAAGGCATCCTACGACCAGTTCCTCATGGTCGACGAGCCGC
AGGGCGGCCGTCCGGATGAGGGTCTTCAGTCCGTTTTCAAGTCGGTTTTCCCGATCACGG
ATTTCTCCGGCGCTTCGATGCTCGAATTCGTGTCCTACGAGTTCGAACAGCCGAAGTTCG
ACGTTGAGGAATGCCGTCAGCGCGATCTGACCTACGCAGCGCCGCTCAAGGTGACGCTGC
GCCTCATCGTGTTCGATATTGATGAGGATACGGGCGCCAAGTCCATCAAGGACATCAAGG
AACAGAACGTTTACATGGGCGACATGCCGCTCATGACCAACAACGGTACGTTCATCGTCA
ACGGTACCGAGCGCGTCATCGTCTCCCAGATGCACCGTTCGCCGGGCGTGTTCTTCGACC
ACGACAAGGGCAAGAGCCATTCCTCGGGCAAGCTTCTGTTTGCTGCCCGCGTCATTCCGT
ATCGTGGCTCCTGGCTCGATATCGAATTCGATGCCAAGGACGTTGTGCACGCCCGTATCG
ACCGCCGCCGCAAGATCCCTGTGACCTCGCTCCTGATGGCGCTCGGCATGGATGGCGAAG
AAATCCTCGAGACCTTCTACACCAAGTCGCTCTATCAGCGCGACGGCAAGGGCTGGCGGA
TTCCGTTCCAGCCGGAAGTCCTCAAGGGCCAGAAGGCACTTTCCGACCTGATCGACGCCG
ATACCGGCGAAGTGGTCGTTGAATCCGGTAAGAAGCTGACGCCGCGCCTGTTGAAGACGC
TGACGGAAAAGGGCCTGAAGGCCATCAAGGCGACCGACGACGAGCTTTACGGCAACTTCC
TTGCCGAAGATCTGGTCAATCCGTCGACGGGTGAAATCTTCCTCGAAGCCGGCGATGAAA
TCGACGAGAAGACGCTTGGCGTCATTCTGACGGCGGGCTTCGACGAAATCCCGATCCTCG
ACATCGACCATATCAATGTCGGCGCCTACATCCGCAACACGCTTTCGGTCGACAAGAACG
AAAACCGTCAGGATGCGCTGTTCGATATCTACCGCGTCATGCGTCCCGGCGAGCCGCCGA
CCATGGATTCGGCTGAAGCCATGTTCAACACGCTGTTCTTCGATGCGGAGCGTTACGACC
TCTCGGCCGTTGGCCGCGTCAAGATGAACATGCGTCTGGATGTGGACGCTGCCGATACCG
TTCGTATCCTGCGCAAGGAAGACATCTTGGCTGTTGTCCGGATGCTCGTGGACCTGCGCG
ACGGCAAGGGCGAAATCGACGACATCGACAACCTCGGCAACCGCCGTGTGCGTTCGGTCG
GCGAATTGATGGAGAACCAGTACCGTCTCGGCCTGCTCCGCATGGAGCGCGCGATCAAGG
AACGTATGTCCTCGATCGAAATCGACACGGTGATGCCGCAGGACCTGATCAACGCCAAGC
CGGCTGCTGCCGCGGTTCGCGAATTCTTCGGTTCGTCGCAGCTCTCCCAGTTCATGGACC
AGGTCAACCCGCTGTCGGAAATCACCCACAAGCGCCGTCTTTCGGCTCTTGGACCGGGCG
GTCTGACCCGCGAACGCGCTGGCTTCGAAGTCCGCGACGTTCACCCGACCCATTACGGCC
GTATCTGCCCGATCGAAACGCCGGAAGGCCCGAACATCGGTCTGATCAACTCGCTGGCGA
CCTTTGCCCGCGTCAACAAGTACGGCTTCATTGAAAGCCCTTACCGCAAGATCATCGACG
GTAAGGTGACCAAGGATGTCGTCTACCTGTCGGCGATGGAAGAAGCCAAGTATCACGTGG
CCCAGGCCAACTCCGAACTCAACGAAGACCAGTCCTTCGTTGAAGAATTCGTTGTTTGCC
GTCACGCCGGCGACGTTATGCTCGCACCGCGCGACATTGTGAACCTGATGGACGTTTCGC
CCAAGCAGCTCGTGTCTGTTGCGGCAGCGCTCATCCCGTTCCTGGAAAACGACGACGCCA
ACCGCGCTCTCATGGGCTCGAACATGCAGCGTCAGGCCGTGCCTCTGCTGCGTGCGGAAG
CTCCGTTTGTCGGTACCGGTATGGAGCCGATCGTGGCCCGTGACTCCGGCGCTGCTATCG
CTGCCCGTCGTGGCGGCGTGGTCGACCAGGTTGACGCGACCCGTATCGTTATCCGCGCGA
CGGAAGATCTCCAGGCCGGCAAGTCCGGCGTTGATATCTACCGCCTGCAGAAGTTCCAGC
GTTCCAACCAGAACACCTGCGTCAACCAGCGCCCGCTGGTCACCGTCGGTGACATCCTGA
ACAAGGGCGACATCATCGCTGACGGTCCGTCGACCGATCTCGGTGACCTGGCTCTCGGCC
GCAATGCGCTCGTCGCGTTCATGCCGTGGAACGGCTACAACTACGAAGACTCGATCCTGC
TCTCCGAGCGCATCGTTCGCGATGACGTGTTCACCTCCATCCACATCGAAGAATTCGAAG
TGATGGCACGCGACACCAAGCTCGGTCCGGAAGAAATCACCCGCGACATTCCGAACGTTT
CGGAAGAAGCGCTGAAGAACCTCGACGAAGCCGGTATCGTTTACATCGGTGCGGAAGTGG
CTCCTGGCGACATTCTGGTCGGCAAGATCACTCCGAAGGGCGAAAGCCCGATGACGCCGG
AAGAAAAGCTTCTGCGCGCCATCTTCGGTGAAAAGGCTTCCGACGTCCGCGACACCTCCA
TGCGCATGCCTCCGGGCACCTTCGGCACCATCGTCGAAGTTCGCGTCTTCAACCGCCATG
GCGTGGAAAAAGACGAACGTGCGATGGCGATCGAGCGGGAAGAAATCGAGCGTCTTGCCA
AGGACCGTGACGACGAACAGGCGATCCTCGATCGCAACGTCTACTCACGCCTCCTCGACA
TGCTGCGTGGTCAGGTCGCTGTTGCCGGTCCGAAGGGCTTCAAGAAGGGCACCGAACTTT
CGAACGCCGTCATCTCCGAATATCCCCGCTCGCAGTGGTGGATGTTTGCGACGGAAGACG
AAAAGGCTCAGGGCGAAGTTGAAGCTCTGCGTGGCCAGTACGACGAATCCAAGTCGCTGC
TCGAGCATCGTTTCATGGACAAGGTCGAAAAGGTCCAGCGCGGCGATGAAATGCCTCCGG
GCGTCATGAAGATGGTCAAGGTCTTCGTCGCTGTGAAGCGCAAGATCCAGCCAGGCGACA
AGATGGCCGGCCGTCACGGCAACAAGGGTGTGGTTTCCCGCATCGTGCCGATCGAAGACA
TGCCGTTCCTGGAAGACGGTACGCATGTTGACGTCGTGCTCAACCCGCTCGGCGTGCCCT
CGCGCATGAACGTTGGCCAGATCCTTGAAACCCATCTGGGTTGGGCCTGCGCCGGCATGG
GCAAGAAGATCGGTGCCATGCTTGATGCCTATAAGGCGGGCGCTGACATTCAGCCGCTGC
GCGATACCATCGACAGCGTTATCGGTTCCGGTCCGAAGGGCGAGCCGATCAAGGACTACG
ACGATGACTCCATCGTCCGTCTGGCCGAGCAGACCCGCCGCGGCGTGTCGATCGCAACGC
CGGTCTTCGACGGTGCAGTCGAAGCCGACGTCAACGAGATGCTGGAACAGGCAGGCCTCA
AGGTTTCGGGTCAGTCGACGCTGTATGATGGCCGTACCGGCGATCAGTTCGACCGTCAGG
TGACTGTCGGCTACATCTACATGCTGAAGCTGAACCACCTTGTCGACGACAAGATCCACG
CTCGCTCGATCGGTCCTTACTCGCTCGTCACCCAGCAGCCGCTCGGTGGTAAGGCGCAGT
TCGGCGGTCAGCGCTTCGGGGAAATGGAAGTCTGGGCTCTGGAAGCCTACGGCGCCGCCT
ACACCCTGCAGGAAATGCTGACGGTGAAGTCCGACGACGTGGCCGGCCGTACCAAGGTCT
ACGAAGCGATCGTCCGTGGCGACGATACTTTCGAAGCCGGTATTCCGGAGAGCTTCAACG
TTCTCGTCAAGGAAATGCGCTCGTTGGGTCTCTCGGTCGAACTGGAGAATTCCAAGCTCG
ACGAACTCAATGCGGCAAACCAGCAGTTGCCGGACGCGGCCGAGTAAAACATCAAGGTGC
GTGCCGCTTCCCAAGCGGCGCGCACCGTTTCCACCCGGCCTCGCGTTGATGAGACAGGGT
AGGAAATGCGGCCGCATTTCATGCGGTTTTATCCGTTTCGTGCAGGAAGCCGGCGCCCGG
GATTGCCGCGCTCTCTGCCAAGCTCAGGGCGATAGCCCATAAAGGAGATAGGCATGAACC
AAGAGGTCATGAACCTTTTCAATCCGCAGGTGCCTGCGCAGACCTTCGATTCCATCCGGA
TTTCGATTGCGTCGCCGGAGAAGATTCTCTCCTGGTCCTACGGTGAGATCAAGAAGCCGG
AAACCATCAACTACCGTACGTTCAAGCCGGAACGCGACGGCCTTTTCTGCGCGCGTATCT
TTGGCCCGATCAAGGACTATGAGTGCCTGTGCGGCAAGTACAAGCGCATGAAGTACAAGG
GCATCATCTGCGAAAAGTGCGGCGTCGAAGTGACGTTGTCGCGCGTTCGCCGTGAGCGCA
TGGGTCATATCGAGCTTGCAGCTCCGGTCGCCCACATCTGGTTCTTGAAGTCCCTGCCGA
GCCGCATCGCCACGCTGCTCGACATGACGCTGAAGGATATCGAGCGCGTCCTCTATTTCG
AAAACTACATCGTCACCGAGCCGGGCCTGACTTCCCTCAAGGAAAATCAGCTCCTCTCGG
AAGAAGAATACATGATTGCCGTCGACGAGTTCGGCGAAGATCAGTTCACGGCGATGATCG
GTGCTGAAGCCATCTACGAGATGCTGGCCTCGATGAATCTCGAAAAGATCGCCGGCGATC
TGCGCGCGGAAATGGCTGACACCACGTCCGAGCTGAAGCAGAAGAAGCTGATGAAGCGCC
TGAAGATCGTCGAGAACTTCATGGAATCCGGCAACCGTCCGGAATGGATGATCATGAAGG
TCGTTCCTGTGATTCCGCCGGACCTGCGTCCGCTGGTTCCGCTGGACGGCGGCCGTTTCG
CGACGTCCGACCTGAACGATCTCTATCGGCGCGTCATCAACCGGAACAACCGTTTGAAGC
GACTGATCGAGCTTCGTGCGCCTGGCATCATCATCCGCAACGAAAAGCGTATGCTGCAGG
AATCCGTTGACGCCCTGTTCGACAACGGCCGCCGCGGCCGCGTCATCACCGGTGCCAACA
AGCGCCCGCTGAAGTCGCTGTCCGACATGCTCAAGGGCAAGCAGGGCCGCTTCCGCCAGA
ACCTTCTCGGCAAGCGCGTCGACTATTCCGGCCGTTCGGTCATCGTGACCGGTCCGGAAC
TGAAGCTGCACCAGTGCGGCCTGCCGAAGAAGATGGCGCTCGAACTGTTCAAGCCGTTCA
TCTATGCCCGTCTCGACGCAAAGGGTTATTCCTCGACCGTCAAGCAGGCCAAGAAGCTGG
TTGAAAAGGAAAAGCCGGAAGTCTGGGATATCCTCGACGAGGTTATTCGCGAACATCCCG
TGCTGCTCAACCGTGCGCCAACCCTGCACCGCCTGGGCATCCAGGCCTTCGAACCGACCC
TGGTTGAAGGCAAGGCGATCCAGCTGCATCCGCTCGTCTGCACGGCCTTCAACGCCGACT
TCGACGGTGACCAGATGGCTGTTCACGTTCCGCTGTCGCTGGAAGCGCAGTTGGAAGCGC
GCGTCCTGATGATGTCGACCAACAACATCCTGCACCCGGCAAACGGCGCACCGATCATCG
TTCCGTCGCAGGACATGGTTCTCGGCCTCTACTATCTGTCGATCCTGAACCAGAACGAGC
CGGGCGAAGGCATGGCCTTCTCCGATCTCGGCGAACTGCATCACGCGCTTGAAACCAAGT
CGGTGACGCTGCATGCCAAGATCCGTGGCCGCTTCAAGACGATCGATGCCGACGGCAAGC
CTGTTTCGAAGATCTATGAAACCACGCCTGGCCGTATGCTCATCGGCGAACTTCTGCCGA
AGAACGCCAACGTGCCGTTCGACGTCTGCAACCAGGAACTGACCAAGAAGAACATCTCCA
AGATGATCGACACGGTCTACCGTCACTGCGGCCAGAAGGACACGGTCATTTTCTGCGACC
GCATCATGCAGCTCGGCTTCGCCCATGCCTGCCGCGCCGGCATTTCGTTCGGCAAGGACG
ACATGGTTATCCCGGATACCAAGGCCAAGATCGTCGGTGACACCGAAAGCCTGGTGAAGG
AATACGAACAGCAGTACAATGACGGCCTGATCACCCAGGGTGAAAAGTACAACAAGGTTG
TCGACGCCTGGGGCAAGGCAACCGACAAGGTCGCCGAAGACATGATGGCCCGCATTAAGG
CTGTCGAATTCGACGATAACGGCCGTCAGAAGCCGATGAACGCCATCTATATGATGTCGC
ACTCTGGCGCCCGTGGTTCTCCGAACCAGATGCGTCAGCTGGGCGGCATGCGCGGCCTGA
TGGCCAAGCCGTCGGGTGAAATCATCGAGACGCCAATCATCTCGAACTTCAAGGAAGGCC
TGACCGTTAACGAGTACTTCAACTCGACCCACGGTGCCCGTAAGGGTCTCGCAGACACCG
CCTTGAAGACGGCAAACTCCGGTTACCTGACACGCCGTCTCGTCGACGTCGCGCAGGATT
GCATCGTCAACTCGGTGGATTGCGGTACCGAAACCGGCCTCACCATGACCGCCATCGTCG
ATGCCGGTCAGGTCGTTGCCTCCATCGGAGCCCGCGTTCTTGGCCGTACGGCTCTTGACC
ATATCGATCACCCGATTACCGGTGATCGTATCGTCGATGCCGGCCGGATGATCCTCGAAG
CCGATGTCGTCGAAATCGAGAAGGCTGGCATCCAGTCGATCCGTATTCGCTCGGCACTGA
CCTGCGAAATCCAGACCGGCGTCTGCGGCGTCTGCTACGGCCGTGACCTTGCCCGCGGTA
CCCCTGTCAACATGGGTGAAGCGGTCGGCGTTATCGCTGCTCAGTCGATCGGTGAACCGG
GCACGCAGCTGACCATGCGTACGTTCCACTTGGGCGGCACGGCAACGGTGGTCGACAGCT
CGTTCCTGGAAGCGTCGTACGAAGGTACGATCCAGATCAAGAACCGCAACATGCTGCGCA
ACTCGGAAAACGTTCTCGTCGCGATGGGCCGTAACATGGCGGTCCAGATCCTCGACGAAC
GTGGTGTCGAGCGCTCCTCGCAGCGTGTCGCCTACGGTTCGAAGATCTTCGTCGATGACG
GTGACAAGGTGAAGCGCGGCCAGCGTCTGGCCGAGTGGGACCCCTACACACGCCCGATGA
TGACGGAAGTCGAAGGTACGGTTCATTTCGAAGATATCGTCGACGGTATCTCCGTTCTGG
AAGCGACCGACGAAGCAACCGGCATCACCAAGCGTCAGGTTATCGATTGGCGTTCGACGC
CGCGCGGTATCGACCTGAAGCCGGCAATCGTCATCAAGGACAAGAACGGCGCAGTCATGA
AGCTGTCGCGTGGTGGCGACGCCCGCTTCATGCTTTCGGTCGACGCCATTCTGTCGGTCG
AGCCGGGCACCAAGGTCTCCCAGGGTGACGTGCTTGCGCGTTCGCCGCTGGAAAGCGCCA
AGACGAAGGACATCACCGGTGGTCTGCCGCGCGTTGCCGAACTCTTCGAAGCGCGCCGTC
CGAAGGATCACGCGATCATCGCTGAAATCGATGGTACGATCCGCTTCGGCCGCGACTACA
AGAACAAGCGCCGCGTGCTGATCGAGCCTGCGGAAGATGGTGTGGAGCCGGTCGAATACC
TGATCCCGAAGGGCAAGCCCTTCCATCTTCAGGATGGCGACTATATCGAAAAGGGTGACT
ACATCCTCGACGGTAACCCGGCACCACACGACATCCTGGCGATCAAGGGCGTGGAGGCAC
TCGCTTCCTACCTGGTCAACGAAATCCAGGAAGTCTACCGTCTGCAGGGCGTTGTGATCA
ACGACAAGCACATCGAGGTGATCGTTCGCCAGATGCTGCAGAAGGTGGAAGTGACCGACG
CCGGTGACTCGACCTATATCGTTGGCGACAGCGTCGACCGCATCGAACTGGAAGATGTCA
ACGATCAGCTGATCGAACAGGGCAAGAAGCCGGCTTACGGCGATCCGGTCCTGCTCGGCA
TCACCAAGGCATCGCTGCAGACGCCGTCTTTCATCTCGGCCGCTTCCTTCCAGGAAACGA
CCAAGGTGCTGACGGAAGCTGCGATCGCCGGCAAGACCGACGGCCTGCAGGGTCTCAAGG
AAAACGTCATCGTCGGTCGCCTCATCCCGGCCGGTACCGGTGGCACGATGACCCAGATCC
GCCGTATTGCGACAGCGCGCGACGAGATGATCCTCGAAGAGCGCCGCAAGGGAACCGGAG
CAGACGCCGCAACCCCGATGCTTGCCGACATGGCAGCAAAGGAAGGCGCTGCAGCCGAAT
AAGGCTGAAAAGGCGAGGGTGGTTTGCCTCTCTTGCCGTCCAATCGAAAAAGCCGCCCGG
AGTGATCCGGGCGGCTTTTTGTATTTTCGTGTCCAGGAATTTCGTAGATCACCCCGATAC
AAGCCGGTGGTGACGGGGGTGCCTTATCCGAACTTGATGATCGCCACTTCGCCGGTCAGC
GCACCCTGATAGGCGGAGGCATGCGGTTCTTCGTCGGGGATGTCGGTAAGCGTACCGATC
TGGTCGAGATCCGCCTCGAGGAAACCTTCCTCGGCCAGCGCGTTCAAGGCTTCACGCACG
GCGGTATCGTCATCCGGTGCCCGCAGCATCACGTGGATGTCCACGCCCTCATCATCGCCA
TCCTGCTCATAGGCTTTGCCGATAATGATGAAGATCATCGGTCCGTCGAGATTGTTGTCG
TTGTCCGGGATGGCAGTCATGGCTATTTCCTCTTTCGAAAGATGTGTGCAATGACTCTAC
AGTGTAACGCGGCGCAGCGCGTCTTAAAAATAAAGTTCCCAGACGAATCGTGACGGGCAG
GGCCGATTCTTGATCCTCCCCACCGGATTGTGAAATTGCTTTATGATTCTTTAAGTTGAA
CGCAGCGCATTGGCGAATCCGGTCTGCCGGGTAGGCCTGCTGCCGCGACTATGCCCTCAA
AGCCTTGTTTTGCAGGCATGTCAGCCTTGCGGGACCAAGAATAATTGTTAATTCCCCTTG
ACGCGACACCCCGAAATCAGTACACCCCGCCCCATCGGAGCCTATGTGAGGCTGGCTGGT
TCGGAACGTCATGTTCTGGAGTTCGCCTCAAACAAGGTTCGAAACGCACGCTGAAGACCA
AAACGCTGCACGCAAGACGCTGAAAATACTGGTGTCCTCTGCTTTTTGCGGGCCATCTGC
CGAAAGGCGGATCGGTCCTTGTTTTGCGCATTTATAGCGTTCGAAACCGCCGGAGACGGC
ATTGATCCGCCCGCAAGGGTATTGAGACAGAATTTGTAAGGGATGGTTATATGCCTACCG
TAAACCAGCTGATCCGCAAGCCGCGTCAGGCACAGGTAAAGCGCAACAAGGTTCCTGCTC
TGCAGGAAAATCCACAGAAGCGTGGCGTTTGCACGCGCGTCTACACCACGACCCCGAAGA
AGCCGAACTCGGCTCTGCGTAAGGTTGCCAAGATCCGTCTCACCAACGGCTTTGAAGTCA
TCGGCTATATTCCTGGCGAAGGTCACAACCTTCAGGAACACTCCGTGGTCATGATCCGCG
GCGGTCGTGTAAAGGACTTGCCGGGCGTTCGGTACCACATCATTCGCGGCGTTCTCGATA
CCCAAGGTGTCAAGAACCGTAAGCAGCGCCGTTCGAAGTATGGTGCAAAGCGTCCGAAGT
AATTCGGGTTCCACAATTTTAGGTGCTGCGCGAGGTTCTCCGCGTGTTAAGGCGCCCGTT
CAAAGTTGAGAGACAAAAGTATGTCACGTCGTCATAGTGCAGAAAAGCGCGAGATCAATC
CGGACCCGAAGTTCGGCGATCTGGTCGTCACCAAGTTCATGAATGCTATCATGCTTCATG
GTAAGAAGTCGGTCGCTGAAAACATCGTTTACGGTGCGTTCGATCTGGTCCAGGGCAAGT
TGAAGCAGGAGCCGGTCACCGTGTTCCATTCGGCTCTCGACAACATCGCTCCGCACGTCG
AAGTGCGTTCGCGTCGCGTTGGTGGTGCAACCTATCAGGTTCCGGTCGATGTTCGTCCCG
AGCGCCGTCAGGCTCTTGCCATTCGCTGGCTGATCGCTGCTGCCCGCAAGCGCAACGAAA
CCACCATGATCGATCGCCTCTGCGGCGAACTCATGGATGCTGCGAACAATCGTGGCAGTG
CAGTGAAGAAGCGCGAAGACACGCACAAGATGGCTGACGCCAACCGTGCATTCTCGCATT
ATCGCTGGTAATCGACGTACAATTTTCGAAAGGCAGTCATAATGGCTCGCGAATATAAAA
TCGAAGACTACCGCAATTTTGGTATCATGGCGCATATCGACGCCGGCAAGACCACGACCA
CCGAGCGGATTCTCTACTACACCGGCAAGTCGCACAAGATCGGCGAAGTCCATGACGGCG
CGGCCACCATGGATTGGATGGAGCAGGAGCAGGAACGCGGTATCACCATCACGTCCGCTG
CCACCACGACCTACTGGAAGGGTCGCGACGGCAAGATGCGCCGCTTCAACATCATCGACA
CTCCCGGCCACGTCGACTTCACCATTGAAGTCGAACGTTCGCTGCGTGTTCTCGACGGTG
CGATCGCTCTGCTCGATGCCAACGCAGGTGTTGAGCCGCAGACGGAAACCGTCTGGCGCC
AGGCTGAAAAGTACCATGTCCCGCGGATGATCTTCTGCAACAAGATGGACAAGACCGGCG
CCGATTTCTATCGCTCGGTCGACATGATCAAGTCCCGTCTCGGTGCGATCCCGGTCGTCA
TGCAGCTGCCGATCGGCGCTGAAACCGAGTTCAAGGGCGTGATCGATCTGATCGAGATGA
ATGCTCTCATCTGGCGCGACGAGTCGCTCGGCGCTCAGTGGGACGTTGTCGAAATCCCGG
ATGACATGAAGGAAAAGGCGGCCGAGTACCGCGAGCTCCTCATCGAGACCGTTGTCGATA
TCGACGAAGCTGCCATGGAAAACTACTTGAACGGCGTCATGCCCGACAATGAGCAGATCC
GTGCGCTGGTTCGCCGCGGCACCATCGACGTGAAGTTCCACCCGATGTTCTGCGGCACGG
CCTTCAAGAACAAGGGCGTTCAGCCTTTGCTCGACGCCGTCTGCGATTACCTGCCGTCGC
CGCTCGACATCCCGTCGATCAAGGGTATCGACGTCAAGACTGAAGCCGAAATCGAGCGTC
ATCCGTCCGATGACGAGCCGCTTTCGATGCTCGCCTTCAAGATCATGAACGACCCCTTCG
TCGGTTCGCTCACCTTCGCCCGCATCTATTCCGGCAAGCTCGAAAAGGGCACGTCGGTCA
TGAACACGGTCAAGGAAAAGCGCGAGCGCGTCGGCCGTATGCTGCAGATGCATTCCAACT
CCCGTGAAGACATCGAAGAAGCCTTTGCTGGCGACATCGTTGCTCTCGCAGGCCTCAAGG
AAACCACCACCGGCGACACGCTCTGCGATCCGCTGAAGCAGGTTATCCTCGAGCGCATGG
AATTCCCCGAGCCGGTCATCCAGATCGCCATCGAGCCGAAGACCAAGGGCGACCAGGAAA
AGATGGGCCTCGCGCTCAACCGCCTGGCTGCTGAAGATCCTTCGTTCCGCGTCAAGACGG
ATGAAGAATCCGGCCAGACGATCATCGCCGGCATGGGTGAACTCCACCTCGACATCCTCG
TCGACCGCATGCGCCGCGAATTCAAGGTTGAAGCCACCGTCGGCGCGCCGCAGGTTGCAT
ACCGTGAATCGATCACGAAGCGCCACGAGGAAGACTACACGCACAAGAAGCAGTCCGGTG
GTACCGGCCAGTTCGCACGCGTCAAGATCATCTTCGAACCGAACGAAGAAGGCGACGACT
TCAAGTTCGAATCCAAGATCGTTGGCGGCTCGATCCCGAAGGAATACATCCCCGGCGTCC
AGAAGGGCATCGAAAGTGTTCTTTCTTCCGGTCCGCTGGCTGGCTTCCCGATGCTCGGCG
TCAAGGCAACCCTGATCGACGGCGCATTCCATGACGTCGACTCCTCGGTTCTCGCCTTCG
AAATCGCCTCGCGTGCCTGCTTCCGTGAAGCAGCCAAGAAGGCTGGCGCCCAGTTGCTCG
AGCCGATGATGAAGGTCGAAGTCGTGACGCCGGAAGATTACGTCGGTGACGTGATCGGCG
ATCTGAACTCGCGTCGCGGCCAGATCCAGGGTCAGGAATCGCGCGGCATCGCCGTCGTGA
TCAATGCCAACGTGCCGCTGGCCAACATGTTCAAGTACGTGGACAACCTGCGCTCGATGA
GCCAGGGCCGTGCACAGTACACGATGACCTTCGATCACTATGCGCCGGTTCCGTCGAACG
TGGCACAGGAAATCCAGGCGAAGTACTCCGGTCAGAAGTGACCGGAGCCTAACGCCAGCT
GACAGAAACAAGAGAATTACCCCTCGGGGTTACAAAACGGAGAGCCGGAAATGGCAAAGA
GCAAATTTGAGCGCAATAAGCCGCACGTTAACATTGGCACGATCGGCCACGTCGACCATG
GCAAGACGTCGCTGACGGCAGCGATCACGAAGTATTTCGGCGAATACAAGGCGTACGACC
AGATCGACGCTGCCCCGGAAGAAAAGGCCCGCGGCATCACCATCTCGACGGCGCACGTCG
AGTATGAAACGCCTGCCCGTCACTATGCCCACGTTGACTGCCCCGGCCACGCCGACTACG
TCAAGAACATGATCACCGGTGCTGCCCAGATGGACGGCGCGATCCTGGTTTGCTCGGCTG
CCGACGGCCCGATGCCGCAGACCCGCGAGCACATCCTGCTTGCCCGTCAGGTTGGCGTTC
CGGCGATTGTCGTGTTCCTCAACAAGGTCGACCAGGTTGATGACGCCGAACTGCTCGAGC
TCGTTGAGCTGGAAGTTCGCGAACTCTTGTCGATGTACGACTTCCCGGGCGACGACATTC
CGATCATCAAGGGCTCGGCTCTGGCTGCTCTTGAAGATTCCGACAAGAAGATCGGCGAAG
ACGCGATCCGCGAGCTGATGGCTGCTGTTGACGCCTACATCCCGACGCCTGAGCGTCCGA
TCAACATGCCGTTCCTGATGCCGATCGAAGACGTGTTCTCGATCTCGGGCCGTGGTACGG
TTGTGACCGGCCGCGTCGAGCGTGGTATCGTCAAGGTTGGCGAAGAAGTCGAAATCGTCG
GCATCCGCGCCACCTCGAAGACGACCGTTACCGGCGTTGAAATGTTCCGCAAGCTGCTCG
ATCAGGGCCAGGCCGGCGACAACATCGGTGCGCTCGTTCGCGGCGTTACCCGTGACGGCG
TCGAGCGTGGTCAGATCCTGTGCAAGCCGGGTTCGGTCAAGCCGCACAAGAAGTTCATGG
CTGAAGCCTACATCCTGACGAAGGAAGAAGGCGGCCGTCATACACCGTTCTTCACCAACT
ACCGTCCGCAGTTCTACTTCCGCACCACGGACGTGACCGGCATCGTGTCGCTTCCGGAAG
GTACGGAAATGGTTATGCCTGGCGACAACGTCACCGTTGCCGTTGAGCTGATCGTTCCGA
TCGCCATGGAAGAAAAGCTGCGCTTCGCGATCCGCGAAGGCGGCCGCACCGTCGGCGCCG
GCATCGTAGCCTCCATCGTCGAGTAATTTACTCGGTTGGGAAGCGGCGCGCATAAGCGCC
GCTTCCTCGATTATTTGCTGGTCGAAGCCTGCACCTGAAGGTGTATGCCTCTCGAATTGA
CGGAAGCGCGAAAAAACGTGCTTTCGTGGGCGTTCGGTCATTGTGTCGGACGCCGATTCC
GTATATGTGGCGGGTCGAATTGCAGAAACGGACAGAGAGTGATTTGCTCTTTGTGCTCTT
TGAAGCATCAGCACCCGGAAACGACTAACGAACTGCCTCATTTGTGGCGTTCGCTAACAA
CAACAAGGATAACTCGAATGAACGGCCAGAATATCCGTATCCGCCTCAAGGCGTTTGATC
ACCGGATTCTTGATGCCTCCACGCGGGAAATCGTTTCGACGGCCAAGCGTACAGGCGCTT
CGGTCCGTGGTCCGGTGCCGCTTCCTACCCGGATTGAAAAGTTTACTGTCAACCGCTCGC
CCCACGTGGACAAGAAGAGCCGTGAACAGTTCGAGATGCGCACCCACAAGCGTCTCCTCG
ATATCGTCGATCCTACTCCGCAGACCGTTGACGCGCTGATGAAGCTCGACCTCGCTGCTG
GCGTAGACGTGGAAATCAAGCTTTAAAAACAAGGAAGGTACGTGGATCTCGGTCCAACGG
CTTCCAAAAACGGGCGACCCCCAATCTTCCAGCCAAGTGGGTGGATGATCTGAGGGAGAC
CTTAAACCAGAGATGCAACGGGGTTTTCTCCGTCGCTAACTCTTAAGAGGAATGAACCAA
TGCGTTCAGGTGTGATTGCACAGAAGATTGGGATGACCCGCGTCTATAACGACGCTGGTG
AGCACATCCCAGTTACAGTATTGCGGATGGAAAACTGCCAGGTAGTTGCCCACCGCACAG
AAGACAAGAATGGCTACACCGCAGTTCAGCTCGGTGCGGGCCAGGCTAAAGTCAAGAACA
CGAGCAAGCCGTTGCGTGGTCAGTTCGCTGCCGCCAACGTAGAGCCGAAGGCCAAGGTCA
TTGAGTTCCGCGTTTCGTCGGACAATCTGATCGATGTCGGCGCCGAGCTTACTGCAAACC
ATTTCGTCGCCGGCCAGCTGGTTGACGTTACCGGTACATCTGCCGGTAAGGGTTTTGCCG
GTGCCATGAAGCGCCACAACTTCGGCGGTCTGCGTGCAACGCACGGCGTGTCCGTATCGC
ACCGTTCGCATGGTTCGACTGGTTCCAACCAGGATCCGGGCCGCGTCTGGAAGGGTAAGC
GCATGGCTGGCCACATGGGTCAGACACGCATCACCACCCAGAACCTGGAAGTGGTCTCCA
CCGATGAAGACCGCGGTCTGATCCTCGTCAAGGGCGCCGTACCCGGCTCCAAGGGCGCAT
GGATCGTCGTTCGCGACGCCATCAAGTCCGGCACTCCGGCTGACGCTCCGCGTCCTGCCG
CTGTGCGCGCAGCCAAGTAAGGGGGCCAGATCATGGATCTCAACGTCACCACACTCGAGG
GCAAAGAGGCCGGTAAGGTTTCCCTGTCCGACGCGATTTTCGGCCTTGAGCCGCGCGAAG
ATATCATTGCCCGCGTCGTTCGCTGGCAGCTTGCCAAGAAGCAGCAGGGTACGCACAAGG
CAAAGGGTCGCGCAGAAATCGCACGCACCGGCGCCAAGATGTTCAAGCAGAAGGGTACGG
GCCGCGCTCGTCACCATTCGGCTCGTGCTCCGCAGTTCCGCGGCGGTGGTAAGGCTCACG
GTCCGGTTGTTCGCAGCCACGCCCATGACCTGCCCAAGAAGGTTCGTGCTCTCGGCCTGC
GCCATGCGCTGTCCGCAAAGCTGCGTGCCGAAGAGCTGATCATCGTTGACAACCTGGTTG
CCGCTGAAGCCAAGACGAAGGTGCTGACCGGCGCATTCGCAACGCTCGGCCTGACCAACG
TGTTGTTCATCGGCGGCGCCGAACTCGACAGCAATTTCAAGCTCGCAGCTCAGAACATCC
CGAACGTGGACGTTCTGCCGGTGCAGGGCATCAACGTTTATGACATTCTGCGCCGCGGCA
AGCTCGTGCTGTCCAAGGCTGCAGTTGAAGCTCTTGAGGAGCGGTTCAAATGACTAACCT
CCGCCACTATGATGTGATCCTCGCTCCGTCGATCACCGAAAAGTCGACGCTGGTTTCTGA
ACAGAACCAGATCATCTTCAACGTCGCCAAGGATGCGTCGAAGCCTGAAATCAAGGCTGC
AATCGAAGCGCTGTTTGGCGTCAAGGTTACGGCCGTGAACACGCTGGTCCGCAAGGGCAA
GCTGAAGCGCTTCCGCGGCTTCGCTGGCCGGCAGAAGGACGTCAAGAAGGCTATCGTCAC
GCTCGCTGACGGTCAGACCATCGACGTCTCCACCGGACTCTGAGGAATAGAACAATGGCA
TTGAAAAGTTTCAATCCGACCACCCCGAGCCAGCGCCAGCTGGTCATCGTCGACCGGTCC
GGCCTGCACAAGGGCAAGCCGGTCAAGTCGCTGACCGAAGGCCTGTCCTCCAAGGGCGGA
CGTAACAACACTGGCCGCATCACCGTGCGTTACCAGGGCGGTGGTCACAAGCGGACCTAC
CGTCTGATCGACTTCAAGCGTCGCAAGTTCGACGTTGAAGGCACGGTTGCACGCCTCGAA
TACGACCCGAACCGCACGGCGTTCATCGCGCTGATCAACTATGCGGACGGCGAACAGGCC
TACATCATCGCTCCGCAGCGCCTCGCTGCCGGCGACAAGGTGATCGCTTCGGAAAAGCAG
GTTGACGTGAAGCCAGGCAACACCATGCCGCTTCAGTACATGCCGGTTGGTTCGATCGTT
CACAACGTCGAGATGAAGCCGGGCAAGGGCGGTCAGATCGCTCGCTCTGCTGGCGCCTAC
GTTCAGCTGGTTGGTCGCGACCAGGGCATGGCGATCCTTCGCCTGTCGTCTGGCGAACAG
CGCCTGGTGCATGGCTCCTGCCTTGCAACGGTCGGTGCAGTTTCCAACCCCGATCACGGC
AACATCAACGACGGCAAGGCCGGTCGTTCGGTTTGGCGTGGCAAGCGTCCGCACGTTCGC
GGCGTCGTCATGAACCCTGTTGACCATCCGCACGGCGGTGGTGAAGGCCGCACCTCGGGT
GGCCGTCATCCGGTTTCGCCTTGGGGTAAGCCCACCAAGGGCAAGCGTACGCGCTCGAAC
AAGTCGACCGACAAGTTCATCATGCGCTCGCGTCATCAGCGTAAGAAGTAAGAGAGGAAG
TCTCCAATGACTCGTTCAGTATGGAAAGGTCCGTTTGTTGACGGCTATCTTCTCAAGAAG
GCTGAGAAGGTTCGTGAAGGCGGCCGCAACGAAGTGATCAAGATGTGGAGCCGTCGCTCC
ACCATCCTGCCGCAGTTCGTCGGTCTCACGTTCGGCGTCTACAATGGCAGCAAGCATGTT
CCGGTCAGTGTCAACGAAGACATGATCGGCCACAAGTTCGGTGAATTCTCTCCGACCCGG
ACCTATTACGGTCACGGTGCGGACAAGAAGGCAAAGAGGAAGTAATTATGGGCAAGGCAA
AAGCCGAACGCCGGCTGAAGGATAACGAGGCGCAGGCAATCGCGCGCACGATCCGCGTCA
GCCCCCAGAAGCTCAACCTGGTAGCTGCGATGATCCGCGGCAAGAAGGTCGACCGGGCTC
TGGCCGAACTCGAGTTTTCGCGCAAGCGGATCTCGGACACTGTCAAGAAGACGCTGGAAT
CTGCGATCGCAAACGCAGAGAACAACCACGATCTCGACGTCGACAGCCTGATCGTTGCCG
AAGCTTACGTTGGCAAGTCCATCGTCATGAAGCGTTTCCACGCTCGTGGCCGTGGCCGTG
CATCGCGTATCGAAAAGCCTTTCGCGCATCTGACGATCGTTGTTCGCGAAGTCGAAGCTA
AAGGGGAGGCCGCATAATGGGTCAGAAGATCAATCCAGTCGGCTTCCGCCTCGGCATCAA
CCGTACCTGGGATAGCCGCTGGTTCGCGGACAACGCAGAATACGGTCAGCTTCTTCACGA
AGACCTGAAGATCCGTGCCTACGTCATGGAAGAGCTGAAGCAGGCCGGTATCGCCAAGGT
GGTTATCGAGCGTCCGCACAAGAAGTGCCGCGTCACGATCCACTCGGCTCGCCCGGGCCT
GATCATCGGCAAGAAGGGCGCAGACATTGAAAAGCTGCGCAAGAAGATCGGCGAGATGAC
CAAGTCGGAAACGCACCTCAACATCGTTGAAGTGCGCAAGCCGGAAGTCGACTCGACGCT
CGTCGCCCAGTCGATCGCTCAGCAGCTCGAGCGCCGCGTGGCTTTCCGCCGTGCGATGAA
GCGCGCTGTTCAGTCCGCAATGCGTCTTGGCGCCGAAGGCATCAAGATCACCTGCGGCGG
CCGTCTCGGCGGTGCTGAAATCGCTCGTACCGAATGGTACCGTGAAGGCCGCGTGCCGTT
GCACACGCTTCGCGCCGACATCGACTACGGTGTGGCTGAAGCCAAGACCGCTTTCGGTAT
CTGCGGCATCAAGGTCTGGATCTTCAAGGGCGAAATCCTCGAACACGATCCGATGGCTTC
CGAGCGTCGTTCGTCCGAGGCAGATGCCCAGGGCCCCAGCAGCAACAACCGTCGTCGCGA
AAACGCGTAACAGTCGTTCCTGGCAGCTAATATCGGAGAATTAAAAAAATGTTGCAGCCA
AAGCGCACTAAGTACCGCAAGCAGTTCAAGGGACGCATCAAGGGCGTTGCCAAGGGCGGT
TCCGACCTTGCTTTCGGTGAATTCGGCCTGAAGTCTCAGGAGCCGAACCGCGTAAACGCA
CGCGAGATCGAAGCGGCCCGCCGCGCGATCACCCGTCACATGAAACGTGCCGGCCGCGTA
TGGATCCGCGTATTCCCAGACGTACCGGTCACGGCTAAGCCGACCGAAGTCCGCATGGGT
AAAGGTAAGGGTTCGGTCGAATATTGGGCTTGCAAGGTCAAGCCCGGCCGAATGATGTTT
GAAATCGACGGCGTCAGCGAAGAACTCGCCCGTGAGGCGCTTCGCCTTGGTGCTGCGAAA
CTCTCTGTCAAGACGCGCTTCGTACAGCGCATTGCAGAGTAAGGAGTAAAGCCCAATGAA
AGCCGAAACCGTCCGCGCGCTCAGCGCCGATCAGCTCAACGAAGAGCTTGCCAAGCTGAA
GAAAGAGCAGTTCAACCTGCGCTTCCAGAAGGCCACCGGCCAGCTCGAAAAGTCGTCGCG
CATCAATGAAGTCCGCAAGGATATTGCGCGCGTCAAAACCATTGCCCGCCAGAAGGCGGC
AGAAGCCAAGGCTTAAGGATCTAAGAATATGCCAAAACGCATTCTGCAGGGCACAGTCGT
CAGCGATAAGAACGATAAGACCGTCGTGGTCCGTGTCGAGCGTCGTTTCGCGCACCCGAT
CTTCCAGAAGACCGTTCGCCGGTCCAAGAAGTACAAGGCGCATGACGAGAACAACCAGTA
CAAGGTCGGCGACCAGGTTTCCATCGAGGAATGCGCGCCGATTTCCAAGGACAAGACCTG
GACGGTTGTCTCCGTTCAGGCCTAATTCTTAAGACTTTCGCATCCAGCCCTTGCGTTGGC
TGCGAAAATCTGTATGAAGCAGCGCAAGGACGCTCGACTACGAGCGTTCTTTTGCTTTGA
GCGCACGGAAGGTCCTGTTTAGGAAACCACCCTGGCAACGATCGATCCCGCGCGAGAACA
GAAATTTAGAAGCTGGAACAGGGGGCCCTCAATCTGATGAGGTTGGCCCAACCGGTCCGG
TCACAACAAGAAGGCGACCTGACATGATTCAGATGCAAACAAACCTCGACGTGGCGGATA
ATTCCGGCGCACGTCGTGTCATGTGCATCAAGGTGCTGGGCGGTTCCAAGCGCAAGTACG
CTTCGGTCGGCGACATTATCGTCGTTTCGATCAAGGAAGCTATTCCGCGCGGCCGCGTCA
AGAAGGGTGATGTGATGAAGGCGGTTGTGGTTCGCACAGCCAAGGACATCCGTCGTCCGG
ACGGCAGCGTCATCCGGTTCGATAACAACGCAGCTGTTCTTATCGACAACAAGAAAGAGC
CGATCGGCACCCGTATCTTCGGACCGGTTCCGCGCGAACTTCGCGCCAAGAACCACATGA
AGATCATCTCGCTGGCTCCAGAAGTACTGTAAGGAGCGATTGAGATGCAAAAGATTCGCA
AGGGCGACAAGGTCGTCGTATTGACCGGCAAGGACAAGGGTCGTTCTGGGGAAGTTCTCC
AGGTCATGCCTAAGGAAGACCGGGCTGTTGTGCGTGGCGTCAACATGGTGAAACGTCACC
AGCGCCAGACCCAGAGCCAGGAAGCCGGCATCATCAACAAAGAAGCGTCGATTCACCTGT
CGAACATCGCGATCGCCGACCCCAAGGACGGCAAGCCGACCCGCGTCGGTTTCAAGATCG
ACGGCGACAAGAAGGTTCGCGTTGCAAAGCGTTCGGGAGTGTCGATCGATGGCTGACACC
AAGAAGTATGAGCCCCGTCTGAAGACGGAATATGTTGAGCGTATCTCGAAGGCGATGCAG
GAGAAGTTCTCCTACGCAAACGTCATGCAGATCCCGCGCCTCGACAAGATCGTCATCAAC
ATGGGTGTTGGCGAATCGACGGCTGATTCCAAGAAGCCGACGGTTGCTGCAGCAGACCTC
GCAGCGATTGCCGGCCAGAAGCCGGTCATCACCAAGGCCCGCACCTCCATCGCCGGCTTC
AAGCTGCGCGAAGGCATGCCGATCGGCGCAAAGGTTACCCTGCGCGGCGTTCGCATGTAC
GAATTCCTGGACCGCCTGATCAACATCGCGCTTCCGCGCGTTCGAGATTTCCGCGGCCTG
AATCCGAAGAGCTTTGACGGCCGTGGCAACTTCGCCATGGGTGTCAAGGAACACATTGTG
TTCCCGGAGATCAACTACGACAAGGTTGATCAGATGTGGGGCATGGACATCATCGTTTGC
ACGACGGCAACGAACGACGACGAAGCTCGCGCTCTGCTCACAGAGTTCAACTTCCCGTTT
CGCCAGTAAGCCGTAACGACAAGCAGAAGGATTAAGTTGAATGGCGAAGACGAGCGCAAT
TGAAAAGAACAATCGCCGCCGTAAGTCGGTTGCCCAGGATGCGTCCAAGCGCGCAGCCCT
GAAGGCAACCATCATGAACCAGTCTCTTCCGATCGAAGAGCGTTTCAAGGCTACTCTGAA
GCTGGCCAGCCTCCCGCGTGACGGCTCCAAGACCCGCGTTCGCAACCGTTGCGAAGTAAC
GGGTCGTCCGCGCGCATATTATCGCAAACTCAAGATGTCGCGTATTGCGCTTCGTGAACT
TGGCAATTTCGGCAAGGTGCCGGGCATTGTTAAGTCGAGCTGGTAAGGAGACGGGTACAT
GGCAATGACTGATCCGCTGGGCGATATGCTCACACGTATCCGCAACGGTGCTGCCCGCCG
CAAGTCGAGCGTTTCCACGCCGGCTTCCAAGCTGCGCGCACGCGTTCTGGATGTCCTTCA
GGCTGAAGGCTACATCCGCGGTTATTCTGAAACCGAATTTGGTAACGGCAAGGCCGAGAT
CAATATCGAACTGAAATACTACGAAGGTGCGTCGGTGATCCGTGAGATCGGCCGCGTATC
GAAGCCGGGCCGCCGAGTTTATGTCTCGGTCAAGTCCATTCCGCAGGTCGCGAACGGTCT
CGGTATCACTATCCTTTCGACTCCGAAGGGCGTGATGGCCGATCATCAGGCACGCGAACA
GAACGTTGGTGGCGAGGTTCTCTGCTCCGTATTCTAATACGGTAGCAGTGACCTCCATAA
CGGACAGACAGGTAAAACAATGTCTCGTATCGGTAAAAAACCCGTTCCGGTTCCTGCAGG
TGTCACGGCCACGGTTAGTGGCCAGACTGTGACTGCAAAGGGCCCGAAAGGTGAACTCTT
CTTCGTTGCTAACGACGAAGTCGTCGTAAAGCTGGAAGACAACAACGCGGTGTCGGTGAC
CCCGGTTGACCAGTCCAAGGATGCTCGTTCCAAGTGGGGCATGTCCCGCACGATGATCGA
AAACATCTTCAAGGGCGTCAAGGACGGTTACGAGCGCAAGCTCGAAATCAACGGCGTCGG
TTACCGCGCGTCGCTTCAGGGCAAGAACCTGCAGCTGGCACTCGGTTTCAGCCACGACGT
GGTCTATCAGACTCCGGAAGGCATCTCGATTGCTGTGCCGAAGCCGACGGAAATCGTCGT
CACCGGCATCAACAAGCAGCAGGTCGGCCAGGTCGCGGCAGAAATCCGCGAATACCGTGG
CCCCGAGCCCTACAAGGGCAAGGGCGTCAAGTATGCTGGCGAGCGGATTGTCCGCAAAGA
AGGCAAGAAGAAGTAAGGATCACGCGAAATGGCTACAAGGAAAGATACACTTGTGCGCCG
CGCCAGCCGCGTGCGCCGTCAAGTCAAGGCAGTGGCCAATGGCCGTCTGCGCCTGTCCGT
TCATCGCTCGTCGAAGAACATCTACGCACAGGTTATCGATGATGTTGCTGGCAAGACCGT
TGCGTCTGCCTCGACACTCGACACGGATCTGCGTCCGTCGCTTAAGACGGGTGCTGACAC
GGCAGCAGCTGCTGCCGTTGGCAAGCTCCTCGCAGAGCGCGCCTCGAAGGCTGGTGTCAA
GGACGTTGTCTTTGACCGTGGCGCCTTCATCTATCACGGCCGCGTCAAGGCGCTCGCCGA
GGCAGCCCGCGAGGGTGGCCTGAACTTCTAAGATGATATCCGCCCGGGCTTGCCTGGGCG
GATCATCGAACCGCTTTTTATAAAGCGCGTCGCTTCCGCTCCCTCGAAGGGGCGGGGCGA
CTTTTTGTCAATCTGCCGATTGCACCCGGAAAAGAAAAAGGAAAAGGACAATGGCACAAG
AAAAAAGAGGTTCTCGCGACGATCGCCAGAACCGCGAGGAGCGCGACAGCGAATTCGTTG
ACAAGCTCGTAGCAATCAACCGCGTCGCAAAAGTCGTCAAGGGTGGCCGCCGTTTCGGCT
TCGCTGCTCTCGTCGTTGTTGGTGACCAGAAGGGCCGCGTTGGCTTCGGTCATGGCAAGG
CACGTGAAGTGCCGGAAGCCATCCGCAAGGCCACCGAAGCTGCCAAGCGCGAACTGATCT
TCGTTCCGCTGCGCTCGGGCCGCACACTTCATCACGACGTTCATGGCCGTCACGGCGCAG
GCAAGGTTCTGCTGCGTGCTGCCAAGGCCGGTACCGGCATCATCGCCGGTGGCCCGATGC
GCGCCGTTTTCGAAACGCTCGGCATGCACGACGTTGTTGCGAAGTCGACTGGTTCTTCGA
ACCCGTACAACATGATTCGCGCCACGTTCGACGCCCTGAAGAGCCAGATGCACCCGAAGG
ATATCGCAGCTCAGCGCGGCATGAAGTATGCCACTCTGCAGAGCCGCCGCGTATCCGCCG
GCGTTGCTTCCGAAGAATAAGGGAGCCTGAACAATGGCTAAGAAAGAAGTTGCAAAGAAG
ACGGTTGCGGTCGAACAGATCGGCAGCCCCATTCGCCGCCCAGCCGTACAGCGCGCAACG
CTGATCGGTCTCGGTCTCAACAAGATGCACCGGGTCAGCGTTCTGGAAGATACACCTTCC
GTTCGCGGCATGATCCGGGCCGTCCAGCACCTCGTTCGCGTCGTCGACGAGAAGTGAGGG
GGATACCATCATGAAACTGAATGAAATCAAAGACAACGAAGGTTCGACCAAGAACCGCAA
GCGTCTCGGCCGTGGTATCGGCTCCGGATCCGGCAAGACTGCCGGCCGCGGTGTCAAGGG
TCAGAAGGCTCGTTCCGGCGTCGCCATCAACGGCTTCGAAGGCGGCCAGATGCCAATCTA
CCGCCGTCTGCCGAAGCGCGGCTTCAACAACATCTTCCGTTCGGACTTTGTTGTCGTGTC
GCTCGGCCGTATCCAGATCGCCATCGACGCCAAGAAGCTTGATGCTTCGAAGGCCATCGA
TGCTGCTGCCCTGACGGCTGCCGGCGTTATCCGCCGCGCCAAGGACGGCGTACGCGTTCT
GGCCGATGGCGAACTGAAGGCAAAGGTAACGATCGAAGTTGCCGGCGCTTCCAAGCCTGC
GATCGAAAAGATCGAAAAGGCTGGCGGTTCGATCAAGCTGCTTTCGGGCGCTGCTGAATA
ATTAGTTGCTGATGAACCGCCCGGGGTGCTTCACACCGGGCGGTTTTGCTCCCATATGAG
AGCCTCACAGATGCGCGGCCGGATTCGTCCGGCGCAGATTATTGATCGGGAACCACGGTG
AGGCGCGTGATTGCAGATGCAGTCGTTTCCAAGCCGGTTTTCATAAAAAGAAGATAGCTT
TTTCCGGATCTGACCGGGTTTTCCCCGCGGGTTCCGAACTGGCTACGCGGAGAATTGCAT
GGCTTCTGCAGCGGAACAGCTCGCCTCCAACCTGAATTTTGCGACTTTCGCAAAAGCCGA
AGATCTGAAACGCCGCCTGTGGTTCACCCTTGGCGCGCTTCTGGTGTATCGCCTTGGCAC
CTATATTCCGCTACCAGGCCTGAACCCGGAAGCTTTTGCGCAGGCGTTCGCCGGGCAGAG
CGGGGGTATCCTCGGCCTTTTCAACATGTTTTCGGGCGGCGCCGTCGAGCGCATGGCGAT
CTTCGCCCTCGGCATCATGCCTTACATTTCCGCCTCCATCATCGTTCAGCTGATGACCTC
CGTGGTTCCGTCGCTTGAACAGCTGAAGAAGGAAGGCGAGCAGGGCCGCAAGGTCATCAA
CCAGTACACCCGCTACGGCACGGTGCTGCTCGGCACGCTGCAGGCCTACGGCATTGCGGT
CGGGCTTGAGAGCGGCAACGGCCTTGTCGTCGATGCGGGCTGGTTCTTCCGGATTTCGAC
CGTCATTTCGCTGCTCGGCGGCACGATGTTCCTGATGTGGCTCGGCGAGCAGATCACCTC
GCGCGGTATCGGCAACGGTATCTCGCTGATCATCTTCGCGGGTATCGTCGCGCATCTGCC
GACGGCCCTGGCCGGCACGCTCGAACTTGGCCGCACCGGTGCCCTGTCGACGCCGCTGAT
TCTTGCTATCATCGTCATGGTCGTCGGCGTTATCGCGCTGATCGTCTTCGTTGAACGTGC
CCAGCGCCGGCTGCTGATCCAGTATCCGAAGCGACAGGTCGGCAACAAGATGTTCCAGGG
CGACACCTCGCATCTGCCGCTGAAGCTCAACACCGCCGGCGTCATTCCCGCAATCTTCGC
ATCATCGCTGCTGCTTCTGCCGGCAACGCTCGCAGGCTTTGCGAACAGCGCGGCACTGCC
GTCCTGGGCAACGACGGTCGTTGCAGCGCTTGGCCACGGCCAGCCGCTCTACATGGTGCT
TTACGGTGGCATGATCGCGTTCTTTGCCTTCTTCTACACGGCCATCGTTTTCAATCCGAA
GGACACGGCCGACAATCTGAAGAAGCACGGCGGCTTCATCCTCGGTATTCGCCCGGGCGA
GCGCACCGCCGAATACATCGACTACGTGTTGACGCGCATCACCGTGCTCGGCGCGATCTA
CCTGATGTTCGTCTGCATTCTGCCCGAAGTCATGATCGCGCAGACCGGCGTGCCGTTCTA
CCTTGGTGGTACGTCGCTTTTGATTGTTGTCAGCGTCACCCTTGATACTGTAGCACAGGT
GCAGGGTCACCTGATTGCCCAGCAGTATGAGGGGCTGATCAAGAAATCGAAGCTGCGTGG
AGGAAAGAGGGGCCGATGAGACTAATATTCTTGGGACCGCCGGGAGCAGGCAAGGGAACA
CAGGCGAAGCTCCTGACGGAAAAATACGGTATTCCGCAGCTTTCCACAGGCGATATGCTG
CGGGCGGCCGTCCAGGCTGAGACGGATGTTGGCAAGCGCGCCAAGGCCGTCATGGATGCC
GGCCAGCTGGTTTCCGACGAGATCGTCAACGAGATCGTCTCTGACCGGATCGATTCGGCC
GACTGTGCGAATGGTTTCATCCTCGATGGCTATCCGCGCACCGTCCCGCAGGCGGTTGCC
CTGGGCAAAATGCTTGCGAGCAAGGGGTTGCGGCTCGATTCGGTTATCGAATTGAAGGTG
GATGAAGATGCGCTTGTACGGCGCATCGAGAATCGCGTAGCAGAAACCCTTGCCGCTGGC
GGTAAGGTTCGTTCCGACGATAATCCGGAAGCATTCAAGAAGCGTCTTGTCGAGTATCGC
GAGAAGACGGCGCCTCTGTCGCAGCACTATGCTGTAACAGGCGAGTTGAAGACAGTTGAT
GGAATGGCGCCGGTTGAGACCGTCACCTCCCAGATCAACGCAATTCTGGCATCGGCTTCT
GCCGACGCCTAAAAGGCAGTTCTTGAAAAAGGACTGCCGGGGAGTTGACTTTTGCGGTCG
ATTCCTTCAAAGACCGCGCTAACTCGCAGCATGCTAGGGATCGGCGCGGATTTCAAAGAC
GAAGTCCGGGCGCGATTCTTTTGACGTGTTCCGAACAGAACTTTCACAGTCGGCCTCTCA
AAGGGCTGCATAACGAAGCACCTATTGCCGGATGGCAACTGGAAGCAAGGAGAACAGGCG
TGGCACGTATCGCTGGCGTCAACATCCCGACGAGCAAGCGCGTAGTAATCGCGCTTCGTT
ACATTCACGGGATCGGAGCGAAGTTCGCACAGGAAATCGTCGAAAAGGTCGGTATCCCGG
CTGAACGTCGTGTGCACCAATTGACGGATGCTGAAGTTCTTCAGATCCGCGAAACTATCG
ACCGCGATTATCAGGTTGAAGGCGACCTGCGTCGCGAGACCTCGATGAACATCAAGCGTC
TGATGGACCTGGGCTGCTACCGCGGTCTGCGTCATCGTCGTTCGCTGCCTGTTCGCGGTC
AGCGTACGCACACCAATGCTCGTACCCGCAAGGGTCCGGCAAAGGCGATTGCTGGTAAGA
AGAAGTAATTTCCCCGAAACGGGAAATGCAGAGGCTGGCGCTCGGCGCCGGCCTCTTTTG
TGGTTTCGGAAGGGCGCCCCTCGCGTCCCTCCGGTGGAGCTGCTGGAACTACGGCAGTGA
CGATATCGCCGCGCAGATCGGGCTTTTCCGTTCGCGCATGACTTGAAAATTCAGGGCAGG
GGTTATCCTCCGCCCGGTGGAGCCGCTGGTACTACGGCGGTGCAGAGATCAACGAAAGGT
ATACCATGGCCAAGGAAGCCACACGCGTTCGCCGTCGCGAGCGGAAAAACATTTCTACGG
GCGTTGCACACGTCAACTCGTCGTTCAACAACACGATGATCACCATCACCGACGCACAGG
GCAACGCGATTGCCTGGTCTTCGGCTGGTTCGAAGGGCTTCAAGGGCTCGCGTAAGTCGA
CCCCGTTCGCAGCCCAGATGGCTGCTGAAGACGCGGCCAAGAAGGCCCAGGAACACGGCA
TGAAGACGCTCGAAGTCGAAGTTTGCGGCCCGGGTTCCGGCCGTGAATCGGCTCTGCGTG
CGCTTCAGGCTGCTGGCTTCATGATCACCTCGATCCGTGACGTCACGCCGATCCCGCACA
ATGGTTGCCGCCCGCGCAAGAAGCGCCGCGTTTAAGTTTACGCATTCATCCAGCCGGTGA
GGGGCCAACCTCTCCCGGCGCTTCAAGGCTCGGTTGTCACGATTGGATGGTGGCAACGAA
CGGAAGGCAAAACATATGATTCAGAAAAACTGGCAGGAACTGATCAAGCCGAACAAGGTT
GAGTTCTCCTCGACCGGCCGCACCAAGGTTAGCCTTGTTGCCGAGCCGCTCGAGCGTGGC
TTTGGCCTTACCCTCGGCAACGCGCTTCGCCGCGTTCTTCTGTCGTCGCTTCGTGGCGCT
GCTGTGACCGCAGTGCAGATCGACGGCGTCCTGCACGAGTTCTCCTCGATCCCGGGTGTG
CGGGAAGACGTGACGGACATCGTGCTCAACATCAAGGAAATCGCCATCAAGATGGATGGC
GACGACGCAAAGCGCATGGTCGTGCGCAAGCAGGGTCCGGGCGTTGTAACCGCCGGTGAC
ATCCAGACGGTTGGCGATATCGAAATCCTCAACCCGAACCATGTGATCTGCACCCTCGAC
GAGGGCGCCGAGATCCGCATGGAGTTCACCGTCAACAACGGCAAGGGCTACGTGCCTGCA
GACCGCAATCGTTCGGAAGACGCGCCGATCGGCCTCATCCCGGTCGATAGCCTGTATTCG
CCGGTCAAGAAAGTGTCCTACAAGGTGGAAAACACCCGTGAAGGCCAGGTTCTCGACTAC
GACAAGCTGTCGATGCAGATCGAGACTGATGGTTCCGTCACCGGTGAAGATGCAGTCGCT
TTCGCGGCCCGCATCCTTCAGGACCAGCTCGGCGTTTTCGTCAACTTCGACGAACCGCAG
AAGGAAGCCGAAGAAGAAGCCGTTACCGAACTGGCGTTCAACCCGGCACTGCTCAAGAAG
GTCGACGAACTGGAACTTTCCGTCCGTTCGGCCAACTGCCTGAAGAACGACAATATCGTC
TATATCGGCGACCTCATTCAGAAGACCGAAGCCGAAATGCTTCGCACTCCGAACTTTGGC
CGCAAGTCGCTGAACGAAATCAAGGAAGTTCTCGCTTCCATGGGCCTGCATCTCGGCATG
GAAGTGCCCGCATGGCCGCCCGAGAACATCGAAGATCTCGCCAAGCGTTACGAAGACCAG
TATTAACAAGAAAAAAGGCAGGTTTTGACTGCCTTTCCCCGTCAAACAGCAGGCAAAAGT
CTGCATGTGCCAGGAAACGGCAGGCCCATACGCAAGAGGGAACCTGCAATTAAAGGAGAA
TAGCAATGCGCCATGGTGTAGCCGGCCGCAAGCTGAATAGAACTGCAAGCCACCGTAAGG
CAATGTTTGCCAATATGGCTGCTTCGCTCATCGAACATGAGCAGATCGTCACCACCCTGC
CGAAGGCAAAGGAAATCCGTCCGATCGTCGAGAAGCTCGTCACGCTCGGCAAGAAGGGTG
ACCTTCATGCTCGTCGTCAGGCCATCTCGCAGATCCGTGACGTTGCTGTCGTCGGCAAGC
TGTTCGATGCCATCGCAACACGTTACGCAACCCGCAACGGCGGCTACCTGCGTATCATGA
AGGCCGGCTTCCGCCACGGCGACAATGCGGCTCTGGCCGTCATTGAATTCGTCGACCGCG
ACACCTCGGCCAAGGGCGCCAAGGACATCGCACGCGTTGCTGCCGAAGCAGAAGCTGCTG
ACGCAGCCTGATCCGACAGGATCACGGCTCACAGAATTAAAGCGGCCGGGTGGTTTTCAC
CCGGCCGCTTTTTTGCGTTCGATCCCGATCCCGCAGGGCGCAGCTATGACGCGTCGCTGA
CGGTCCGCCTCGGCGCTGCCGGCGGAGCTGCCTGGCGTTTCCAGCGCAGATAGGGCTTGC
GCACCGCGCGCCAGCCAAGCAGCACGGCAACGAGCGCGAGGTAAATCGCCTGTTCCGGGC
CGACCACCTTGACGGACATGGCAAAATGCAGCGCGCCTGAGGCAGTGATCACATAGGCGA
GGCGATGCAGTTTGGTCCAGCGTTGCCCCAGTCTGCGGATCGACCAGGCGTTCGATGTCA
GCGCCAGCGGCACCAGCATCACAAGCGCCGCCATGCCGATGGTAATGAACGGCCGCTTGA
CGATATCGGCAATGATGGTTGTGACGTTCAGAAACTGGTCGAGCACCATGTAGGTCAGGA
AGTGCATCAGCACGTAATAGAAGGCAAGCAGCCCGAGTGCGCGCCGGTACCGAAGCCAGT
TGACGCCGACGAGATCACGCAGCGGTGTGATGGCCAGTGTCGCGATCAGAAACCGTAGCG
CCCAGATGCCGAGCAGATGCTCGAATTCCTTGACCGGATTGCCGGGCAGTTGACCGCTGG
CGCCGAGATAGAAGGCAAATGCCGCCGGGATGAACCCGATGATATAAAGAGCCCAGACAG
AGGGACCTTGCAAGTGCTTGGGCAGGGAGGGGAGGATCGCCATCGTCAGAAGTTCGCCTT
GAGGTCCATGCCACTATATAGCCCTGCAACGTCGTCGGCATAGCCGTTGAACGGCAGTGT
CGGCCGGCGATTGGAGCCGAAAAATCCGCCGCCGCCAATGCGGTTTTCCGACGCCTGGCT
CCAGCGGGGATGGTCAACGGCAGGGTTCACATTGGCGTAGAAGCCGTACTCGGCCGGCGC
GGAGAGATTCCACGTTGACGGCGGCGGCGTCTCCGTCAGTGAAATGCGAACGATCGACTT
GATCCCCTTGAACCCGTATTTCCACGGCACGACGAGGCGAACGGGGGCGCCGTTCTGGTT
CGGCAGCGTCTTGCCATAGACACCGAGCGCAAGGATTGCCAGCGGGTGATTGGCTTCGTC
GAGGCGCAGGCCTTCGCGATACGGCCATGGCAGCGGCTGGAAGAAGCCGGATTGCCCCGG
CATTTCTTCCGGCCGGACGACGGTTTCGAAGGCCACATATTTGGCGCTGCCGAGCGGTTC
GACCTTGTCGAGCAGTGCCTTGAGCGGAAAGCCGGCCCAGGGAATGACCATCGACCAGGC
CTCGACGCAGCGCATGCGGTAGACGCGCTCCTCGATCGGAAAGGCCAGAAGCTCCTCGAG
GCCGAATTCCCCAGGCTTGCCGACAAGGCCATCGACCTTGATGGTCCAGGGCGTTGGCTT
GAACGAAGCCGAATTTGCCGCCGGATCGCCCTTGCCTGTGCCGAACTCATAGTAATTGTT
GTAGCCGGTCACGTCTTTTTCCGGCGTCAGTTCCTCATCGACCGTGTAGGCACCCGGTTG
CGCCGTCAGCGGGGCGGCAGCGGCGGCAAGGCCGCTTCCGGCAGCAATCAGGCCTCCGGC
CGTCATGCTAAGGAAGGCCCTGCGTTTGACGAAACACTGTTCCGGCGTGATCTCCGAAGT
CGCGATAAAGGGTGGACGGTAGGCTGGCATAGGAGTTCCTGACGTTTAGGCGATGATGCT
TGCGTAAAGTTTCCCGACTTTCCCCCATCCGAAAAAAGCGTGAAAGCCACGTTTTCGTGT
ACGGCGTGTGAGTGACACCTAATTCGACGGTACACGTGCGGCTGCCGTTTGCCTTTTTTC
CGGCGAGATCCTATCTGAACGTAGGATAACATTGGAGAACGTTTCATGATCTTTGGCCGC
CGGGCGCTCGCTGCCGTCTTCCTTTCCGTCGTTGTCTCAGGCCCTGTCAGCGCCGAGGAG
GTTAAGGCCGTTCCACAGTCCCGCATCGAGATGCAGCTGTCGTTTGCGCCGTTGGTCAAG
CAGACGGCCAATGCCGTCGTTAACGTCTACGCTGAAAAGACAGTTCAGAGCCGCTCGCCG
TTTGCCGACGATCCGTTCTTCGAGCAGTTCTTCGGCCAGCGCATGCCGAACCGTTCCGAA
AAGCAGTCTTCGCTGGGCTCCGGCGTCATCGTCGGCAAGAACGGCATCGTGGTGACCAAT
TATCACGTCATCACCGATGCCGATAACATCAAGATCGCGCTCGCCGATGGCCGTGAGTTC
GAAACCACGGTCATGCTCAAGGACGAGCGGCTCGATCTCGCCGTGCTGAAGATCAAGTCC
GATGGACCGTTCGAAACCGTGCCGCTGGGTGATTCCGATGCCGTCGAAGTTGGTGATCTG
GTTCTGGCGATCGGTAATCCCTTCGGTGTCGGTCAGACCGTCACCAGCGGTATCGTTTCG
GCACTCGCCCGCAACCAGGTGATATCAGGCGATTTCGGCTTCTTCATCCAGACCGATGCA
GCAATCAATCCCGGCAATTCCGGTGGCGGCCTGATCGACATGAACGGCCAGCTGATCGGC
ATCAATACTGCGATCTTTTCGCGTGGCGGCGGCTCCAACGGTGTCGGCTTTGCCATTCCC
GCCAATCTGGTCAAGGTTTTCGTCGCTTCGGCAGAGGGCGGCAATGGCAGCTTTACCCGG
CCGTTCATCGGCGCAAGCTTCGAGCCGGTCACCTCGGAAGTGGCTGACGCGCTCGGGCTC
GACCGGGCGCGTGGCGCGCTGGTGAGTTCCGTCATCGAAGGCGGACCGGCTGAGAAGGCC
GGTATCAAGCCGGGGCAGGTGATCGTCGCCGTCAACGGCATTCCGGTCGAACACCCGGAT
GCGCTGGGTTATCGCCTGACCACCGTGGGGATCGGCCATGTCGCCAAGGTTACAGTCAGT
GAAAACGGTAAGACCCGCGATATCGAGCTTGCGCTTGCGGAAGCGCCGGAAACATCGCCA
CGCGACGAGCGGCTGATCGAGGGACGCAATCCCTTCTCGGGTGCCGTAGTCGGCAATCTG
TCGCCTCGGCTGGCCGATGAACTGCGGATGCCGGCATCCTCGCAGGGCGTTGTGATCACG
CAGATCAATCGTGGATCACCGGCAGCACGGGTCGGTTTCCGGCCGAAAGATATCATCATC
GCCGTCAACGGCACGCCGATCGACAAGTCGACGACGCTTGAGACCATCGCCAAGGATGAT
CCGTCGCTGTGGCGCGTCGAGATCGAGCGCGATGGCCAGCGTATCCGCCAGTTTTTCCGA
TGATTGATCGGCTAGGCCCAAGTCAACGCAAGGGAGAAGGTGGCCAGAGTGGCCGCCTTG
CTTCGGCTATTGCCGTGCGCTGGCATGTGCTGCGGAGGAATGCGCTTTGACTCTGTTCGA
CGAGACGACACATCGGCCGCTTGCCGACGCTCTGCGCCCGGAAACGCTGGAGGAGGTCAT
CGGCCAGGATCATCTTCTTGGCGAGAATGGGCCGATTGCCCGCATGCTGCTGCCGGGGGG
CACCGTTGGATCATTCATTCTCTGGGGACCGCCCGGTGTCGGCAAGACCACGATCGCGCG
TCTTGTCGCCATGTCGGCGAAAATGGAATTCGTCCAGCTTTCCGCCGTCATGTCCGGTAT
TGCCGACCTGCGCAAGGTGTTTGAAACGGCCAAGAGCAACCGGACCATCGGCCGCCAGAC
CATTCTTTTCATCGATGAGTTGCATCGCTTCAATCGCAGCACCCAGGACGCCCTTCTGCC
GCATGTCGAAAACGGCACGGTCATTCTGATTGGTGCGACGACGGAAAATCCGAGTTTTAG
TCTGGTCGCGGCATTGCTGTCGCGGTTGAAGGTTTTTACGCTCAATCCGTTCGATGCGGC
TTCGTCCGAACTGCTTTTGGCGCGGGTTGAGAATTTCGTCGGAAAGCGCTTGCCGTTGAG
CGAAGACGCCCGGGCCGCGCTGATCAACATGGCTGATGGCGACGGGCGTTATCTGGTCGG
ATTGGCCGACGATGTCCTGGCGCTTGGCGAAACCGATGATCTCGACATCGGCCGTCTGTC
GAAGGCCCTGCAGAAGCGCATGCCGATCTATGACAAGGCGCAGGATGGCCACTACAATCT
GCTGAGCTGTTTCCACAAAAGCTTGCGCGGCAGCGACGTCGATGCGGCCCTCTACTGGGG
AGCCAGAATGGTGGAGGCGGGGGAGGACCCGACGACACTGTTTCGCCGGCTCGCCTGCGC
CGCCAGTGAAGATGTCGGCATGGCCGATCCCAACGCGATGCCGCAGGTTATTGCCGCCTG
GACGGCTTTCGAGCGAATCGGCTGGCCGGAGGGCAGGTTGTTCATCGCCCAGGCGATCGT
CTATGTCGCGACAGCGCCGAAATCCAATGCCAGTTACCGGTCCTTCGACGCGGCGCTGGA
CATGGCCCGCCAGACCGGCTCGATCCCGCCACCGAAAAGCATTCTCAATGCACCGACGAA
GCTGATGAAGGACCTCGGCTATCACGAGGGTTACAAATACGACCACGATTACCCGGATGC
CTTCTCCGGACAGGATTTCTTCCCGGAAGAGCTGCGCAGCAAGGATACGCGGTTTTACCA
GCCGCAGGAGCGCGGCTTTGAACGGGAAACGCTGAAGCGGCTGGAGTTTTGGCAGCGGCT
AAAGCGGGAGCGCAAGCCGGCCAAATAGGGGACGGCCCATCGGCCGCCTTTTACTCCGCC
AACTTGAAAAACGCTTCCAAGCGATATCCATCGGGATCGACGAGAAAGCCCGCATAATAA
AACTGGCTGTATTCCGGCCGCAGTCCCGGCAACCCGTTGTCTTCGCCGCCGTTGGACACG
CCGGCTGCGTGGAAGGCATCGACCGCGGCGGCATTGGGTGCGACGAAACAGAAATGCAGT
CCGGAGCCCCGGTCAGCGGGTACAGGGGTTTCGACCTGCGCGATCCACAGGCTGATCCGA
TCTGATCCGTAACCGATCACCGTGTCCGTCTTTGAAAGCCGCTCATAGCCCAGTGGCGTC
AGGATCGCGTCATAGAATCGAAGCGCTCTGGCGAGATCTTTGACGCCAATCGAGACATGG
TCAAACATTGCGGAATACTCCCCGTTTCGCTCATCTTCCCTGTTCGACATCGCGCGCACA
AGTGCAAACCGTATCCGCGCGCTCCCATTGCCCGGGATCTGCTTTTTAATCGGCTTATGA
TCATCCAACGAATAGCTGCCATGCATGGCAAGCCCTTGTCTCCATCAAATCGGGATGGCA
TATAGTGAATATGCAGACGGCTGCACGGGACCAGTACGATCATTTGGCACCCGAACATCC
GCGGGGACGGCCTCGCTCCAATAGACGGAGTTAAAATCGTGGCCTGGATCATTCTTCTCC
TCGCTGGCATTCTCGAAATAGGTTGGGCGATCGGCCTCAAGTATACGGAGGGGTTCACCA
AGCTCGTGCCGACGGTGCTGACCGCCGGATCGATGGTGGCGAGTGTCGTTCTGCTTGGTA
TCGCCGTACGCAGCTTGCCGCTGGGCACCGCCTACGCGGTCTGGACGGGCATCGGCACGG
TCGGCACTGTCATTCTCGGCATCGTGCTGTTTGCCGAGCCGGCAACTGCTGTGCGCCTCG
GTTGTATCGCACTGATCATTGCCGGCATCGCCGGGCTGAAACTGGCCGCTTAAGAATTCC
TGATCGTTCAATGTGGAAACACCCCGCGCAGTATCCTGCCCGGGGTGTTTTTTACGCTGG
CTGACGTGCGTTTAACGCAGGGCGTCGAGCGTTGCAGTCGCCGCCCGCATCTCCCGCCAG
CGGTTTTCGCGGCGCTGGAAGGCTTCGTCGTCGGTGCCCCAATGTTCGATCTGCCAGTCC
TCATCGAGATGGGCAAGCGCCCAGGCCTCTTCCGCCGACAGCTGCTTTTCGGCAAAGGCG
ATGGCGATGAGGGCCGAGCCCGTGAGCGTGGTGATCGTGTGCAGACAGGCAAGGCCAAGA
GGCGTGGCATAGGCACGAAGCGCTTCGGCAACGCCGTTGATGGCGGCGCGCGGCTGAACT
TGATGCACGACGCCTTCGGCGAGAATAAACCGTGCCCCCAGTTTCTCCGCCGCCCAGGTG
AGGACCGGATCCCAGCGTTCCGACTGCCGGATCGCCAGACCTTCAGGATCGCCAGCGCGG
TAACAGAGAAGATCAGTCCCGGCAAAATTGAGGATGTCGTCGAAGACGGCGCGGATATCC
TTGGAAACGCCATCGATAGCGGTATTGGCCAGCCGGGTGACGGGCATCGTTGCCGGGTTG
ATATTGTCTTTCTGCGCATCCCATTCCACAGCGAGCAGTTCGGCGACCGCGCGGGTCGGC
ACAGTCAGATGCTGCTTTGCCGGCGTGCGGACGGTTCTGCCGTCGAGAAGGATGGTGTGG
CCGCCGTCGTCGGCCACGCCAATGCTCACAGTCGTATAGAAACGCTTCGGCAGCGGCTTA
TGCATCTGTATCTGCGCGCGGCGTACGGGATCCGGATCGCTCAGCGCTTCAGACAGATCG
TCGCGAATATCAGGCATGATGTGTCTCCATCCAGTCCAGAATATCATGCGGAGTGCGGGC
AATGTAGTCCGCACCGGCCTCGATGAGTTCGGGAACGGACGCATATCCCCAGGCGACGCC
GATGGCGGAGGCACCGGCACTCTTGGCCATCTGCATGTCATAGATCGCATCGCCGATGAC
CACGGTATCCTTTGCATCAATGCCGGCCTCGTTACAGCACTCGGTCACCATCGCAGGATG
TGGCTTTGACGGGCAGTCGTCGGCGGTCCGTGAAACAAAGAAAGTCTTTTCATACCCGTG
GCTTGCACAGATCTGATCAAGTCCGCGGCGGGATTTTCCCGTAACGGCACCCAGTAGCAG
TTCGTCGCGGGTCATCAGAGCAGCGATCAGCGGCGCGATCCCATCGAACAACGGTTCGCG
AAAGTTCATTTCAGTGCGGACGCCGCCGTAGATCTTCTTGTAATGCGCCGTCATCGCCTG
GGCGCGATCGTCGACATGCGGCTGGTGCATCAGCCGGGCAATGGCGATATCGAGCGTCAG
GCCGATAATGCTCTTGGTGGCATCCAGAGAGATGCGTTCAAGGCCGAAATCTTCGAACGT
CCGTGCCATGACTTCGTGGATGAGCCCGGCGCTGTCGACCAGGGTTCCGTCACAATCGAA
AAGAGCGAGTTTCATCAGTCGTCGGCTTCCTCGGCGCTGGCCATGTCGAAACCGATCAGG
TTCCAGCTCTGGACCATATGTTGCGGCATCGGCGCGGTCACGATCAGGCGCCCGCCGTCC
GGATGCGGAACGTCGATGCGCCGGGCATGCAGATGCAGCTTGTTCTGAACGCCACCGGGA
AACGCCCAGTTGAATTCGGCGCCAAAATATTTGGGATCGCCGATGATCGGGTGGCCGATA
TGGGCGGCATGGACGCGCAACTGGTGGGTTCGGCCAGTATAGGGCTCCATTTCCAGCCAG
GTCAGGTTCTGGCCGGCCGTCTCGATGATCCGGTAGTAGGAAACCGCGTGGTCGGCACCG
TCCTCGCCATGCTTGGCTATCCGCATGCGGTCGCCGTCCGGCGTCTGCTCCTTGACCAGC
CAGGTCGAGATCTTGTCTTCCTTCTTGCGCGGCACACCCTTGACCATCGCCCAGTAGGTT
TTCTTGGTGTCACGCTCGCGAAAAGCTGCCGTCAGCTTCTGGGCCGCGCCGCGGGTGCGG
GCGATCACCAGCACTCCGGACGTGTCGCGGTCGAGACGGTGCACCAGCCGCGGCTTTTCG
CCCTTGGGGCTGGTCCAGGCTTCGAGCATGTCGTCGATATGGCGGTTGATGCCGGAGCCG
CCCTGAACCGCGATGCCCGGCGGCTTGTTGAGAACGATTACCTTGGCGTCTTCATGCAGC
AGCATGCGCGACAGAAGCTCATGGTCGGACGCGTGGCGCAGGTCACGGCCGGCAATCGGA
CCTGTCCGTGTCTTCGGATCGACTTCCATCGGTGGAATGCGCACGACCTGGCCGGGCTGG
ACGCGCATATCCGATTTGACACGGCCGCCGTCGACGCGGACCTGGCCGGAGCGCAGCAGC
TTCTGCAGAGGACCGAAGCCGAGGCCTGGATAATGGATCTTGAACCAACGATCGAGGCGC
ATGCCCGCCTCGTCGGATTCGACTTGTTTGTGTTCAATGCCCGCCATTTATTTCTACCTG
CATCCAATTGCCATAGCGCCTCGACAATGGTGCCGACCGGAAATCCGTGCGCAAACTGAT
ATGACAGAGCAGGCCGGTCCCAATTGGACGCATGGCGCTCTGAGAGGTCCCTTTAGACCA
TTGCGCGCATAAGGGCCAGCCCGGCAAACACCGCGAGCGCCGAAAGAAGCACGCTGGAAG
CCACATAAATCAGCGCCGTGACCGGTTCGCCGCGTTCGAGCAGCGTGATCGCGTCCAGCG
AGAAGGCGGAGAACGTCGTGTAGCCGCCGAGGATACCAGTGATCAGAAACACCCGCATCT
CCGCCGATGCCCCAAATTTGCGGGCGATCACCTCGGCAAGGACGCCGATCAGGAAGGAGC
CGGTGATGTTGACCGTTAGCGTTCCCCACGGAAATGAGGGGCCGAAGCTGCGCAGCGTCC
ACAGGCCGACGAGATAGCGCAGCACGGAACCGAGAGCGCCACCGGCGGCAACGAGAAGGA
TGTTTGTCATGGAAAAATGCCATAGCCGAAACCGGCGTGGCGGAAAAGATGCCCGCCCGT
TTTGGTGCATCTGAAGCGAGTTCGCTGCTAAACCGTGGACCAGCGGAAAACCATTTTTTA
ACACGCGAATTCTAATATGCCCGTCTCTGGCCAGGCTGTTTCAAGCGGACGTACAATGAC
AAAACTGAAGTTCAGCTTCACCCATTACGACCTCAAGCAGCAGCGCGCAGGCGTGACCAT
CGAGATCACCCTGTCGGCCGTCGCCAATGTCCGGCTGATGACCGCTAACAATTTCCAGCT
CTATACGGAAACGCTGAAACACCAGTTCGTCGGTGGCGTGGCGCGCAAGTCGCCGATCCG
GCTGGTCATTCCGCAATCCGGTCACTGGCATCTGGTTGTCGATATGGAGGGCCATCACGG
CCATAGCGAATCGAGCATCCGCATCGTCGAGACCGCCGCGCCGCCGCGGTTTCAATCGGC
TTCCTGAAAAAGAAAAACCGCGCCCTTCTGGAAGGCGCGGTTCATAGATGCCGGCTGGCG
ACCCTCAGGCGAGCCGCTCTGCGTGCCATTTCAGATGCTCGTCCATGAACGACGAGATGA
AATAGTAGGAATGGTCATAGCGTTCGTGCAGGCGCAGCGTCAGGCCGATGCCGGTGCCTT
TGATGGCGTCCTCGAAAAGCCATGGCCGCAGGCCGGTTTCCAGGAAATTGTCGGCCTTGC
CCTGGTCGATCAGGAATTCCGGGAAACGGGCGCCGTCTTTCACCAGCGCGCAGGCGTCGT
ATGAACGCCAGTTGGCCTTGTCCTCGCCGAGATATTTTTCAAAGGCGCCGGCCGACCAGT
CTGCCGTCGAGGGCTCGACGATCGGTGCGAAGGCCGAGCAGCTCTTGAACCGCTCGGGGT
TCTTCAGTGCGATGGTCATGGCGCCATGGCCGCCCATCGAGTGGCCGAAAATGCCCTGGC
GGGCCATGTCGGCGCGAAAGTGCTGGGCGATGAAAGCGGGGAGCTCCTGGGTGATGTAGG
TGTACATCTGGTAGTTTTCGGCCCAGGGCGCCTCTGTGGCATCGAGATAGAAACCCGCAC
CCTTACCCATCTGCCAGTTGGTCAACTCGTCCGGAACGTCACTGCCGCGCGGGCTGGTGT
CGGGGCAGACGATGATCAGGCCGAGTTCGGCGGCCATCCGGCGATATTCGCCTTTTTCCA
TCACGTTGGCATGGGTGCAGGTGAGGCCGGAGAGATACCAGACGACCGGGCAGGGCGTGG
TGATCGCCTGTGGCGGGATAAAGACCGCAAAGGTCATCTCGACTCCGCAGGCCTGTGAAT
CGTGCGAAAAGACGCCCTGCATGCCGCCAAAGGCGGTGTTCTGGGAAAGGACTTTCAAGC
TGTGCTCCCTTGAAGCTGAAAACGACGCTAGGCCAGCGACACCGCCGCGTTGACCGCGGC
CGCCACCAGCACCGTGTTGAAGAAGAAGGAGACGATCGCGTGCAGAAGATTGATCTTTCG
CATGCCGGTCGAGGTAATCGCAATATCCGAGGTTTGCGCTGTCATGCCTATGACAAAGGC
GAAGTAGAGGAAGTCGTAGCCGCCGGGTTCCTTGGTACCTGGAAACTCAAGGCCGCGATT
GTCTCCGTCGCTCGTCGCCGCCTGCAGGCTCCAGTAGCTATGGGCATAGTGCATCGCCGC
CATCGTGTGGATCGTCAGCCAGCCGAGGGTGACGGAAGAAAACGCCAGCACCAGATCGAG
CGTCGTCTCCTTGGTGCCAGCATTCAGCGCCGTGAACAGCGAGACAAGTGAAATCGCGGC
TGTTGCCAACGTCACGGCAAAGATGATGATTGCCGGTTCGTCGGTGCGGGCAGCATGATG
CTTCAGGTATGCGCCGGTCAGCCTGGGAATGCGGCCAGCGATCATCAGCAGATAGACAAG
GAAGAAGACCACTGCGGCCAGATTGACTGCCAAGGGTGGCTTGGCGAACACGCACACGGC
AAATGTGATCGCGGCACAGATACCGCCCGCGTAGAACGGGGTATGGCGGCGATGCGCGAT
CTTCCTGTCCGACAAGCTCATGAGGGATCCCGATCCCGCTGTTCTAGCGTTGTTTGACAC
GGCGGCAAAGCCGGTCGAGCGTTTCAAGAAAAGCCGACCGGTCGCGCGGTGAGAAGGCGG
CGTTGTAGCCCTTGCTTTCGCCGGTCTCGCGCAAATGGGCGCCCAGATCCCGCATGGCGG
TTGCCATGCCGATATTGGCCTTGTCGAAGATGCGGCCCGTCGGTCCGGTTACCTGCGCGC
CGGCGGCAACGCAGCGCCCGGCCAAAGGGACGTCGGCGGTAATCACGATGTCGCCATCGC
CGGCCCGTTCGGCGATCCAGTCGTCGGCGGCGTCGAAACCAGCGGAGACGATGACGTTGC
GGACCATTGGGTCACGGGACGGGCGAAGGCCGGAATTGGCGACGAGCACCACGGGCAAGC
CATGGCGCTCGGCGACCTTCAGGATTTCCGGCTTCACCGGACATGCATCGGCATCGACGT
AGATGGTGCTGGGTTCCCGCTCGGACATGGCTAAAACCGGCTCGCTGCGATTATCGTCGC
AGCAGCGAAGCTCTCTCTGATCATTCCAGCCCTCGCATCGTCATTTCCTGTACCATTTTT
CGGTCGTCGCCTTGGTTGATCCACCATAGGTCCACACGCCTTCCCAATGTCCGTCCGGCT
GCTCGAAATACATTGCCACACCGAAGTTGTCCTTGGCGACATAGCCCACCGAAAGCGCAA
TGTCATCCGGTCCCGCTACGCCCATTTCGAAACGCGTATCGCTGACGAATTTCGCGCCGA
GGCCGGTACCGATGAAGTTTGACACGCCGATATTCCAGGTGACGCTGTAGGTGTCGCCTG
TTCTTTTGACCTCGGCCGTTCCACGATATTCGCTGCCGTCATCGGGATTGTTTCCGATGA
CATCATAGGTGCCGACCGGATCGGCCATCGCAGCCATCGGTGTTAGAACCAACAGAGCTG
CGGCAGTCAGGCAACGTATCAGCATAACAATCCTCCTTGATATGGATGGCCGCCGCGACC
CGAGATGGGCGCGGCGCTGTCAGGACTCTTATGCTTTGATCCGCGGGAAATCGAAGTCGA
TTTTTGGGGTAATCCTAGTAGATCACCACGCTGCGGATGCTTTCGCCGGCGTGCATGAGA
TCAAACCCCTTGTTGATGTCTTCGAGCGGCATCGTGTGGGTGATCATCGGGTCGATCTGA
ATCTTGCCTTCCATGTACCATTCGACGATCTTCGGCACGTCGGTGCGGCCGCGCGCGCCG
CCGAAGGCGGTGCCCATCCAGTTGCGGCCGGTGACCAGCTGGAACGGACGGGTGGAGATT
TCCTGGCCGGCACCGGCAACGCCGATGATCACCGACTTGCCCCAGCCGCGATGCGAACTC
TCCAGCGCCTGGCGCATCACCTTGGTGTTGCCGGTGCAGTCGAACGTATAATCGGCACCC
CCGATCGTGTCGCCGTTGCGCTTGGTCAGGTTGACCAGATAGGGAACGATGTCATCGCCG
ACCTCCTTCGGATTGACGAAATGCGTCATGCCGAACTTTTCGCCCCAGGCCTTGCGGTCG
TTGTTGATATCGACGCCGATGATCATGTCGGCACCGGCAAGGCGAAGGCCCTGCAGCACG
TTGAGGCCGATGCCGCCGAGGCCGAAGACGATCGCCGTCGAACCGACTTCGACCTTCGCC
GTGTTGATGACGGCGCCGATGCCGGTGGTGACGCCGCAGCCGATATAGCAGATCTTGTCG
AAGGGGGCATCCGGGTTGACCTTGGCGAGCGCGATCTCAGGCAGAACCGTGAAATTGGCG
AAGGTCGAGCAGCCCATATAGTGGAAGATCTTGTCCTTGCCGATGGAAAAGCGGCTCGTT
CCGTCCGGCATCAGGCCTTGCCCTTGCGTGGCGCGGATCGATGTGCACAGGTTGGTCTTG
CGCGACAGGCAGGAATAGCACTCGCGGCATTCCGGCGTGTAGAGCGGGATGACGTGATCG
CCCTTTTTCAGCGAGGTGACGCCCGGGCCGACATCGACGACGACACCGGCGCCCTCATGG
CCGAGGATGGCCGGAAACAGGCCTTCCGGGTCGGCTCCCGACAGGGTGAACTCGTCGGTG
TGGCAGATACCGGTCGCCTTGACCTCGACCAGCACTTCGCCGGCGCGCGGGCCGTCGAGC
TGAACGGTCATGATTTCGAGTGGCTTGCCAGCCTGCACGGCAACGGCGGCGCGTACGTCC
ATAGTTCGTCTCCCTCGTGTGAATTTGCGCCACAATCGCAGAGTGGTTGGCAGCGCTCAA
GCCGGAATCGGCTCAGAATCGGATCGTGATTTACTGGATATCCTGTAGGACGCGGTTGAT
CTCCATCTCAAGGGCTGAGATCGCCTTTCCCGTCTGCTCATGCAGTTTCTTCACCTGCGC
CAGCTGATCGCGCAACTGTCCAGACGCTGTGCTTGAAAGGTCATCCTTCGGCGCGTCGCC
GATGCCGGCAATCAGCCAGGCTGGTGCCACGCCGAGCACGCCTGCGAGCATGAAGAGCCG
GTTGGTGCGCGGCTCGGAACGGTCGCGTTCCCAGGCGGCAATCGTATCGGTGCGAACACC
GAGCTGGTTAGCCAGATCCTTTGTCGAAAGATTCATCGCATCGCGCGCACGCCAGATGCG
GCCTCCGAGCGTATCATTGTCGGCTGGTTGACGAATCATAGCTAAAACGGTGTCGGTCGA
TAGACGCATCGGTCTCTCCTTTGTGCCTTGTTGGGCTTGGATGGGTCGAGTTCCGGGGCG
GCCGCGCGATCGCGGTCGTAGACTTCAAGGGTTGCAATTTATAGGCTCCCCGGCGAGATT
GGACACCCTTCCACGCCAAAAAAGCAGCCAAAAACGTCTTCTGGCCGTTGCCGGTTTCAG
ACGACGCCGAGAATGGGACCTCCAGATTGACCGCTTCCCCGCAACCGTCCGGCGCGCCCG
TCAATACTGTCATGCAGGGTCTGGCGATCATGCTGGTGGCGATGATCATCCTGCCCTGCA
TGGATGCGATCGCCAAATATATGGCGGTCTATCAAGGCATGTCGCCGGCGCAGGTGACGT
TCTACCGGTTCTTCTTCCAGCTGGTGTCGGTTCTGCCTATGCTTTTGTCGACTGGTGGTC
TGCGCGCGCTGAAACCGAAGCGTCTTTGGTTCAATCTGCTGCGCGGCGTGCTGCTTGCGG
CGGCGGCCTTGCTCTTTTTCGTCTCGGTCAAGTACATGCCGCTTGCTGATGTCTTCGCCA
TCTATTTCGTCGAGCCGTTTATCCTCACCTGCCTTTCTGCACTGGTCTTGCGTGAAAAGG
TCGGCTGGCGGCGCTGGCTTGCCATCTTCATCGGCTTCGGCGGGGCAATGATCGTCATCC
AGCCGAGCTTCGAGATTTTCGGGCTGAAGTCGTTGCTGCCGGTTTTCTGTGCGTTCCTGT
TTGCCTGCTATCTGTTGTTGAACCGGGTTGTCGGCAATGCGGACACGCCTTTGACGATGC
AGACCATCGCCGGCATCGGCGGCTCGCTGTTCATGATCGTGGCCATTACGATCGGCTACA
GCGCCGGTTCGGAGGATTTTGTACCGTCTTTGCCGCATTCCACGCTGGGCTGGGTTCTGG
TCATCGCCCTCGGCATCATCTCCGGTTATGGCCATCTTCTGGTGGTCAAGGCATTCCAGG
CAGCGCCCGTGTCGCTTCTGGCGCCGTTCCATTATCTGGAGATCATCACCGGCACCGCCT
TGGGTTTCCTGATTTTCGGCGAGTTTCCGACGCTGTCGAAATGGCTGGGCATTGCCATCA
TTGTCGGCTCCGGCCTGTTCATGATCTGGCGGGAGCGGCGGGCAGGCTTAATGGTAAAAA
TTGATTGAATCCATCAAGCCTTTGCTAACACTCATTCTTTCCGGATTGGAAACGGCTTGC
GCCTAGGCTCGGCTGAGTTTCATGATGGAACGGGAGAGAAACGATGGGTGAACTTCGTCT
TTCTTATCCGGCATGTGTGATCGCCGGGAAAATGCGCTTGACGGCCGATGATATCGCCAT
CTTGCGCGAGCATGTCTTCGTTCCAGGGATTACCGCATCGCAGGATGCGGTAATCCTGCT
GGCGATCAACAGTTCGTGCAGCGAAAAATGCGCAGAATGGCATCACTACTTCATCGACAC
CTTGACGGATTTCATTGTCCACACCTGCTATCCACAAGGCGCCATGGACGAATTGAATGC
CGATTGGCTGATCGCGATGATCTCGACACGCGGCGTCGTAAATTCGCGGATGGAACTCGA
CCTACTGTTTCACATCATCGACATTTCCACGCGAATTCCGGACAGCCTGTCCATCTTTGC
ACTGGAACAGATCCGTATGGCGATGACCGAGAATGTCGGCGCCTGGGCCGGGCTGCGGGG
TAACCGGCAGAATGGGTTGCAGAAAGCCGATATCCTTCTGATCGCCAGGGTCATGAGTGC
AATTGCGCGCTCGCGCGGCAGCCAGCTGAAGGCACGCGAACGCCGGATGCTCGATCAGAT
CGGTATCCTGACCGGGCTGTCCAGCGACCGTATCGCAGCGGCATAGTGTTTTAAAAGCAG
GGAGGCCGGCGGATATCGGCCTCCCGCATGATTTGTTCATGCTCTGCAGCTAGCGTTCGG
CTGACGATCAATGGGAGAACGCATATGGCGACGCAGGCACCGGCGATCGCGCTTCTTGTC
ATCAATGTCGGTCTCCTATGGATTCTGTTGGCAGCACCGATCGGGCTGCGCACGGTGCGT
GTGCATGGATCGTTCCGTGCAAGCCGGGCCAAGGTCTGGCACGCCATTTTTCCGCTTGGG
ACGTCTGCCGACTGGCACCCTTCCGTTTTGACCAGTCTGCCGGATGGATCCAACCGCGTG
CGGCAGACCTATACCCATCTCGACCGGCACGGTCAGCCGATTGAGCGGTTGCTCGAGGTC
ACCGAAACGCTGCCCGGGACTGAATATGACGCCCGGGTGCTTGATGACAGCGCTCTTGAC
GCTGCCTTCTGGAACGATTTTCGTGAGCGCCGCCGGCTCGTCGAAGATGGTGAGGTGGTT
CACCTGACGATCGAGCAGACGGACCGCTACCGAGGCGTGGCGTTTCTGATCTTCCGCTTT
TTCGCTTTGCGGCGTGAGGTCAAAGCATTGCAGCAATGGCTTGAGACCGGGCAGAGCAAG
CCAGCACGCGTCGCATTCGAGCATCCGCTTGTCCAGTGCGGGCTTGCACTTTTGTCGACG
CTACTGCTGTGGCCGTTCTTCGGTCTCACCCGCAACGGCTTGCTGCTCTCATCGCTTCTG
ACGCTGGTAATTGTCCTGCATGAGTTAGGGCATATGGCCGCCTACCGCGCTTTCGGTCAC
AAGACGGTGCGGATGATTTTCGTGCCGTTGCTTGGCGGCGTCGCCATCGGTGGCAGGCCC
TACAATTCTCTCTTCGAGGTTGCCACCTGCGCTCTGATGGGCGCCGGCATGTCGGCGTTC
CTCATCCCCGTCGCCATTGTTCTGCACGAGGCAACTGGCGGCGAAGTGTCTGCCTTTGTG
TCTGGCACCGCGGTTCTGATTTTCCTGTTGATCCTCGGCGCTTTCAATCTGCTCAACCTC
CTGCCGATGAACCGGTTTGATGGCGGCCAGGTCTTGCGCCAGGTTTTCCATTCACCCGTC
AGCCGAACAGCGGGAAGCTTCCTCATCACCCTGATCATTGCCGGCGTCGGCTGGCGTATC
GGCTTGTCAACCGCGGCCTTGCTGGCGGGGCTGGCCGTATTCGCCTTGCTGAGCATGATG
GGAAGTGGCGGCGTCAAGCCGCGCCACCGTCTCGACGAGATGACGGGTGGCCAGCGCCTG
CTCAGCGGCCTGGGGCTCTATTCCGCTGTCGCCTTGCACGGCTATGCCATTGTCTACGCG
ACCGACCGGCTGTTTTCCTGATCGGACGGCAGACAGTCGGCGTCATTGACGGTCGGGCCG
AAAACATCCTCGAAGGCCTGACGAAGCTTGATGTCGACGTCGGTCATCATCACCGGAAGA
CCGAGATCGACCAGGCTAGTGACGCCATAACCGCGAATGCCGCAGGGCACGATGCCAGTG
AAATGATCGAGATCGGGATCGACGTTCAGCGACATTCCGTGAAAACTCACCCATCGGCGC
AGCCGGATGCCGATTGCGGCGATCTTGTCCTCCGCCATCGAGCCATCTGGCAGGCTTGGC
CGTTCCGGACGCCGGACCCAGACGCCGACGCGGTCCTCCCGTCGTTCGCCCCTGACATTC
ATGCTGGCGAGCGTTTCAATCACCAGGCTCTCCAGCGCGGCAACAAAGGCGCGGACGTCC
TGCTTGCGGCGCTTGAGATCAAGCATGATGTAAACGACCCGCTGCCCGGGGCCATGATAG
GTATATTCGCCGCCACGGCCGGTCTGAAACACCGGAAAGCGGCCGGGCATGACGAGATCA
GCGGCATCGGCGCTGGTTCCGGCGGTATAGAGGGGCGGATGCTCGACGAGCCAGACGAGT
TCGTCCGCTTCGCCGGCAGCGACTGCTGCGGCCTCGCGCTCCATCGTTTCGATCGCCTCG
GCATATTCGACCGGCGAGGGGGCGATTCTCCATCGCACCGGCGGACAGCCGTCCGCCGCG
AAGAAGGTTTTCTCTAGATTTTCGCGCTGCATGGCCCGGGCAATCCTGTTGATTTGTTTT
CTAAATGGTACGTGGCAAGCCAAGAGTCCAGCATTCTCAGGGGTGCGCGAGGGAGCCTGT
TGAAATAGTTGATGTTGTCGTCAACTTTCTGTCATCCTGCCCTTGTGCACCCCAAATGCT
TTTGCTACATGCAGCCCCGCCGGAGCAGTTCGGCACCTACCACGATGCGGTCGTGGCGGA
ATTGGTAGACGCGCAGCGTTGAGGTCGCTGTGGGGCAACCCGTGGAAGTTCGAGTCTTCT
CGACCGCACCAACTAAAACCCGCTTCGGCGGGTTTTTTGTTGTCTTATCAACGGGTTGGT
TTCGGATGTACTCCACGCCGAAACAAGCGTGGGACAGCTTCAGTCGATCGAGTGCCGTTT
TGCGGCGCGACGGAACAACAGTTCACTTCGATAGAGAAAGACTCGAGCGGCGCGGGTGGC
CGCCCGAGTCTCCGGTCGCACATTTCCACATATGGTGGCAGCGACCAGTCGAGGCTTGGC
CTTAGGGGAAGACAAAACCTCCAGCCGGCCGAAGAGGGGCACTTTCGATCGACATGGTTA
ATTTAGCACTATCTGATATTATCGCAATACAAGGGGATTGCGTCCATGAACATTCTAGCG
GACGACGCTCCGGCGGGTAGTCAAGGCGCTACCATCCGCATCTTTTACAATCCACCATTT
GCGTTCAGCCTGAAGTCTTCGGCTCTACGTCGTGAAATGATCTTGAGCGAGCGATCGGGC
TGTATTTGGTAGGTCTCGCTCCAGTAGTTACCTCGCTGATCGTGGAACGTGTGACTGAAC
GTGCTGCCGGCTGGCGACTTCGTCAACTTGGTGCGTGGCTGGCCGCTATAGGTAATGCTG
CCAGGGATTGGCTCAACCTCTACCGTTGTGCATGAGGCAAGCAGAACCGCTACCACCGCA
AACATGCCTCGTTTCATTGTAGCCTCCTCCTATCGTTCGCTGTTATTTTATACTCCGCTA
ATTAAAGGGCGCCACCATGAAATCGATCGCTGACATCCGGTGACGTATCTACGGATCTAT
CAGCACCAGCTGTTTCGACGCCGCAATCACGCCGCTTTTCATGCATCAGACAATGGTGAA
TGGACTTATCCATAAGGTTGACCTAATTTAGTGAGGCTGTTTCCTTGGCCGAAACCGGAA
CGGCATTTCTAGCGAAAGCGTTTTCGACTTTGCGTATTGAGATGCTTTTCAGAGATTTGT
ATTTGCGAGGCGATTTAGAGCCCGTCACCCGACCTGGGTGGCGGGTTCTTTCTCACATTG
TAAGGCTCGGTCTGCAAAACAGTTTGAGCGTCAGCGTCGTGGCATAGGACGCAAGTTCTA
TGCTTTCGTCCTTTTGTGCCTTCTTTTCAAGGATCAGCCGTTTTTCCCCTGCTTCGCAAA
ACGCTTGATCGCCCGTTCGCGCTTCAGGCGGGACAGCCGTTGCAGCCAGAAAATTCCGTC
GAGCTGGTCGATCTCGTGCTGCAGGCAAATGGACAGAAGGCCGTCGGCTTCCTCATTCAT
CACATCACCGCCAATTGTCTGGTAGCGGACGCGAACCGAACGGGGCCGGACGACATCATC
TGTTATCCCCGGCATCGAGACACTACCTTCGGCATGCGAGATTGTTTCAGCCGACGCCCA
TTCGATTTCGGGGTTGACGTAGATTCTCGGACCGGAATCCGGGTCGAGTTCGATGACGGT
CAGGCTCTGTGAAACGCCGATATGCGGTGCGGTGATGCCTATTCCGGGTGCTGCCCGCAT
CGTGTCAAGCAGGTCGGCGGCAAGGGCTGCGAGATCTGAGTCAAAGCGTTCGACGCGAAA
TGCCGGCTGGCTCAGTCGCGGATCCGGAAAGCGCAGGATTGGTCGTATGGACAAGGTTCA
CCTCCGTGTTTTCCAGCTGCCCCAGAGCTAAACAAATCGCATGATTTTGCAACTGCTTGG
GCAAAAATGCAGCGGGATCGGGCTGTTGGCGTGTCGGGTGGTGGACCTCTCGGGTTTGTT
GGGTTAGCAGAGAGCAGCGGTTTACTTTTTCAAGGTCGCCGCGACCACCGGTCTATGACA
TTGCCTTCCTGCTCCCGCCCGGTTTTACGCCGGCGTCTTGGATGGCTGCAAATCTTTTGA
GGGCGGGCACATGAGCAGTACCGGCGACCAGGACAAAGACCGCAATCCCCCGGAAGCCGA
TGTCTATGACGGCTCGGATATCTACGCCGAAGACGGGTCGGTGCGCTCCGACTACCTGAT
GCATGTCGGTGCGGCCATTGCCGACCGCGATCTCCTGTATTTGCGCCAGCACGTCGCGCG
GCTGCACGCGTCCGAAATGGGCGACCTTTTGGAGGCGATCCAGCAGGACCAGCGCCGGGC
GCTGGTTTCGCTGCTGGGTGATGATTTCGATTTGTCGGCGCTGACCGAGGTGGATGAGGC
GATCCGTCTAGACATCGTCGAGCATCTGCCCAATGAACAGATCGCTGCCGCCCTTGGCGA
GATGGATTCCGACGATGCGGTCTACATTCTGGAAGACCTCGACCAGGAGGACCAGGAAGA
AATCCTGTCAAAACTGCCGTTTACCGAACGGGTGCGGCTGAGACGGTCTCTCGACTATCC
GGAAAGCACGGCTGGCCGCCGCATGCAGACGGAATTCGTGGCGGTGCCGCCGTTCTGGAC
GGTCGGCCAGACCATCGACTACATGCGCGAGGACGAAAACCTTCCCGAGAGTTTTACCCA
GATCTTTGTCATCGATCCGACCTTCAAGCTGCTCGGCGCGCTGGATCTTGACCGTGTGCT
GCGCACCAAGCGCTCGGTCAAGATCGAGACGATCATGCGGGAAACCAACCACCCGGTGCC
GGCCGAGATGGACCAGGAAGAAGCGGCCCAGCTGTTCGAGCAGTACGACCTTCTGTCGGC
TGCGGTCGTTGACGAGAACAACCGTCTCGTCGGCGTGCTGACCATCGATGACGTGGTCGA
CGTCATCCAGGAGGAGGCGGAAGAAGACTTGATGCGCCTCGGGGGCGTCGGCGACGAAGA
ACTGTCCGATTCGATTGGCAGCACGTCGCGATCACGCGTGCCGTGGCTGATGGTCAACCT
GTTCACGGCATTTCTGGCCGCATCGGTGATCGGGTTGTTTGAGGCAACCATCCAGCAGAT
CGTCGCGCTTGCAGTCTTGATGCCGATCGTTGCCGGCATGGGCGGTAATGCCGGCTCCCA
GACGATGACGGTGACCGTGCGTGCGCTTGCCACCCGCGACCTCGATATCCACAATGCCTG
GCGCGTCGTCCGCCGTGAAGCCGGTGTCGGTCTGTTGAACGGGATGCTGTTCGGCATATT
GATCGGCATCGTTGCCGGGGCCTGGTTCCAGGATTACAATATCGGCGGCATCATTGCGGC
TGCGATGCTGATCAACATGATTGCCGCAGCACTTGCCGGTATCATGATCCCGCTGCTGCT
TGACCGTTTCGGGGCTGATCCGGCCGTGTCCTCGGCGGTTTTCGTGACGACCGTCACCGA
TGTCACCGGCTTTTTCGCCTTTCTGGGGCTCGCAACGTGGTGGTTCCGCGTCAGTTGAGG
TGTGCTCGGAAAATTTGACTTTTACGTCAAAGTCAATCAAACTCACTTCTGACATCGCAC
CGGCCTCGATTCAGGCGAGCGGACCGGCGCGACACTTCAACCGCTAATGTATTTTCCGGC
GTCTTGCGCCAGATGTGCTGAACAGCGGTTCCAGGCGAGGCAGGCGTGAACAAGTATTAT
ACCATTACCGAGTTGACACGGGAATTCGGGGTTTCGACCCGGACGCTGCGCTTTTACGAG
GACGAAGGACTGATCCATCCGGAGCGGCGCGGCCGCACCCGTCTGTTCCGCTCGGCCGAT
CGCCGCCTGATCATGGAAATTCTGCGCGGCCGCCGTATCGGCTTCACCATCGCCGAAATC
CGCGAAATCATTCAGGTCTACCGGGATCCGCCGGGTGAGGCGGGACAATTGCGCCTGCTG
ATGAAGCGTGTCGAAGAAAAGCGCGACGAGCTCAACCAGAAGCGCAAGGACATCGAGGAA
ACGCTGGAAGAACTCGGCAATGTCGAGGAGGCCTGCCTGACCCGTCTGGCCGAAATCGGT
GTCGGCACCTGATCGCCAGCGTCTTTATACCGGCTCGATTCTAAAACCAGCTAAACCGAA
CTCGGCCGTCCACCAGGGCGGCCTTGCGCGTCACAGCACGTTCACGGCTGCATGCCATAT
CGCCTTCGTCACAGAAATCGGAGGCTTGCATGTCAGATCGCCAGAAAACCCGCGCTCGGC
CAAATCCACGCCGTGCGTTTTCTTCATCCTACGGTGAAATTCTTGCAGAGGGCGTCAGTC
GCCGCACGGTTCTCAAAGGTCTGGTCGGTTCAGCCGCGATTGCCGCGGTCGGCCAAGGCT
TTTCCACCCGTCCGGTTCAGGCCGCCAGCCAATCCACATTGACATTCAAGGAACTGCAGC
GGGTCCGCGATACCGCAGACCATTGGCCGGAGGGCTATGGCCGCCAGATTCTCGTCCGCT
GGGGCGATGCGCTGTTCCCCGATAGCCCCGCCTTCGACATTGCCAGCCTCGACGGCAAGG
CGGCGGAGCGCCAGTTCGGCTACAACAACGACTTTACCCAGTTCCTGCCCCTACCACAGG
GATCGGCGTCGTCGGATCACGGCCTGATGGTCGTCAGCCATGAATATGCCTCGCCGTTCC
TGATGTTTCCCGGCCTCACCGATGAGGATTACCGCGAAAAGCTGACCGACAACCAGATCC
GTGCCCTGATGGGCTGTCTTGGGATAAGTGTCTTTGAGGTGACGAAGACCGGCAGGGATT
GGAAGATCGTTGTCGACAGCAAGCACAATCGCCGTATCCACATGGGCACGCAGATGGACA
TTTCCGGCCCGGCTGCCGGTGACGACCGGTTGAAGACCAAGGCCGATCCGACCGGCAGGA
CGGTGTTCGGCACGATCTCCAACTGTAATGGCGGCATCACGCCCTGGGGCACCATGCTGT
CCGGCGAAGAGGGCGCGATGGACGTCTTTGCCGGCGACTACAAGACACTCCCCAATCAGG
AACTGGTTGAGCGGCAGGGCTGGGACGAAGACGAGAACGACATCTATTCGGTCAGCCGCG
TCGACCCGCGTTTCAAGTTCGAGGAAGAGCCGAACGAATGGATGCGCTTTGACTGGGTAG
TCGAGATCGACCCATTCGACCCGGAGGCGAAACCGGTGAAGCGGACGTCGCTTGGCCGCA
TGACGCATGAGGGCGCGCAGGTGACCGTGGCGCCGGATGGCCGCGTCGTGGTTTTCATGG
GCGACGACGATGATTTCGAATATCTCTATCGTTTCGTCACCCGCGATCCCTGGAACCCGG
CCGACCGGGCAGCCAACAGGGATCTTCTCGACAATGGGACGCTCTCGGTTGCCAAATTCT
CAAGCGACGGCACGATGACATGGCTGCCGCTGGTGGCAGGTCAGGGACCGCTGACGGCTG
AGGCCGGGTTTGCCACACAGGCTGACGTGGTACTCAACACTCGCGCCGCCGCCGATCTGG
TCGGCGCGACGCCGATGGATGCCCCGGAAGGCTTCGTGCCGCATCACGGCACCGGTAAGC
TTTACGTCGCGATGACCGAAAACGAGGACCGGCTGGCGGCAGGCAAGGGCGACGAGCGCG
AAACCGTCAACATCGCCAATCCGCGCGGCCCGAACCCGCATGGCCATCTGCTCGAACTCG
TTCCGCCCGGTGCACCGGAAAAGCCGGACCATGCGGCGGACACGTTCACATGGGATGTCT
TCGTGCTCTGTGGCGATCCGGCGAAGCCGGAGGATGAGGCGATGTTCAATCCAGCGACCA
CGACATGCGGCTGGTTTACCGACCCGGACAATCTCGCCGTCGATCCCGCCGGTCGTCTGT
GGGTCACCACCGACGGTCCACCGCCGGAGGGCATTGCCGATTCGATGTATGTGATGGACA
CTGAAGGGCCGGGCAGGGCGTTGCCAAAGCTGTTCTATATCGCGCCGGTCGGTTCGGAAT
GCTGCTCGCCAACGTTTACGCCGGATGGGGCGAGCGTCTTCGTGTCGATCCAACATCCGG
GTGAACTGCGGCTGACCGACAATGAGGATGCAACGACGATGGCGGACGCCGGGACTGCCT
GGCCGGATTTTGCCGAGGGCATGCCCGCCCGCCCATCGCTGATCGTCCTCACCCATGACG
CCAACAATAGTGTCGGCAGCTAGGGCCGGGGATCATTCTGGCCGGTGGATTCAGATCCAC
CGGCTGGTCGCGCGGCAGTAGCGCTCGAATTCGAAACCGAAGCGCGACAGCAGGTGCAGT
TCCTCGTTGCGGACGGCAAACAGCGTCATGACAGCGACGGCGGCGCTGGCCATGATGATG
AACCAGGGATTGAGGGTGATCAGGCCAAGCCCGACCATGGCGATGGTATCGCCGAGATAG
ATCGGATTGCGGGTGAAGCGGAATGGTCCGCAGGTGACAAGATGCGAAGAACAGCGGTGG
GGAAGCACGGCCGTTCGGCGCTCGATCAGTGTCTTTACGGCCCAGATATCGAGAAACACG
GCGACGGCGATCATCACCGAGCCGGCAAGCCAGGGTCCCCAGCCGTGGCTGTGGGTGACG
GAAATGGGTGCCGATCGCCCCAGAACCACAGCGCCAAGCACGGCCGCCACATAGAGGAGC
GGTGGCCAGGGATAGGTCAGTGGCTTGGCGCGATAGGCGTTCATGTCCTATTCCTTGGAT
TGTGACTCCATGGTGCACTGCCCGGCGATTCGCGCAATGCGCTCGTCCGTCTTGACGTTG
ATTTTGCCTTCGTTGAGTGGCTCGAAAAGGTTTTCTTCCATCAGCTTATCCAGCGTGCAG
CCGCAGAAGGTTGTGCAGAGCGCGGCGTTTTCCTGCAGGCTGCAGGAGGCCACGCAGTTG
TTTTGATAGGCTTCGACCGGATCGGGCTTGGCTGCCGGAAAACCCAGTGCATAGACATAG
ACCAGTGCAAACAACAGCGGCTGATGCACAAGGTAAATGATCAGGCTGTGACGGCCGGCG
GCTGTCAGGATCATCTTCCACCGGGCGCTGCCATCGGTGCGCAGTTTTTCCAACCATCCG
AAGCTAAGCGCAATGCGTGCGATGGCGATACCGGCAAGGAAGGGCGCCAGCCAGGGAAGC
AAAGGGACATAATCGTTCGAGCGCGGTAGTGTCTCCGACAGCCCGACCCACCAGAGCGCC
GGCGTGTCGAAAACGGGGGAGCGCAAGTAAAACGGTGCCGCAAATGCGGCGGCAGCGACG
AGAAGCGTCAGGATTGCAGGTAGGCGCAGGAAGAGAAGGCCGATCAGGCTTGCCGCGGCG
ATCGCATGCAGGATGCCGAAGAAGATGAAGCTGTCCGGAAAGGCAAACCAGGTGGCGACG
GTGATGACCAGCGCGGCACCAGCGATCTTGGCAAAGCGGATAGCGAAGGGCCGGGGTTTG
AAGACCGGATAATGGCCAAGCACAAGGCCGATGCCCGCCAGAAGCAGGAAACTGCTGGCG
ATCATCCGTGCATAGACCTTGAAGCCGCCGGTTCCAACGGTGCCCGGGTCGAGATAGCCG
AAATATTCCAGATCCCAGGAGAAGTGATAGGTCGCCATGGCGATCAGGGCGAACCCGCGC
AGGGCATCGATCGCCCAGATCCGGCCACGCCCTTCTGCGGCTACCGGTGGTACCGTCCCG
TTTTCGGTTTCGGTGACTGCGTTGGTAATCGACATGGCTCTATCTTTTCCAATGGCGGGA
TCATAGCGCGGCGAGCTTGCGTCAGGCGCAACGCGTCGCAAGGCTCGTCGCCAAGACTTT
CAGGGGTTTGTGTCGTCAAGAAGGGCTTCGCGCGCTTCCGAATAAAATTGACGGCGGGTC
AGCACGAAGATGACGAAGACCGTCAGTGCTATGAAGACATAGGGGCTGATGAACCAGCCG
AGATAGCCGATCGACAGGAAGACGCTGCGCAGGCCCGCATTGAAATGCTTGGCCGCCAGA
ATGTTCATCTTGACGGCTCGCCCGGCGGCGCGCTCGGCACCGGCGCGATCCTGGATCATG
TCGGACATCATTGGAATGCCGCCGACGAGAATGGAGCAATAGTTGAACAGGCGGTAGGAC
CAGGCAAACTTGAAGAAGGCATAGGCAAACAGGCACGCAAGCCCGCCGACCTTCAGCTCG
AACGCCGTGCGTCCGCCGTGGAAGACATAGGGCAGGTCGCTCATGATCGCTTGGACCTGG
TCGGTCGCGCCCAGAAGTGCAAAGCAGCCACCAAGTGCAAAGATCGTCGTCGACGCGAAA
AACGCGGTTCCAGCCTGCAGTCCGGCAACGATCTGGGTGTCGATCATCTTCAGGTCGCGA
TTGAGTGAATTGAGCAGCCACCGCCGCCGGTTCTGCATCATCAGGCGCGTCAGGCTGATG
CGCTTGAGGTGCACCTTGCCGTCCGTGGCCCAGTTGTAGCCGGTCCACAGCAACGCGAAG
ACCGCCAGTGCGATATAGTCGGTGAGTGTCATGTCTCGTTTTTGGCATGCTTTGCCGAAA
TTGCAAGGCATCGCGAAAGTTTACCCAGCCCCTTGAAATCCACGGCCGCGCATGGCGACT
CATGGTGCAGGAATCGTGATACAGCCGCTCTGCAGCCGTTCGTGTCGCACGCACAGGAGT
GGATGTCGGTTGATCGCCTGATGGCGAGCGCAGTATGGCCTAGTTTCGATGCAATGATCG
TGGTCCGGCAATCTTGTCCGGTCCTGCAGTCCTGGGGCGGAGTTCGCATGTTTCTTTCGG
TTTTTGATGTTTTCAAGATTGGTATCGGCCCTTCCAGCTCGCACACGATGGGACCGATGT
CGGCCGCCAACCGCTTTCTCGACCTGATCCTGTCGAGCGACTGGCCGCGCCCGGCCAATG
CCTCCGTCGCTTCGATCAAGTCCAGCCTGCATGGTTCGCTGGCCTTTACCGGCATCGGCC
ACGGAACCGGGAGGGCGGTCATCCTCGGCCTGATGGGCGAGCGTCCAGACCGCGTCGATC
CGGACCGGATGGATCCGATCATTGATGAGGTCGAGCGCACCGGCCGCATTACGCCTGCCG
GGCATCCGTCTTACGAATTCCAGCCGAAGACCGATCTTGTATTCGACAAGAAGGTGCCGC
TGCCCGGTCACGCCAACGGCATGTCCTTTTCCGCCTTCGACAAGGACGGCCGGCTTCTGT
TGAAGCGCGTCTACTATTCCATCGGCGGCGGTTTCGTCGTCACCGACACCGAGCTCGAAG
CCATGAAGGCCAGCAAGACCAAGCCGGGCGGTGTCAAGGTTCCCTATCCCTTCTCGACGG
CCAGGCAGATGCTCGAGATGGCGCAACATTCCGGCCTGTCGATTGCGCAGATGAAACGCG
CCAACGAGGAATGTTCGATGTCGACGGAGGAGCTTGATGAGGGCCTCGACCGAATCTGGG
CAGCGATGAAGAGCTGCATCGACCGTGGCCTGACGGGATCCGGTATTCTTCCCGGTGGCC
TGAAGGTGCGCCGCCGTGCCGGCATGATCCACGACAAGCTGCAGGACGAATGGCGCTCCA
ACAAGATCAACCCCTTGCTCGCCAACGACTGGCTGAGCGTCTATGCGATGGCGGTGAACG
AGGAAAATGCCGCCGGCGGCCGCGTCGTCACCTCGCCGACCAATGGTGCCGCCGGCGTGG
TTCCCGCCACCATCCGCTATTACCTGCATTTCCATGAGGATGCCGACCATCACGGCATTC
GCGACTATCTCCTGACGGCCGCGGCAATCGGCGGCATCATCAAGTTCAACGCCTCGATCT
CCGGTGCCGAAGTCGGCTGTCAGGGCGAGGTCGGTTCGGCGTCTGCAATGGCGGCCGCGG
GCCTTGCCGCCGTCATGGGCGGAACGCCGGAGCAGATCGAGAATGCCGCTGAGATTGCGT
TGGAGCATCATCTCGGCATGACCTGCGATCCGATCGCCGGTCTCGTCCAGGTTCCGTGCA
TCGAGCGCAACGCGCTGGGCGCGGTCAAGGCGGTCACGGCAGCATCGCTGGCGATCAAAG
GCGACGGCCAGCATTTCGTACCGCTCGACGCCTGCATCGAAACGATGCGCCAGACCGGTG
TCGATATGCACGACAAATACAAGGAAACCTCGACGGGCGGCCTCGCCGTCAATGTTGTCG
AGTGCTGAGACGCACCCACTTGTGGAGCGGTCGAGAACAGGCTTGACCGCGACCGCCCTG
CGGGTGTTCAACACCGGCCATGGCCTTGCATCTCATCAAGCTCTGCGTCGGCGCGGAATC
GATTGACGACCTTCGTGACTGGGTTGCGCGCAAGGCACTGACGGCCGTCGCCGCCGGTCT
TGAACCGCATTCCTACCACACGACACGCATGGTGCCGAAGCGTGTCGAGGAGTTGCTGGA
GGGCGGATCGCTCTACTGGGTGATCAAGGGGCAGGTTCAGGCGCGCCAGCGGCTGACCGG
CATCGAAACCTTCACCGACGGCGAGGGCATCGGCCGGTGCAACCTGATCCTCGGTCCGGA
AGTCGTCGAAACGGCCTATCAGCCGCGCCGGGCGTTTCAGGGCTGGCGTTATCTTCAGGA
CAATGAAGCGCCGCGCGATCTGGCGGCACTGGGTGCCGACACGGCGGAACTGCCGCTGGA
ATTGCGCCGCGAGCTGGCCGAACTCGGCCTTCTGTAAGCATTGAGCTACGCCATCAAAAA
AGCCCGGCAGTGCCGGGCTTTTTTGATGGACTATAAGGGCGGGCTAGCGGATACGCAGCC
GGATCGGATAACGCCCGGATGGCGAGGTGACATGCACATGGATCTGTGCATCCGGCTGTG
TCGAACGCCATGCCCGCGCCCCGTGCGTTAGAAGCAACGTCACCAGATCCTTGGTCTTGG
ACCGTGGGCGGCTGCCGAGCTCGGCGATCCGCATGGCTGCTTCGTGCAAAGGATGCAGGC
CAGAACGCGGTGATTTCCGCTTCTTGTCCGGCGCGGGCGTCATGCCCGATCCATTCTCAT
TCATTCCCATAACTAACCTCGTTACGCAAAACCAAATCCGAGGAGGATCACCGGCAAACA
CAACACGCCGGTGATCGAAACTTTATGATGCTGTTACTGCAGGCTTGCCCAGCAGGCGAA
GCCCTTGCTTTTCAGGCTTTTGCAGGCGGAAACGGCCTTGTCCTGGTTGGAGAAGCCGCC
GAAGCGCGCCCGGTAGAGATGACCGTCACCGCTTGCAAAGGCGACAGTGAAGGGGGTAGC
GCCACGCAGGGCCTTGCCGCCCTTGTCCTTGGCGTTTTCTAGCAGCGTCATGGCCTGATC
CTTGTCCGGCGTCGCACCGATCTGGATGACCCAGCCGGCCGGCGCGTTGTCGGCGGCCGC
AGCCGTTTCAGCCGCCGGTTTGGCGACGGAATTGGTGATCTGGTTGTCGACATCGGCAGC
CGGGACGGGTGCAGCCTTGGCAACTTTGCGGCTCTGGGCTTCAAGCGTGTTCGGCATGGC
CTTCAGGACCGGATTGGCACTGGCCTTGACCGGCTCGGCATAAGCAACTTCGATGCTCTG
GGTGGTTTCGCCGCTGTAACGGAAATCCGGAACCGGGCCGTTGCTCGGAAGATTGAAGCT
GCCACCGGTGGCGGCAACTGCCGTTTCGCCCGGCTGGGCGACAGCCTGCGCCTGCATGGT
CGGTGCATCCGCGGTTTCGGCAACGAGATTGCCACCGCCACGACGCGAAGCGGCCGGCAT
GTACTTGGCGACGAGGGCGCGCATCTGTGCATCACGGGCGCCACCGGACTTGCCGCCCAT
GACGACGCCGACAATGCTGCGGCCGTCAGCCTGGGCCGAGGTCACGAGGTTGAAGCCGGC
AGCCCGGGTATAGCCGGTCTTGATGCCGTCGACACCGCGCACATTGCCGAGCAGACGGTT
GTGATTGCCGATTGTCTGCTTGCCGAAGCGGAAGCTGCGGGTGGAGAAGTAGGAATAATA
CTGCGGAAAATGCTGGCGAAGCGCCATGCCGAGTCGTGCCTGATCGCGTGCCGTCGTCAT
CTGCGCGTCGTTCGGCAGGCCGTTGGCGTTGCGATAGGTGGTGCGGGTCATGCCAAGCGC
ACGCGCCTTGTTGGTCATGATGCGGGCGAAGCGGTCTTCGGAACCGCCGAGCAATTCGCC
CAGTGCAGTCGATGAATCATTGGCAGAGCGTGTCACCATAGAAAGGATTGCCTGTTCCAC
GGTGATCGCATTGCCGGAACGCACTCCGAGTTTCGATGGCGGCTCGGCCGATGCATTCTT
GGAAAACCGAACGGGGGTGTCCTTGTTGATCTTGCCGGCTTCCAGCGCCTCGAAGGTCAG
ATAGAGCGTCATCATCTTGGTCAGCGATGCCGGATAGCGCAGGCTGTCGGCGTTTTCGCT
GTACAGCACCTTGCCGGTCTTCGCATCCACGACGATACCCGCATACTGCGCGGCAAAGGC
AACGGGGATCGCCGTAAACGTGGCAGCCAGCGATACCAGCAGCACCTGGCAGGCCTTCTT
GAAAAATAGCACGGGGGCGTATGGAGCGGAGCCGTTGAATATGGATTTGGACACTACACT
ACTCTTCAATTCTATTTTCACAGATGCCGTCCGGGGTGGCCTCCAGAAACGGCTGTTCTC
GAAACTCTATCGGGATAGCGTTACCAATCGGTTTATGATGAATGATTGGTTTCCGTATTC
CGTCGTGTACTTTTGCATTTTCGTACAGGTTGCTTGCTTGAGCCACCTTCAAGGGAAAGG
GCTCGCGGCTCAAGGCCTAATTCGGGGGTACCAGTCTGTCGCTCAGAAAGGTCGCGACGG
CATTGTCGATGGCTTGCCATTGTGGCAGCAATTGGCTGGAAAAGCGGTAAAGCACAACAA
GATCGCGGCCCGCATGAATATCGCGCTGGCAATCGGCACTGGTGGATGCGGCAGGTGTGG
CTGGTAAGGTGCAGCGCACGGCATAGGGCGTATTGCCGGCACGTTCGGCGGTGAAGAAGA
CTTCCTGTCCGTAGCCGGAATTATCCTTCATGGCGTGGCGTACCAATCCCGCCGGGCCGG
GCAGGGGCTTGCCGGTAAAGAGGTGCTGGTAGATCGGCTCGATCCGTCCCGACATGTCGC
GCGACATCGTGCTTTGGGAAATGTCGAGAAAAATCAATGATTCCGGATGATTGATGTCGT
TGAAGCGCGCACGCGTTTCATCGGTATATCCCTGCAGGCTTGGCCAGGTGAGATAGAGAT
CGGCCCGCTCGGCAACGCCGGTGATGCGTTGTTGTTCGAAGCGTATGACGTTGGATGGAA
GCCGTAGATGATCCTGTCCAATGAAGATGTCGTTGGTCTCGGTGCTGGTTGTGTGGCCAG
CCAGCGCCAGGTTTTCGCCATACCAGCGGCCGGCAAGACTGATCGCTGCGGTCAGCGCCG
CGAACCCGACGACCACGGCGGTCAATCCGTACAGGAAGCGTGGTGAGATCAGCGGAGCGT
GCTCTTCATTGCCTGCAGCTGCGGAAGTGGTTGTCATCGGCGGCGCGCTGCCTTGCTCTC
GTTAACAGGTGGTATTGCTGCAGGCGCCTTCCGTCCCGAAATGAAACAACATGGGTGGCA
TGGAACTTGCTGATCGAAGATATGCCTGCAAAGCTGCGTCAACATGGTTAATTTTCGATG
AATTTCGCCACATCCTTTCTGTCGCTTGTGACCGGCTTCGGTGTTTCATTCGTCGTGCTC
GATGTAAGCCGCATCGCCAGTCGGGGCCGCTGGCCATCGGCTCACGGTGTCGTGGTGGAT
AATTTCCGTGCCTTCGCCGTCTTTCTGGCGTTGTTCGCCGGGCCGGCTCTGTTCGTTCGG
GCCTTGTGGAGAATGCGGATGACGGCCGGCAGGCTGCCGTTTGCCGATAGCGTTCTGGGT
GTCGTGATCGCTGGCGGTTGGGCGTGCTGTTACGGCCTCGTCGTCATCCAGTGCGCTGTG
CTGCTAGGGTTGCCGGTGCGTTAGGTCACGCATTCTGTTGCGCAAACGAAAAAGGCCGGT
TCCGTGGACAGCGGAACCGGCCAGCAGGGCCTTGGTCTGGGACGGGGATTGGGGACTGAC
CGAAGCCCTTTTCATGCGCGACCCAGGCATCCTGGGCCGGGTCGTGTATGTCTCGTGGCG
AGTGCTACTGAGTGACGCTACCGACAGCCACCGTACGGCCATCCTGCAGTTTTACCCAGC
GGCCGGAATTCTGTTCCGACTGACGCTTGAGATAGGTATATTCGGTATCCGACCACAGCA
GCACCTTGTTGCGCATGTTGTCGAGGACGAAGTCGCCGCGATCCGTCCGTACAGTCAAAA
CCGCATGGCCTTCGCCATTGGGCTGCAGAACGACTGTGATCAACAGGTTGGAAGGCGAAA
AGCCGGCTTGCATCAGGCGCTTGCGCTTCAGCAACACGTAGTCTTCGCAGTCACCCACTT
TGTCGGGATAAGCCCAGTGTTCTTCGACACCGTAAATTTCCTTGTCGGTCAGCGGTGTGA
CCGACTCGTTGACGTCGTAGTTGACCTCGAGAATCGTCTTCCAGCCGTCGCGGGTCAGTT
CGGCCGGCGCGGAACCGCCTGGATTAGCCCGGCATTCCTGCGGCATGCTTCGGCAGAACT
CATAGTGGCCGACCGGCGGGTTGGTCGCGCCGCCTGTGATCATGTTGGCTGGAAGGGCAA
ATGCGGCCTGTGCTGCTACTGCAGAAAGAAACGCGCCAATGAGGCCTGCCTTCAGGAATG
TTTTCGTTGTCATGCTTGTCTCCCCGTTCTGGAGTGACCATGACATCGAGTTTTTTATTG
CGCGCGAAAATTGGAAGTAAAATAAAGTACAAAACAGAATGAAATAAGTAGAAAATTTAA
ATTAGACTTGAATAAATATTGAATTTGATTTGATTCAAATATGTGTAAATTTTGATCGAA
TCTTACATTGAGGCAGCGGGTGTTCAGCAATGTGAAACCATCTATCTCTCTGGAAAAATA
GCCATTTCTAGCGAGCGTATGAGGGACGTTTCAGGGGCGCGGACCTCGCGTTTGAACGCT
TCCGAGTGATGACAAGGGAGGATGGCTGCAGGTCTAGACTTCATTCACCAGAAATTATGC
CAGATTTTGACCGGAAACTCTGGAAAACTGGCGAAAATTATTTTTTATTCTGGCACGGAA
AATGATGACCGGATTGCATTTTCGCCAGAATGGCACTGAGCAGTGTCGAAATTTGTATCA
TATTGGGGCGGCAGCAGTGGCAGGCTTGGCGCCACCGTCCAGCGGCGAATGGTTGCCGGG
AACCGGATCTGCTTGCGGATTGTTGATCCCCATCGCAATCCGCCGTGTCCCGCCTTGCCG
CAGACCGAGACGATGGAGGTCGTTGCCATGATTAAAACAGAGCTTGTCGTCATTTATCGC
AACTACATCGCCTGTTTGAACAATCAGGACTGGTCGAACCTCGGGCAGTTCGTCGACGTT
GATGCATGCCATAACGGCAAGCGCATCGGGCTATCCGGCTACCGTGCCATGCTGGAAAGT
GATTTCCTCGCCATTCCGGACCTCGTGTTCAATGTTCAGCTTTTGACCTGCGATCCACCC
AATGTTGCGAGCCGGTTGAGTTTCGACTGCACGCCGAGGGGAGAGTTCCTCGGTCTGCGC
ATTGACGGCAGGAGAATTTCCTTTGCCGAAAATGTCTTTTATGAATTTCGAAATGGGAAA
ATAGCGACCGTATGGTCGGTCATCGACAAGGCGGGTATCGAAGCCCAGCTCTGATGGAAA
CGCGGCCGAGACCGCACGCGCCGTCGTTGTTTGGACTTAGAGCACTTCATCTTCAAACGG
AAGCGATTCTGTTGGCTCAAAACGGCCGTTCCATCCGACACATTGGACGGCCGTTTTCAG
CCAACCCGAAGGGCCGGATGAATTTCGGCCATTTCCGGCGGCGGCCGTCTCGACCGCAGC
TTCTGCTGCGCTCTTCACCAACCGCCTTGGTCCTGGCCGAAATTCCTTCCGGCAGAATGC
TTCCGTTTGAAGATGAAGCGCTTTAGAGAAACTCTCGCAGAGCTTCACGCGACTGAATGC
CGAGGAACTCGATTGCCACGCCTTCCTGGAAATGCCGGACGACACGGCCCTTCATGCTGC
CCAGCAGGATGGGCGTTCCAAGCGGCAAGCGGGTTTCCATGTCGACGGCGGCGCCGGACA
GCGACAGGTCGATGATGCGGCAGACATATTTGCTGCCGTCTTCCAGGGTGATTTCCGTGC
GGGTCTTGCGCGGCGCGAGGCGGTCGTGCCGCCGGTCTTCCGGCAGACCGAGTTCGTGCT
TGTTGGCAATCCAGGTCAGCTGCGCCGCGAGTTTTTCGCGTTTGCGGTCGGTGGCATTGA
TCTGGATGACGAAGGCGTTTTCGGCCAGGCGGGAGACGGTTCCTTCGAGGCGGCCGACAT
GATCGACATAGGCGATGATGCGTTCGCCGGCGCGTGGCCGTGCATCGCAGGTGAACAGCA
CGTCGCCCGGCGACATGTCGATCGCGGTGCAATCGAATTCATCATGGTTGGCAAGCATGA
GGCGCCCGGTCAGGTTCACCGAAACGCGCTGAAAGGCGCCTTCGTTGTGCTGCTTGGGGC
CGGCAGTCTGTGCTTGTTGAAACGAATACATGACCACACTTGTGCGATGTCCATCCAAGC
CACAGCTTTACCCTGATCCGGTTAACAGAAGGTTCTTTCATGGGCTTGGTGCGCACAGGC
GTTAATCTTGCCGGCCGCCTTCGAACACCCGAAGATGAAGGACGCGGCGGATCGCTCCGG
CTATTCCATGATCGGCGAGGTGTGGCGCGGTCGCGGGCAGGGGCTTTTCCGGCCGATTCT
GCAGAAACAGGTTGGTCTTTTCGACATCGAGTACACGCATGTCGCCAAGATCGAGATAGT
TGACGGGCGTGGCTTCCAGCCAATGCGGCCTGGACAGCGGCGCCAGGGCGCCAATGATCC
GGTCCACAACGCCATCCGGCGACCGCAGCGGCAGGAGGATGATTTCCGTGGGGAGACGAT
CGGCGGTGCCGGCAAGGGATGATGCCGAGAGAATGACCGGCGCTTTCTGCGTCATCACGT
CATCGGCGATCCGTGCAAGGCGGCCGGTTTGTTCGGCAAGCCAGAGCGCATCGAATGTCG
ACCCACGCAGTTCGCGTGCAAACAGAGCGCAGATGCGCGTGCCGGCAAGCCGGAAGCGGA
TGTCGCCGCGTGGTGTTTTTTCCAGAATGAAGAGATCCGCCAGAATATTGCGAATATGGG
CCGGCTCGATCTGGCTGCGGGTCGGCACCTCGCGATGCCCCCGCAACTGATCCCAATAGG
CGTAGATCTCTATGGCGGTCTTGCTGCGCATGCTCTCATTCCGTTTGAAACACATTTGTG
CCGCTTTGGCACATCCTGCGGAAAAAACACTCCCGCAGGGATGACACAGCGATTTCCGTG
CCAGCGCGATATTAAGGTTAATGTTTGGTTTAGATTGAAAGCGTCCGGTTCTGATGGCAT
GAATGGGCATCACTTCACGAAGGGTTGCCTTCGGCACACAGACTTAAGGGCTCGGGGTTT
TTGGGGGCTCACCGGCCGTCCAGTTCTTGACTGGACGGCCTTTTTTTCGTCGGCAAAACT
GCCTTGAACTCGCAAATCCTTTTGATTTGATCTCCACCGGCAAGCTGTGCGAACAAGTGC
CGCGCATCTCGCCGCTTTTGAGGTGGCCGTGAATCGTATAGGACGCCGTAGCGGATGACC
CGGCAGAAGGAATCGTGAGTAGCATGACAGACCAAACCGACGGTGCGACACCGCCGCAGG
GCACTGAGGCAGACAATGCCACGCGGGTCAGCGAGCCGGCGTTCAATCTGCCGTCCGGTC
TTGTCGCCATGCTGGCGCTGCTGGTGGTCATCCATGTCGTGCGCACCTATCTGCTGTCGG
CAGCCGTCGATAGCGAGGTGATCTTGAACTTCGCGTTCTGGCCGGCGAGGTATGATCACC
CGCTGGCGGATCAGAATCTTGCCTGGCTCTGGAGTCCTCTGACCTATTCCTTGCTGCACG
GCTCCTGGGAACACCTGATTTTCAACGGATTCTGGATGGTGGCGTTCGGCGCCCCGGTTA
TTCGCAGGATCGGCCCGGCACGCTTCCTGCTTTTCTGGTGCCTTTCGGCCATGGCCGCGG
TCGCGCTGCATGTGGCTTTCCATTGGGGCGAAACGATCTTTGTCGTTGGCGCCTCGGGCG
TCGTTGCCGGCCTGATGGGGGCTGCCGCGCGGTTCGTCTTTTCTCCCAGCGGCCGCATCA
GTCGCCAGTTCGCCCATCTCAACCGCCGGCTGACTGTCGGCGAGGCGCTGTCAAACCGCT
CCGTGGTGATCTTCGCCGGCATCTGGTTCCTGACGAATTTCCTGATCGGTCTCGGCGTCT
TTGCCTTTGGCGGGGCCGGAGGCATTGCCTGGGAAGCGCACATTGGCGGCTTTCTGTTCG
GTTTCCTGCTGTTTGGCCTCTTTGATCCCCGTCACTGATTTTCGAAAGCCCGTCACTGAC
CTTCGAAAGATTGGCGATCTCACCGAGAACGCTTGATTTTCGTTAGGCTGTAGCGCACCA
TTCCTGTCCGAAGGCAGTAACCGTTAAGGAGTGCGGTTTGCTGCCAATGGGCAAAAATCG
CGACAGGAATGACATCTGTCTTGCGGATTGGTCCACAACCGGAATGCGTCTCATGCGCGT
TGCGGTTCGCCAATATCCCGGTCAGACGCAGGTCGCTGAAACGGGAGGGTTTGAATGTCT
GTCAAGGCAATACTCAATGAAAAGGGCCGTCAGGTCGTCACGCTTGATTCGCAGGCAAAG
GTCCGGCAGGCGGTCGGACTGCTGCACGAAAATCGCATCGGTGCCGTCATTATCGTCAAG
CCCGGCGACAAGATCGCCGGCATATTGACGGAACGCGACGTGGTGGCCGCGATGGCCAAG
TTTGGCTCGGAGTGTCTCGACAAGCCCGTTTCCTCTGTCATGTGGTCGAAAGTTCACTGC
TGCACGGAAGAGATGACCATCAACGACATCATGGAAATCATGAACAACATGCGCTCCCGC
CATCTTCCGGTCGAAAAGAACGGGCGCCTTGTCGGCATCGTCTCGATCGGCGATGCGGTG
CGCCACCATATCAGGGCCATTGAACACGAGGCCGAGCAGATCAAGGCCTATATCGCCGGT
TAAAAAACGACGGCGCACGAAAATGCCGCGCGCCCGTTATGGCGGCGCGGCATGATGGCT
GGTGCCGCGGTTGTCAGCGCACCATGACTTCCTGAAGCCGCTGGAGTTCGCTGAGCTTCG
ACTTGGTTTCGTGGTAACCACGGTCGATCGCCTCACCGGCGCGATGAAACTCCGACAGGC
CGATATCGTTGAGCTTTGGGTGTAGCGCCAGATCCGGTGGGTCGCCGGCAAGGCGTGCGC
GCGAAATGCGATCCTGGATGATGTTGAAGGCCTGGACCATCACGCTGGTCATGCCCAACC
GGCCGGTCTGACCCTCCGGGTGTTTCGGCATCGGCGGCTGCTCGGCCGCATGGCTTCCCG
CATTGTGCTTGATGACGGCGGAGCGGCCGTAGAGATCGTAGTTCAGGTTGACGGCAACGA
CCAGCTGCTGCTCGTGGGCGCGGCAGACCGATACCGGGACCGGGTTGACCAGCGCGCCAT
CCATCAAGGTGCGGTTGTTGCATTTGACTGGTTCGAAGATGCCCGGCAGCGCATAGGAGG
CGCGGATCGCCGTGATCAGCGAACCCTGGCCGATCCAGACTTCGTGGCCGGAATTGACCT
CGGTCGCGACCGCGACGAACGTCCGGTCGAGACTTTCGATCGACATATCCTGCAGGTGTT
CCTGCATGCGCTTGGTCAGGCGCAGGCCGCCGAACAGTCCACCGCCGCCGATGGCGAAAT
CAAGCAGGCCGGCGATGCGCCGCATGGTCAGCGAGCGGGCAAAAACCTCCAGTTCGTCGA
GCTTTCCGGCAAGGTAGCAGCCACCGACCAGCGCACCGATCGAGGTTCCGGCGATCATGC
CGACTTCGATGCCTTCCTCGTCCAGCGCCTTCAGCACGCCGATATGGGCCCAACCGCGGG
CAGCGCCGCCGCCAAGGGCAAGGGCGATCTTTGATTTCTGGGGTTTGATCTCGATGGGAG
GAGGGACGCTGAGCGCGTGAGACGGTCCGCCGGGCGCCGATGCATCTGCGGTGATACCGC
TACGATTGAATGTCCAGTTCAACATCCGGCACCTCCATGCCGCAGAACACGCTGTTACAG
GCCGTCACGTCTCGCATTACTGCGTTGCAAGCGCATGCCGTAATAACTCAATCTACATGA
TCCGTTCCGTGCAGGTGTTCCCGGCCGAACGCATCCTTGTTGTCGAGATTACGCTCCCAG
TCTGGTTGCGAAATCGTGAATCCACGCAAAAACTGAGCCAAAAAGCGCCAGATGATTAAT
TTTTGCCGTAGATCTCGTCCGGATGGAAATGAATTTCGGTATCAACAATGTTAAGTGACG
TGACGCCGCCCGTGGCATCGACAACACGATAAAAGCATGAACGCCGGCCGGTATGGCAAG
TGGCATCATGGCCTGCAACACGAACTTTCAGCCACAATGCATCCTGATCGCAGTCGGTGC
GGATTTCTTCCACGCTCTGCAGGTTACCGGACGTTTCGCCCTTTTTCCAGAGGCTCTTGC
GCGAACGGCTGTAATAGTGGGCAATGCCGGTCTCGATGGTCAGCGCCAAGGCCTCGGCGT
TCATGTGCGCCACCATCAAAAGCGTGCCGTCCCCGGCGTCGGTAACGACGGCGGTGATCA
GTCCGTTGCTGTCGAAACGGGGCGTGAAGGCGGAACCGGATTCCAGTTCCGCCTTGTCGG
AGGACGGGCGGTCAAATTCGAGTGTCATCGGAAAGGCTCCGGTTGACGGAGCTTACTTGA
AGCCCCGCAGCATGGTCATGAAGCGGGCCTGTTCGGCGGGCTCGGTCTTGAAGGCACCGG
TAAAGGTGGTGGTCAATGTCGTGGAGCCCTGCTTCTGGACGCCGCGCATCGCCATGCACA
TATGTTCGGCTTCGATCATGACCGCGACGCCGCGCGGCTGCAGCGTGTCGTCGATCGCCT
TGGCGATCTGCGCCGTCATGGTTTCCTGCGTCTGCAGGCGGCGGCCGTAGATATCGACGA
CGCGGGCGATCTTCGACAGGCCGAGTACCTTGCCATTTGGCAGATAGGCGATATGGGCCT
TGCCGATGATCGGGACCATGTGGTGTTCGCAGTGCGAGAAGAACGGGATGTCCTTGACCA
GAACGATGTCGTCATAGCCGCCGACTTCCTCGAAGGTGCGGCCAAGCACATCCTCGGCAG
CAAGGTCGTAGCCCGAAAACAGTTCCTTGTAGGATTTGGCGACACGCGCAGGCGTATCGA
GAAGCCCCTCACGCGCCGGATCGTCACCGGCCCAGCGCAACAGAACGCGCACGGCGTCCT
CGGCTTCCTTCTGGCTCGGCCGGCCATCAGTGGCGGGCAGGGCAGGAAAATTCTTGACTA
TGGCGTCCATAATGGCCCCTTGGCGTAACACGTGTTACTTGACGTTTATCTTTTCGGACA
ACTCGCCACTGGCCATTGACCTGACGTTGTCAGGCCTGGTTTCCGTCGGCGGGCTCCGGG
GCTTTCAGATTTGCAGAGGTTAAGGGCTCTGGATCATCCGGCACGGTTTCCCAAACAACA
GGCGACTGTTCGCTCTTGCGAACCTGTCGCCCCCACACGACATACCATATAATATGCCGG
GATGCATGTGGAAGGGGCGCAGATGGAGACACTGTGTTTTTTTCTCAGATACGATAGAAA
ATCATGCGCCGTTTGCCTGAAAACGCGCAAAAACAAGCGGATCGCGCCGAATGATGGACG
AAATCTATAATAGCAGGATTCTCGAGTTTGCCGGCAATATCCCCAAAAGCGGCACGCTTG
CCGATCCCGACGCGGAGGCAAGCGCCCATTCCAAGCTGTGTGGCTCGAAGGTCCGGATCG
GCCTGAAGATGGACGGAGATACCGTTACCGACTTCGCCCATGAGGTGAAAGCCTGCGCGC
TGGGGCAAGCGTCGTCCTCGATCATGGCCCGTCACGTCATCGGTGCGACATCGGCTGAAA
TCCGCCAGGCACGGGAAGATATGCTGGCTATGCTGAAGGCGGACGGCGAGGGGCCATCGG
GCCGTTTCGAGGACATGCGCTTCCTCAAACCCGTCAAGGATTACAAGGCCCGCCACGCGT
CCACCATGCTGACCTTCGATGCCGTCGTCGATGCAATCGGCCAGATCGAAGCATCGCGTC
TGGTCAAGGCTGCCGGCTAAGATGTGCGGCGAACCGGGATGTCAGGGGCATGAACCCGCC
AGCACCGTACGGCCCTATTCGGGCCGCAACTATGCGGGACCGTTTCGCAAGACACCCGGA
CGGCTGTTCGGCATGGCATTCATTCGGCTCTATCAACTGACCCTCTCCGGCTTTATCGGC
AATTCCTGCCGGCATATCCCCACCTGTTCCGAATATGGCTACGAGGCCATCGCCCGCCAC
GGTTTTTGGCCGGGCGGCTGGATGGTGCTGTTCCGCTTCCTGCGCTGTGGCCCGGGCGGC
ACAGGCGGCCTCGATCCGGTGCCGGAAAAACTGCCACCCTCGAAGCATTGGTATACGCCA
TGGCGGTATTGGCGCCCGGCGGCGGCGTCGCAATGACGGTCTATGTCGCTCTTCTCCACA
GCATCGTCCTCGGCGCCGGACGCCGCGTGGTGATGTCGGATTTGCGGGCGACGGCGGAGC
GCATCGGATGCCGCGCGCCGCGGACCTTGGTTGCGACCGGAAATCTGGTCTTCGACGCCG
ATCACGACAGTGCTGTGGAGGTGGAAAAAGCATTAGAACAGGCTTTTGCCGAGGATTTCG
GCAAGCCTGTCGATATCATTGCCCGTACAGCACAGGACTGGCTTGCGCTCGATGTTGGGA
ATCCGTTTCGCGCTGCAAGCGATGCGGAGGCCCAAAACATCGTTGTCCGGGTGATGCGCG
CACCGCTGACTGACGACATTCCGTCAGAGCTTCAGCGCCGCAGCAGTGGCGGCGAGCAGA
TCCGGCTGGTCAATGGCGACCTCTGGATCCATTTTCCCGGCAAGCCGAGCGAGTCCAAGC
TGCTTTCAGCACTGACCACCAAACGCCTTGGCCCGGGCACATTCCGCAACTGGAATACGG
TGCGCGGCCTGACGGATATGATCAAAGCCTGATCAAGCCTGTTCTTTACTCCGCCACAAA
AACGCTCTATCACCCGCGCGTCAATTTGCCGGCCGTGCCGGTTATCAACACCACCCGCAT
TCGTTGGCGGGACTGGACAAGGAAGAAAACATGTCTGACGCTGTTTCCCTTACATTTCCC
GATGGTTCCGTCCGCGGTTATGCCGCTGGCACGACGGGCCGCGAAGTCGCCGAATCGATC
TCCAAGTCGCTGGCAAAGAAGGCCATCGCGATCGCGCTGGATGGCGAGCTGCGCGACCTC
TCCGATCCGGTCGTCACCGGCAAGCTCGAGATCGTCACCCGCGAAGATGCCCGCGCATTG
GAACTGATCCGCCACGACACGGCCCACGTGATGGCCGAGGCCGTGCAGGAATTGTGGCCC
GGCACGCAGGTCACCATCGGCCCGGTGATCGAGAACGGCTTCTATTACGACTTTGCCAAG
AATGAACCCTTCACGCCCGACGATCTGCCGAAGATCGAAAAGCGGATGAAGGAGATCATC
CAGCGCAACAAGCCCTTCACCAAGGAAATCTGGTCACGCGACAAGGCCCGCCAGGTCTTT
GCCGACAAGGGCGAGAACTACAAGGTCGAGCTGGTCGATGCCATCTCCGCCGATCAGGAC
CTGAAGATCTACTACCAGGGCGACTGGTTCGATCTCTGCCGCGGGCCGCATATGGCCTCC
ACCGGCCAGATCGGCAATGCGTTCAAGCTGATGCGGGTGGCCGGCGCCTATTGGCGCGGC
GACTCGAACAATCCGATGCTGACGCGCATCTACGGCACGGCCTGGCGCACGCAGGAAGAA
CTCGACCAGTATCTGCATATCCTGGCCGAAGCCGAAAAGCGCGACCACCGCCGCCTTGGC
CGCGAGATGGACCTGTTCCATTTCCAGGAAGAAGGCCCGGGCGTGGTCTTCTGGCACGGC
AAGGGCTGGCGCATTTTCCAGACGCTGGTCGCCTACATGCGCCGACGTCTCGCCGGTACG
TACCAGGAAGTCAACGCGCCGCAGGTGCTCGACAAGTCGCTGTGGGAAACCTCGGGCCAC
TGGGGCTGGTACCGCGACAACATGTTCAAGGTAACGGTCGCCGGTGACGAAACCGACGAC
GAGCGCGTTTTCGCGCTGAAGCCGATGAACTGCCCCGGCCATATCCAGATTTTCAAGCAT
GGCCTGAAATCCTATCGCGAACTGCCGATCCGGCTTGCCGAGTTCGGCAATGTCCACCGC
TACGAGCCTTCGGGCGCGCTTCACGGCCTGATGCGCGTGCGCGGCTTCACGCAAGACGAC
GCGCACGTATTCTGCACGGACGAGCAGATGGCGGCGGAATGCCTGCGCATCAACGACCTG
ATCCTCTCGGTCTATCAGGACTTCGGCTTCAAGGAAGTCGTTGTCAAGCTTTCGACCCGT
CCGGAAAAGCGCGTTGGCGACGATGCGCTCTGGGATCGCGCCGAGAGCGTGATGATGGAC
GTACTGAAGACGATCGAGGCGCAGTCGGAAGGCCGCATCAAGACCGGTATCCTGCCGGGC
GAGGGCGCTTTCTACGGTCCGAAGTTCGAATATACGCTGAAGGACGCCATCGGCCGTGAG
TGGCAGTGCGGCACGACGCAGGTCGATTTCAACCTGCCGGAACGGTTTGGTGCCTTCTAT
ATCGACAGCAACTCCGAAAAGACGCAGCCGGTGATGATCCATCGCGCCATCTGCGGTTCG
ATGGAGCGCTTCCTCGGCATCTTGATCGAGAATTTCGCCGGCCATATGCCGCTGTGGATC
TCGCCGCTGCAGGTCGTCGTCGCCACCATCACGTCGGAAGCCGATGATTACGGCCGTGAA
GTTGCCGAGCTGCTGCGCGACGCCGGGCTTGAGGTCGAGACCGACTTCCGCAACGAGAAG
ATCAACTACAAGGTCCGCGAACATTCGGTAACCAAGGTACCAGTGATCATCGTTTGCGGC
ATGCGCGAAGCGGAAGAGCGGACCGTCAACATCCGCAGGCTCGGCTCGCAGGCGCAGACG
CCGATGACGCTCGACGAGGCAATCGCCTCGCTCGTGTCGGAAGCAACGCCGCCGGACGTC
AAGCGCAAGGCCGAGCGCCGGAGCAAGGCCACGGCCTGATTATCGGCGAAAGCTTGTATG
ATCTCACATAGAAGGTGCGGCAGGGCCGCACCTTCAGTTTACTGTCAGAAAACTGTAACA
TTTGCAGACTATCCGGTTTATGCGTGATCGGTGGAATAAATGTCCGCCGCTGGAACGCCA
ATCCGGCAAAACCGAAATGCCTGTGCTGCGTCCCCTCGGGCGCACCTTTTGGAACGGGGA
ACAACGTGCAGTTCAAAGAGCTGTCTTACGCCAACGAAAACGATCGACGGCTGAAACGTT
GGTTTATCCGTTCCATGGAAGGACTTGCCGGGCGCAATCGCTATGCCAGGCTCTACACGC
AATGGCGCGATACGATTGTCGGCAAGAGCGACCGGATTTTCGGGGAAATGCTCGATCTGA
TCAATGTGCGCGTTCGTGTCCAGGGCGAATGGCCGCCGCGCCACCTGCCGGATACGCCCG
TTGTGATCGTCGCCAACCATCCGTTCGGCATCGGCGACGGTATCGCCGTCCTGTCGCTGG
CGGAGCAACTTGGCCGTCCGTTCCGCGTGCTGATCAACAACGAACTGCTGAAGGTGCCGG
AAATGGCCCCCTATTCGCTGCCGATCTCGTTTGAGGAAACCAAGGAAGCGCTGGCGATCA
ACATGCAGACGCGCCATGAAGCCGTGCGCCTGTTGAAAGAGGGCGTGACGCTGATCGTCT
TCCCGGCCGGTGGGGTCGCGACGGCGAAAAAGGGATTTGGCCGAGCCGAAGACCTTCCGT
GGAAGATGTTTCCGGCAAAACTTATCCAGGCCGCCAAGGCAAGCGTCATCCCAATCTATT
TCGAAGGCCAGAATGGCAGGCTGTTTCATCTGGCAAGCAAGGTCTCGATGACGTTGCGCA
TCTCGCTGCTGATCCGCGAGTTCCGCCGGCTGTCCGGAACGACCATCTCGTCGCGCATCG
GTCAGCTGATTGCCTGGGAAGAGTTGAGCGCCATTGCGGACCGTAAGGATATCCTGACGC
GGATCTATGACGGCGTGTTCAGCATGGCGCCGCCGCGCCGCCGGTTCCTCAGCAGGGCCG
CGTCCTGATCCTTCATCAGTCCTGCGCGTCAGATGCGCCAGATGCGGGCTGTGCGCCCTT
TTCATTGAGCAGGACCTCGACATCGGTATTGACGCCGGCCTTGACGGTGAAATCGCGCTG
GAAAATCTTCTCGTTGTTGCGGGCGATTGCCGAATAGCCGCCTTCGGCCAGCACCAGCGT
CGGGAAGGCGCCGACGCTTTCGCTGACGACGTCGCCGGATGAAGTCAGGATCGACCAGGC
CGTATCGGCAATTGCTTCTCCGCCCGGCTCCGAGACCAGCTTCAGCGTCAGTTTGGCCGC
ACGGTGCTGGATCGTCGCTTCCGTCAGCTTGCCTGCTTCCACCTGGATATCGGCACGAAT
CACCGCGTTGACGGAGCCATAGTTGGAAACGACGTGATAGGTGCCAGTATTCAAGCGGAT
CACCGTACTGGGCTTGACGTCGGCGACCACGAGTGCGCGCTCGCCATCTTCCTTCGTGTC
TGCCGAAAAAATCGAGAAGCTGAGTTCGCCAGGCGGGATACGCACATCGCTGCCGGATAC
GGCATTCAACATCACACCGCCGGCATCCAGCACGAGAACCTGTTTTTCCACAAGCCCGGC
TTCCGCCACCCGTATCTTTCGCGTTGCCGCAGCGCGCCCGAAGGCGACGTTGACGAAATA
TTCGCCGGGAACGAGCTGGAACGCTGCTGATCCGCCTTCCGATGTCGCCAGCAGCGGCAG
TTTGCCGTCGGAGCCAGGGATAGGGCTGAAGACGCGCCAGGTGAGGCCTTGTTCGACAGC
TTTGCCCGTTTCGGTCAGATGCGCTTCCAGCTGAATGTCTTTTGCCGTCGGCCCTTCCGT
CGCTGCATCCGGGATCACGGGATTGAAGCTGTTGAGCTTCGGCATTTTCTTGGATGGAGC
GGATATTGCCGGGAAGGCCTTGAAGGGGTCGGCGAGTTCCTGCGCGCGCAGGCTGGAGCC
GCCGGCAGCTACGACAACAAGCGCTGTGACAACGGCGCGAACGTGACCGGCTTTGATGCG
CATGAGGTGGTTGACATCCTGAGTGTGTGCCTCCACTTGAAGCGCCGATATGGCGATTTC
GTGGCTGCCCTTGTTGGCGGTGACGCGTGATGGCGAACTGCGATGGCAAACTAGTGGAAA
TGGACGGCGATGAAAACTGAAATCAGCCTGCGCGATTATCTGGCAACCCGTCGCTCTATT
CCGGCGTTTCAGATGGGTGGACCGGGACCGGGAACGGCTGAAATCGAGGAGATGCTCAAG
CTCGCCTCGCGCGTGCCGGATCACGGCAAGCTCGCCCCGTGGCGCTTCATCGTTTATCGC
GGTGATGAGCGGGTACGCCTGAGCACAGAGCTGGCGAAGATGGCGCTTGCCGCCAAGCCA
GACCTTTCGGAAGAGATGATCAAGGTGGAAAACACCCGCCTGACCCGCGCACCTGTCGTC
GTCGCCGTCGTCAGCAAGGCGGCACCGCATTTCAAGGTGCCGGAATGGGAGCAGGTGATG
TCGGCCGGTGCCGTCTGCCTCAATCTGCTGATGGCTGCCAACGCGCTCGGCTTTTGCTCG
AACTGGCTGACCGAATGGTATGCCTTCGATGAGAAGGCCTATCCGCTGCTCGGCGTTCAG
CCCGGCGAAAGGATCGCCGGCTTCATTCATATCGGTACGCCGCAGGTTCCGCCGACGGAA
CGCCCGCGACCGGAACTTGCCGATATCGTCACCTGGGTTGGCGAGGACGCCTGATGTTCT
ATGCGACCGCTGAAAACGCGCATGGCCTTGCCCATGATCCGTTCAAGGCCATCGTCTCGC
CGCGGCCGATCGGCTGGATCGGATCAAGGGCCGCCGATGGCAGCCTCAATCTGGCGCCGT
ATTCCTTCTTCAATGCGATCAGCGACGTGCCGAAGCTGGTGATGTTCTCCTCGTCCGGTC
GCAAGGATTCGGTACGCAATATTGAGGAAACCCGCGAATTCACCGCCAATTTCGTCAGCT
TCGATATCCGTGAGGCGATGAATATGACCTCCGCCCCGGTTCCGCACGGCGAGAGCGAAT
TCGCGCTCGCTGGCTTGACGCCCGTCGAAGGACAGTTCGTTCAGGCGCCCTTCGTTGCCG
AAGCCTATGCGGCGCTCGAATGCAAGGTGACGGAAATCTTCCAGCCGAAGGCGCTCGACG
GTTCTCTCTCCGAAAACCACGTGGTCATCGGCCAGGTTGTCGGCATTCACATTCGCGAAG
AGGCGATCCGTGACGGCCGTTTCGACATGGCCAAGGTCCGGCCGGTTGGCCGGATGGGAT
ACATGGACTATTGCGACGCCGGAGATGTTTTCGAGATGTTCCGGCCGAAGCGTTAGGTCT
GGCGTCTTAACCTGCTGCAAGCGCCGCCAGCTGCGCGGCGTTGCGCGCAACCACACCGGA
AAAGCCGTCGGCAAGGGCGATATCGCGCGTGGTTCTCGCAGCGTCAGGGTCCGTCTCCTG
CAGCAGTTCATAGCACGGAATACCGGCATCCCCTGCCGTGAGCACGGAAACCGCCCGAGC
AAAAAGCAGCGGCGCGCCAGCCCTTGAGGCCATCTCATTGACGACCTGGCTTGCGGTCGC
CTTGGTAAAGCTCCCGGTATTGAAAACAATCGCTTTCAGCCGCCGCGAGATATCCCGCAA
GGATGGTGCCGAGAGAAAGAACTCCGCATGCTCGCCGATCTCGGCGAAAACGACAAGCGA
TCCGGGTTCGATCCCCTGCTCGGCCTCAGCGACCCGCAGCATGACGTCGAAACGCTGAAT
GTCGGCGACATTGCCGCAGCCGGAAAGCGCGAACCCGGCCGGGCGCAACGCGGTCAGCCG
CGTGATCGCATCTTGGCCGTTATCATCGTCCGGCATGCCGACGCGAAGCAATGTCGGGCC
TGTCGCTTTGCTACGGCGATCGATGACGGATTGCGCGCTATTAAACGCTGCCTCCGTTGC
CCAGTCCTGACGGATGTCGACGATGATAGTGGCTGCACCATCAAGTGGTGCAAGTTCCGA
CGTCGGCACGTCCGGCAGTACGCAAAGCATCAATGGCGTCATTTCAAAGCGGTTAACGGA
CATGGTGAACCAATCTTAAACCTTTGATCGCTAACGTACGGAACACCATGATGTGGCTGG
TTGGTGTGTAGTGAGGCGTCGGTGATCATTCAAGCATTTCTTCGTTGGGTCGAAACCGCA
AAAACTGGCGATCGGGTGCGGGCGGCGCAGGCGTTGGGCCGTGCCTATGTCGTAGCGGAA
ATGAATACGCTCGATACGCATGCTGCCGAAATGGCGATGACCTTTCTTCTCGACGATCCC
TCGCCGAAAGTCCGGTTGGCACTTGCCGAGGCCGTCGCTGATTGCGCGCGCATTCCCCGA
TCGATCATCTTGTCGCTTGCCGAAGACCAGCCCGAAACCGCCTATGCCGTCATTTCGCGT
TCTCCCGTGCTCAATGATATGGACCTCGTTGATCTTGCTGCCAAGGGCACGCCGGAGACC
CGTGCGGTCATCGCCGCGCGTCAGGCCATGTCGCGGCCGGTTGCCGCAGCCATCGCAGAA
ATCGGCGGCGAGGAGGAAGTCTTGATCCTGCTCGAAAATGAGCAGGCGCGGTTTTCCTGC
CGGACGTTGAAGCGCCTGAGCGACCGGCTCGGCCATCTCTGGTCGGTCCGCAACACCCTG
CTCGACCGTGACGACCTGCCGGCGGACGCGCGCCACGCGCTGGTTGAGAAGGTTGGAGCG
GCCCTCTCCGGGTTTGGTCTCGTGCAGGCCGCGATCGGCGAACGCCGGGTTGAGCGGATC
ACCCGCGAAGCCTGTGACAAGGCTGCCGTCGGCATGGCAGGCTCTGCGCTGGCCGAGCAG
ATACCGAATCTCGTCGAGCATCTTCGGGTGACGGGACGGTTGACGCCGGCCTTCCTCCTG
CATGCGCTGTGCTCCGGCAAGATCGATTTTTTCGCAGCCGCCATCGTCAATCTGTCTGAT
GTCACTGACAAGCGGGTGCGCTCGATCCTGTCCGATGGCCGTATCCACGCCATCCGGGCG
TTGTTCGAAACTGCGGGCCTTGGCCGCGACGTCAGCGCGCTGTTTGCCGAGGCCGTGCTG
ATCTGGCGCAAGGAAAACCGCGTTGGTTCACCGGGTGTGACAGCGACGATTTCCGCCGCT
TTGCTATCGAAACTGCGCGGCAGAAGCCAGACCTCGGATACGTCCGGCGGCCTTGCCGAT
ATTATCGAGAAGCTGACCATCGCAGAGCAGCGCCAGACCGCCCGCGACTACGCGTTGCTT
GCAGCCCGTGAAGCGGCCTGATTCGTCAGGAAGGCCGTGTTGACGTGTCGAGCAGGCGCA
TCAGGGCGGCCAACCGTTGGTCCAGTTTCTCAAGCCCGTTGGGCGCTTTCTTGATTCCGT
CCAGACAGACGTAGAGCAGATCGGCCAACGCTTCGGCGGAGAGGCCGAGTGCGGAGAGCG
AAATCTCGTCCTCAGCGATCGCGGTCTTTACTGCATTTTCGATGAGTTCACGCAGGCGAA
GCGAGGTTGCCGTATTGATGTCGGCGGCCAGCAGCATGTTCGCCTCGAACAGTTCCAGCC
CGTAAGCGCTTGCTTTGGCGGGCGCCATCATCACCATGGTGAAATTCGTCAGCGCGTTTT
CCATCCTGAAGATGAAGGGACGATCGGACGAAAAAACTGCTTCCGCCGCCTTCAAGGCCT
CGCCATGATGCCAGTCCATCAGCGACCGGAAAAGATCGTCCTTGTTTCTGAAATGCAGGT
AAAGTGCTGCGCGTGACATCATGGCAGCATCGGCAATGTCCTGCATCGATGCCTTCTTGA
AGCCATAGCGGGTAAACACCTCCGCTGCCGCCGTCATGATATGCTGCTTCTTTTCGTCCA
TTCTGTAGAATTGACACTTTGGACTAAAAATGTCAAACTGACAAAATAGATCAAAAATGT
CAGAATGACAGAGAAGAGGTAGATGATGAACAAGGATGCACGCAAGCTGGTCGCCGTGAC
TGGAATAGGCGGTTTTCTCGGCCGCCATGTCGCTGCACGATTGTTGCAGGCGGGATATGA
GGTTCGTGGAACCTTGCGATCGCTAAAAAAGGCAAAGTCCATCGAGGCGGCGATCCGGTC
GGCGGAGGGTGCCGATGGTGGAAAGCTCTCCTTTGTTGTCGCAGATCTCCTGTCGGACGA
GGGATGGGACGCGGCATTTTCCGGCGTAACCGATGTTATCCACGCGGCATCACCTTTTCC
CGCACGAGTTCCAAAAGATGAAAATGACCTCATTCTGCCGGCGCGAGAGGGAACGTTGCG
CGTGCTGAGGGCCGCAAAAAATGCCGGTGTCGGCCGCGTGGTTTTGACATCGTCCATCGC
CGCCATCAGCTATGGGCCGGGCAGGGCGCCTTTTTCCGAGACGGACTGGACCGATGTCGA
TGGCGTGCTTGCAACGCCCTATTACAAGTCGAAGACGCTCGCCGAGCGGGCCGCCTGGAG
CTTTGCGCGCGAAAATGGCCTTGAACTGGTTGTCGTCAATCCGGGCATGATCCTTGGCCC
CATTCTTGGCGCCGAGACAGGCACGTCGGTCGGTGTAGTGCAAAGCCTGATGAAGGGCCG
CTATCCCGCCATGCCGGATTTCAGCGTGCCGGTCGTCGACGTGCGCGATGCCGCAGAGGC
GCATGTTCTTGCCATGACAACGCCGGAGGCGGCCGGCGAGCGTTTCATCATCGCTGGCGA
GGCGCTGTCGATCAAGGACATCGCCAGGGTTCTGAAACGGGATTTCCCTGCCTATGGGAA
AAAACTGCCGAAATTCGTTCTGCCTAACTGGCTGGCGGGAATTGCCTCGCGCTTCGATCC
CGGCCTGAAATTGATCGTCGGTGAACTGGGCCGCGACGCGCGCGTGTCGAACGAAAAAGC
GAAGCGTTTGCTGGGCTGGAAGCCCCGTTCAGAGGACGAGGCAATACGCGCCAGCGCCGA
AAGCCTGATCGCTGCTGGGCTGGTGTGACGGATTACTTCGTAAATTTCCGCGCCACCCAA
GAATAGCCGTCTTCAATGTAGTGGACGGGTTTGGTCACGGCGTTGCGCAGCGCCGATGCG
TCGGGCAGGGCGCCGGTCACCATGGCCAGCGTCCGGCGTGGCAGGCTTGGCTGCTTCTGT
TCGGCGATGGGCGGTGTGGGCACGGGATCAGGCACGACGGCATGTGCCTGATCGAGCGCC
GGTTGCGTTGTCGGCACCGGCGCCGGATCCTTCGCATTGGCCATCTTGTCGCCGGATGTT
TCGCAGACGGCGACGATCACCGGATAGTTGGCGTTGGAGAATTTCGGCAGTTGCTTCTGC
GATTCCGCATCGCAGACGGCAATCGTCTGCCAGGTGCCGTTCACCGTCGAGACGTAGTGG
CACTGGCTGACGCTGTCGTCGCAGCCGAGGATTGTCATGACGATCAGGGCAGGAACCATC
GCGGATGTTTCTCCAGTTGTGTGACGATATCGATCCTGGGGTGGAACGATTCTGAGTACA
CAGAACTAAAAGCTCTTTTGCCCCGGAAGTAAGGCGAAGTGGCAAAAGGTTGGAAACAAT
TTGTTTCTGCCGGTTGCGCTCGGTGAGAGATGATTGTCGATCATAGCGAGATTTGCCGTC
TGTCGTTTTCAGCGCTGTGCTTTTAGTGTTGATTGCGAACGGCATGAATCGACCTGTGAA
GGAATAACGCTAAGTGACTCTGACCATTGAAAAAGAATCGCCACGCCAGCCGGGCGTGCT
CAACCTGCTCGACCAATCCGATGCCTATGCGCAGTCACTTTATCCGGCCGAAAGCAATCA
CCTCGTCGATGTCTCGACGCTGGAAAAACCATCCGTTTCCTTCTTCGTCGCTCGCCATGA
AGGAAACATAGTCGGCTGTTGCGCTCTGGTGGATGCAGGCGACGGCAGCGCCGAGATCAA
GCGCATGTTCGTCGATCCGCAGGCGCGTGGCCTGAAGATCGGCCGCAAATTGCTGGAACA
TCTCGAAGGCCACGGCCGTGATGCAGGGCTGTCGGCGATCCGGCTTGAGACCGGCATCTA
TCAGCCAGAGGCGATCGGCCTGTACAAGGCCGCTGGCTATGTGGAGATCGGCCCGTTCGG
CTCCTACCAGCCGGACCCGCTCAGCCTGTTCATGGAAAAGGCAATCGCCTGACGCGGAGT
CAAAGAACGCTTCCGCCTAAAGATGAAGCGCCTAACAGCTTTCTGACAACTCCTGAAATC
GATTGTTTGGCGAGAGCGCCACCCCATTCTCCGTCATCCTCGCCCTTGTGGCGGGGATCC
AGCGACCCGACGTCTGTCGGGTCAAGGAACCTTTCAGCCCAATGACTTGGGCTGGCTGGA
TCCCTGTGACGAGCACAGGGATGACGGAAGATTTGGCAATCGCATAATTTCCCGAGCAAC
CTGCTGAGTGACGAGAAAGGTGACTTTGTCAGCAGTCTGCTGAAGGGAAAAATCGTTTCC
GCTCCGTAAGTTGGAGCGGAAACTTGAATCAAATCAACAGCGTGTTGAATCAAGCTGCGA
AGCTGGCGTCAGATATCCAGGTTATCCGCAAACACGGCGCGTTCCTGGATGAAGCGGAAG
CGGGCGTCAGCCTTTGTGCCCATCAAATTGTCGACGGCTTCGCGCGTGCCTTCGAAATCC
ACCTCGTCGATGGCGACTTTCAGCAACGTGCGCTTGGAAGGATCCATGGTGGTTTCCTTC
AACTGCGCCGGCATCATTTCGCCAAGACCTTTGAAGCGGCCGATCTCGACCTTGCCGCGC
CCGTTGAATTCCGTTTCCATCAGTTCCACCCGGTGGGCGTCGTCGCGGGCGTAGAGCGTC
TTTGCCCCTTGGGTGATGCGGTAGAGAGGCGGCACCGCCAGATAGAGATGACCGCCGCGC
ACGAGTTCCGGCATTTCCTGATAGAAAAAGGTGATCAGCAGTGAGGCGATATGGGCGCCG
TCGACATCGGCATCGGTCATGACAATGACGCGCTCATAGCGCAAATCTTCCTCGCGGTAC
TTGCTGCGGGTGCCGCAGCCGAGTGCCTGGATGAGATCGCTGATCTGCTGGTTGGCCCCG
AGCTTTTCGCGGCCGGCGCTGGCAACGTTGAGGATCTTGCCGCGCAAGGGCAGGATCGCC
TGATTGGAGCGGTTGCGCGCCTGCTTGGCCGAGCCGCCGGCCGAATCCCCTTCGACGATG
AACAGTTCGGCGCCCTCGGCCGAATTCTGCGAGCAGTCGGCGAGCTTGCCCGGCAGACGC
AGCTTGCGCACCGCCGATTTGCGGGTGACCTCTTTTTCCTTGCGGCGGCGCACGCGTTCG
TCGGCGCGCTCGATCACCCATTCCAGAAGCTTGTGGGCTTCCTGCGGGTTGTCGGCGAGG
AAGTGGTCGAAGGGATCGCGCAGGGCATTTTCAACGATGCGCTGGGCTTCGACAGTGGCT
AGCTTATCCTTGGTCTGGCCGACGAATTCCGGCTCGCGGATGAACACCGACAGCATGCCT
GCCGCCGAAATCATCACGTCCTCGGTGGTGACGATCGCCGCCCGCTTGTTCTGCGTCAGT
TCGGCATAGGCTTTCAGGCCCTTGGTCAGGGCGATGCGGAAGCCCGCCTCGTGCGTGCCG
CCTTCGGGTGTCGGAATGGTATTGCAATAGGAATGCACGACACTGTCGCCGCCATACCAG
GTGACCGCCCATTCCATGGCGCCGTGGCCGCCGGTCTTTTCCGTCTTGCCGGCAAAGATT
TCCCGGGTGACGGTAAATTCCTTGCCCATCGTCGCCTGAAGGTAGTCTTTCAGGCCGCCG
GGGAAGTGGAACACCGCCTTGTCCGGCGTGTCGGTGCCTTCGACCAGCGAGGGATCGCAG
GACCAGCGGATTTCGACGCCGCCGAACAGATAAGCCTTGGACCGGGCCATGCGGAACAGC
CGGGCCGGTTCGAACTTTGCGTGCGAGCCAAAGATCTCCGGATCAGGATGGAATTTGACC
TTGGTGCCGCGCCGGTTCTGGATATCGCCCAGCTCCTCCAGTCCGCCTTGCGGAATGCCG
CGCGAAAAGCGCTGGCGGTAGAGTTTGCGGTTGCGGGCAACCTCGACTTCCAGAATGTCC
GACAGCGCGTTGACGACCGAGACGCCGACGCCGTGCAGACCGCCTGATGTCTCATAGACC
TTGCTGTCGAACTTGCCGCCTGCATGCAGGATGGTCATGATCACTTCGAGCGTCGACTTG
CCCGGAAATTTCGGATGGTTCTCGACCGGGATACCGCGGCCGTTATCGGTAACGGAAAGG
CAGCCCTCGGCATCGAGATGTACGTCGATGAAATTGGCATGTCCGGCGACCGCTTCGTCC
ATCGAGTTGTCGATGACTTCGGCAAACAGATGATGCAGCGCCTTTTCGTCGGTGCCGCCG
ATATACATGCCAGGACGGCGGCGCACGGGCTCCAGTCCTTCGAGCACCTCGATCGCCGAC
GCATTGTAGTCGCCGGTATCTGCCTTCAACGTTGTGGAGGCACCGCTGCGCTGCTCCACC
ACTGGAACGGCTACGGGCGTGGCAACGACAGGCTTCGGAACGACGGGCTCCGTTGCAGGC
TTGGGTACCAGGGGCAATGCTGAAAAGAGATCGTTGCTGTCGGTCATAATCTGTTTTGAT
GTCTTTCCGTGGTGGCGGCTTTTAGGTCCAGCCCGCGATGCGGACAGAGCCGTCATGAAT
GTCTGCGCGAATCGCCGGAATTCTGTCAAATTCTTGGCGCGAGAGCGGCCGGGCCCGCCA
TGTGGCTCAGCCGACACGCGCCAATACGCCGATCGTGCCTTCAATAGCCCCAACTGTTGC
GTTGCGGAAGGTCTGATGGCAAGGCTTGGACCAAACGAGGAACATTCCGGATGCACCTGT
CCACAGCTCATTTGACCTTGCGCGGTCTTTTTGCCTCAGTTGTCATTGTTGCCTTGGCTT
TGCCGGCGCAAGCAGCGCCGCTGAAGCCATACAAGGATGAGCTGTTTTCCTATGGTACGG
TGCTCGAAACCAAGGATGGCGGCGATTACCGCGTCGTCGATTACCAGAAAATGCGCGATC
TCCACGGCCGTGATCAGGTTCCCGAGCGCCGGGTAAAACGTGCCTATGTGTCGCTCGGCA
TCAAGAGCGAGCAGGCCAATGAAACGCTCGACGTCGGCAACAGGCCGCTTGATGTGACGC
GGGTCGGTGCCGCGAGCGGTGCGGCATTTTCGGTGATCTTCATCCATGGCCGCGGCGGCG
ACCGTCGGCTCGGCGCCAACGATTGGTCGTTCGGCGGCAATTTCAACCGGCTGAAGAACC
TCGCCGTCGAAAACGGCGGCGTCTATTATGCCCCAAGCATTCGTTCCTTCGACGATGCAG
GCGTCGCCGATATCGCCGGGTTGATCGCCTATGCCCAACAACACTCGCCGGGCAAGCCGG
TCGTGCTCGCCTGCGCCTCGATGGGCAGTTTCATCTGCTGGGGCCTTACCCGCAATCCGC
AAGCAGTTGCAGCCCTCAAGGGCATGATGATCATGGGTGGGCCGACAGATCCGACCTTTA
GCAAAAGTGCCGCCTACAAACAGAAGCTGCCGGTGTTCTTCAGCCATGGCGGCGCTGACA
ACGTCTATGCCGTGGCCGATCAGATCGCACTCTACCGGTCGTTGAAGGCCGCAAACTATC
CCAGCCGCATCGTCCTGTTCCAGACCGGCTCGCATGGAACCCCTGTCCGCATGACGGACT
GGCGTGATGCGCTGAACTGGATCGGGCTAGATTGAAACTTCTAAAATATCCGGGATTCAT
TAACCAACACAGCAGTTTGAAACTCTGAGGCGAGCGCCGTTTGCTTTTTTGAAAGCTGAT
CGTGGGACTGTTCCGGGCATATATTCTCGGGGTTTGATCTTATGGATGCTCGAACAGAAA
CGCAGCATATTCCGCTGTGCGTCGATCTTGATGGCACGTTGCTTGCCGCCGACACGCTCT
GGGAGGGCGTGGCGATCATCCTTTTGCGCAATCCGCTGATGGTGTTTGCAGTCCTTTTCT
GGATGTCGAAGGGCAAGGCGCGGTTGAAATACGAAGTTGCGGCGCGCTCCGGACGTCAGG
CGGCCGACTGGCCCTATCGCGAAGCGGTGCTCAAGCGCCTGACCCGCGAGCGCGAAAGCG
GCCGTAAGGTCATCCTGGTCACAGGAGCCGCCGAAAGCGTGGCACTTGGGGTCGCAGCCC
ATACCGGCGTTTTCTCCTCCGTCCTGCACAGCAGCATGGACATCAACCTCACCAGCCGCC
GCAAGCGGGAAAAGTTGATCGAACAGTTCGGCGAGGGCGGTTTCGACTATATGGGCAACA
GCCGCGATGACGTGCCGGTCTTTGATGCGGCGCGCAAGGCGATCGTCGTCGCACCGGACG
CAGCTGCAGAAAAATGGCGCCGGGCACACGATGCCGAGCGGCTCGATATCGGCAAGACCA
GCCGTGTTGCTGCCTTGAAATCGATCCGTGTGCATCAATGGGCAAAGAACGTGCTCATTG
CCGTGCCGATGGTGCTCAATCACGACATCCTGCACATGGATGCGGTGATCAACGTCTTCC
TCGCTTTCTTCGCCTTCAGCTTCCTTGCGTCGGCTGTGTACGTGATCAACGACCTGTCGG
ACCTGACCAATGACCGGCGCCATCCGACCAAGCGCAACAGACCCCTGGCAAGCGGCCAGA
TGTCGGTGCCGATGGGGCTGGCGATCGCGCTTTGCCTGCTGCTCGCGTCACTGTCGCTGA
CGGCTGCACTGCCTTCCGACTTTGCGATCGTGCTGGGCTTTTATGCACTGGCGACCACCG
CCTATACCTTCGTGCTCAAGCGCAAGCTGCTGGTCGATGTCTTCACGCTGGCCGGGCTGT
ACACGGTTCGCATTATCGCCGGCGCGGCAGCGACCGGCACGGAACTGTCCTTCTGGCTGC
TGTCGTTCTCGATCTTCTTTTTCCTCAGCCTGGCGCTGGTCAAGCGTTACGTCGAGCTGG
ACGAATATGACGGGCGCGATGGCAACCAGGTGCCCGGGCGCGGCTATCTGGCCGTCGATT
TCGAAATGGTCGGGCAGGCCGGCGTCTCGTCCGCCTTTGCCTCGGCGCTGGTCCTGGCGC
TCTATATTCACAGCAAGGAAATGCAGGAGATGTACACGCTGGACTGGGCGCTATGGCCGC
TCTGCCCGCTGGTGCTCTATATGCTGCTGCGCATCTGGATGCTGGCCCGCCGCGGCATGC
TGCATGAGGATCCGGTGGTGTTCATCATGCGCGACTGGCGTAGCCTCGTGACCATGGCGA
TCGGTGCGGTGTTTGTGCTGACGGGCGCGATGGGATCGCCATGACCGCTAGCGAGTTTGA
CAGCTGGGGCCGGATCGATTGCCGCGCCCGGCAATCTGTGTCACCCGATGCCTATGAGAA
CCTGCGCGAAAAAGCGGCATCTGGCGCGTTCCTGCCGTTCGGCAACGGCCGGTCCTACGG
CGACAGCTGCCACAATGATCAAGGCAGATTGATCGAGAGCCGAGTGCGCACGCGCATTCT
CGGCTTCGACCCGGGAACTGGCATCATCTCCTGCGATGCCGGCGTGACGCTTCGCTCCGT
CCTGGAAACGTCAATCCCGCACCGTTTCTTTCTGCCGGTGACGCCTGGAACGGCTTCGGT
GACCATCGCCGGTGCCGTTGCCAACGACGTTCATGGCAAGAACCATCACGCCCGCGGCAC
CTTCGGCAAATATGTGCGCAGCCTAACTTTGCTCCGGTCCAATGCCGAATTGCTGAGCTG
CTCGGCAACCGAAAACCGCGACCTGTTCCATGCCACCATCGGCGGCATGGGCCTGACGGG
TCTGATCCTCTCGGTTGATCTGCAGCTGATGAAAGTACCATCTGCCCATATCCAGCAGCA
CGCTATCCGCTTCGACAGCCTCACCGACTATTTCGGCATGGTCGAAACGGTCGATAGCGA
ACATGAATATTCCGTTGCATGGATCGACCAGCTGGCAACCGGAAGACGGGCGGGCAGGGG
CGTTCTGCTGGCCGGGGACCATGCCGACGCTTCGTGCGAATTCCCCGATATGCCGCGCGC
CAAAAGGTTGTCGGTGCCGTTTGCACCGCCGTTCAACCTTTTGAATACTGTGACGCTGAA
GGCGTTCAACGAATTCTATTTCCGCAAGGAAAAGCGTGGCGAGACGGTGACGACGGTCAA
ATGGCCGGGTTATTTCCATCCGCTGGATGCGATCGGTCACTGGAACCGGCTCTATGGGCC
GAAGGGGCTCTACCAGCATCAGAGCGTCTATCCGTCGAAGAACGCGCCGGAGCTGACAGC
ACGGCTGCTGGAGACCGCCCGCAAGACTGGCCACGCCTCTTTCCTGACCGTGCTGAAGAA
GTTCGGGGACCAGACATCTGGTGGACTTTTGTCCTTCCCGAGGCCCGGCTTCACGCTGAC
GCTGGATTTCGCCAATCAGGGTGAACAGACCCTTAAGCTCCTCAACCGGCTGGACGCCAT
GGTTGTCGAAGGCGGTGGTGCCATCAATCCCTACAAGGATGCCCGCATGAGCCCGCAAAC
CTTTGATTTCTCGTTCCCTGAGTGGCGCAAGCTCGAAGAGCTGCGCGATCCGGCGATGGT
TTCCAACTTCTGGAAGCGGACGGCTTTGGCTTTGCCAAAATGAGAATAGGAACAATTTGA
ATTAAATAAACGCGGGAATTTCACGGAATATACGGCTCTTGCGTGTAGGTATCGCAGCGG
GAACAGGGGATTTAAACATGAAGTATATCGTATTCATTCTCTTTACCGTGCTGACCAACG
CAGCGGCACAAGTCATGCTGAAACAGGGCATGCTGTCGCTTGGACCGTTAAGCTTCACGG
CTGATACTTTCATTGCCCGCATTTTCCAGGTGGTCTTTAACCCCTGGGTCTTCGCCGGAC
TTGCCACCTTCGTCATTTCGATGGTGTCGCATCTTTACGTATTGTCGAAGGTGGAACTCT
CCTTCGCCTATCCGTTTCTGAGCCTCGCCTATGTGGCCGTGGCCGTCTTTGCCTATTTCG
TTTTCCACGAGGATCTGAACGCCTGGCGCATCGCCGGCATCGGTTTCATCTGCGTCGGAA
CCATTCTCATTGCCCAGTCTGGCATGTCCTCGCACGAGGAGCAGCCATCGCTTGAAGCCG
CGGGCGCAAAAACAGCAAAAATCGGGAGCGCATCATGAAACATATCATTTTCGGCGGTGA
CGGCTTCGTCGGCCGCCATCTCGCAGAACGTCTCGTCCACGACGGTGAAGAGGTCCTCGT
TGCCGATATCGCCAAATCCGACCTGCCGCATTACGCCCGTGCCCGTTTCGTCCATTGCGA
CGTGACCAATGCCGACGATGTGATGAAGGTCGACATCGGCCCGGACGACATGGTCTACAA
CATGGCAGCCAAGATGCTGTCGCCGCTGCAGGTGCACTCTAAGCGCTGGCAGTTCTTCTG
GCCGGTCAACTATTACGGCGCCGAAAACATCATGAAGGCGACGGCAAAATCGGGCGCCAA
CCGGCTGGTGCAGTTCACCACCGACATGATCTACGGCCATACGGTCATGTCGCCGCAGAC
CGAAGCGCACCCAGCCAAGCCGCTCGGTGAATACGGCAAGTCGAAATGGGCAACCGAGCA
ACTCGCTAGCGAATGGCGCAAGCAGGGCATGAACATCTCGATTTTTCGCCCGCGCCTGAT
CATTGGCCCAGGCCGTCTCGGCATTCTGGAAAAGCTGTTCAAGCTGATCGACGCCAACCT
GCCGGTGCCGATGATCGGCTCGGGCAAGAACCCCTACCAGTTCATCTCGGTGTTCGATTG
CGCCGAAGCTGCCCGTCTCGCCTGGAAGGGCGGCGTGCCGAACGAGGCCTACAATCTCGG
CTCCGACAATCCGCCTTCGGTGAAGAAGCTGCTCGGCGACCTGATCGTCCATGCTGGCTC
CAAATCGTTCCTGTTGCCGACGCCCGCTTTCGCGGTCAAGGCAACGCTCGCAGCCTTCGA
CTTCGTCAACATGCCGATCATGGATCCGGAACAATACCTGATAGCCGACGAGATGTGCAT
CCGCGAAACCGGCAAGCTCAAGAAGGAGCTTGGCTGGAAGGCTGAGTACAATGATGGCGC
CATGCTGATTGCGGCTTACGACGAATATCGCGCCAAGAAGGCCGGCGAGGCTTTCGCACA
CACAACTGCCGTACCGGCCGAATGAACCAGGGGATCACGACAATGCTCGACAAAACGCAA
CGTGTCGCCATCGACGCGCCCGCCCTTGCAGGCGGCAGCAAGAAGCCCGACCTCATCACT
GTAGAACAGGCCAAGGCCATGAGCCTTGCCGACATGACGACCTTCTTCAAGGATCACCTG
AACCCGGGCCAGCTTCATTTCATGAAGCTGCTCGGCTTCAACAAGGTGAAGGTCGAGAGT
GCCGAGGGCATGTATTACATCGACCAGAACGGCCGCAAGATTCTCGATTTCTTCGGCGGT
TTCGGTTCGCTCGCCTTTGGCCACAACCATCCCCGCATCCTGTCGGCGCGCAAAAAATTC
CAGGACGAAAACCGCCACGAGATCGCAATCGCCTTCCTGTCGCAATATGCGGCGGCGCTG
GCCAAGAACCTTGCAACGATCGCGCCCGGCGATCTCGACATGGTCTTCCTCGGCTCCTCC
GGTTCGGAAGCCATGGAGGCAGCGCTCAAGGTTGCCGAACGCGCCGCCGGCCCCAAGCGC
CCGCGCATCGTCTACGCCGAAAACTCTTTCCACGGCAAAACCAAGGGTGTTCTGTCGATC
ACCGACGGCCCGCTCTATCGCGGCGAGTTCAAGCTGCTCGACAACAACGTCAAGGTTCCG
TTCGGCGATATCGATGCGATCCGCAATGCGTTCGAGCGTGATCCCACGATCGGTGTCCTG
GTTCTCGAAACCATCCAGGGCGGTGGCGGCATCGTCCAGGCATCGCCGGAATTCTGGCGC
GAAGTGCGTGCGCTCTGCGACAAGCACGGCGTCATCTGGGTTGCCGATGAAGTTCAGTGC
GGCATGGGCCGCTCCGGCCGCTTCTTCGCCTTCGAACATGCCGGCGTCGTTCCGGATGTG
ACGGCGCTCGCCAAGTCGCTCGGTGGCGGCAAGTCCGCCATGGCAGCGATGATTGCCCGG
CGGGAGGTCTACATGAAGGCCTATGGCACCAAGGCGACGGCGATGATCCACGCCCATGCC
ACGTTTGGTGGCATCGGCGAGGCCTGCATCACCGCGATCGAAGGCCTCAACATCATGTAT
GACGAGGACCTGATCGAAAACGCCGCGGTTCAGGGCGACTATCTTCTCGAGCGGCTGAAT
GCGCTGAAGGTAAAATACCCGAAGATCATCAAGGATGTTCGCGGCCAGGGCCTGATGGTC
GGCCTCGAATTCCAGGATTTCAGCCAGACCCTGCCGATGGTCCTGCGCCCGGTCGTTGCC
GTGCTGGACGACAAGCTGAAGGGCTCGCTGTCTGGCTTCATCGGCGCACTGCTTCTGCGC
GACTACGACACTTTGGTTGCCTTCACCGAATACAATCGCAACGTCATCCGGCTCGAACCG
CCGCTGATCTGCGAACGCCAGCATGTCGATCAGTTCGTCGATGCGCTCGATGACCTGCTG
GGCCGCGGCATCATTCGCATCGTCAAGGATTTCGTCGGCAGCCAGATCGGCTAAGTCTTT
CGGATGATTTCAAGAGAAAGAGGGCCGCCAACGCCGGCCCTCTTTCTGCGTCGGTCTTGC
TTTCGGGCGACTGAAAAAATACTATTTCAGTGTGGAAATCTCGACGCGCCGATTGCGCCC
GTCTTCAGGCGTTTGCGGGAACAGCAGTGCGGTTTCCCCAAAAGCCCTTATGACCAACCG
CCTCGGATCGACCCTCTGGCGCTCGACCAGATATCGTGTTGTCGATGCAGCGCGAGCGCG
ACTGAGTTGAAGGTTGGCGTCGTTGCTGCCGGTCGCATCCGTATGCCCCCCTATGAGGAA
GCGATAGGTTGCGAGATCGCGCGATTTCAGGGCCTCGCCGACACTGTCGAGCAATTCTTG
CGCTTCCGGCGTCAATACTGCGGACGCGAATTCGAATGTAACGGCCAGGTTGACTGTTGC
AGTCAGCTTGTCGCCATAGCTATTCACCTTTTCCGGCCCGTTCGTGGCGACGATTTTCAG
TCCGCGTATTTTTTCCCTCTGGGCAGTCGCAGGGTTTAGCGAACGCACGAGCTCATCGGG
CGTTGCTGTGGCTAGCACGTCCTGAGCGTTCGCCGCTATCGGAAGCAGCGCGAAAGCGAG
TACAACACACCTGAGATATTTATACAGCATCCGAATGCCCGAATCTTTTGAGATACGAAA
TAAGTGAGTAGTTTTCGATATCTTTGAAGAATACGAGCCCATTGAAATGCCGTCAAATCC
TCAGTGACGAAGTTGTCAGTATCAATCATATGAGGAGTCGGCTTGTTTGCTTGTTCCCGC
GGAGACAGCTCGTAGCAAGACATACTGTTTTTGCTGCGCACCCTACCGCCTTTGCCCATT
CACCGTCATGTCGAACTGCACTACGTTGGAATAGATCGGGATGCCGACGGCCATGTTGTA
GCGGCCGCGATAGATATTCCCTTCAATATGAAAACTGATGACCTGGCTATTCCATTTCAT
GAGCTTGGCCGAGAAACGTTCGGTTTTGGTCGTGCCCTTTGCCGTTAGCTGACCCTCGAT
TTCGGCGGTATCGTCGCCCGTCCGGGTAATCTTCGTTGATCGGAAGACGATCTTTGAATA
ATTGGCGGTATTGAAGACGGCGTTGGACCGCAGGAAGTTCTCGATCCGCGGCTCGCCGGC
CTGCACCGTGTCGGGAAAGAGCGTGAATTCGACGATCGATCGGCGGATGTCCTTGCTGTC
AAGCTGGAACGAACCGGAAAACTTGCCGAACTTTCCGGAAATGCCGCCGCCGCCGGCCTG
GGCTACCGAAAAATTGATCTGAGACGACGTATCGATATCGTACCGGCCGGCCGCGTCATC
AAGGGAAGGCGCACGTGCCTCGGCCGACGTCGCGGCAAGGCCCACTATAAGCAGTGCGGC
GAAGCGTGTTCCTATAAATCGTCCCATTTGTCATGTCCTTTAGGGTGCTGATGGGCGTTG
GACGCCATGCGCCGACGGAATATTCCAAGCATTCGGGTCAAAACCTCATCGCGCCGCCGG
AAATGATGGTAGAGGGCGGCCGCCGCATGCAGGACAACGAGACCGGCAAGACAGTAGGCA
AGCAGCGCGTGCGCTTCCGTCCAAAAAGACTCGGCTGCTTCCGATTTTGCCATCGGCAGG
TGTGGAACCAGCACGCGATTGAACAGGAGGGTGGGAATACCGAGCGTCGAGGTCGATGCT
ACCGCCCAGCCGGCAAATGGCACGGCAATGGTCAGTACCAGCAGAAGCCCGTGCGCCATG
GAGGAGCCTCGCCTTTCCAGGGGTGTCAGGGTGGGAACCGGCACCGGATGGATGCTGGCA
AGCCACCAGACCAGCCGGATCAGGGCCAGCGCGAGAGCCGTCATCCCAAAGGACTTGTGC
CACTGGTAGAGCGAGAACTGCACTTCCGGATCGATATTCTTCCGCGTCATGACATAGCCG
AGCACGATCAGTCCGATGATGAGAAGAGCGATCGTCCAGTGCAGGGCGATCGTGCCCCAT
CCGAAAGCGTCCCGTTTGTTGCGCAGCATGAAAGTCTCTCCGGTAGATCCTGAACAGATA
GTCTCACTTGGACGCATAGGAACAAGCATTTAGTCCTTCACGGTTTCGCGATACCACGGC
GCTTTCCTTTGCCCGGCATATTTGCTAGGGCCGTTGCCGGGAAACGACTATTGCCGTGAG
GAGATGACATGACGCCCGACGTAAAACCGCTTGTTGCCGGAAACTGGAAAATGAATGGTC
TGCGGGCGTCGCTCGATCAGATCAAGGCGATGGCGGAAGGCGTCAAGGGAAGTCTGTCCG
AAAAGGTCGAAACGCTGATCTGCCCGCCGGCGACGCTGCTCTACGTGGCAACGGCGCTCT
GCGACGACAGCCCGCTTTTGATCGGTGCGCAGGATTGCCACGAAAAGGTCTCCGGCGCTC
ACACCGGTGATATCTCCGCCGAGATGATCGCCGATTGCTTCGGCACGCATGTGATCGTCG
GCCATTCCGAGCGCCGCACCGACCATGAGGAAACTGATGCGCTGGTGCGTGCAAAGGCCG
AGGCTGCCTATGCGGCCGACCTCACCGCGATCATCTGCATCGGCGAGACTGGCGACGAGC
GCAAGGCCGGCCAGACGCTGGACGTGCTGAAGCGCCAGCTGGCAGGCTCCATTCCGGATG
GTGCGACCGCTGAAAACACCGTTATCGCCTATGAGCCGGTTTGGGCGATCGGCACAGGCC
TGACGCCGACGGCTGGGGATGTGGAAGAGGCCCATGCCTTCCAGCGTTCCGAGCTCGTTG
CACGCTTCGGCCCGGCCGGCGCCAAGATGCGCATTCTCTACGGCGGCTCGGTCAAGCCGG
GCAATGCGAAGGAATTGATGGGCGTTGCCAATGTCGATGGCGCGCTGATCGGCGGCGCAA
GCTTGAAAGCCGACGACTTCCTCGCCATCTACCGGGCGTATGAAGACTTGACGGCCTGAT
GCCAGCGGACGGCGATAAGCCGTGCCTCGGGTTTCTGTCCGCCGATCCTTGGTATTAAGT
CCATCGAGAGACGGGCAGGGGCTTTTAATGCGCGGTGGCTTGGTATATGCAGCCGCCAAC
ACTAATCTTTGCCGCTTGGAGCGGACGTCGAAACTTGCGTTGCGATTTCGCGTCTCCCAT
GCCGGACGATCACTCGATCGCGTCTCCATCCTGTGGCTTTCCTGAGCCGGACGGAACGTG
ATCTAAGGCAGGACTGGACAAAATGCAGACCGTATTGCTTGTCATCTATCTCATGGTTGT
GCTGGCGCTGATCGGCGTCGTGCTCATTCAGCGTTCCGAAGGCGGCGGCCTCGGCATCGG
CGGCGGCTCGGGCTTCATGTCCGCCCGCGGCACGGCCAATGCGCTGACCCGCACCACTGC
GATCCTTGCAGCCCTGTTCTTCGTGCTAGCGCTCGGCATGGGCATTCTGGCCCGCTACCA
GCCGAACGCGACCGACGTTCTCGATCGTATCCCGGGCACGACCAACAACGGCAACGGCGT
GCTCGATTCGCTGGGTGGCGGCACGACCCCGTCGGCAGGTGAGACACCGGCTCAGTCGGG
CGCCAACACCCAGACGCCTGCGACCACCACGCAGACGCCGGCGACAACACAGACACCTGC
AACGCAGACCGAGACGCCTGCAACGCAGACACCTGCGACAACCGAGACAAAACCGGCCAC
GTCCGGTTCGGAAGTCCCAAGCGGCCAGTAAGGCCGAGAGCAGATATAATCGCCGGCGGA
AGCCAGTCTTCCGCCGGTTTTCTTTTGTTTGAATTTTGCCACCTGACCCTTTTGAACGGA
AAAATTCTGAAAGATGAATTTTTCGGTGGCGGAATCATTTTTGAAACGGTATCCGGTGAA
GCCCATGGCGCGATATGTATTCATCACTGGCGGCGTGGTTTCTTCCCTTGGCAAAGGGAT
AGCCGCAGCCGCTCTCGGAGCGTTGCTGCAGGCCCGGGGCTACCGGGTGCGGCTTCGCAA
ACTTGACCCCTATCTGAACGTCGATCCGGGCACCATGAGCCCGACGCAGCACGGCGAAGT
GTTCGTGACCGACGACGGCGCGGAGACGGACCTCGATCTTGGCCACTACGAGCGCTTTAC
CGGCCGCTCGGCGACCAAGACCGACAACATCACCACCGGCCGCATCTACAAGAACATCAT
CGATAAGGAACGCCGCGGCGATTACCTGGGCGCCACCGTCCAGGTCATTCCGCACGTCAC
CAACGAGATCAAGAATTTCGTCACCGAAGGCAATGACGATTTCGATTTCGTCATCTGCGA
AATCGGCGGCACCGTCGGCGATATCGAGGCCATGCCGTTCATGGAGGCGATCCGCCAGCT
GAAGAACGATCTGCCGCGCGGCACCGCGATCTATCTCCACCTGACGCTGATGCCCTATAT
CGCCGCTGCAGGCGAGCTGAAGACCAAGCCGACCCAGCATTCCGTCAAGGAACTGCAGGC
GCTCGGCATTCATCCCGATATCCTGCTCGTGCGCGCCGACCGCGAAATCCCGGAAGCCGA
ACGCCGCAAGCTGTCGCTGTTCTGCAACGTCCGCCCGTCGGCCGTCATCCAGGCGCTGGA
TGTCGCGTCGATCTATGACGTTCCGATCGCCTATCACCGGGAAGGCCTCGACAACGAGGT
TCTGGCCGCCTTCGGCATCGAGCCGGCCCCGGCACCGCGCATCGAAGACTGGATGGATGT
CGCCAACCGCATCCGCACGCCGGAAGGCGAGGTCACCATCGCCATCGTCGGCAAGTACAC
CGGCCTGAAAGATGCCTACAAGTCGCTGATCGAGGCACTCTACCACGGCGGCATCGCCAA
TCGCATCAAGGTCAAGCTCGAGTGGATCGAGTCGGAGGTCTTCGAAAAGGAAGACCCGTC
GCCGTATCTTGAGAAGGTCAACGGCATCCTCGTTCCCGGCGGTTTCGGCGAGCGCGGTTC
CGAAGGCAAGATCCAGGCGGTGCGCTTTGCCCGTGAACGCAAGGTGCCCTATTTCGGCAT
CTGCTTTGGCATGCAGATGGCGGTGGTCGAAGCGGCCCGCAATCTCGCCGGCATCGAAAA
GGCGTCCTCGACCGAGTTCGGCAAGACCGAAGAGCCGGTCGTCGGCCTGATGACCGAATG
GGTGAAGGGCAATGCGCTGGAGAAGCGCGCAGCCTCGGGCGATCTCGGCGGCACCATGCG
TCTCGGCGCCTACAAGGCGAGCCTCAAGAAGGGCACAAGGATCGCCGGTATCTACGGCTC
GACCGAGATTTCCGAGCGTCACCGTCATCGCTACGAGGTGAATGTCGATTACAAGGATCG
CCTCGAAGCCTGCGGTCTCGAGTTCTCCGGCATGTCGCCGGACGGCGTCCTGCCGGAAAC
GGTCGAATACCCCGATCACCCGTGGTTCATCGGCGTCCAGTACCATCCGGAACTGAAAAG
CCGCCCGCTCGACCCGCACCCGCTGTTCGCCAGCTTCATCGAAGCGGCGGTGGAGCAGAG
CCGGCTGGTTTGACGCGGCACGGTGATAGCCGCTAACCAAACGGGGAATTCACAATACCA
AAACCGCTCGCAACATGCCGTTGCGGGCGGTTTTTGCGTGGGGCTACGGTTTCCTTGCGC
AGATCAACTGGCTTCCCGATGGCATGGTATCGAATGCAATGTCGACGAAGCCCGCCTCCG
ACAGCCAGTAACGGTATTCGCGCCGGGTATACGACGCGCCTTCCGGGTAAAGGTTCATGA
AGGTCAAATCGTAGAAGACGGCCTCCAGCGGCGACACCCGGTCATCGTTGAGAATGCCGG
CGCCGCTGATGACTATTCTTCCGCCTGAATTGAGGCTGGCATAGGTGTTGCGAATGGTTT
TGACCGCTTCCTCGCGCGACAGCACCTGGATCACCGCCTTGAGAATGGCGAGGTCGTGGG
TGGTGCTCGACGGTGCCTCCACGATGTTGCCGACCTCGAATCTCAGTCCATCGGCCAATG
GCTCTCCTGCCAAAAGTTTCTTTGCAAGCACTATGTTTGCCGGCAATTCGAGCAGGGTAA
CCCGAAGCTCTGGCTTGGTTTCACGCAGTCCGATGAGGGAATGGCCCGGCCCGCCGCCGA
TGTCGATGGCGGAGTGCACACCTGCGAAGTCGATCATCTCCGCCAGCCGGCGTCCGAAGG
ACAATGCACTGGGCGCTGTTCCGCGAAAGAACGCCAGCGATGCGTCGGGATCGGTCGTGG
CGAAATCATGTTTTGCGGCAGGACGCCCCTCACGAATGGATGTGGCGGTCAGCAGGTCGG
CACGCCAGAGTTCATCGAGAAGCTGGTGCTCCTCACCGAGATAGCCGGGTTTTCCCTGGA
CAAGATAAGCCGCCGCCTCCGGGCCGTTGCAAAAACCCGTGTCGCGGATTTCCAGGAGAC
CCACCGAAACCAGCGCGTAAAGCAAGCGTTCCAGGCGGCGCGGATCGACGTTCAGAGCGC
GGGCCACGTCAGCCTCTGTGAGGGTGGCGTCGCCAAGTGCGGTAAACACCCCGAGCATCA
CGCCGGCATGCATGGCGAATGCCGGAGCGATGGACGCCTGAAGAGATCGGATGAGAGTTG
GTTCTGGAATCGCATTCTCCGACGCCATCGCAAATACCCTCGACAGAAGGAAACTCTGAC
AACTTTATTGTCAGGCAATGGCTCTGTCGAGCGGTTGTTCGGTGGGGAGCGAGACCAATC
CGGCCTCGACTGTCGAGCATTTGTAGTTGCGAAAATCGCCCGGAGAGGTCTGACTTCTAA
GGGCGATTTTGCGACAGGAGCATCATTGGTTTCAATTATTTGGTACTTCTCGCGACATTC
AGGTCGCCGCGAGAAAAATCATGCATCGGAAGGGATGCGGGCGATCACCTTGATCTCGAA
ATCGAAGCCGGCGAGCCAATTGACACCGATGGCCGTCCAGTTCGGGTAAGGCGGCTTGCT
GAAAACCTGTTGCTTGACGGCCATGATGGTTGCGAACTGGTTCTCGGGGTCCGTATGGAA
CGACGTCACATCCACGAGATCGTCGAATGTGCAGCCGGCTGCGCCGAGCGTGGCTTTAAG
ATTGTCAAAGGCCAGCCGGACCTGCTGTTCAAAATCAGGTTCGGGCGTTCCATCGGCGCG
GCTGCCGACCTGCCCGGACACGAACAGGAGGTCGCCGGATCGAATGGCCGCCGAATAGCC
ATGCGCCTCGTAGAGAGCATGTCTGTTTGGGGGGAAGATTGCTTGGCGTTGGGTCATTTT
CATCTCTCGCAATGGTCGTGGGGCCGTATCTGGCGAGCGGAGCTTTGTGCTTCACAGGTC
ACGTTATTTCATATACGGTGCGTATACGAAATAACAGCATGCATCCCGCATGTCAATTTA
ATATACGAAGCGTATATGAATTTGAGGACAAGATGGCCAACCGGCGCGTCGAGATGATGG
AAGAAAACCGCGTCAAGCTGATCGCGGCCGCACGCAGGGCCTTTGCCGAAAAGGGATATT
CAGCCGCGTCGATGGACGAGTTGACCGCCGAAGTCGGCCTGACGCGTGGCGCCCTCTATC
ACAACTTCGGGGATAAACGTGGGCTTCTGGCGGCGGTTGTCGATCAGATCGATTCTGAAA
TGGCGGCGCGCGCGCAACAGATCGGGGCAGGGGCGGGAGACGATTGGCAATGCTTGCTGG
CTGAGGGTGTGGCCTATATCGAGATGGCGCTTGATCCGGAAGTGCAGCGGATCGTTTTGC
GCGATGGACCTGCGGTGTTGGGTGATCCATCGCAATGGCCGAGCCAAAGCAGTTGTCTGC
AGGCGACCAGGCGAACGGTCGAGCGGTTGATATCACAAGGCATTCTCAAACCGGTCGATG
CCGAAGCCGCCGCCCGCCTCCTCAGTGGTGCTGCACTCAATGCTGCGCTCTGGATCGCTG
CCAGTGACGATCCGCGGGATGTCCTGCCGAAGGCTGTCGAGGCCTTCCGGTCCATGGCCA
CGGGCCTTCTGGCGAGGCTCGCATAAGCGCGCCTTGCTCACTCCAAATCCAAGCCAACAC
CTGCATCTCAAGAAAATTTCATCCCCCAGAATCCCCGCCCTGAAAACCCGTGTCATGATC
ATGGCGTTCTGTCACGGATGCACCGCAAGACGTTTGCGGCGAGGCAGGGCTGGCGCTCCA
CGGGAAGCCTCGTGGTCTCCGATGAGGAGGCTGCGAACGTCAGGCGGACCGGAAGGAGAG
CCCCCGGAAAATGGACCCCCTCCGTCCTTATGGGGTGGGCGTGCCTGTGGGGCACACAGA
CCGGGATGGGAAGCGTGACGTACCGGGGCTGTGATGCTCAATGCCGGACCGGAATTATGC
GCCACGACGATCGTCCCGGAGCAGAGGGTCTAAAGTCGGGGTCTGTAGGGAGGAAAGCTC
CCGAGAGAACGCCAAACGGGGCGCTGGAAAGCGTTATTTATATTTACTCATTAGAGGCGG
TTTCCAGTGCCCCGTCCGAATGATCCGATTTTCGAAAACCACGGCGGAGACCGCGCGGGG
ATGCTTTTGCTATCTGCCGCGCCGGATCGTTGTCTTTACATCCCGCCCTCCGGCACTAGG
TCGCAGGAATGGCTTTGAGAAAGGCACGCATCGTTTTCTCAATCGGAAGGCCGGTGCGCG
CTGAAGGAAGGAATGCGGGAATGGCGAACGCAATCACCACGGAAACACTCAGGACCTTGC
AGGCCGAAGTCCCGGTCAGTGCGACGCTGCATATCTGGCTGAAGGCGGTGACGCCGGATG
CGCCCGGCACGATGGCCTTCATGCTCTCAGGCGATAAGATCGGCGAGGTCTCCGTCAGCA
ATGCCGAGGAATATGTCTTCCGCACCTTCGTCGTCACCAGCGGCGGCGCGCTCTCCTGTG
TCTACGACACGGCGACTACGGCCGTCTCGGTCGCCTATTTTTTCAACGCCGCGGAAGTGG
CGGAAAAGGGCATTACCGTGATGCACACCAGCGCTGCCAATGCGCCGGCGCCCGTGCCGC
ACGGCTATCATTTTCGCCCGCCCTTCGGCTGGATGAACGATCCCAACGGTTTTGGCCGGT
TCGCCGGGCGCCCGCATCTGTTCTACCAGCATTATTCCCATGGCCTTCGCTGGAACACGA
TGCACTGGGGGCATGCGGTTTCGCAGGACTATATCCACTGGCATCACATGCCGATCTTCC
TGTTTCCCTCCGAAGACCTGACGGCTCGGCCGGATCGGCGGGGCGGGGCGTTTTCCGGTT
CGGCGATCCCGATTGAAAACGAGGGCGGCATCCGTGTCTTCTTCACCGAACAGGTCATCG
ACCGCACGCCCGAGACCCAGGTGCAACTGACCGCCACCTCGCACAACATCATCACGGCCA
GCGAGGCGCATGTTATCCTGTCCAATCGCCCGGCCGGCCTCGGCCTGACGCTCGATTTTC
GCGATCCCTACGTGGTCAAGGGTCCGGACGGGTTGTGGAAAATGGTGCTCGGCAGCCTCA
GCCAGCAGGGCGGCGTCATTCTTCTTTACGAGACAGACAATCCCACGGCGGCCGATGGTT
GGCGTTTCGTCGGCACGCTGCTTCTGGAGGAACGGTTCGGCACAGCGGTGATCGAATGCC
CCTGCCTGCTGCCGCTCGATGGCCCGGCGGACGATCCTAAGACCCATTGGGGCCTGATCT
ACGGCCTGATGAACAGCACCCATGCCGATACCGGCCGCAAGAACCTGACATTGATTGCGG
TCGGACATTTCGATGGGGTCCGTTTTCTGACGGATTTCGAGCAGGAGCTCGATTTCGGAA
CCGACAATTATGCGTTTCAGGCTTTCGTCGACGAAGGCATGCCAGTCGGCATCGGCTGGC
TCGCCAATTGGGCGGATGTCTCTCATACGATCGATTTTCCAACCGCGATGACCTTGCCAC
GAAACCTGCGTCTTCAGGATGGCGCCATCCTGACGCCGCCGGTCGCAGCCGTCGAGAGCC
TCCGCAATGGAATGATCGACGAAACGGGGCTTGTGGTCGGCGAAACCGTGCTGCTCGAAA
CCGGCGCGGCGGAAATCCTCCTGAACCTTTCATGGCCCGGCGCACCCTTCATCCTCCATT
TCGATCATCCGGATGCCGGTCTGGCCCTGCAACTCGACGCCGAAGGCTTGTCCATCCTCT
ACACGTTGCCGGGCGAGGTGACCGAACCACGCTACATCGCGCGCGGTGCGCGTCCCGTGA
GCCTGCGGATTTTCCTCGACGCAGGCTCTATCGAGGTCTTTGCGGATCATGGCCGCTGGG
CGGGCACCAAGCGCATCGAAGGGTTCGAGCCGGTCCACTCGGTGAGGCTTGAGGCGGCTG
AAGGTTACGTCACGTCAGGCCGCATTTTCGCGCTGAAACTGTAGATTTTTCCACCGCGTA
TCAACCGAAAACGGGGTGAAGGGCCGTCCCGATTTATCTAAAAACGTCTCTTTAACGTTT
ACCGGTTAGTAATCTCTCTGAAAGTGAGAGATCTCAAGCGATGCGTATTGCGTTTATCGT
CGCCCTTCTGCTGCTGGCCGGCTGTGCCAGCGCTCCCCGGGATACCCGAAATGCCTGCGC
AATTTTCGAGCAGCGTGACGGCTGGTTCAACAATTGGCAGCGCGCCGCAAACCACGCCGA
GCGCCAATATGGCATTCCGGTACATATCCTCATGGCGACGATCTACACCGAATCCGGCTT
CCGCCCGAATGCCAGGCCGCCCCGCACGAAACTGTTCGGCTTCATCCCCTGGAAACGGCA
ATCGACGGCCTATGGTTTCTCGCAGGCGCTGAACGGCACATGGTCGGAGTACAAGAGCTC
GACCGGCAACCTGATGGCGCGCCGGACGAAATTCTCAGATGCGATCCATTTCGTCGCCTG
GTACCACAATAAAAACAGCCGGAAGAACGGCATCGCCCGCAACGACGCCTACAATCTCTA
CCTGGCGTATTATCTGGGAGATGCCGGCTACAGGAAGGGCGGCTGGCGCGGCAATACGCA
ATTGCAAAAGGCCGCCCAGCGTTCGGCAAACATCGCCAATGCCTATGCCAAGCAACTCCG
TTCCTGCGACTGATCGGGCTCCTCACGCCGAAAAGGTCGGGTCCCAATAGGGCGGGCTGC
CGAATGCCCCCCGCAGATGATCGGCCAGCGCCCTTAACTTGACGGATGGCCGCCGCCCGT
CCGGATGGGCGATGTGGATATGTTCCAGCTCCGGCTGGACGCCGATATCGATCGTCTCGA
GTTCTCCAGCCGCGACTGCCGCGCCGACGATGAACATCGGAATGAGCGCGATGCCGAGGC
CGGCAATGGCGGCGTCGCGCAGCATGTCGCCATTGTTGAGGCCAAAGCCCATCTTGCCGC
GCACGATGACCGTGCCGCCGATGCTGGGAAAGCGCCAGTCGGCAACACCCCGGTTGGTGT
AGAAGATGCCGCGGTGTTGTTCCAGTTCTTCGATGGACCCAGGTTTGCCGTTCTCCTTGA
GATAGGCCGGAGAGGCGACGAGCACACGCCGGCTCGGCGCCAGGCGCCAGGCCATCAGCC
GCGAATCGACGATCGGGCCGTTGCGCACCACGGCGTCATATCCATCGGCGGCGGCATCGA
CGCGCCGGTCGTCGAGATCGAGTGTCAGTTGAAGGTTGGGATGCTCGGCAAGGAACGGAT
AGAGCGCCGGGCCGAGATGCATGCGGCCGAACGTGACCGGTGCGGAGATCCGCAATGGGC
CTGAGATCGTGCCGCGCCGCTCAGCCATGTCGGCCGTGGCCTCCTCGATCTCCTGGACGA
TCCGGTTGGCGCGTTCCAGAAAGGCGGTTCCATCCTCGGTCAGGGTGAGCTTACGCGTCG
TCCTGTGCAACAGACCGGCGCCAAGGCTTCGCTCCAGTTCGGCAAGCCGCTCGCTGACCA
CCGATTTCGACAATCGAAGCCGCCGCGCCGCCTCGCTGATTGAGCCGCTTTCCGCCACCG
CGACGAAACTTGTTATTCCGTCGAGCTTCATCATTGTTCGGTTTTCCCGGATGCGAGTTC
CATGATTTGCAGACTAATCCGAACGCAAAAAGAAAGCCATATTCCCTTCCATGCAAACGG
CATGAAGAGGCGGCCAACACGGCGTCTCAACCGCTCTGCCACAAGAGGAAAAGATCATGG
AACGCCTGTCCAACAAAGTCGCAATCGTCACCGGTGCCAGCGCCGGCATCGGCCGCGCCA
CGGCAAAACTGTTCGCAGCCGAAGGTGCAAAACTCGTCGTCGGCGCCCGCCGCCAGAGCG
AGCTTGATGCACTCGTCGCCGAGATCAAGGCTGAAGGCGGCGACGCCGTCGCTCTTGCCG
GTGACGTCCGCTCGGAAGCCTATGCCAAGGCGCTCGTGGCTCTGGCCGTCGAAACCTACG
GTCGCCTGGACGTCGCCTTCAACAATGCCGGAACACTCGGCGAAGCCGGTCCTTCCACCG
GTGTCTCGGAACAGGGCTGGAACGATGCGATCGCCATCAACCTCACCGGTTCGTTTCTCG
GCGCCAAGCACCAGATCGCCGAAATGGTCAAGCACGGCAAAGGCTCGGTCATCTTCACCT
CGACCTTTGTCGGCTACAGCTTTGCATTTCCGGGCGTCGCTGCCTACGCTGCCTCGAAAG
CAGGGCTGATTGGTCTGACGCAGGCGCTGGCTGCCGAATTCGGTCCGCAGGGCGTGCGTG
TCAATGCCATCCTGCCCGGTGCCGTCGATACGGACATGTATCGCGAAATGAACAATACGC
CTGAATCGCAGTCCTTCATCACCAATCTGCATGCCCTCAAGCGTGTCGCTGCACCCGAAG
AGCTTGCCCGCTCGGTGCTGTATCTCGCTTCCGATGATGCAGCCTTCGTCACCGGTACGG
CCTCGCTGGTCGATGGCGGCGCCTCGATCACCCGCACCTGAACCCAACTCGCCCAACGAC
GAAAGAAGGAATTTCACCATGTCACGCTTGCAGAACAAGACAGCCCTGATCACCGGCGGC
ACCAGCGGCATCGGCCTTGAAACGGCCCGCCAGTTCATCGCCGAGGGCGCCCGTGTCGCG
GTCACCGGCACCAACCCGGCGACCATCGAGGCGGCCCGCGCCGAACTTGGCGGCAAGGCC
CTGTTCATACAGGCCAATGCCGGCGACGTTGCCGGACAGAAAGCCGTCGTAGAGACGGTG
AAGGCCGCTTTCGGTCACCTCGACATCCTGTTCGTCAACGCTGGTGCCGCCGATTTCCGC
CCGATCGACCAGTTCGACGAAGAGGCCTTTGATCGCTCCGTCGCGATCAATGTCAAAGGC
CCGTTCTTCCTGATCCAGGCGCTGCTGCCGATCCTCGCCAATCCGGCCTCGATCGTGCTC
AACACCTCGATCAACGCCCATATCGGTATGCCGAACACCAGCGTCTACGCGCTGACCAAG
GCCGCCTTGCTGTCCTTTGCCAAGACATTGTCCGGTGAACTGATCGGCCGCGGTATCCGC
GTCAATGCCGTCAGCCCGGGTCCGGTTTCCACCCCGCTCTACGGCAAGCTCGGCATGTCG
GCTGCGGATACCGACGCCATGGCTGCGGCCAAGATCCCGGCCGGCCGATTTGGCAATCCG
AGTGAAATCGCCAAGGCCGTGGTTTTCCTCGCTTCCGACGAATCGACCTTCACGGTCGGC
AGCGAATTGATCATCGACGGTGGCATGAGCAATCTCTGACATATGATCCGCATGGCCCGG
TGTTTCGGCATCGGGCCATGCGTTTGCTGCCGGCGCAAAGCCGGTGGTTCAACATTTCCT
TGAAATCGGCGGTCAAAACGGGCAAAGCACCTGCCAACGATCAGTTTCAGGGAAATTTAT
GAGCGCTGCCTCCCGTATACCCCGTCTGCTCGACCATCTGGTCCTGCCGGTCATCGATCT
GGCAACGGCCAGGCATCGCTACGAGCAACTCGGATTTACCGTCGCGGCCGATGCGCTTCA
TCCCTTCGGAACCGAAAACGCCTGCGTCTTTTTTTCAGACAAGACGTATCTTGAGCCTCT
GGGGATCGCCCAGCGCGAGGAATGCGAAGCATCGGCACTGGCCGGCAATGTCTTTACGGC
CCGCGATCAGGCCTACAGGTTCCGCCGCGGACAGGACGGGCTTTCCGCAATCGTTGTCAG
CACGGACGACGCAGCGGCCGACCATGCCCGTTTTCAAGAGAGGGGCATTTCGGCTGGCGG
CATGCTGGAGTTTTCGCGGCCAATGAAGCTGCCGGATGGCTCGGAGACTGTCGGCAGCTT
CCGCCTTTCCTTCGCCGCCGACCTGCGCGCACCGGATTTCTTCTTTTTCAGCTGTCAGCG
CGTAAAGTCGCTGCCATCGGACCGTGCAGCCCTCGAAACCCACGCCAACGGTGTGACGGG
TCTTGCCGAGGTCGTGCTGTCGGAACCGAACCCGACCGATTTCCAATATATCCTGCAGGA
AGTAGTCGATGAACGCGAAGTGTCGGCGCATTCCTTCGGCATGGATATCGAAACGCGCAA
CGGCGTGAAGATTTCGGTGCTCAGTCAGGCTGGCATGTCGGGCTTCTTCGACAAGAAGAC
GCCGGGCCATTCGCGCGGCCTGCGCGGCCGGGCAATCGTCTTCAAGGTTGCCGATCTCAC
AGCGACCGAGCAGATTCTTACGGCCAACGCAGTGGCTTTCATCAGAAAAGACAATCGCCT
GATTGTTCCGGAAGCACCGGGGCAGGGCGTCATCTTCGCATTCGGAGAATAATCATGCAG
ACCAATGCAAATGTGGTGGCCGGTAGCGGCGCCAATCAGGTGGTATTTTCGAATACGCAG
AAGCTGTCGTTGATCGCCGGTCCCTGCCAGATGGAAAGCCGTGACCATGCCTTCATGATT
GCCGGCACGATGGTCGAGCTCTGCAAGTCGCTGGGCCTTGGCTATGTCTACAAATCCTCC
TTCGACAAGGCCAACCGTACATCGATCTCCGGCAAGCGCGGCATCGGCCTTGAAAAGGCG
ATGGAAATCTTTTCCGATCTCAAGAAGGAATACGGTTTTCCGGTTATCACCGACATCCAC
ACGGAAGAGCAGTGTGCCCTGGTCGCCCCGACCGTCGATATCCTGCAGATTCCGGCCTTC
CTCTCGCGCCAAACCGATCTTCTGGTCGCTGCTGCCAAGACCGGCCGTGTCATTAACGTC
AAGAAGGGCCAGTTCCTCGCGCCCTGGGACATGAAGAACGTGCTCGCCAAGTTCACCGAA
AGCGGCAATCCGAACGTGCTTCTGTGCGAACGCGGCGCTTCCTTCGGCTACAACACGCTC
GTTTCCGACATGCGCTCGCTGCCGATCATGGCGAGCCTCGGCGCGCCGGTGATCTTCGAT
GCGACCCACTCCGTGCAGCAGCCGGGCGGGCAGGGCGCATCGTCGGGCGGTCAGCGCGAG
TTCGTTGAAACCCTGGCCCGTGCGGCCGTTGCCGTCGGTGTCGCCGGTGTGTTCATCGAG
ACGCATGAGGATCCGGACAATTCGCCTTCCGATGGCCCGAATATGGTTTACCTGAAGGAC
ATGCCGCGCCTTTTGGAAACGCTGCTGGCCTTCGATGCGGTCGCCAAGCGCTGAATGCGG
GCTTGTGTGAATTTTTCTTGAAGGTCCGGGTGAGGGCAGCGATTGCGCCGCGCCCGCCAT
TGTAATTTCCGGTCCATGAATTATGACAGGACCATCCTCCACCACCATGTTTGAAGCAGG
GAAGAGATCATGACTGCAATCATCGACATCATCGGCCGCGAAATTCTCGACAGCCGGGGC
AACCCGACCGTCGAAGTCGACGTCCATCTCGAAGACGGCAGCTTTGGCCGCGCCGCCGTT
CCCTCGGGCGCTTCCACCGGCGCGCATGAAGCCGTCGAACTGCGTGACGGCGGCAAGCGC
TATCATGGCAAGGGTGTCGAAAAGGCCGTCGAAGCCGTCAACGGCGAAATCTTCGAAGCC
ATCGGCGGCATGGATGCCGAAGACCAGCTCCACATCGACGCCACGATGATCGAGCTGGAC
GGCACGGCCAACAAGTCGCGCCTCGGTGCAAATGCCATCCTCGGCGTGTCGCTCGCCGTC
GCCAAGGCGGCTTCGGAAGCCTCCAACCTGCCGCTGTTCCGCTACGTTGGTGGCCCGAAC
GCCCGCCTGCTGCCGGTTCCGATGATGAACATCATCAATGGCGGTGCCCATGCCGACAAC
CCGATCGACTTCCAGGAATTCATGATTCTGCCGGTCGGCGCCGACAGCCTGCGCGACGCC
GTTCGCATGGGCGCGGAAGTCTTTCACGTTCTCAAGAAGGAACTGTCGGCCAAGGGCCAC
AACACCAACGTCGGCGACGAAGGCGGTTTTGCCCCGGGCCTGAACAGCGCGTCGGAAGCC
CTCGACTTCATCATGAAGTCGATCGAGAAGGCTGGCTACAAGCCGGGCGAAGACATGTTC
CTCGGCCTCGATTGCGCCTCGACCGAATTCTTCAAGGACGGCAAGTACGTCATGGAAGGC
GAGGGCCGCACGCTCGAGCCGGGCGCCATGGCCGAATACCTGGCCGAACTGGCTGCCAAG
TACCCGATCGCTTCGATCGAAGACGGCATGGCTGAAGACGATTGGGAAGGCTGGAAGACG
CTGACCGATCTCGCCGGCAAGAAGTGCCAGCTGGTCGGCGACGACCTGTTCGTCACCAAT
TCCTCGCGCCTGCGCGACGGTATCAAGATGGGCGTCGCCAACTCGATCCTGGTCAAGGTC
AACCAGATCGGTTCGCTGTCGGAAACGCTCGATGCTGTCGAGACCGCACACAAGGCCGGC
TACACCGCCGTCATGTCGCATCGCTCGGGCGAAACCGAAGATTCGACCATTGCCGATCTC
GCCGTTGCCACCAATTGCGGGCAGATCAAGACCGGCTCGCTGTCGCGCTCCGACCGTCTG
GCCAAGTATAACCAGCTGATCCGTATCGAGGAACAGCTCGGCCCGCAGGCAAAATATGCC
GGCCGCTCGATCCTGCGCGGCTGATACGCACAAGCATTGAAATGATGAAACCCGCGTCTG
GAAACGGAAGCGGGTTTTTTGTTGCCGGCTTATGGTCAACGGTCGGTTAATCAATGGCTG
TTAGCGTGTCTCTGTATTGCGTATCAGGGCATGATCTATGTGGACCAAACACCATAAGAA
ACGGCAGCTCGGGCGGTTTGTCATGCCGCTGATCACCGTCGCTTTCCTTTCCTATTTCGG
CTATCATTCCATCCATGGCGATTATGGATTGAAGGCAACCGAGAAATTCGACCGGCAGCG
CATCGAGCGCCAGGCCCGTCTGGATGAGTTGACGACGCAGCGCGAGACGCTGGAAAAGGA
AGTCGCGCTGCTCAGTGACGGCTCGCTTGAGCGTGACATGCTCGACGAAAAGGCGCGGTT
CGGACTGAACATGTCCCGTAGCGACGAAATCGTTATTTTTCACTGAGTTGTCGTATTAAC
CAAAAACAGGTTAATTCAAAATAATATATTCTTATCAATGGCTTGATAGGAATATAAGCC
ATGCAAATATGGCATTGCTGTGATCGCATTCTTTCCCTATGGTACCGGAAAAGCCAACCA
TAGGGAGGATTGAATGGCACCGCGAAAATCCGCGTCCGTTTCCAGTCGCAAGGCAGCGGC
AAAGCCCGCTAAAAAGGACTTCACAAACGGCACCATCGCCGAGTTCGATCGCGATACCGA
TCTGAAGGCCTACCGCGAAATGCTCCTCATTCGCCGTTTCGAGGAAAAAGCCGGCCAGCT
CTATGGCATGGGCTTCATCGGCGGCTTCTGTCACCTCTACATCGGCCAGGAAGCTGTCGT
TGTCGGCATGCAGATGGCCCTGAAGGAAGGCGATCAGGTTATCACTGCCTATCGTGACCA
CGGCCATATGCTGGCCTGCGGCATGAGTGCACGTGGTGTCATGGCTGAGCTTACCGGCCG
CCGCAGCGGACTTTCCCGCGGCAAGGGTGGCTCGATGCACATGTTCTCCAAGGAAAAGAA
TTTTTACGGCGGCCACGGCATCGTCGGCGCGCAGGTCTCGCTCGGCACCGGCCTGGCGTT
TGCCAACCGCTACCGCGGCAATGACAACGTATCGCTTGCCTATTTCGGTGATGGTGCGGC
CAACCAGGGCCAGGTCTATGAGAGCTTCAACATGGCTGCTCTGTGGGACCTGCCGGTGAT
CTACATCGTCGAGAACAACCGCTACGCCATGGGCACCTCGGTGTCGCGCGCCTCTGCCGG
TCATGATTTCTCGCAGCGCGGCGTAGCCCTCGGCATTCCCGGCTTCCAGGTCGATGGCAT
GGACGTTCGTGCGGTCAAGGCTGCAGGCGATGAGGCTGTCGAGCATTGCCGTGCCGGCAA
GGGTCCGATGATCCTAGAAATGCAGACCTACCGCTACCGTGGTCACTCGATGTCCGACCC
GGCCAAATACCGTTCGAAGGATGAAGTGCAGAAGATGCGCTCCGAGAACGACCCGATTGA
AAAAGTAAGGGTGCGCCTGCTGGAAAACGGCTGGGCGAGCGAAGACGAGCTGAAGGCAAT
CGACAAGGATGTCCGCGATATCGTCGCCGACAGCGCCGATTTCGCCCAGACCGATCCGGA
GCCGGATGTATCCGAGCTCTACACCGACATTCTGCTTTAAGACCGGGACGAGGAAAACAT
CATGCCAATCGAAATTCTGATGCCCGCTCTGTCCCCGACGATGGAAGAAGGCACGCTCAG
CAAGTGGCTGAAAAACGAAGGTGACAAGGTTACCTCCGGCGACGTGATCGCCGAGATCGA
AACCGACAAGGCGACCATGGAAGTGGAAGCGGTCGATGAAGGCGTCATCGGCAAGATCCT
GATTGCCGCCGGCACCGAAGGCGTCAAGGTCAATACCGCAATCGCAGTCCTGCTTCAGGA
CGGCGAGAGCGCCGGCGACGTTGCCGCCCCGAAGGCCGCAGCACCTGTTGCTGCGGAGCC
TGCCAAGACGGAAGCGCCGGTAAAGTCCGAGGCACCGGCACCTGTTCCGGCCCAGCCGAA
GGCGGACATTCCTTCCGATCCGGATATTCCGGCCGGCACCGAAATGGTCTCCACCACTGT
GCGCGAAGCACTTCGTGATGCGATGGCCGAAGAAATGCGCCGTAGCGAAGACGTCTTCGT
CATGGGCGAGGAAGTTGCCGAATACCAGGGCGCCTACAAGATCACGCAGGGGCTTCTGCA
GGAATTCGGTCCGCGCCGCGTCGTCGATACACCGATCACCGAACACGGCTTTGCCGGTAT
CGGCGTCGGTGCTGCGATGACCGGCCTGCGTCCCATCGTCGAGTTCATGACCTTCAACTT
CGCCATGCAGGCGATCGACCATATCATCAATTCGGCTGCAAAGACCCTCTATATGTCCGG
TGGACAGATGGGCGCTCCGATGGTGTTCCGTGGTCCGTCGGGTGCCGCTGCCCGCGTCGG
CGCCCAGCACTCGCAGTGCTATGCCGCTTGGTATAGCCATATTCCGGGTCTCAAGGTCAT
CATGCCGTACACGGCCGCTGACGCTAAAGGCCTCTTGAAGGCTGCGATCCGCGATCCGAA
CCCGGTCATCTTCCTCGAGAACGAAATTCTCTACGGTCATTCGTTCGATGTGCCGAAGAT
GGACGATTTTGTCCTGCCGATCGGCAAGGCGCGTATTCATCGGGTTGGCAAGGATGCGAC
GATCGTTTCCTTCGGCATCGGCATGACCTATGCGGTCAAGGCTGCGGCCGAACTGGAGAA
GGAAGGCATTGACGTCGAAATCATCGACCTGCGCACCATCCGTCCGATGGACCTGCCGGC
GGTGATTGAATCGGTGAAAAAGACCGGCCGTCTGGTCACTGTCGAGGAAGGCTTCCCGCA
GTCCTCCGTCGGTACCGAAATCGCCACTCGCGTCATGCAGCAGGCCTTCGACTATCTCGA
TGCGCCGATCCTGACGATCGCCGGCAAGGACGTTCCGATGCCTTATGCCGCCAACCTTGA
AAAGCTGGCCCTGCCGAATGTCGGCGAAGTCGTCCAGGCGGTGAAGACCGTCTGCTACAA
ATAAGGGAGGGTGAAGAGATGCCTATCAACATCACCATGCCAGCCCTTTCGCCGACCATG
GAAGAGGGTAACCTCGCCAAGTGGCTGGTCAAGGAAGGCGACAAGGTTTCGTCCGGCGAC
GTTCTCTGCGAGATCGAGACCGACAAGGCGACCATGGAAGTCGAATCCGTCGACGAGGGC
ACCGTTGCCAAGCTCGTCGTTGCCGCCGGCACCGAAGGCGTCAAGGTCAATGCCCTGATC
GCAATCCTCGCTGCTGACGGTGAAGACGTTGCTGCTGCCGCTTCCGGCGGCGGCGCGGCA
CCTGCTGCCAAGGCTGAGCCTGCAAAGACTGAAGCTGCCCCGGCAAAGACCGAGGCAGCG
CCTGCCGCTGCTCCGGCTCCGGTTGCCGCACAGGCTCCGGCGTCATCCGGCACACGGACC
TTCTCGTCGCCGCTGGCCCGCCGTTTGGCCAAGGACGCCGGGATCGATATCTCTGCTGTT
TCCGGCACCGGCCCGCATGGCCGCGTGATCAAGAAGGATGTGGAAACCGCAGTTGCTGGC
GGCGGCGCAAAGGCTGCTCCTGCGGCCGCTGCTCCCGCAACCGCTGCTGCTCCGGCTCCG
CTTGCCAAGGGTCCGTCCGACGAAGCCGTTCTCAAGAACTTCGCCGAAGGCTCCTACGAG
CTCGTGCCGCATGATGGCATGCGCAAGGTGATCGCCAAGCGCCTGCAGGAATCCAAGCAG
ACCATTCCGCACTTCTATGTTTCCGTCGATTGCGAACTGGATGCGCTGCTTGCGCTGCGT
GCCCAGCTCAATGGTGCAGCCCCGGAACGGGATGGCAAGCCTGCCTACAAGCTCTCGGTC
AATGACATGGTCATCAAGGCGCTTGCCTTGGCCCTGCGTGACGTTCCGGATGCCAACGTG
TCCTGGACCGAAACCAACATGGTCAAGCACAAGCACGCCGATGTCGGTGTTGCCGTGTCG
ATCCCGGGTGGCCTGATCACTCCGATCGTCCGCAGCGCGGAACTCAAAAGCCTGTCGGCC
ATCTCCAACGAGATGAAGGATCTCGGCGCCCGCGCCAAGAGCCGCAAGCTGAAGCCCGAG
GAATTCCAGGGCGGTACCACGGCCGTGTCGAACATGGGCATGATGGGCGTCAAGAACTTC
GCCGCCGTGGTCAATCCTCCGCATGCGACGATCCTAGCGATCGGCGCCGGCGAAGAACGG
GTCGTGGTCAAGAAGGGCCAGATGGTCGTTGCCAATGTCATGACCGTGACATTGTCGACC
GACCACCGCGCCGTCGATGGTGCGCTCGGAGCCGAACTGCTCGGCGCCTTCAAGCGCTAC
ATCGAAAACCCGATGGGCATGCTGGTCTGACGGGGAGAGCGTCGCGACAATGTCGTTCAT
GGTGGAAAACGGAACTGAAAAGACACTGACGTTGCGGCGCTTCTGCGCCGTAACCGTCGT
TGCCGTCTTCCCCTTGTTATCAGCGACGTCGGCGCTGGGTGAAGAGCTAAACAAGCAGGT
TGCCCAGCGTATCGAGCAGATGACGGGTAAGACGCTTTTGTTTCGCAACGACAGCGATCG
GATTCCCCAACTCGAATATCTTCGGCCCGACGGCACCGGTGTCGTCTGGTCGGCGGCATT
GGGCGACAAGGTGGTGCCGGTGGTCTGGACTGCGAGCAACGGTGATGACGGCGAGGGGGC
ACTCTGCCTTCTGTTCAAAGGCGCTGATATCGGCACAGCCCAGGACCTCCGGATGTGTGA
CGGCTTTGACGTTGTCGAGGCCGGCATTCGCGACGCCCGCGATGGTGACCCCTATGGTCT
CGCTGGCGTAAAGCGCATGACGGTGGAGCTGCCACAGGAGATCGGCGGCTTGGCTGATAT
CGACCGGTTGTTGGGACGGGAATAACGCGATGAAAACAGTCCTCTGCTACGGCGACAGTC
TGACCTGGGGATATGACGCGGAGACCGGCGGCCGGCATCCGCTGGACGACCGTTGGCCAA
GTGTCCTGCAGAAGGCGCTGGGCAATGGCGCTCACGTGATCGCCGAAGGTCTGAACGGCC
GAACGACGGCCTATGATGACCATCTGGCCGACTGCGATCGCAACGGCGCGCGCATCCTGC
CGACCATCCTGCAGACCCATGCCCCGATCGATCTGGTTATCTTTCTGCTCGGTGCCAACG
ATATGAAGCCCGTGGTGCATGGAACCGCCTTCGGTGCGGTCAAGGGCATCGAGAGGCTGG
TCAAGCTCGTCTGGCATCACAGCTGGCCAGACGTGCAGGCCGAGGCCCCGGAAATTCTGA
TCGTTGCACCACCAGCGATCAGCGAAACGGCGAATGCAAATTTTGCGGCCATGTTTGCCG
GTGCTGTCGAGCAGTCGTCGATGATGGCCTCTCTTTATGCCGACCTCGCCGACGAACTCG
GCTGCGGGTTCTTCGATGCCGGTTCGGTGGCGAAGACGACGCCGCTCGATGGCGTGCATC
TGGATACGGACAATACGCGCGCTATCGGACGCGGCCTGGAGCCGATGGTCCGGATGATGC
TCGGGCTCTGAATGACTGCGCTTGTACTGCGGAATGCCGAAAGACGAGATGCGGCGGATC
TGGCCATACTGGTCGACATCGCCTCTCATGGTTTTGCCACCTGGCTGTGGCACGGCGCTG
TGATGCGCGGAACCAAGGACACCGCCATGGAGCAGGGGCGGTCGCGGTTGCGGATGGACG
GCGAGCCCGGCGCCTGGAACGATGCGACGCTGGCCGAATGGGACGGCGAGATTGCCGGTG
TGTCGATCGGCTACGACCTGGATGAGGCTGTGCGCGAGATCATCGCGCCGCATCCGGTGA
TCAAGCCGCTGCTCGACCTGCAGGTCATGGTGATCGGCAGCCGGTTCATCGACAGCCTGG
GTGTCTACCGGCACCATCGCGGCAAGGGGATCGGGCGGGCGCTGCTTGCCCATGAGATCG
ACAGGGCAAACGGCAGGCAGGTCAGCCTGATCACCGAAAGCCACAATGATACGGCGCTGG
CGCTCTATGCGGCCAACGGATTTGCGGAGAAGGCGAGGCTTGAGGCCGTGCCGCTCTTTG
AAGATAGCAAAAGGCATGAATGGGTCTTGCTGGCCCGGAACATGATCTAAGGAAGAGGCA
GGAAACAAGAATGGCAAATTCCTACGACGTCATCGTTATCGGTTCCGGCCCCGGCGGCTA
TATCGCGGCCATCCGCGCAGCCCAGCTGGGCCTGAAGGTCGCCGTGGTCGAGCGCGAGCA
TCTGGCCGGCATCTGCTCCAACTGGGGCTGTATCCCGACCAAGGCGCTGCTGCGCTCCGC
CGAAGTGCTGCATCTGGCCGAGCACGCCAAGAATTATGGTTTGACGCTCGAAGGCAAGAT
TTCACCGGACCTTCAGGCGATCGTCAAACGTTCGCGCGGCATTGCCGAGCGCATGAACGG
CGGCGTCGCCTTCCTGATGAAGAAGAACAAGGTCGATATCATCTGGGGCGAAGCCAAGTT
CACCAAGCCGAACGAGATCGTCGTTGCCAAGACCACCAAGGCGATCGTCCAGCCGCAGGG
TCCTATCCCGAAGAACACCCTGGGCGAGGGCACCTACACCGCCAAGCACATCATTATCGC
CACCGGCGCCCGTCCGCGCGCGCTGCCGGGCATCGAGCCGGATGGCAAGCTGATCTGGAC
CTATTTCGAGGCGATGAAGCCGGAAGAAATGCCGAAATCGCTGCTGGTCATGGGCTCCGG
CGCCATCGGCATCGAGTTTGCCTCGTTCTACCGCACCATGGGCGTCGATGTGACGGTGGT
CGAACTGCTGCCGCAGGTCATGCCGGTCGAGGACGCGGAAATCTCCGCTTTCGCCAAGAA
GCAATTCGACAAGCAGGGCATGAGGATCATCCTCGATGCCAAGGTGACGAAGGTCGAGAA
GGCTGCCAACTCCGTGACGGCCCATGTCGAGAAGAAGGACGGTTCGGTCGAGAAGATCAC
TGCTGACCGGATGATTTCGGCGGTCGGCGTGCAGGGCAATATCGAAAACCTCGGCCTCGA
GGCGCTCGGCGTCAAGACCGATCGCGGCTGCATCGTCATCGACGGCTACGGCAAGACCAA
TGTGCCGGGCGTCTATGCGATCGGCGACGTTGCCGGCCCGCCGATGCTCGCCCACAAGGC
CGAGCATGAGGCTGTCATCTGCGTCGAAAAGATCGCAGGCCTGCCGAATGTGCATCCGAT
GGACAAGCTGAAAATCCCGGGCTGCACCTATTGCAACCCGCAGGTCGCCTCGGTTGGCCT
GACGGAAGCCAAGGCCAAGGCCGAAGGCCGCGACATCCGCGTCGGCCGGTTCCCGTTCGT
TGCCAATGGCAAGGCGATTGCGCTCGGCGAAGACCAGGGCATGGTGAAAACCATCTTCGA
CAAGAAGACCGGCGAACTGCTCGGGGCGCACCTGGTTGGCGCTGAGGTAACCGAACTGAT
CCAGGGCTTTGTCGTCGCCATGAACCTCGAAACCACCGAGGAAGACCTGATGCACACGAT
CTTCCCGCATCCGACGATTTCGGAAACACTGAAGGAAAGCGTGCTCGATGCCTATGGGCG
TGCACTGAACGCTTGATTGTGTTAGGGCTCGCCTCCATCTGAAAAGGCGGGCCATTCTAT
CCGGCCCTGACGGGCGCGCTGTTGCGCTTGAAGCAAAATGGAAGCCATTGATGGTCACGA
TCCTCGACCGCACCACTCTTGATCCCGATGCAAGGCGCATCCGCCACCCGGAAAAGGCCC
ACAAGCCCGATACCGAGATGTTGCGCAAGCCGGAATGGATCAGGGTTCGCGCGCCGACCT
CGAAGGGTTACGCCGAAACCAAGTCGATCGTGAAGGAGCACAAGCTCGTCACCGTCTGCG
AAGAGGCGGGCTGCCCGAATATCGGCGAGTGCTGGGACAAGAAGCACGCGACCTTCATGA
TCATGGGCGAGATCTGTACTCGCGCCTGTGCGTTTTGCAATGTCTCCACAGGCAAGCCGA
ACGCGCTGGATATGGCCGAGCCGGAAAATGTTGCCAAGGCCGTCAAGCAGATGGGATTGT
CTCATGTCGTCATCACCTCGGTCGATCGTGATGATCTGGCCGATGGCGGCGCCGAGCATT
TCGAAAAGGTGATCTGGGCCATTCGCGCCGCGTCGCCCTTGACGACCATCGAAATCCTGA
CGCCCGACTTCCTGAAGAAGCCCGGTGCGCTGGAGCGCGTCGTTGCCGCCAAGCCCGACG
TCTTCAACCACAATATGGAAACCGTGCCGGGCAACTATCTGACGGTCCGTCCGGGCGCGC
GTTACTTCCACTCGATCCGTCTTCTGCAGCGGGTCAAGGAGCTCGATCCGACGATGTTCA
CCAAGTCCGGCATCATGGTTGGCCTGGGCGAAGAGCGCAACGAAGTGCTGCAGCTGATGG
ACGACCTGCGCACCGCCGAGGTCGACTTCATGACCATCGGCCAGTACCTGCAGCCGACCC
GCAAGCATCATCAGGTGATGAGCTTCGTCACGCCGGAGGAATTCAAGTCCTACGAGACGG
TCGCCTATACCAAGGGCTTCCTGATGGTCGCCTCCAGCCCGCTCACCCGCTCGTCGCACC
ATGCCGGTGACGATTTCGCGCGGCTGAAAGCGAACCGCGAGAAGAAGCTGGCGGTAGCGG
CCGGATAATCATCCGAAGATTGCCAAGCCGGATTTGAACTTTATGGTGCGCGGCTCACAC
GCTGGAGCCGTCATGCTATTTATGTTCCTGACATCGGGGACGTTTTGCCGATCCTGACGC
TCAGGAGCCGCCGGGACATCCATGCACTGACCGGGAGCCTGCAGGAAACCATCAATGTCC
AACAAGCTCTTGAATGTTGAGCAGGCAGCGGCGGCTCTTCGCACAGCCGAACGCGTTCTG
GTGATCGGCTGTTCCGGCAGCGGCAAGAGCACATTGGCGCAGTCCCTTTCCGGCATGTTT
GCGTTTCCTTATGTCTCCATGGACCGCGACGTCTTCTGGATGTCCGGCTGGACCCAACGG
CCAAGGGCCGAGGCGCTCGAGATCGTCGAGCGGGCGGTGGAAGAGCCGCGATGGATCATG
GATGGCACGAGCCCCGGCACCTTGCCCCTTCGCCTGCCGCGCACTGATCTCGTCGTGTGG
ATGCGGCCGCACCGTGTCGTTTCGCTCTATGGCGTCATCAGCCGCTACCTGCGATTTCGC
GGGAAGACGCGGCCGGAAATGGCGGAAAACTGCCCTGAGCGTGTCACGCGGGAATTCCTG
TCCTACGTCTGGAACTTCGACAAGACGGAAAGTCCGGAGATCGAGCAGAAACTCGCTGAC
TACGGCCGCGACGTGCCGGTGCTGATCCTGAAATCGCATTCCGAGACGCGCAACCTGCTG
GAGAAGCTCACTCAACAAGCGCCTGCCGTGCGGGCATGACGCGCTCGACATCTTGTTTTT
CCGCAAATCATTGAATATCTGAACGCCATGCCACAATTCGAGACCCGCCGGCCCGTCAAG
CATACACCCGACCAGATGTTCGATCTGATCGCCGATGTTGAAAAATATCCGCAATTCCTG
CCGCTTTGCGAGGCGCTGACAGTGCGTTCGCGCAAGGAGCGCGAGGGCAAGGAGCTGCTC
GTCGCGGATATGACCGTCGGCTACAAGGCGATCCGCGAGACGTTTACGACGCAGGTGCTG
CTGAACAAGACCGAGCGCCTGATCGACGTCAAATATATCGATGGACCGTTCAAGTATCTC
GACAACCGCTGGAGTTTTGAAGCGATGGGCGAGGGGGGCTGTTCCGTCAACTTCTTCATC
GACTACGAATTCAAGAGCCGCATCCTCGGCGCCCTGATGGGCTCGATGTTCGACAGGGCA
TTCCGGATGTTTTCCGAAGCCTTCGAGAAACGCGCCGATGCGATTTATGCGTCGGTGTAG
GCGAGACCTCAGTTTTCCGATGTCTCTTCCAACATGATGAGCGCCGTGCGCACCGTCGCC
ATCCTGACGGCGTCGCGGCCGATCTCGCCATAACGCATTTCGCGGTGAAGCACGTTGCCG
CCACGGCTGGCTGCCGCCAGATGCACCAGCCCGACCGGCTTCTCTTCCGATCCGCCGCCC
GGACCGGCAATGCCGGTGACGGCGACGGCCATATCCGCCTTCGAATGGCTGAGCGCGCCG
CGCACCATTTCAATCGCCGTCTGGCGCGACACGGCGCCGTGAGCATCGAGCGTTGCCGGA
TCGACGCCGAGCATCTGTATCTTGGCATCGTTGGAATAGGTGACGAAGCCGCGATCGATC
ACGGAGGAGGAGCCCGGAATTTCCGTGAGAGCGCCGGCGATCAGGCCGCCGGTGCAGGAT
TCGGCCGTAGCGACCATCAAGCCACGTTCCGAAAAGGCAGCGATCAGCTGACCTGCCTTG
GTTTCGATATCTTCGGGCCAGCCGCTCATTTGATCTCCCCGCTGTAGACAACCGTCGCCG
TGGCGATCGCTGCGATCCCCTCGCGCCGGCCGATGAAACCGATCTTCTCGTTGGTCGTCG
CCTTGACCGAGCAGCGATCCAGAGAAATGCCAAGCATAGCCGCGAGGTTTTCGCGCATTG
CCAGCCGGTGCGGGCCGATCTTCGGCGCTTCGGCAATCAGCGATACGTCGGCATTCATGA
TCGTGCCGCCATTGTCGCGAACGATCTTGGCTGCGTGCTCCAGAAAGATGCTCGAGGCGG
CACCTTTCCACTGCGGATCGGAGGGCGGAAAATGATCGCCGATATCGCCGGCGCCGCAGG
TAGCAAGCAGGGCGTCGGTCAAGGCGTGCAGTGCGACATCGGCGTCGGAATGGCCGAGCA
GTTTCTGGTCATGCGGCATGAAGATGCCGCAGAGCGTCACGCCATTGCCGTCGATCAGCT
GATGTACGTCATAACCATTGCCGGTGCGGACATCCGGGAGGGCGTTCCGGTTCAGTTTTT
CATCGGCCATGGTTATATCCCGTTTGATCGTGAGTTTCACATTGTCCACCGATCCCTCGA
TCAGCGTCACGGGCATTCCGGCCCATTCGGCGATCGAGGCGTCGTCGGTAAAGTCGGAGC
GGCCGGAGGCGGCGGCATTCGTGTGCGCTTGGAGGATCGGCGCGAAGCGAAAACACTGGG
GCGTCTGGGCGCCATAGAGGCCGTCCCTCGGCACGGTCTCCAGAACTTTTCCGTCCGTAG
ACCCGCGCTTCAACGTATCGGCAACGGCGACCGCTGGCAGCAGCGCATCGGCACCTTGGG
TCAGAGCTGCGACGCAGCGGTCGAGCAGGGCGTGGTCAATGAAAGGCCGCACGGCATCAT
GGATCATCACATGGGTGATTCCGGATTGTTCGAGCGCTTTCAGTCCCGCCAGCACGGACA
GCTGCCGTGTCGGTCCACCATGGACGAAGGTAATGGCGTCGCCTGAGACAAGGCTGCACG
CCTGGGCAAACAGGGCCTCGTCATCGGGATGAATCACGACGACGATCTTCTTTTCCATCG
GCCATGTCGCAAAAACGTCAAGCGTATGGGTAATAACCGGTCGTCCACCGATGGCGCGAT
ATTGCTTCGGTCCGTCGCGCAGGGAGCCGGCGCGTTCCCCTCGGCCCGCAGCTACAACGA
CGATACCACAGGAAAACTGTTCTTTTGCGTGCATCTTCTATATGGGTTCCTGCAAATCGA
TCGCCATCTGGGCTCGATGCCGCGTATACGGACGGCTCTCCAGTCATGTTGTCAAAACAC
CGGACACATGCCGTTTCGACGCGCGGTGCTTCAACAGCCGTGGTGATTTACCGCGAAGGT
TGGGGCTTTACCAGTTGTCCAGGGAATTTTGTCATGGCGCTCTGAAATCGCTTGGCAAGC
CAATCAAGTATGTCTAAAAATAGTGCAGAATGAAGATGTGCCCGAAAGATAATCATTTGC
AAATACCGGATTTGTCATCCCCCTTCCGGGTTGGCCAGCTCTCCTTCCGAAACCGTGTCG
TGCTGGCGCCGATGTCGGGCGTGACGGACTTGCCCTTCCGGCAATTGGCCTGGCGGTTCG
GGGCGGGCCTGGTTGTGACCGAGATGGTGGCAAGCCGCGAGCTGGTCGGCAACGCATCGG
AAAGCTGGGCGCGACTGAAAAGCTCCGGCATCGATCCGCATATGGTCCAGCTGGCGGGAC
GCGAGGCCTACTGGATGGGCGAGGCCGCAAAGATCGCCGCCGACAATGGTGCAGATGTCA
TCGACATCAACATGGGGTGTCCGGCAAAGAAAGTGACCGGCGGTTATTCGGGCTCTGCCT
TGATGCGCGATCCCGATCATGCCCTGTCGCTGATCGAGGCGACGGTGAAGGCGGTCGACG
TGCCGGTGACGCTGAAGATGCGGCTCGGCTGGGACGAAAACTCCATCAATGCGCCGCTGA
TAGCCAAGCGGGCGCAGGAGGCTGGCGTCCAGATGATCACCATCCACGGCCGCACCCGCA
TGCAGTTCTACAACGGCAAGGCTGATTGGGATGCGATCCGCGCGGTTCGGGATGTGATTA
CGGTTCCGCTCATTGCCAATGGTGATGTCTCGACGTGGGACGATGCCAACGAGATTCTGC
GGCGCTCCGGTGCCGACGCTGTCATGATCGGGCGCTCCAGCCAGGGACGGCCCTGGCATG
CTGGCGTGCTCGCTGGTGCTGTCCGGCACCCGGGCGCGGCGGAGATCGCGAACATTGTGA
CCGAGCACTACGGCATGATGCTCGAATTCTACGGCACCGATATCGGTCTCCGGCATGCGC
GAAAACATCTCGGTTGGTATCTGGACCGTTTTGCGCCGCAGCTCGCGCCTCAGGAGAAAG
CCGCAATCATGACGTCCACGGACCCCGCTACTGCCATGAGCAAGGTGGCGGCCGCCATTG
CAGCCGGATCGAGCCGGGACGAAGAAAAGGATGCGGCATGACCGAGAAAATAGGCGACGA
GGAGCGGAAGGCAGTCAATTCGCTGCCGATGGCCGTGCTCAATGCCATCCAGAACCCGGT
GATCCTCGTCGATGAGAACGGTCTCGTCGCCTTTGCCAATTGGGAAGCGGAAGCGTTCTT
CGGCGCCAGCGCCAATCATCTCGCCCGCCACGATATCAGCGCCTTCATTCCGTTCGGCAG
CCCGCTTTTGACCCTGATCGAACAGGTCCGGGAGCGCCGCGCCGCCGTCAACGAGTACCG
GGTCGACCTGAGCTCGCCGCGGCTGGGTGCCGACAAGCTCGTCGATCTTTATGTGGCGCC
GGTCCTGTCTGAACCGGGCTCCGTCGTGATCGTCTTCCAGGAGCGCTCGATGGCCGACAA
GATCGACCGGCAGCTGACGCACCGGGCGGCGGCGCGCTCGGTGACCGGTCTTGCCTCGAT
GCTTGCCCATGAGATCAAGAACCCGCTGTCGGGTATCCGCGGTGCTGCGCAGCTGCTCGA
AACATCGGTCAACGATGAAGACCGGGCGCTGACGCGGCTGATCTGCGATGAAACCGACCG
CATCGTGTCGCTGGTCGACCGCATGGAAGTGTTTTCGGACGAGCGGCCGGTTGATCGTCA
TCCGGTCAATATCCATTCTGTGCTCGATCATGTGAAAGCCATCGCCAAGGCTGGTTTTGC
CCGGAAAATCCGGATCACCGAGAATTACGACCCGTCCTTGCCGCCGGTTTATGCCAATCG
CGACCAGCTGATTCAGGTCTTCCTCAACCTGATCAAGAACGCTGCGGAGGCGGTTGCCGA
CAAGCCGGATGGCGAGATCATGCTGACGACGGCTTATCGGCCCGGCATCCGACTGTCGGT
CGCCGGAACGCGGGAAAAGATTTCGTTGCCGCTCGAATTCTGCGTTCATGACAACGGACC
GGGCGTGCCCTCCGATCTGGTGCCGCATCTGTTCGATCCGTTCATCACCACCAAGACCAA
TGGCTCCGGCCTCGGCCTTGCTCTCGTCGCCAAGATCATCGGCGGCCATGGCGGCATCGT
CGAGTGCGACAGCCAGTCCAGCCGCACGACATTTCGCGTTCTGATGCCCGCTTCGAAGGG
GCCGACGGCCGAAGACAGCGAACCACTGACCATCATAAAAGGACAATCCCGATGACTGGC
GCCACTATCCTCGTCGCTGACGACGACGCTGCCATCCGTACCGTTCTCAACCAGGCGCTG
AGCCGCGCCGGTTATGACGTCCGCATTACCTCGAATGCGGCGACGCTGTGGCGGTGGATC
TCGGCGGGCGATGGTGATCTCGTTGTTACCGACGTGGTGATGCCGGACGAGAACGCCTTC
GATCTCCTGCCGCGCATCAAGAAGGCGCGGCCGGACCTGCCGGTGCTGGTGATGAGCGCC
CAGAATACCTTCATGACGGCGATCAAGGCCTCGGAAAAAGGTGCCTACGACTATCTGCCC
AAGCCTTTCGACCTGACGGAACTGATCGCCATCATCGGCCGTGCTCTGGCTGAGCCGAAG
CGCAAGCCGGTCAAGCTGGAGGACGATCCGCAGGACGGCATGCCGCTGGTCGGCCGCTCG
GCTGCCATGCAGGAAATCTACCGGGTTTTGGCGCGGCTGATGCAGACCGACCTGACGCTG
ATGATTACCGGCGAATCCGGTACCGGCAAGGAACTGGTGGCCAAGGCGCTGCACGACTAC
GGCAAGCGCCGCAACGGTCCGTTTGTCGCCATCAACATGGCGGCGATCCCGCGTGACCTG
ATCGAATCCGAGCTGTTCGGCCATGAGAAGGGCGCTTTTACCGGCGCGCAGAACCGCTCG
ACCGGCCGTTTCGAACAGGCCGAGGGCGGCACACTGTTCCTCGACGAAATCGGCGACATG
CCGATGGATGCGCAGACAAGGCTGCTGCGCGTGCTGCAGCAGGGGGAATACACCACGGTC
GGCGGCCGCACGCCGATCCGCTCCGACGTGCGCATTGTTGCCGCCACCAACAAGGATCTG
AAACAGTCGATCAATCAGGGCCTGTTTCGTGAGGATCTCTATTATCGCCTGAATGTCGTG
CCGCTGCGGCTGCCGCCGTTGCGTGACCGCGCCGAAGATATCCCCGATCTCGTCCGCCAT
TTCGTCCAGCAGGCGGAAAAGGAAGGCCTCGACGTCAAGCGCTTCGATCAGGAAGCGCTT
GAACTGATGAAGGCGCATCCCTGGCCCGGCAACGTGCGCGAACTCGAAAACGTCGTGCGC
CGCCTGACGGCGCTATATCCTCAGGACGTCATCACCCGCGAGATCATCGAGAGCGAATTG
CGCTCCGATATTCCCGACAGTCCGATCGAAAAGACGTCGGGCCGCTCGGGCTCGATGTCG
ATATCGCAGGCTGTCGAAGAAAACATGCGGCAGTATTTTGCCGGCTTCGGCGACGCCCTG
CCACCGGCCGGACTGTACGACCGGGTTTTGGCTGAAATGGAGTATCCGCTGATTCTGGCT
GCCCTGACGGCGACGCGCGGCAACCAGATCAAGGCGGCTGATCTGCTTGGCCTGAACCGC
AACACCCTGCGCAAGAAAATCCGCGAACTTGGCGTTTCCGTTTACCGTAGCTCCCGCAGC
GCCTGATCCGGTTTAAATAAGCGTTGCATTTTCGCCACAATATGTTGCTTAGAAAGCACA
CGGGTGAGGGTGATTCTTTGAGCTTCTCATCCGTTGGATCTGGTTTTCGGCTTTTTGAAG
CAGCCGGATCGAGCCGGTCCTGTGCGGTCATCATATTGACCACGGAATATAAACGCCCGC
CGCTTTACGATAGTAAGGTGACGCCGGGCCGGGGATGCATTTCTGATGGCCGAAGGGCTG
ATTGTGCCACTGGCGAAAGACGACGTTGCCGTGACTGGGCATGACCGGCGCGCATCCTTT
GCGTTGCCGGGTCTGTTGTTGGCGACCGGTGCGCTGGTTTGCGCGATCATATCGCTGCTG
GTTCTTCTCGGACTGACACCCATCAAGCCGGAAACCAATATCATCATCGGTTCGGCAGCG
ATCAATGCGCTATTCGTCATCGGGCTGCTGTTTCTAATCGGCCGTGAAATTCTCCGCCTG
TTGAAGGCGCGTAACCGCGGCAGGGCTGCCGCCCGGTTGCATGTGCGTATCGTTGCGCTG
TTCTCGATCGTCGCGATCACCCCGGCAATCCTGGTAGCGATCTTTGCCAGTATCACGCTC
GATGTCGGCCTCGACCGCTGGTTTTCGCTACGCACGCAGTCGATCGTCAGTTCCTCGCTC
GATGTGGCGCAGGCCTATGTGCTGGAGAACGCCAGCTATCTGCAGGGGCAGACGGTCTCG
ATGGCCAATGACCTGGAGCGCAATCGTCAGCTCTACAGCCTTGACCGCACAGGCTTCATC
GAACTGATGACGCGGCAGGCCCGTGGACGCGGTATGCTCGGCGCCTTCCTGGTGCGCGGA
GACGGTACGCCGATCGTTCAGGCCAATATTCCAACGGAGCGCCCGTTGCCGGCCATTCCG
AAGGATGCGCTGCTCAGCACCGTTTCCGGTCAGCCGACCCTCATTCCGCCTGGCGTCACC
AATCTCGTCGGGGCGATCATTCCGATCGACAATATCGAAGGTGCCTATCTCTACACCGTG
CGCAGCGTCGACCCGAAGGTCATGCGCTCGATGCGGCTGATGGAGGAGAACACCGCCGAA
TACAAGAACCTCGAGGCTGGCCGCACATCGCTGCAGGTGGCGTTCGGGGTGCTGTATCTC
GGCTTCGCGCTGATCGTGCTTTTGGCGGCGATCTGGACCGCCATCGCGGTTGCCGACCGG
ATTGTCCGGCCGATCCGGCTCTTGATCGGCGCGGCCGATAGCGTGGCGAGCGGCAACCTG
AATGTCATCGTGCCCGTGCATGCGGTGGATGGTGATGTCGGCAGCCTGTCGCGTACTTTC
AACAAGATGATCGCCGAGATCCGCACGCAGCGGGACCAGATTCTTGAGGCCAAGGACGAG
ATGGATGACCGCAGGCGGTTCATCGAGGCGGTGCTTTCCGGCGTGACTGCGGCCGTGATC
GGCGTCGAGGACGACCGGCGCATCACTATCGCCAATCCGTCGTCGGAGCATTTCCTGTCA
CGCACGACGCTGGAACTCGTCGGCGAAAAGCTTGCCGATGTGGCGCCGGAAATCGAACAG
GTGCTCAATGAAGCCGCCAGCCGCCACCGCAACGACTACCGCAAGCAGATCAACATCATG
CGGGGCGGCACGGAGCGGACGCTGAACGTCCAGGTAACGCGCGAGGAATCGCATGACGCC
AAGGATTCCTATGTCATTACCGTCGACGACATTACCGATCTGGTCATCGCGCAGCGCTCG
ACCGCCTGGGCTGACGTCGCCCGCCGCATCGCTCACGAAATCAAGAACCCGCTGACGCCG
ATCCAGCTGTCGGCCGAGCGCCTGAAGCGCCGCTATGGCAAGCAGATCAACCAGGACGAC
CGCACGGTCTTCGATCAATGTACCGACACCATTGTCCGCCAGGTCGAGGATATCGGCCGT
ATGGTCGATGAGTTCTCCGGTTTTGCCCGCATGCCGAAGCCGACCAAGGAAAAGGCCGAT
CTGCGCAATATCCTCAAGGATGCGATCTTCCTGCGCGAGATGGGCAATACGCATGTTACC
TTCGTTCGCGACCTCGGCGAGGAACCGCTCGACGGCACCTTTGATGGCCGCATGCTGGGG
CAGGCCTTCGGCAACATCATCAAGAACGCGGTCGAGGCGATCGAGGCTCTGCCGGCCGAT
GCCGTTCGCGGCGAGCGCCGGGTGATGGTACGCTCGCGGCGGAATGAAACGAGTGGCCAG
TTCGTTGTCGATATCATCGACAACGGCAGGGGGCTGCCGACAGAAAATCGCCATCGCATT
CTCGAGCCCTATATGACGATGCGCGAGAAGGGCACCGGCCTTGGCTTGGCGATCGTCAAG
AAGATCATCGAGGATCATGGCGGACAATTGGAATTGCATGATGCTCCCGCCGATTTCGAT
CGCGGCCAGGGAGCGATGATTCGCATCATCTTGCCGCCGGCCGGACAAGGCGGCGGCATT
GAAGACAGACAAGACAAGGATACTTCCCATGGCGGCTGACATTCTGGTTGTGGACGACGA
AGAAGACATTCGCGAGATCGTCTCCGGCATCCTGTCCGACGAGGGGCATGAAACCCGCAC
GGCATTCGACAGCGACAGCGCGCTTGCCGCCATCAGCGATCGCGTTCCGCGCCTCGTTTT
CCTCGATATCTGGATGCAGGGCAGCCGGCTCGATGGCCTGGCATTGCTTGACGAGATCAA
GAGCCGTTATCCCGACCTACCTGTCGTGATGATTTCCGGGCACGGCAATATCGAGACTGC
CGTTTCGGCGATCCGTCGCGGCGCCTATGATTTCATCGAAAAGCCCTTCAAGGCCGACCG
GTTGATCCTGATTGCCGAGCGGGCGCTGGAAAACTCCAAGCTGAAGAAGGAAGTCACCGA
ACTGAAGAAACGCTCCGGCGATCCGGTTGAGCTGATCGGAACTTCGGTCGCCGTTTCGCA
GTTGCGCCAGACCATCGAGAAGGTTGCTCCGACCAACAGCCGTATCATGATCCACGGTCC
ATCCGGCTCGGGCAAGGAACTGGTCGCCCGGATGATCCACCGTAAATCCTCGCGGGCAGG
CGGCCCCTTTGTGGCGCTGAATGCGGCGGCGATCACGCCGGACCGGATGGAAATGGCGCT
GTTTGGAACCGAGGGAACGCCGGGTCAGCCGCGCAAGACCGGCGCGCTCGAAGAAGCCCA
TGGCGGCATGCTCTATCTCGACGAAGTTGGCGAGATGCCGCGCGAGACGCAGAACAAGAT
CCTGCGCGTGCTGGTCGACCAGCAGTTCGAACGGGTCGGCGGCTCCAAGCGCGTCAAGGT
CGATGTCCGTATCATCTCCTCGACCGCCTATAATCTCGAAAGCCAGATCGCCGAAGGCGC
TTTTCGCGAGGACCTCTACCATCGGCTGGCGGTCATTCCCGTACGTGTGCCGGCGCTGGC
GGAACGGCGTGAGGATATTCCGTTTCTGGTCGATATGTTCATGCGCCAGATCAGTGAGCA
GGCGGGTATCCGCACCCGCAAGATTGGTGACGACGCGCTGGCCGTGCTGCAATCGCACGA
CTGGCCGGGCAATATCCGGCAGTTGCGCAACAATATCGAACGGCTGATGATTCTCGCCCG
CAGCGACGGTCCGGATACCGCGATCTCTGCCGACATGCTGCCGAGCGAGGTCGGCGACAG
CTTGCCGAAGATATCAGCACAGGGCGATCATCACATCATGACGCTGCCGCTGCGGGAAGC
GCGCGAAATGTTCGAGCGGGACTACCTGATCGCCCAGATCAATCGTTTCGGCGGCAATAT
TTCGCGCACGGCAGAGTTTGTCGGCATGGAGCGCTCGGCGCTTCACCGCAAGCTGAAGTC
GCTCGGCGTCTGAAAACCAGAGTTCTATCTTTCCAAGACAGGTCATCCATGTCGCGCATC
GCCTATGTCAACGGCGCCTACCAGCGCCATACCGAAGCTGCTGTTCATATCGAGGATCGT
GGCTTCCAGTTCGCCGACGGCGTCTATGAAGTCTGCGAAATCCGCCACGGCTTCATCGTC
GATCTGACCCGCCACCTCGACCGCCTCGACCGGTCACTCAGCGAACTGCGGATGGCATGG
CCGATGTCACGGTCTGCGCTCGTCCTCGTCATTCGCGAGGTTGCGCGCCGCAACAGGGTG
AAGAACGGCCTGTTCTATCTGCAGGTGACGCGCGGTGCTGCGCGCCGCGACCATGTCTTT
CCGGCGGCCGATACGCCATCGACCATCGTGGTCACCGCGAAACGGACCGATGCGTCGGTG
ATCGCCAGGAAGAATGCCCTGGGCATCAAAGCCATCACCGTTTCGGAAAACCGCTGGGAT
CGCGTCGATATCAAGTCAGTGGGTTTGCTGCCGAATGTGCTGGCCCGGCAGGCTGCGAAG
GAGGAGGGCGCCCAGGAGGCGATCTTTGTTGATGCTGATGACACGGTGAGGGAGGGCGCG
GCGACCAATGTCTGGATCGTCGACAAGGCCGGCCGGTTGCGGACCCGGCACGCCGAGCAC
GGCATCCTGCGTGGCATTACCCGGACGACGCTGAAGGATGTCACCGCAGCGATCGGGCTG
GAGATTGTCGAGGAGGCTTTTTCCGTCGAGGACATGCTGGAAGCGCGCGAGGTTTTCATT
ACGGCCGCCACAAGCATCTGTTTTCCGGTCGTTGCTGTTAACGGTAAAACGATTGCCAAT
GGTCATCCCGGCAGCGTGTCACAGAAAATTCGTGAAGCCTTTTTCGACATTGCGGAAAAG
ACCGCGATTTGATACCAAATCCGGGGGGACGCTTTAAAGACCAGTTTTTTCAGCGTTCGG
GCTATTCAGATCGTATAATCAACCGGTTAAATCGGACCGGAAAATAAGAAAGAAGCGGCG
CTATGGCGGAACGTTCTCAGAACTTGCAGGATCTTTTTCTCAACACTGTCCGCAAGCAGA
AGATATCTCTGACAATTTTTCTTATCAATGGTGTGAAACTCACGGGCGTTGTCACGTCTT
TTGACAACTTTTGTGTCCTTTTGCGGCGTGACGGGCATTCCCAGCTCGTATACAAGCACG
CGATCTCGACAATCATGCCGGGCCAGCCGATGCAGATGTTCGAGAGCGAAGAATCCGCAT
CCTGACGGGATACAAGACACATTACCAAACGTGATACCAAATCGGCGTCGATCATCCCGG
AGCTTGAAAAGCTTCGTGATGACATGCGCGCCGTTGTCATCGTCCCAGTCCTGAAAAAGA
CGGGCAGACAGAACGCCGAGATTATAGCCGCAACGTCGACGCGCAGCGACGAAAGCCGGC
TGGAAGAGACGATCGGTCTTGCCCTCGCCATCGACCTTGAAGTCGTGCATGGCATGATCG
TGCCCGTCGCCCAGCCAAAGCCGGGAACGCTGCTCGGCAGCGGCAAGATCGAGGAGATTG
GTCATCTGCTTAGCGAGCACAATGCCGGTCTCGTCATCATCGATCATCCGCTGACCCCGG
TGCAGCAACGCAATCTCGAAAAGGAATGGAACTGCAAGGTTATCGACCGGACCGGTCTCA
TCCTCGAAATCTTCGGCCGCCGTGCGTCCACCAAGGAAGGTACGCTGCAGGTCGAGCTTG
CGCATCTGAACTATCAGAAAGGCCGCCTGGTTCGCAGCTGGACCCACTTGGAACGCCAGC
GCGGTGGTGCGGGCTTCATGGGTGGTCCGGGTGAAACCCAGATCGAAGCCGACCGTCGCC
TGCTGCAGGAAAAGATCGTCAAGCTGGAAAAAGAGCTTGAGCAGGTGCGCCGCACGCGCC
AGCTTCATCGCGCCAAGCGCAAGAAGGTGCCGCACCCGATCGTGGCCCTTGTCGGCTATA
CAAATGCCGGCAAGTCGACGCTATTCAACCGCATCACCGGCGCCGGCGTTCTCGCTGAAG
ACATGCTGTTTGCGACGCTTGACCCGACGCTGCGCCGGATGAAGCTGCCGCATGGCCGCA
TGGTCATGCTGTCCGACACCGTCGGCTTCATCTCCGACCTGCCGACCCATCTGGTCGCCG
CCTTCCGGGCGACGCTGGAAGAGGTGCTGGAAGCCGACCTGATCCTGCATGTGCGCGATC
TCTCCGATCCGGACAATCAGGTTCAGGCACAGGATGTCGTGCGTATTCTCGACGATCTCG
GCATCGACGAGAAGGCCCGTTCGGAACGCATCATAGAGATCTGGAACAAGATTGATCTGC
TGGACTCCGAAGCCCATGAAAGCCTCGTGCAAAAGGCCACAAACAGCGAAAACACCGTCG
CCGTCTCAGCCGTCACGGGCGAGGGCGTCGATCACCTTCTTGACGAGATCAACAAGCGCC
TGTCCGGCGTCCTGATGGAATGCAATGTCGTCCTGCCGGCCAGCAAGCTGCAATTGCTGT
CATGGGTTTACGAACACACGATGGTCGATGGCCGCGAAGACATGGAAGACGGTTCCGTCA
GCCTGGATCTGCGCATGACGCCAAGCGAGGCGGAAGAACTCGAACGGCGGCTTGGCAACG
GCCCGAAGGCTGCGGCACAGGACTGGTAGTTCCTGAAATGAGCATTGACGCGACGGCATG
CCGTTACGTCAATGCTTTGCAATATGTCATGTCAGCTGCCGCTCGATGGCCTTTGCTGCC
TGCCAGAGATCTTCCATCCGCTCCAGTGTTGCCGCTTCAAGCGTTTCTCCCTGAGCCTCC
AGCTCCGTTTCGATATGCGCGAAGCGGCGGCGGAATTTGGTGTTTGTGCCGCGCAGTGCC
ATTTCGGGGTCGGCGCCGACATGGCGGCCGATATTGACGACGGCGAAGATCAGGTCGCCG
AGTTCGTCCGCCACCTTTTCCTTGTCGTTCGACGCCAGTGCCTCGCGCAGTTCGGCGATC
TCTTCCTCGATCTTGTCGAGGATCGGTTCGGGCGACGACCAGTCGAAGCCCACCTTGGCT
GCCCGCTCCTGTAGTTTCAGTGCTTCGACAAGGGCCGGGAAACTGCGCTGGACAGAACCG
AGATGGCCCCTGTCGGCATCTTCCGGCAGACCACGCAATGCGCGCCGTTCAAGGCGTTCG
GCTTTCTCAACCTGCTTGATCTCGCTCCATTGCAACTTCACCGCGTCGGGCGTATCGGCA
TCGGACCGGGCAAAGACATGCGGATGACGGCGGATCATTTTGCGGGTGATCGCCTCGACC
ACATCACCGAAGGCGAAGTCCCCGGCTTCCTGCGCCATCCGCGCATGAAAAACCACCTGC
AGCAACAGATCGCCGAGTTCGTCGCAGAGATCGTCCATGTCGCCGCGCTCGATGGCGTCG
GCCACCTCATAGGCTTCTTCCAGCGTGTAGGGCTTGATGGTCTCGAAGGTCTGGACGATG
TCCCAGGGGCAACCCGTTTCCGGCTGGCGAAGGGCTTCCATGATGTCGAGCAGGCGGGTG
ATATCCTTGGAGGGCTGCATGGGGCTCAATTCAACGGAATGGCGTTGTCGTCCTTGCCGG
ACTGGTAGGTATCCGACAGCGACTGATATTTTGCACGAATGCGCTGGTCCTGTGCCCGGA
GCGCTGTCTTGTCGGCTTCATCCGATGTCGCCACCAGATCGGCGATCGAGGACGACCGCC
AGAAGGCATTGGTCTTGGCATAACCGCCGGGATCGAGCCGGAAAACCTCCTTCAGGATTT
TCAGGTCGTGCGGGATCGAGAAAGCATCGCGCGAATCCACGTGGCTGAACAGATAGTAGA
AATTGTCGAATCCAGCCCAGGTGATCGCCGACAGGCACATCGAGCAGGGCTCATGGGTCG
AGAGGAAGACCAGGTCCTTCGTATCCGGCTTTTCCGCGCGCTCGTAAAAGCGCTTCAGCG
TATGCACCTCGCCGTGCCAGAGCGGGTTTTCCGTTTCGTTGTTGGTTTCGGCGATGACCA
GCGACAGATCCGATTTGCGCAGGATCGCCGCGCCAAAAACCTTGTTTCCAGCCGCGACAC
CCTTTTCCGTCAGGGGCAGGACATCGGTTTCGATCACGGTCAGCAGGCGTTCTGCAAGCT
TGGAGTTGTTCATCAGATCATGGCTCCGGAAAATGGGGTTACTGGCATTTAGCGGATTTG
GGACGCCATAGGCAATGCTTGGAAACCTGATCCTGCCGTCGTCGATGGTCTTGCCGCCGG
AGATATTTGCTCAAATTATGCTGGAGTCGAGCAAAAGAATATCCGCCTGCAAAGGCTTCG
GAATTTCTGTTTCTTCAATTTTCACGGTATAAAGGGGATATTCCCCAGAACCTGTAACAG
GATCAGATTCCCACGTTATGACCGAGCAACTGACCGTCTTTCCGGCCTTCTTCCGCGTTG
CGCAGAAATGCGTGGCGGTTTTTGGCAATGGCGATGAGGCCTTCGCCAAGGTTCGGCTGC
TCTTGAACACGCAGGCGCGGATCGTTGCCTATGCGGATGAGCCGGAAGCCGATTTCGCCG
CGTTCCTCTCCGCCAATGCCATCGAATTGGTGGAAAAGCATTTCGAAGCGAGCCAGGTCG
ATGGCGCAACGCTGGTTTTTGCCGCAACCGGCGATGCCGCGCAGGACCGTCTGATCGTGG
CTGCCGCCCGCGCGCAGAAAATTCCCGCCAATGCGGTCGATCAGCCGGAATTTTGCGATT
TCCTGACGCCGGCGCTGGTCAATCGCGCGCCCGTCGCCGTTGCCATCGGTACCGAAGGGG
CAGGTCCTGTTTTGGCGCAGATGATCCGCGCTCAGATCGATCAGCTTCTTTCGCCGTCCC
TCGGCGCGCTTGCTTCTCTGGCGCAGGCGTATCGTGATGCCGCCGATCGTGTACTGCCGC
GTGGCGTGTCCCGCCGTGTTTTCTGGCGGCGTTTCTTCTCCGGTCCTGTGGCAGATCAGG
TATCGCTCGGGAATATCGCCGAAGCCCGCCGCGAGGCGTCCCGGCTGCTGCAGTCGGTCG
ATCGTGTTCCAGGCCACGTCTGGCTGGTTGGCGCTGGTCCGGGTGCCGAAGACCTTTTGA
CCCTGCGTGCACAGCGCGTGATGATGGAAGCCGATGTCATCGTGTATGATGCGCTGGTGC
CGCAGGCGATCGTCGATATGGGCCGGCGCGATGCTGAGCGCCTCTCGGTCGGCAAGCGCA
AGGGCTGCCATTCGAAATCGCAAGGCGAGATCAACCAGCTGCTGGTGCGCCTCGGTCAGG
ACGGCAAGCGTGTCGTGCGGCTGAAGTCGGGCGATCCGCTGGTCTATGGCCGCGCCGGCG
AGGAGATGGCGGCGTTGCGCGAAGCCGGTATCACCTATGAGATCGTGCCGGGCATTACCT
CCGCCTTCGCTGCGGCCGCTGATTTCGAGCTGCCGCTGACGTTGCGTGGCGTCGCCTCGT
CGCTGATCTTTACCACCGGCCATGACTTGACCGGCGATGTCCTGCCGGATTGGGCTCGTC
TTGCCATTTCCGGCGCCACCATTGCCGTCTATATGGGGCGCACGGTTGCAGCCTCCGTGG
CTGCGCGCCTGATCGAGGCCGGTCTGCCGCCGGAAACCACGGTTGCCGTGATCGAAAATG
CCAGCCGCGCCGAGCGCAAGCTGCTGCATGGCACGCTGAAGGACTTGCCGGACCTGCAAT
ATCGTGACGAGTTGGATGGTCCTGTGATGGTGATCATCGGTGACGCGGTTGCAGGCGCGA
ATTTCGAGCGGTCGCAGCCGCTGGTGAAGGGGCAGTCGCTTAAGAATACCGGCGCCATGG
CTGTGGCGACGCACAAACAGACTGATGAAGTGAGGAACTGACATGGCCGACAAGGTATTG
ACCGCAAACCGCCTGTCCGACGGCATTTCCGTCTGGCTCGACGCCTCGGGAAACTGGGTG
GAATCGCTGCAGGATGCGTTTGTCGCCCGCCATGCCGAAGCGGTTTCTGCTCTCGAAGCA
ACTGGCAAGGCCGCGTTTGCCGACAACAAGGTGGTTGACGTCAATGTCATTGATGTTGAA
GAAGTGGCAGGCGTATTGCGACCCTTGCGTATGCGCGAACGCGTTCGCGCCGAAGGCCCG
ACGATCGATTATGCGCCGGGATATAAGGGCCTGACCGGCCCCGTGCACGCGGCTTAAGGA
AAAATAGACCGATGTACCGTTACGACGAATTCGACCATGCCTTTGTTGCCGACCGCGTCG
CGCAGTTTCGCGATCAGGTCACACGCCGCCTTTCCGGCGAGCTTGCCGAAGATGCCTTCA
AGCCGCTCCGGCTGATGAATGGCGTCTATCTGCAGCTTCATGCCTATATGCTGCGCGTTG
CGATCCCCTATGGCACGCTGAACAGCAACCAGATGCGCATGCTCGCCCATATCGCCCGCA
AATACGATCGCGGCTACGGGCATTTCACCACGCGCCAGAACATCCAGTATAACTGGCCGA
AACTGTCGGACACGCCGGATATCCTCTCCGATCTAGCCTCCGTCGAGATGCATGCGATCC
AGACCTCGGGCAACTGTATTCGTAACGTCACCGCAGACCATTTTGCCGGTGCCGCTGCTG
ATGAAGTTGCCGATCCGCGCCCCTACGCCGAAATCCTGCGTCAGTGGTCGTCGGTTCACC
CGGAATTCTCCTTCCTGCCGCGCAAGTTCAAGATCGCCGTTACCGGTGCCGAGCGCGACC
GCGCGGCCATTCAGGTGCACGACATCGGCCTGCATCTGAAGATGAACGACAAGGGCGAGA
TCGGCTTTGCCTTTTATGTCGGCGGCGGGCAGGGGCGTACCCCGATGATCGCCAAGAAAA
TCCGCGATTTTCTGCCGGAAGAGGACCTGTTGTCCTACACGACGGCGATCATGCGCGTTT
ACAACCTGCACGGCCGCCGCGACAACAAGTACAAGGCCCGCATCAAGATCCTCGTGCACG
AAACCGGTGCCGAGGAATTGGCGCGGCAGGTCGACGCGGAATTCGCCGAGCTGAAGAACA
CCGAGCTGAAATTGCCGGAGGCCGATATCCAGGCCATCACCAGTTATTTCGCGCTGCCGC
CGCTGACCGACCGTCCCGAAGGCTGGGCCAATCTGGCAAGCTGGAAGAAGGCTGATCCGG
ACTTTGCCCGCTGGGTGCAGCAGAACGTCCAGCCGCACAAGCATCCGGATTACGGCATGG
TGACGGTGTCGCTGAAGCCGATCGGTGGTATCCCGGGCGACGCCAGTGACAGCCAGATGG
ATGCGATCGCCGATCTCGCCGAAGAATACGCCTTCGATGAAATCCGCATCAGCCATGAGC
AGAACATCATCCTGCCGCATGTGGCGATGGCCGATCTGGAAGCGCTTTATCGCGGCCTCG
TCTCGATTGGGCTTGCAACGGCCAATGCCGGCCTGATCACGGATATCATTGCCTGTCCCG
GCTTGGACTATTGCGCGCTCGCCAATGCGCGCTCGATCCCGCTGGCCCAGGAAATCTCCA
CCCGTTTTGGCAACGCGGATCGCCAGGCTGAAATCGGTGAGCTAAAGATCAAGATTTCCG
GCTGCATCAATGCCTGCGGCCACCACCATGTCGGCCATATCGGCCTTCTGGGCGTGGAAA
AGAAGGGCGCCGAGCTCTATCAGATCACGCTCGGCGGTTCCGGCGACGAGAACACCTCGA
TCGGCGATATCATCGGCCGCGGCTTCGAGCCTGAAAAGGTGACCGATGCGATCGAGACGA
TCGTGAACGTCTATCTCGGGCTTCGCAAAGATGCGTCGGAAATTTTCCTCGACGCCTACC
GCCGCGTCGGTCCGCAGCCGTTCAAGGATGCCCTTTATGGTGGCAACGCCCAGGAAGCCG
CTTGAGAGGCAAGGATAGAGACATGACGAAAATTTGGAAAGAAACCGGTTTCGTGACCGA
TGATCCTTGGGTCGTCGAAACCGAGGAAACCAAGGCCGGCTCGAACGAGAAAGCCATTCT
CGGCATCGATTCCTTTCTTGAAAAGGCATCGTCCGGCGATAGCGGTCTCGGCGTTCTGAT
CAACCCGGCCGATGACGTGACGCGGCTGCAGCCGTTTCTGGAGCAGGTATCGCTGATTGC
CGTGGCTTTTCCGGCCTTCAACGACGGCCGGGCCTTCAGCCATGCGTCGCTGTTGCGCGT
TCGCCTCGGCTACGGCAAGGAAATCCGCGCTGTCGGCGACGTGCTGATCGACCAAGTGCC
GCTGATGCTGCGCTGTGGCATCGATAGTTTTGCCGTCAGTAACGAGACGGCTTTGAAGCG
TCTGTCCGAAGGGCGGCTGCCCGGCATCGACAACCACTACCAGCCGACGGCCAAACCGTC
GGCGGATGCGAAATCCTACAGCTGGCGCCGGGTTTCCTGAGCCCGCGACACACTGAAGCA
CGCATCAATCTGCAAAAGGCGCTATAATTGGAACGGAATTGCTTCCAAACCAGCGCCTTT
TGGAATATCCGCTGATACCTGAAAGAATTGCTCATCATTACAGGACCTGACGCCGAAATG
AATGCTCCTGCCAAGATCGAAGAATTTGCCGTAACCGTACCCGCCGGCGTGTTCGCTGAA
ACGGTGACGAAGGTCACGCATTATACCGACCGGCTGTTCAGCTTCCGCATGACGCGCCCG
ACCGAATTCCGGTTTCGCTCGGGCGAGTTCGCCATGATTGGCCTGATGGTCGATGGCAAG
CCGATCTATCGCGCCTATTCGATCGCCAGCCCGGCCTGGGATGAGGAACTCGAATTCTTC
TCGATCAAGGTGCCGGATGGCCCGCTGACCTCGCATCTCCAGAGCATCAAGCCCGGCGAT
CAGGTGCTGATGCGCAAGAAGCCGACGGGCACGCTGGTGCTCGATGCGCTGACGCCCGGC
AAGCGTCTTTATATGTTCTCGACCGGCACGGGCATTGCACCGTTTGCAAGCCTGATCCGG
GATCCGGAAACCTTTGAGAAGTTCCAGGAAGTCATCCTCACCCACACGACCCGTGACGTT
GCCGAACTGAAATACGGCTTCGACCTGATTGAGGAAATCCGCAACCACGAATTCCTCGCC
GAACTCGTTGGCGACAAGCTGCGCCACTATGCGACGGTGACCCGCGAGGACTATCCGTTC
AAGGGCCGCATCACCAACCTGATGCGCGACGGCAAGATGTTCTCCGACCTCGGCCTGCCT
GCCTTCGACCCGGCCGTCGACCGCGGCATGATCTGCGGCTCGACTGAGATGCTGAAGGAA
ACCAAGGAAATTCTCGAAGCCGCCGGCCTGACCGAAGGCTCAAACAACAAGCCGGGCGAA
TTCGTTATCGAACGGGCGTTCGTAGGCTAAATTTTTTTCACGTCAATTTGAAAAGGGGCA
GCTTGCGGGTTGCCCTTTTTGTTTGCGTGATCGTTAGGACGGCGGGGCTGGTGCTAAAGA
ATGAAATATCCCTTTTGCATAGCGATAGCGTCGTCGAGATGAAGGATGAAATCGAACTTT
CCATCGCCGTTGACGTCACCATAGACATAGGTGTCCGAGGCCGTTTGCGTATATCGCAGT
TCGGAGGGCTTGGAGCTGAAACCGCTTGAGTCGACGAACGTGAAGGGCTGGTCGCCGGCA
ATCTTGGTATTGGCGTCGATACGGGACAGGTCGATCCTGTCGCCCTGAGCGGCGAGGAAG
TCGAAGATGGTGTCCCGTCCGGCTGCTTCGACTGTACTCTCGCTCAATGCCGAGAAGATA
AACCCGTCGGCGCCGAGACCGCCATAGAGATCATCCGCGCCGGCGCCCCCGACTAGAAGA
TCATTTCCGGCCGCTCCGGTTAGGAGATCGTTGCCCGCACCGCCGGATAGTATATTGGCC
CCGGTATTGCCGTCGAGCCTGTCGGCGTAGCTCGACCCCGCCAGACCCTCGATCAACGAA
TAGATGTCTCCTTTGGCGTCATTGGTGTTTGCCGCGGAGGTGGCAAGATTGGCCACGACC
CCTTTCGTGGCGCCGGCGTAGCTCGCAACGTCCGTGCCTCCACCACCGTTGAGCCTGTCA
GCGCCTGCGCCACCGACCAGAGTGTCGTTGCCGGCATCTCCGTTCAGAGTGTCGTTGCCG
CCATTGCCGTACAGTGTGTTGGCAACCTGGTTGCCAGTGATCTGGTCATTACCCGCGCCA
GCCTTAACGTCCTCGATCAGTGACTTGGTGTTGCCGTGGTAGAGAAGCGCATTGAAGATG
TTGCCGCGTGCATGGCCGTCATTCGGCCCTCCATTCAGGAAGGACAGCTGGTCGTCACTG
AATGTCGAATGTCCGCCCGGGCGAAGATCGATCTTCATCGCGGTCTTATAGGCGGTGAGG
TCAAATGTATCGCGGCCGCCACCGTCCCAAAGAGTTGCGAAGATCCGGTTTCCGCCGGGC
GTGATCGCAACCTCGCCGTCGATGATGGTCTTGCCGCTGGTGGGTGTCCATTTATAGATT
GTATTACCGCTCTTGGTGTTGAAATCTGCGCCATACATGTGCTGCAGCGCTGCGATATCC
GCCATCATGAAGGTCTGCGGTGCGCCGAACTCTTCATATTCATAGCCATTGGCGTCGTCT
CCGACGAAGCCGTTATAGGTCATTACTGTATATTCGATGGAATTGTACTGGGCCGGTGTT
GCGCCATAAGTATCGGTCTCATGTCCATGCTTCAGGCCGAGCGCGTGGCCCAGTTCGTGG
ACGAGGGTGTGCCAGGCGTAGTTGCCGGCAACCGGCTTGAGATAGTCGTTGATCGTTCCC
GCATACCCCCTGCTGAACCAGATATCGCCGGCGGAATCGGTGGAGTCGGGGTAATAGGCA
TAGGCGGTTGGGCTTGCCTCGTCGGATTGCGCGAAACGCAGGTTCGCGCTGCTTGCGCTA
CCCGCTGCAAACGACAGTTTGGTGAACCCTTCGACGGAAAAGCCGTCATTGGCGGCGGTC
CCGGAGGATTGCTCCATGGCAAACAGGGCTGCATTTTTTTGCGCCGTCGAAACCGCGCCG
AAATTGTTGTTCAACTCTGCCGGGTTGGCATAATCGTACTGACTGGTGAGTGTCGGGAAT
GCGTAGGTGATGCCATTACCGTTCCAAGCGTAGCCAGAGAGAACACCGTCGATCAGTTGG
ATGCCTGAGTTGAAAATTGCTTTTGAAGTCTTGTTTATGCCTGTCATCGCTTGACCTTCG
CGGTGGAGAAATACCCGAATCATTTGGACAATGCCGCTTTAGTGCCGCGGACAACACCAG
TCTATGTTGCTGATTGCACGAAGATCTTTCTCAAAACTAAAGAGATATCGATATGCCCGT
CGAAATTCGAAGCCAATGGCCGTTCATCGCTCTTTTCTGGACACTGTCAGGGCTTTTCTG
CGGGTCGGTTCTGGCCGCGCAAGCGCCAAAGGGAACCGGCGGCATCATGACGCCGGCGCC
GGATGCCGAGGCTGCGGTGCAGTCCGAATATGACCGTGTCATCCGAAAGGGCACGCGCGA
AGCCTATGAGCGCTTCATCCGGCGCCACCCGCAGCATCCGCTTGCGCAAAAGGCACGTGA
GGCGCTTGCAGGAGGCGGGCTGAGATAACCAAGGATTGATTCTTTGCTCGGCCCCGTGCC
CAAGCGGATTTTCCCCGCAAACACAAAAGCTTGGGTACGGCCGAATAAAGCCGGCCGTAA
AATCGTCTGCTCTACAATAGCAGTTGACGAAGCTTGAGTGGCTTGCCAGTCTTGCCATCG
AGGGCTCCGCGACTGCGGGAATGGTGAGGGACATCTTGTGAGCGCGGGTGCTGTTCTTGT
CTGGTCGTTGATGGGATTTGCGGGGCTCTTGGCTGTCCCCGCGGTCAGTCACACCAATGC
GGGGACCACGTTTTCGTTGATGGCGTCGTCCATGGCGTTTACCGGCATGGCGCTCGCGCT
GTTCATGGCGACCCGTCCACCGTTCATCGAGCGGCTTTTCGGTGGGCTCGACCGGATTTA
CCAGACGCATCGCCGTGTCGGGATTACCGTACTGGTGCTGATTCTCGTGCACTATTTCAT
AACGCCGGACTTCAAGGGCCTGTCGTTGACTGGGGGATTGAACAAGCTTGCGGCGCAGGC
GGGGGAATATGCATTCTATGCCCTCGTGGTGCTGCTGGTGCTGAGCATCGTCAAGATCAT
TCCGAAAACGAAGATCGAGATCCCCTATCATTTCTGGCGCCTGACGCATCGCTTCATCGG
CTTGCTGTTCATCATGGTCGCCTTCCACCAGACGTTCATCAAGCGGCCCTATGACGGCAC
CGCTATGCTGGCGACTTATCTCAATATCTTCGCGATGATCGGGACAGCGAGCTACATCTA
CACCCAGCTCTTCCCATGGCTGCGCACGCGGACCTACGAAGTCTTCGACGTGACACGCCA
TGACGGCGCGACGATCATATCTGCCAGGCCGACAAGGCGCCCGCTGCGCGCAAAGCCGGG
GCAGTTCGGGTTTTTCCGGGTCAACAAGCCGGGCCTGCGCGAGCCACATCCCTTTACGAT
TGCCGGCATGGATGAAAACGGCGCCGTTCGCTTCGCTATCAAGCCGCTGGGGGACTATAC
GAAGGCGTTGCGCGACGGCATTGCGATCGGCGATCGCCTCAAGCTGGAGGGGGGGTATGG
TCATTTCAACCATCGTCGTGGCGGCAAGAAGCAGATCTGGCTGGCCGGCGGCATTGGTGT
CACGCCGTTCCTTGCCATGGCGGGGCGCCTGAAGGGCGATGAAGGCCAGGACATTCATAT
GGTATATTGTGTGCGCGATCGCAGCGAGGCCATCGGCCTCGAGACGTTCGAGGCGCAGGC
AGAAAAACTTTCGAATTTCAGTTTTACTTTGCATGATTCCAAAACCGACGGGCGGCTCGA
CGCGGCGAAGCTCGCGGCATCGAGCATCGTCGATCCGGCGGAGGCCGACCTCTGGTTCTG
TGGGCCGCCGCTCTTACGAAAAGCCATCGAAAAGGGCCTGAAGGACCTCGGCAAGAAACC
CAAACGGGTTGAGTTCGAGCAGTTCGAGTTCCGATAGACGCGCATTGCATATTTTGTCGT
TTGAGAAAGCAAGGAGCAAGCCATGCGCATGTTCGATCGACTGTCCGGGAAATTGTTCCG
CGGCCTTTCCCGTCAGGCCTTGGCCGTAGCGGCTGCAATGCTGGCTCTGGCTCTGGCCCA
GTGTCCCGGTACGGCGTTGGCGCGTGACGCTTTCACCGAGGATGCCTATGCGACCTACAA
GGCGAACACCGACAACGGCAAATATCTGTTCAACGCCTCCGGTTGCGGCGCCTGCCACGG
GTCGGGCAGCAATACCGAAATTCTGTCGGGCGGATTGCAGATGGATACGGCGATCGGCAA
GTTCTATGCGCCGAACATCTCGCCCCATGCCAACGGCATTGGCGGCTGGACGAATGCCCA
GTTTCTCAATGCGGTAATGCAGGGGATCGACCGGGAGGGCAACAATCTCTATCCCGTCAT
GCCCTACACTGCCTATGGCGGCATGAAGCCGGAAGATGTGCTCGACATCAAGGCTTATAT
CGACACGCTGATTGCCTCGGATGCCGTGTCGCAGGAACACGAGATCGCTTTCCCCTATAG
CCGCCAGACGACGATCACGCTGTGGAAGCGCAGCCATTTCACCGTGCCGGACTATCAGTC
ACGCGAAGAAACGCAGATGGAGCGCGGGCGTTATCTCGTCGAGAACGTCGGCGGCTGCGG
CGATTGCCATACACCGCGCACCACGACCTACGGGCTCGATATGGAAAACGCCTATACCGG
CGAAAAGGGGCTGACCGGGGCGGTGGCGCCCGATATTTCCAAGGCGAGAATGGCCGGCCT
TGCCTCGCCTGATGTGTTTACCGTTGGCCTGATCGATGAAGGCAAGAAGCTGTCAGGGGC
ACCGTTGACAGATCCGGTGATGCGCGAAATTGCCCACGGGCTCTCGGCCTTGACGGAGAA
AGACCGCACGGCGATCTATGCTTTCCTCTCCGACCGCGAGGTCAAGCCGCCGGAACCGGT
GGCGCAATCGCCAACCGCCGTCTGCAAGGAAAGCACGCCCGCAGCCGATCTTGCCGGCGA
CAATGCCGGTCTGGCCACACAGGCCGATGCCTTCATCGGCAAATATTGCCGCAATTGCCA
TGGCCCGGGCGAAAGCTCTCAAGGGTCCTATCCGGCCGGCGATCTGAAGACGATCGCTGC
CGACGCAGCCTTCGTGGTTCCGGGCGATGCTTCCAAATCCCGCCTTTTTACATCTGTGAC
CAGCGGCCGCATGCCGCTTGGCAAGCGACCGACCGCCGAGGAGGTCAAAAGCCTGGAGGA
TTGGATCAACTCCCTCAATCAATCCGACCTGCCGCAGACCGCAGCAAGCAAGCCGGATCG
CACGCGTCCGATGCTGTCCTATCGCGACTTCATAGAGGCCGGGCTGAAGGACATTTCCAA
GGTCAGCGATCTCGACCGCCAATTCATGCGCTATTTCTCCTACCGCAACCAGTACAACGG
CATGATGGGCTGCGAGGAGGACAAGACCTTCATGAAGCGCATGGACGTTCTGGCCGGCGG
CTTCAAGAAGCTTTTGAACTCGCTATCCTACGGCCCCAAGCTGGTCTTGCCACAGGAGGT
CGAAGGTACCAACGGGCTGATGGTCCGGGTCGATCTGCGCGATCTGCAGTGGTCAGCGGA
CGATTACAATTTCCTGATCTCGCAATATTTCTACGGCGTCGATCCCGGCAGCGATGCATC
GCTGCTGGCACTGACCAAGGAAACCGACACCGTCCTGCCGATCATGCGCATCGACTGGTT
CATGGCCAACGCGGCCAAGCCGAAGATCTACAATCAGCTGATGAAGTTGCCGACGCATAT
CCGCGAACTCGAACAGCGCTTCCAGATCAACGCGGATGAAAACATCCGCCGCCGGCAGGT
GCTGCGTGCGGGCTTCGCCGATGGTTCGTCTGGTGTTTCCGACCACAACCGTATGCTTGA
GCGCCATGAGATGCCGTTCGGCGGCTATTACTGGAAATCCTATGATTTCGGCGGCGATGT
TGGCCGCCAGGTGCTCAAGCGCTTTCCGCAAGGGCCGAAGGAACTCGAGCCGTTCGATGG
CGGGCTGACTGCCTTCGAGCATGACGGCGGCGAAATGATCTTCTCGCTGCCGAACGGGTT
GCAGGGCTATTATCTGTCGACGGCGGCAGGCAAGCAGCTGGATGTCGGCCCGACCTCGAT
CGTCTCCTTCCGCGAGCGGCCGATCGGCAAGGGGGTCGAGATCATCAACGCCCGTTCGTG
CTTCGACTGCCACGCCAACGGCATCCTGTCGAAGCGCGACCAGTTGCGTGAGCACATTCA
GACATCGACGCTGTTCAACAAGGATCAGCAGGCGATCCTGCTCGATATGTATGTGCCGCA
GGAGCAGCTTGACGCTGCCTATAACAAGGACCGGCAGCGTTTCGTCGAAGCCCTGGTGAA
GCTCGGCGTTACCGAGCCGACGCCGGATGGAAGCGCGCAGAGCATGCAGGCGCCGGGCAA
TGCCGAACTCGTCACGTATTTCGGCGACAAGTATGAGGATGAGCTCGATTTTGATGCTCT
GGCGGCCGAATTCGACATGACGCCGGCCGAGCTTTCCTCGGCAATCAAGCGGGTGGAGGA
TGTCGATACCCTGCGGCTTGGTATCGATTGGGTGACGACGCTGGAGGCGGGCGGAACCAT
CCCGCGCGCCGAACTCGAGCAACAGTTTCCGCTGCTGCTGCATCCGTTGATGCAGTTGAA
GCCGCTCGATACCACCACGGTCCGTGTGGCGACGGCCAGCCAGAGCCATGATGTGGCCGG
TCAGACGGCGCAGCAGGACTATGTCAAGGCCGAGACGGTCGTCGCGGCGACACCTGCCTA
TCGTCAGGAACAGCCCGTTGATTACAACAAGCTCGAACTGGCGCTGCATGTCGGGACGAC
AACCGCGAAGGTTGGCGATCAACTGTCTTTCCAACTGAGTTCCAACAAGGCCTGCGAATT
GCAGATCCTCTATGTCGAGGAGACGGGCAATGTCGAGGTCATTCCGGATGCGATGATCGG
AAACACGACACTGCAGGCGGGCGAAAAACGCCAGATCCCGCAACCGGGCACCGGCAACCT
GACTTTCGATACCCCAGCCCCTGCCGAAACGATGATCGCTTATTGCCGCGAAGGCGGGCT
CGGCGACCAGAAACTCTCGGTCGAGCGGGCACGCCAACTGGTTGCGGAATCGCATTTGCC
ACCGACGCGCGGGCTAGCGATCAACCTGGCCAAGAAGGCCGAGGGCGACAACGGCGCCAG
TGGCCTGCAGGTAGTGACCTTCGAAATCAAGCAATAGGGAAATGTCAGCCGCCGATGGGC
GGCCGGCCGTTCAGCCGTATTTTGGAATGGAATGGGAAGGCAGCGTCATGAAACTGTGGA
TTTTGGTGGGGGCATCGCTGCTGGCATTTTTCGCTGCGGGTACCGCTTCAGCGGCGTGCG
ATGCTCTTGCGCAGGTTGCTGAGGCCACCAATGGCGGCAACGAAGCGCTGGCCCGACAGA
TTGCCGACAGGCCGAAACCGGGTTGCACGTCTGACGACAAGGCGATGATCAACCGCGTCG
CGGCGCTCGCATCCTTCAACCGGATCGTCGGTGCGGTCGGGCAGGGTGCCAATCTGGCGG
ATTTCGAGCAGGAGCTGGAAACAATCCGCACAAGCAATTCAGCACCCTGGCAGGTTTTTG
ACGCGCTCGGTGACATCAACCGGGACCGCCGGGATTACGAAGCCGCCGCGCGCTACTACC
AATTGGCGTTGGAAGACGCATCCAACGAGGTGCTGACGCCTGGCTGGATGGCACCGGATG
AGAAATACATTGTCCGGCTTGATCATATGGCCACCGAGATGCGGCTGGCCGCGCCCAAGC
CGGTGAAGCTTGCCATGCGCGGCGCCTGCAAGATCAGCTATCGCGGGGTTTCCCTGAAAA
AGAAGTCGACGCCCGTGCGCTATGTCTTCGGCACGGCGGAATTTACCCCAGACGGGCTGG
TTTCCGCCAAGGACCTGTCGGAATGTCTGAAATCGGTGAAGCCTAAGACGATTACCCTGA
TCGGCCATACGGATCCGGTCGGGACTGCCCAAGCCAATCGCACCCTTTCACTGGAACGCG
CCGATGCACTGGCCCAGTATCTTGTCACGGAAGGCTATGCGGGCCAGTGGACCACAGTCG
GCAAGGGCGAGGACGAGCCGTTCAAGGCGGATGATGCCAGTGCCTATGACGAGGAGACGC
TAAACCAGATGAACCGGCGCGTCGAAGTCGATGTGGAGAATTGAATGATGCTGCGCGGTG
TGGTTCTTGCTCTCCTTGTCTCGGCTGCACCGCTCGATGCGGCATCGGCCAAGACCTATG
CCTTGGTCGTCGGGGTCGATGCCTATCCCTATGAAGTGAGCCTGGATGGAGCCGTCAAGG
ATGCCAAGGATGTAGAGAGTGCGCTGCAGCGCGCCGGTGTCGATCAGATGACGACGTTCT
TCGATGCGGCCGCCCGCAAGGACGACATCCGGGCGGCCTGGGCCGGCTTCGTTAACAGTG
CGGTCAAGGGCGATACGATTATTTTCACCTATGCGGGACACGGCGCGCAGATGCCGGAGC
TTGTTGCCGGCGACGAAGCCGACGGGCTCGATGAGTTCCTGCAGCTGCCGGGCTTCGACC
GCAGCCGCGCTGAGGAAACCGATCACGAAATCATCGTCGACAACGAGCTGAATGCCTGGT
TTTCGCAAGCCGAGGCCAAAGGCCTGCAGGTTCTCTTCGTCTCGGACAGCTGCCATTCCG
GAGGCATGAGCCGATCCTTTTCCGGCAAGACGCGGCTCGCCCAGGCCGTCATGGTAAAAC
TGCCGCCGCCGTCGGACGAGGCGGTTTCAGGTGCCAGGGTGAAGGAGGTGCAGTTCCGCA
ACGTGACTGTGCTTGCCGCGTCGCTGGAGAGCCAGCCGTCACCCGAGGTCATCATCGGCG
GTGAAGCGCGCGGCGCCTTGAGCTGGAGCTTTGCGCGTGCGGTGGAGGGATCGGCGGATC
GCAATGGTGATGGCGAGATTTCCCGGGTGGAGCTGGAGGATTATGTCTTTGCCAATGTGA
AGCACCAATCGGAAGCCTTGCAGGTTCCAAACTTTACGCCGCAACTGCCGCGTTCCGAAG
ACGAGGTGGTCATGGCGCTGACCCGCACTGCCACTGTGGCGGTCGCGCCTGGGGGGAAGA
AGACCTACAAATCTGTCCGCGAAACCGGCTGGGATGGTAAGCTTGCGCTGTCCATCGAGG
CATCAGATGTCCTGCCTGAAAACACAGGCGGAACCGGCGTGCCTTATCGCTGGGATGCCG
CCAGCGGCATCTTCTACACGCCGAATGGTGACGTTGCGGGCGAGCATATCGATGCCGGCA
TGATCCAGTCGGTGGTGAACAAGTTTATCCTGCTCGATTTTCTAAAAGTCATGGCAAGCC
AGAATCCAGGCACCGTGTCCTTGACGCCGCAGAAGGATATCTATGCCGGTGGCGACAAGA
TTTCCTTCGATGCGCCGGCGTCGGGCTACAGGAACATGGTTGTTTTCAACCTCGCCAATA
CCGGGCAGGTGCAATTGCTGGATGTCCAGTCCGAAGGAACGGCGAGCGTCGAGTTCAAGC
TCAGCAATCTCCAGGTCGTCGAGCCATTCGGAGCAGATCATCTGATCGTCATTTCCACCA
ATGAACCGATCGATGCCATTGGCGCGGCCTTGGCGAGCAAGAATATCGATGCAACGACGG
TATTGCAGCTTTTATCCACGCGCATCGACGGGACCGGCACGAGCGTTGCGATCCAGCCTC
TTTACACCCGGGAAAAGCCCTGATGGCTGAATTGCAAACCACACTGGGTCTCCTGTCGTG
CGCAGCGTTCCTAAGCGCGGCCCCGCTGCAGGCAAGGGCGGAAGACCGGGCCTTGCTGAT
CGGCATCGGCACCTATGAAAACCTGCCGGAGGATATGTTCCTGCACGGCCCGAAGAACGA
CGTGAAGGCCATCCGGCAGCTCTTGACCGAAACATTGTCCTTCAAGCCCGAGGCAATCCG
GTTGCTGACCGATGAGAAAGCCACCCGGCAGGCGATGTTGTCGTCGATGGACGAATGGCT
GATTGCCGGAACGGTGCCGGGTGACCGCGTTTATCTCTATTTCTCGGGGCATGGTCTGCA
GGTCAAGGATGCCAGCGGCGATGAGGAAGACGGAATGGACGAGGCCATTTCGACCTATGA
CATCAAGGCTGACGAGACCGACTGGACGAACGTCATCCTCGATGACGACCTTGAGGCCGT
GCTGGAGAAATTGAAGGGCAGGGCGGTGACGCTGGTGATCGATGCCTGCCACTCCGGCAC
GATTTCCCGATCGTTGTCGCCGCAGGCGGTGTCGGGGGTGAAAGGTGCGCGCTATCTGCC
GCGGCCGTTTGCTCGGACCGCCAAGCAGCCGGCAACCAGAGGCCTTCGGATCGATCTCGG
TGTCGTCGACAAGCCGGCAGAGCTGACGGCTGGCGGCCTGACGGCCTGGAGTGCTGCGGC
CGCCTATCAGGTGGCCTGGGATGACGTCCGTCTGCCGATCGAGGACCGTCACGGCGTTTT
CACATCTGCTTACATAGCCGGCTACACACCTGGGGAATCCGATGCGAACAGCAACGGTCT
TGTCAGCAATGCCGAGCTTTTCGAATATGTGACGAAAAAATCGAAGGAATATTGCTCGGC
GCTGGAAAATTGCGACAATCTCGATCCCCAGTTGGAAAGCCTGCCGGAAGCGCTCGGCAC
CAGCGTCGCCACGCCTGAGCCATACAAGGCGGAACAGACGATAGCGGATCAACCTCAGGA
CAAGCCGGAGCCGGTTTACCAGAAAACGAAGCTAGAGGCCGGCGTCGCGCCAGCCTATGT
CGATGCCGATCCCGTCGCTGCCATCGGTGATATCGTCGGCAAGGTGGATACCGGCGATGT
GACGGTCTCGCTCGATATCGGCCCGATGCTGAAAAATGGCCAGGCCTTCAAGATTTCGGT
TACCAGCAAATATGACGGCAATCTCGTCCTTCTGGATGTCAACGGTGAGGGCATCGCGAC
GCAGATTTTCCCGAACGATATGGCGCAGAAAATCACGCCGCTTACGGCAGGCTCGACGTT
GACCATACCGGACGACTATTACGGCTTCGATTTCGAGGCTGAAGGTCAAGGCGAGAACAT
GCTGGTCGCAATCGTGGTCAGCGATGCGGTGGATCTCAAGGGCGTAGCGCCATCGGCGAA
GGGCCTGACTGCGGAACTCGATGCCCGGCAGTCCCTGAGCGAGATCGTTTCCAGGCTTCA
GAAGGCCTGGACCGGCGATGCCGAAAACCGCAGCGTGCGCTGGTCGCTGGGAACGCTGAA
ATACACCATCGAGTAATTGCCGCATCAACAGGTTCCGACAAGCAGAAAGGCCCGCGACGA
TTGCCGCGGGCCTTTCCGATTTGATGATAACGCGCGTTCTGCCTTAGTGCAGGATCTGGC
TTAGTGCAGGATCTGGCTGAGGAACAGCTTGGTGCGCTCGTGTTGCGGGTTGTCGAAGAA
CGCAGCCGGCTCGTTCTGCTCGACGATCTGGCCCTGGTCCATGAAGATGACGCGGTTGGC
GACCTGGCGGGCAAAGCCCATTTCATGGGTGACGCAGATCATCGTCATGCCTTCTTCGGC
AAGACCGACCATGGTGTCGAGCACTTCCTTGATCATTTCCGGGTCGAGCGCCGAGGTTGG
CTCATCGAACAGCATGACGCGCGGGTTCATGCAGAGCGAGCGGGCAATCGCCACGCGCTG
CTGCTGACCGCCGGACAGCTGGCCCGGATATTTGTTGGCCTGCTCGGGAATCTTGACGCG
CTTGAGGAAGTGCATGGCGACTTCTTCCGCCTGCTTCTTCGGCATCTTGCGGACCCAGAT
CGGCGCCAGTGTGCAGTTTTCCAGGATCGTCAGGTGCGGGAAGAGGTTGAAGTGCTGGAA
TACCATGCCGACTTCGCGGCGCACTTCGTCGATCTTCTTCAGGTCGTTGGTGAGCTCGAT
GCCATCGACGATGATATTGCCCTTCTGATGTTCCTCCAGACGGTTGATGCAGCGGATCAT
TGTCGATTTGCCGGAACCGGACGGGCCGGCAACGACGATGCGTTCGCCGCGCATGACCTT
CAGGTTGATGTCGCGCAGAACGTGGAAGTCGCCGTACCACTTGTTCATGCCGACGATTTC
AACAGCGACGTCCGTGGACGAGACTTCGATTTTCAGCGGTTTGGCTTCAGCTGCCATGAA
TATTCTCCCTCAATTGTTATCGTTTGTGGCCCTTGTCGAGCTTTCGTTCCATGAACCCTG
AATAGCGCGACATGCCGAAGCAGAAAAGCCAGAAAGTGAATCCGGCAAAAACGAGACCCG
ACAGCGGCGTGACCGGCGATGCCCAGTTGGCGTCCGAGAAGTTCTGGCGAACGATGCCGA
GCAGGTCGAACATACCAATGATCGACACCAGCGACGTATCCTTGAACAGGCCGATGAAGG
TGTTGACGATACCGGGGATGACCAGCTTCAGCGCCTGCGGCAGGATAATCAGCCGCATTT
TCTGCCAGTAGCCGAGGCCGAGCGAATCGGCGCCCTCCGCCTGTCCCTTCGGGATGGCCT
GCAGGCCGCCGCGCACCACTTCGGCCATGTAGGCGGAAGCGAAGAGCGAAACCCCGATCA
CTGCTCGCAGAAACTTGTCGACCGTCATGCCCTGCGGCAGGAACAAGGGCAGCATCACGC
TGGCCATGAACAGTACCGTGATCAGCGGAATGCCGCGGACGATCTCGATGAAGACGGTGC
AGATCAGCCGGATGACCGGCATTGTCGATCGCCGACCGAGCGCAAGGGCGATGCCAAACG
GCAACGACACCGCGATGCCGACGAAGGACAGGATGAGCGTGACCATCAGGCCGCCCCAGA
GCGGGGTCTCCACATAGGGAAGGCCCAGAACGCCGCCGATCAGAATGAAGAACGACAGGA
CCGGCAGGACGCCGAAAAGCAGGATGGCGTTCAGGCCCTTGTACGGAATCTTCGGGATCA
GAATGGGCACCAGAAGTGCGACGAACAAGGCGCCGACGAGCATGGGGCGCCAGCGTTCGT
CAATCGGATAGCGCCCGAATAGGAATACGTCGAATTTTGAACCGACGAAGGCCCAGCAGG
CGCCGCTCCAGCCTTCCGGCTGCGAGCCCCCTTGAGCGACGGTTGCGCAAACGCCGCGTC
CACCGCCTGTCCAGGCGGCATCGATGAACAGCCATTTGATGGCCGGCGGCAGAAACCAAG
CGAGGGCAAGCAGGGCGATGATCGTCAGCGCCGTGTCCAGCGGTGTGGCCAGGAGGTTTT
TGCGGACCCAGGCGACATAGCCCTTTTCCAGCAGCGGCGGTGTTGATTGCTCCAGCATGC
TGGTGCGAACGAAGTTGGTCTGATGTGTGTTCATGATCTTATCTCTCCACCAGTGCCATC
TTGGCGTTGAACCAGTTCATGAGCAGCGATGTCGACAGGCTGAGCGTCAGATAGACGACG
ATCCAGATGCTGACGATTTCAACGGCCTGGCCGGTCTGGTTGAGGATGGTACCACCGGTC
GACACCAGGTCTGAATAACCGATAGCGATGGCGAGCGACGAGTTCTTCGTCAGGTTGAGA
TACTGGCTGGTCAGTGGCGGAATGATGATCCGCATGGCCTGTGGCACGACGACCAGGCGG
GTGGTAAGGCCCGACCGGATGCCGAGCGCATGCGCGGCTTCCGATTGGCCATGGCTGACG
CCGCGAATACCGGCACGCACGATTTCGGCGATGAACGACGCCGTATAGAAGGACAGAGCC
AGAAACAGCGACAGGAACTCCGGGCCGACGACCGATCCGCCCGTCAGGTTGAACTTGCCA
GCGACGGGAATGTCGAAGGAGATCGGCATGCCGGTCGCAAAATAGGTCAGCAAAGGCAGG
CCGATTATTAGGCCAAGCACCGTCCAAAGCACGGGCAGGCGTTTACCGGTCTCCATCTGC
TTCTTGTTCGCATACCGGGAAAAGAGAATGCTGCCGATCACCGCGATGACAAAGGCAAAA
AAGATGAACTGCGAGCCGCTTTCGAAGACCGGCCGCGGGAAGGCGAGACCACGATTGTTG
ATATACATATCCAGCGGCAACGCTAGGGAATCCCGAGGTTGCGGCAGCACGGCGAGAACG
CCCGAATACCAGAAGAAGATAACCAGCAGCGGCGGGATGTTGCGGAAGACCTCGACATAA
ACCATCGATAGCTTGGCGATCAGCCAGTTCTTCGACAGCCGGCCGATACCGACCAGAAAG
CCGATGATCGTCGCGGTGATGATACCTGCAACGGCAACGAGGATGGTGTTGAGGAAGCCG
ACAACAAGCGCGCGGCCGTAGGTCGAATCGCTGGAGTACGCGATCAGCGATTGGCCGACA
TCGAAGCCGGCGCGGCCATTGAGAAAGCCATAACCGGAGGCAATGTTGGCGCGCTTGAGA
TTTTCGATCGTGTTCGTGGTCACCCAATAGATGAAAATGACCAGCAACAGCAGCGTCACG
GCCTGGTAGATGATACCGCGGACCTTGGGATCGTTTAAAATTGAGCCGGTCGGCTTGTCC
TTGCCGGGCGGAATCGTGGCGTCAATTGTCATTCAGAGCCTCTTCATTCCCCTGTTCGCC
CTGTTTCGAGCGATACTTATTTTTTAGAAGGGAAAGCGGCGAAGCCGCTTTCCCGATTGT
CTATGGTCTTAGCGAACCGGCGGTGCGTACTGGATGCCGCCCTTGCTCCACAGCGCGTTC
AGGCCGCGTTCGATCTTCAGCGGGCTGCCCGCGCCGATGTTGCGGTCGAACACTTCGCCG
TAGTTGCCCACAGCCTTGATGATCTTGACGGCCCAATCGTTTTCGAGGCCGAGGTCGGTA
CCGATCTTGGTGTCCGCCTCAACGCCGAGGAAGCGCTGGATGTCCGGGTTTGTCGACTTC
TTCATTTCCTCGACGTTAGCCGAAGTGATGCCGAAGTCTTCCGCGCCGACAAGCGCGTAG
TGAACCCAGGTAACGATGTCAAACCACTGGTCGTCACCCTGACGAACGGCCGGTCCAAGC
GGTTCCTTGGAAATGATTTCCGGCAGGATGATGTGATCGTCCGGAGCAGCCAGCGTCAGG
CGCAGCGAATACAGGCCCGACTGGTCGGTCGTGTAGACGTCGCAACGGCCGGCGTCATAG
GCAGCGTTCACTTCTTCGAGCTTTTCGAACACAACCGGGTTGTACTGGAGGTTGTTGGCC
TTGAAGTAGTCGGCAAGGTTCAGTTCGGTCGTCGTGCCGGTCTGGACGCAGACGGCAGCA
CCCGACAGTTCAAGCGCCGACTTCACGTTCAGAGACTTGCGGACCATGAAGCCCTGGCCG
TCGTAGTAGTTGACCGGGCGGAAGTTGAAGCCGAGCGCGGTGTCGCGGTTGATCGTCCAG
GTCGTGTTACGGGCCAGAACGTCCACTTCGCCGGACTGCAGCGCCGGGAAGCGGTCCTTG
GCGGAGGTTGGCGTGTACTTGACCTTGGTCGCGTCACCGAAAATGGCGGCGGCAATCGCC
TTGCAATAATCGACGTCGAAACCGCTCCAGTTGCCGGATGCGTCCGGGGAGGCAAAGCCG
GTCAGGCCGGTGTTGACGCCGCATTGAAGGAAACCCTTTGCCTTTACGTCGCCGAGCGTC
GTTGCCGATGCGGCCTGGGCGCCAATCCCCATGACGGCAGCGCCGATGAGCGCTGTCAGA
ATTCTTTTTGCCATTTTTAGAACCTTTTTCTGTTGTCTTTGTTCTTATCCCGCACAGCTG
CGCTTGGAAGCAGCTACGGCCCCCGCCACCCTCCTGGCGCGAGTACCGTCTATCTCATGC
TCAAAACAGCGCAGGGTCAAGACACGTTGCCGATTTTCCGGGCCGTCGCATGAGAATCGT
TGATTACGCCGTATGTTTAGGCAGTTTTGGGTCGATCAGTGCATGTTTTTGTTCAAAAAA
CTGCCAGAATTCCCGTTTTTTCCCTTTCAATCCGGCATGGAAGCGGAAGTGCCTTGACCC
ATTGGCCCGCCGTGCGGAAAGTGCTTGGACATGAAATTTCACAAGCGGACCCTCCCATGA
ATGACAAGAATGATTTCCTCGCCAGCGCCGGCGTGAACACGCGGCTGTCGCATATCGGCA
ACTCGCCCTCCGACTTTCATGGTTTCGTCAATCCGCCTGTCGTGCATGCATCTACAGTCC
TGTTTCCCAACGCAAAAACGATGGAAAACCGGGCACAGAAATACACCTATGGTACGCGCG
GTACGCCGACCACAGATGCCTTGTGCGAAGCAATCGATGCGCTGGAAGGTTCTGCCGGAA
CCGTGCTCGTTCCCTCGGGCCTTGCCGCCGTCGCCGTGCCGTTTCTCGCATTTCTGTCGG
CTGGCGATCATGCGCTGATCGTCGATTCGGTCTATTTCCCGACCCGGCATTTCTGCGATA
CGATGCTGAAGAGGCTGGGCGTCACCGTCGAGTACTACGATCCGATGGTCGGTGCTGGCA
TCGAAAGCCTGATCAAGTCGAACACCAAGCTGGTGCATACCGAAGCGCCTGGCTCCAACA
CGTTCGAGATGCAGGATATCCGCGCAATCTCGGCCGTCGCGCATCGCCACGGATGCGTGG
TGACGATGGACAATACCTGGGCGACGCCGCTCTATTTCAAGCCGCTTGATCACGGTGTCG
ACATATCGATCCACGCGGCGACCAAATATCCTTCCGGTCATTCCGATATTCTAATGGGCA
CGGTCTCTGCCAATGCTGCCCATTGGGAGCAATTGCTGGATGCCCATGGGGCTCTTGGTC
TTTGCGGTGCGCCCGATGACAGCTACCAGATATTGCGCGGCCTGCGCACGATGGGCATCC
GTCTCGAGCGCCATCAGGAAAGCACGCTCAACATCGCCCGCTGGCTGGAAGAACGCGACG
ACGTCGCCCGCGTCCTGCACCCGGCTCTGCCGAGCTTTCCCGGCCACGACCTGTGGAAGC
GCGATTTTACCGGATCGAGCGGCATCTTCTCGTTCGTCCTCAGGGCCGAAAGCCCGGACC
AGTTCAAGCCGAAGGCACATGCCTTCCTCGATGCCCTGTCGATCTTCGGTCTCGGCTGGT
CCTGGGGTGGTTTTGAGAGCCTTGCCGTCCATGTCGGTCTTTCCGACCGCAGGATTTGCA
AGGCGCCCAGCGAAGGCCCGGTCATCCGGCTGCAGATCGGGCTTGAGGACGTGGCAGACC
TGCGCAAGGATATTGAGGCCGGTTTTGCGGCGGCAAAAGCCGTCTGATCTTCAGTCCTTC
GGCTCGTATCCGTAGAGCCAATCGAAATCGGCGGCCAGGCTTTCCGGCCGCCGCAGGGAC
AGAACCAGATCGCGCCCGAGCCGGACGGGGCCGCGGGCGTGATAGGCAAAACGATTGAAG
GCACCGCGGGAACGGACACGCGCCACCCGCTTTTTGCGATGATCGACAAAGGCGGTAAGC
GGCTTTCTGTTTGCCACGTAGGATGCAAGCTCAAACGCATCCTCGATCGCCATCGCAGCG
CCCTGGGCGGCAAACGGCATCATCGCATGCGCGGCGTCGCCGATCAGAATGACCTCGTCG
CCCCGGTTCCAAGCTCCGGCGCTCACTTCGTAGAGAGGCCAGATCGTCGGCTCGACCGCT
TGCCGCAGCAGTTCGACAATCTGAGGGTGCCATCCGGAAAAGGCTTCAAGCAACCGCTGC
CGGCTTGTCTTAGAGGGCAGGGTGCGGTTCCATGAATCTCCGGGATCGGCACCGCTGGTA
ATCGCCACCACGTTGAAACTGCGCGCAGGCTGCAGGGGGTAGACGACGAGGTGCGAGCCG
TTACCAAGAAATGCGGTGACTTTGGTTGTGCCAAAAAACGCCGGAGCCTCAGCCTCACCG
AGCGTGAAGCGCCAGGCGATACTACCGGAAAAGATCGCCTTTCCAGCACCTTCTATCCGC
TTTCTGACCTTTGACCAGACGCCATCGGCTCCAACCACAAGGCGCGGTTCGCTGCCGATC
ATCCCTGCGATGACGTGTTGCGAGGCATCATCGATCTCGGCGCCGAGATGAAGACGGCAG
AGCGAATTGGCGGCTACGGCATCAAGCAGTGTCTTTTGGAGATCGGCCCGGTGGAGAACA
CCATAAGGTGACGCCCAGCGCTCGCGCGCGAATTCGCCGGATGGGACGGAAGCAATAGCG
CGCAGCGATGTTCCACTGACGAGATTGATCGCCTGCGGTTCAGTCCATACGCTTTCCAGT
TGCGGGAGAAGCCCGAGCTTCGTCAGGATGCGCGTTGCATTGGGGGATAGCTGCAGCCCG
GCGCCGGCCTCACTGAGAACGGACGTCTGTTCAAATATCTCGGCGGGAATACCCTTGTGG
GCAAAACTGAGGGCTGCCGACAGGCCGGCTATGCCGGCGCCGACGATCGCAACGGGCTGG
TCCCTGATCATGCGAAGAGCGTTTGCCGCTCAGGCCGCCTTTGCATTGAACGTGCAGCCG
TCCGGTACCGTCTGATCCGCATGGAGCTTGGCGTTGTAGCGGTACAGCGTCGAGCAGTAG
GAACAGACTTTTTCGTTGTCGTCGCCCATGTCGATATAGATGTGCGGATGATCGAAGGGC
GCGGACGCGCCCGTGCACATGAATTCCTTGACGCCGACCTCGATGACCGCGTGGCCGCCA
TCGTTTTGAAAGTGGGGAATACCGTGCCCGGCCATGTCATGCTCCGTGGTGTAGAAGAAT
AGTCGAATTTGGCCGCACCATAGAAAGCTTTGCGCCAAAAGTGTAGCTGCAAAGATGCCG
CGCCCGTGGGTTTTTTGGCGAGCCGGGGTTTTCCCCACGCTGCCGCTGTCATAGGCTCGC
TCAAAACAGGACGCATGCCATGGATCTGAATCCTCCCGCCTTTTCGACCTTTACCCATGA
CGGCCTCTCGATCGCCTATTTCGACGAGGGCGATCCATCCGGCGATCCAATCTTGCTGAT
CCATGGATTTGCCTCCAGCGCCAATGTGAACTGGGTCTATCCGGGTTGGCTGAAGACGCT
GGGTGATGCCGGATACCGGGTCATCGCACTGGATAATCGCGGCCACGGCGCCAGCGACAA
GCCGCATGACCCCAAGGTCTATCACCCGCCGGCGATGGCCGGCGATGCCGTGGCGCTGCT
CGATCATCTGGGCATCGCCGAGGCCCATGTGATGGGCTACTCGATGGGCGCTCGCATTTC
GACGTTCCTGACGCTGGCGCACCCAAACCGCGTGCGGTCTCTCGTACTCGGCGGACTTGG
TATCGGCATGGTGACCGGCGTCGGCGACTGGGATCCGATCGCCGATGCGCTGAACGCACC
CTCTCTCGATGTCGTTACCCATGAGCGGGGACGGATGTTCCGGGCCTTTGCCGACCAGAC
GAAAAGCGACCGCAAGGCGCTGGCCGCGTGCATCTCCACTTCGCGCGACCTGCTGTCTGT
CGACGATGTCGGCCGCATCGAAGTGCCGGTTTTGATCGCTGTCGGCACCAAGGACGACAT
CGCGGGTTCGCCGCAGGAACTGGCTGCCCTTATTCCGCATGCCGTGGCGCTGGATATTCC
CGGCCGCGATCACATGCTTGCCGTCGGCGACAGGGTCTTCAAGAAGGCCGCGCTTGAGTT
TTGGGCCAAGGTCGGGCAAGCCTAGCGCTCAATAATCGTTTTAGGCGTCTATTTCTGAGC
GGCCATTTATATCCAGTGCGATTTAGCCTATATCTGAGCGACAGACGGACTACGAAGGAG
AGTGGCGATGGTCGCCAGAACTGACATACGCCCGACCGAAACCGTGAAGATCATGGATCC
GATCTGGGATAGTCTGCAGGAGGAGGCGCGGCTCGCTGCCCAGCAGGATCCCTTGCTTGC
GGCATTCCTCTATTCCACCATCATCAATCAGCGGTCGCTGGAAGACAGCGTCATCTACCG
GATCTGCGAGCGGCTCGATCATCCCGACCTGCAAGCCAATCTCCTGCGCCAGACCTTTGC
GGAAATGCTTGAGGACTGGCCGGAATGGGGAAGCATCCTGCGTGTCGATATCCAGGCCGT
CTACGATCGCGATCCGGCCTGCACGCGGTTTCTGGAGGCAATTCTCTATTTCAAGGGGTT
TCACGCCATCCAGACTCACCGGTTGGCGCATTGGCTGCTGAACCGCGGACGCCGCGATTT
TGCTCTCTATCTTCAGAGCCGTTCTTCGTCCGTTTTCCAGACGGACATCAATCCAGCCGC
CCGCGTTGGCAAGGGGATCTTCCTTGATCACGCGACAGGGCTTGTCGTCGGCGAAACCGC
TGTTATCGGCGACAACGTTTCCATCCTGCACGGTGTCACCCTTGGCGGCACCGGCAAGGA
GGGCAGCGACCGTCACCCGAAGATCGGCAATGGCGTGCTGATCGGCGCCGGCGCAAAAAT
TCTCGGCAATATCCACATCGGCAATTGCTCCCGGGTGGCCGCAGGCTCCGTCGTGCTCAA
GGAGGTTCCGTCGAAGACTACGGTCGCCGGGGTTCCGGCTCGCGTCGTCGGCGAAGCCGG
CTGCTCGGAACCGTCACGTTCCATGGATCAGTTGCTGGTTTCCTTCGAGATCTAAGCCGG
CGATTCGCCGGTTGGACGTCCCCCGGGGGTTTACACCGATTGAAGCTCTGTGCGAGAAGC
GGCGCAAATCAAACCGTCATGGAGAAAAGACTTGAAGCCCGAAGAAATCAAAAAGCTCGA
AGCCTATTTCAAGCGTACCTTCAATCAGGCAATGGTCATTAAGGCGCGCCCGAAGAAGGA
TGAATCCGCCGAGGTTTACCTGGGCGACGAGTTTCTGGGTGTGGTCTTCCGGGACGAGGA
AGACGGCGAACTGTCCTACAACTTCTCGATGGCTATCCTCGATATTGACCTGTGAGTGCT
ACCTTCGGTTGAGCGCATGATTTAACCCGGCCCTGACATTCAGGCCGGGTTTTTTGATAA
AATCATACTTTTTGTTTATTTTTTCGCAGAAAACTGACTAGTTTCGCGATCTTTCATCAA
GCTGTTGCAATCAAAGCGTTTTATTGCGCTGCACGTATACATTGACTTTATTGTGCAGTG
CACATAAAATGATGCCATTGCGAGCGTCACAAAAGGAGCAGCCTGATGTTCAATTTCGAA
GATGCGAATAAGAAGAGCAAGGAATCGATGGATACGATGTTGAAGAGCTATGCGTCGCTG
ACGAAGGCTTTCCAGGCAATCGCCACCGAAGCTGCCGACTACTCCAAGAAGGCCTTTGAA
GACAGCGTCGCTCACATCGAGAAAATCAGCACGGTCAAGAGCGTCGAAGCCGCTTTCGAG
CTGCAGACGAGCTACGTGAAGACCGCTTACGAAGGTTACGTCGCCGAAGCCACCAAGATC
GGCGAAATGTATGCCGACCTCGCCAAAGACGCCTACAAGCCCTACGAGGCACCGGTTGCC
AAGGCGACCGCTGCCGTCAAGGCCGCTGCCGCCGCTTAAGGCTGCCCGCCTACAATTAAA
ACGCTGAAAAACCGGCTGCGCTTCCCGCAGCCGGTTTTTTGTTGTCTATCTGGCAGATTG
GCGATAGGCGGCCTCAAGAAAGTTGGTCAATCTTGTGCCTCACGACGCAAATGTGATTGC
AGTGCCGACGAACAGCCTTAAAATCTGAAAAAGAACCACTAGATTATGTGTCACGAACAG
GTCGCGAATTTCTCCCAAGCATTTGCGGCTGGACAAGGGAATGAAGTAGAATGATCGCCA
CGCCGGTCCGGATGCAAAAAGACAGCGACGGGGATGGGGGCAATGCCAACCGTGGCACGT
CCGTCATCACTCGGACAAAGCCGAAGACCAAGAAGCCGAGCCTGTACCGCGTTCTGCTTC
TGAACGACGACTACACGCCGATGGAATTCGTGATCCACATTCTGGAGCGTTTTTTCCAGA
AGGACCGCGAAGCGGCAACTCTGATCATGCTGCACGTTCACAATCACGGCGTGGGTGAAT
GCGGTGTTTTCACCTACGAAGTTGCCGAAACCAAAGTGACGCAGGTGATGGATTTCGCCC
GCGAGCATCAGCACCCGCTGCAATGCGTCATGGAAAAGAAATGAGGAACTGACGTGCCAA
CATTTTCAACAAGCCTTGAAAAAGCCCTGCACCAGGCTCTGACGCTGGCCAATGAGCGCC
ATCACGAATATGCGACCCTGGAGCACCTCCTGTTGGCATTGATCGACGATGCCGATGCGG
CGGCCGTCATGGGCGCGTGCAACGTCAATCTCGACGCTCTGCGCAAGACCGTCTCCGATT
ATGTCGACAATGAACTCGGCAATCTGGTGACTGGCTATGACGAGGATTCCAAGCCGACGG
CTGGCTTTCAGCGTGTGATCCAGCGCGCGGTCATCCATGTCCAATCGTCCGGCCGCGAGG
AAGTGACGGGCGCCAACGTGCTTGTCGCGATCTTTGCCGAGCGTGAGAGCCATGCGGCCT
ATTTCTTGCAGGAACAGGAAATGACGCGCTACGACGCCGTCAATTTCATCTCGCACGGCA
TCGGCAAGCGGCCCGGTGCATCCGAGGCGCGCCCGCCGCGTGGCGCCGATGAGCCCGAAT
CCGAGCAGAAGGCATCGCGCGAGCAGGATGAAAGCAGTCCGAAGAAGCAGCAGGATGCCT
TGACTGCCTATTGCGTCAATCTCAACGAGAAGGCCAAGGTCGGCAAGATCGATCCGCTGA
TCGGCCGCCATGCCGAGGTCAACCGGACGATCCAGATCCTGTGCCGTCGTTCCAAGAATA
ACCCGCTCTATGTCGGCGACCCCGGCGTCGGCAAGACGGCGATCGCCGAAGGCCTGGCCA
AGCGCATCGTCGAGAAGAAGGTTCCCGAAGCGTTGCAGGATGCGACGATCTTCTCGCTCG
ACATGGGCACGCTGCTCGCCGGCACCCGCTATCGCGGTGACTTCGAAGAACGTTTGAAGC
AGGTGGTCAAGGAACTCGAAGAGTATCCCGGCGCCGTGCTGTTCATCGACGAGATCCACA
CCGTCATCGGTGCCGGTGCGACGTCAGGCGGCGCCATGGATGCGTCCAACCTGTTGAAGC
CGGCTCTGTCCTCGGGTGCGATCCGCTGCATTGGTTCGACCACCTACAAGGAATACCGCC
AGTTCTTCGAAAAGGACCGTGCGCTCGTGCGCCGGTTCCAGAAGATCGATGTTAGCGAAC
CGACGATCGACGATGCCATCGAGATCATGAAGGGCCTGAAGCCGTATTTCGAGGACTATC
ACAAGCTGAAATACTCCAACGAGGCGATAAAGTCGGCCGTCGAACTTTCGGCCCGCTACA
TCAATGACCGCAAGCTGCCGGACAAGGCGATTGACGTGATCGACGAGACCGGTGCGGCGC
AAATGCTGCTGCCCGTCAGCAAGCGTCGCAAGCTGATCACCGAAAAGGAAATCGAAGCGA
CGATCGCGACGATGGCCCGCATTCCGCCGAAATCCGTTTCCAAGGACGATGAGGCCGTTC
TTGCCAATCTGGAAAAGGAGCTGCGCTCGGTCGTCTACGGTCAGGACCTGGCAATCGAGG
CGCTTGCGTCGGCGATCAAGCTGGCACGGGCTGGCCTGCGCGAACCGAACAAGCCGATCG
GCTCCTATGTCTTCTCCGGCCCGACCGGCGTCGGCAAGACCGAAGTTGCAAAGCAGTTGG
CTGCGTCGCTCGGCGTCGAGCTCATCCGCTTCGACATGTCGGAATATATGGAGCGCCATA
CCGTCTCGCGTCTGCTCGGGGCACCTCCCGGCTATGTCGGCTTCGATCAGGGCGGCCTTT
TGACCGATGGCATCGATCAGCACCCGCATTCGGTGCTGCTGCTCGACGAAATCGAAAAGG
CGCATCCGGACCTGTTCAACATCCTGTTGCAGGTCATGGATCACGGCTCGCTGACCGACC
ATAACGGCAAGAAGATCGACTTCCGCAACGTCATCCTGATCATGACGACCAATGCGGGTG
CGTCGGAGATGGCAAAGGCTGCATTCGGCTTCGGCTCTGCCAAGCGCGAAGGTGACGACG
TGGAGGCGCTGAACCGTTTGTTCACACCAGAATTCCGCAACCGTCTCGATGCGGTCATTC
CATTCGCCTCGCTGCCGACCCCGGTCATCCATCAGGTGGTGCAGAAGTTCGTCATGCAGC
TGGAAACGCAGCTTGCCGAACGCAACGTCACCTTCGACCTGCAACCGGAAGCGATCGCCT
GGCTGTCCGACAAGGGCTATGACGAAAAGATGGGTGCGCGGCCGCTGGCACGGGTCATCC
AGGAACACATCAAGAAGCCGCTGGCCGATGAAATCCTCTTCGGCAAGCTGAAGAAGGGTG
GCGTCGTCAAGGTGACTGTCGGAACCAAGCCAGATGGCGCCAAGGGCCTGCTGCTTGACT
ACGTTCCGGAAACGGCGCGGATCAAGCCGAAGGCTGAGGTGGTGACCCCCGTAAAGAAGG
CGTCGAAGACCGCAAAGCCGAAGGAACTGGAAAGCGTCGGCGCCGAGCCTGACGCGCCCG
CCAAGCCCAAAAAGGCAGCCAAGGCCAACAAGGCTGACGAACCGGTTAGCGCCAAGGCTG
CCGAGCCACCCCGCAAGGGAAGCACTGTGCCCAAGGTACCGCGCAAGAAGTAAGGCATCC
AAATAGAGACACGGTGCCGGACTTGATTGTCCGGCACCGTTTTTTTGTGACAATGAACAG
ACGGATGCTTTGATGGACGATGGCCAGACGATCGGCTCGGGGCGGACATGGTTCGTGGCG
GGCATGAAGGGCATTTTCAGCCTGCCGGCCATGATCCTGATGCTGTCCTTCGTCGGGTTT
TGCGCCTTTACAGCCCAGGCCGGCATTCCGGTCGAGCATGTGGTATTCATGACCGGCATG
GTCTGGGCACTGCCGGCCAAGGTCATCCTCGTCAGTTCGATCCTCGGTGGCGCCAATCTG
TTGACCGCCTTCATCGCTGTCACACTGTCCTCCATCCGGCTGATGCCGATGGTCGCAGCG
CTTGTCCCGGAAATCCGCACCGAAAAAACGCCCACCTGGCTACTGCTGTTCCTCTCGCAT
TTCGTTGCGATCACCGCCTGGGTATTCGCGATGGAGCGGGTACAGGCGGTGCCGCGGGAA
CATCGCATCGCGTTTTTTGCCGGCTTCGGCATTACGCTCGTACTTGCCAACATGCTGCTG
GTGGCGGTCGTCTATCGGTTCGTCGCCGAGTTCCCGCCAATTGTTGCCGGCTGCCTGTTT
TTCCTGACGCCGGTCTATTTTCTTGCCTCGATCTGGAGCTCCGCGCGTCATCCGGTGATC
TACGTGGCGCTGGCCGTTGGACTCATCGCCGGCCCGCTGTTCTATTGGCTCGCGCCGGAG
TTCGACATTCTGCTGGCAGGGGTTGGCGGCGGGACACTTGCCTGGGCAGCAGAACGCAGC
TGGCGCAAACGCACGGAGAGCCGCGCATGACCGTGCTTGAAGGATGGTGGGCCTATGTGT
TCATCGCCATTGCCGGATGGCTGGCAACGGATATCTGGCGCTGGCTTGGCGTTCTCGCCG
GCAACCGGCTGCGTGAGGATTCCGAAGCGCTGAACTGGGTGAGGGCGGTGGCGACGGCCT
TGGTGGCAGCGGTCATCGCCAAACTGATCCTCTATCCGACCGGTATTCTCGAGCAGTCGC
CACTCTGGCTGCGGCTGGGATCGGTTGCGGCTGGCGCACTGGCCTTCTTTATCGGCCGAC
AGAAACCGGCAATCGGTATTGCCACGGCCATCCTTGTGCTGGCCGTGGGATTGTACGCAC
TCGGTTTCTGATAACTTCAGCCTGCCAGCGATTCCTTGATTTTTGCGGCGTTCGCAGCAA
GAACGGCCCCGTCTTCCATCTTGCCGGAATGCGGCTTCAACGGCACGCCTTCCTTGCGCG
GAATGACGTGGAAATGCAGGTGGAAAACCGATTGGCCCGCCAGTGCTTCGTTGAACTGCA
TGATCGTGATGCCATCCGCGTCGAAGGCGTCCTGTGCGGCGATTGCCACTCTCTGGACGG
TGGCGATGAGGGTGCCAAGCGTTGCCGGATCGGCGTCCAGAATGTTGCGGGAAGCGGCCT
TTGGAACCACCAGGACATGGCCTTCCGCCTGCGGCATGACATCCATGAACGCAAGGACAT
TGTCGTCCTCATAGACCTTGTGGGAGGGAATTTCGCCGCGCAGAATCTTGGCAAAGATAT
TGTTGGTGTCATAGGCGGCGTTGATCATCTGCGTCTCTCCTCAAAAAAGCCTGTCTGTTT
AATCATCGATATCTTGCCGCTCGCCTTTGCGGAACGGGCTATGTTCGGCGAGGATATCGC
TCATCTGCTCGACATCCTGCCGCTCGCGCTGGAGGTAGTCGGCAACAGCACGTTTCAGTC
CCGGATGGGCGATGAAATGCGCCGAATGCGTTGTCGCCGGTAAATATCCGCGTGCCAGCT
TGTGTTCGCCTTGGGCGCCGGCTTCGACGCGCTTCAATCCGTTGGCGATCGCAAAGTCGA
TGGCTTGATGATAGCAAACCTCGAAATGCAGGAAAGGATGGTCTTCGATCGCCCCCCAAT
GCCGGCCGTAAAGCGCCTCGCTACCGATGAAATTGATGGCGCCGGCGATATATTTGCCGT
TGCGCCTGGCCATGACGAGCAGGATGTCGTCGGCCATGCGTTCGCTGATTAGCGAATAGA
ATTTGCGCGTCAGATAGGGGCGTCCCCATTTGCGGCTGCCGGTATCCATGTAGAAGGCGA
AGAACTGGTCCCAGATACTTTCCGTCAGATCCTTGCCAGTCAGCCAGTCGATGCTGATGC
CGTGTTCGAGCGCTGCACGGCGTTCCTTTTTCAGCGCCTTGCGTTTGCGCGACGCCAAAG
TTTCGAGGAATTCGTTGTGCGACGCGTAGCCGTTGTTGAAAAAGTGAAACTGCTGGTCGG
TGCGATGCAGAAAGCCGGCGCGCTCGAACGTACTCACTTCGTCCTGCGGCAGGAACGTCA
CATGCGCCGAGGACACGTTGTGGCGCCGGGCCAGTTCCTGCAGGCCGGCGGCGAGGGTAT
CGCGAACGGTGTTGGCGTCGGCTGTTGATGCAGCCAGCAATCGGGGACCTGTTGCCGGTG
TGAAGGGGACCGAGCATTGCAGCTTCGGATAATAACGCCCTCCCGCCCTTTCCAGCGCAT
CGGCCCAGCCATGGTCGAAGACATATTCGCCCTGGCTATGGTTTTTCAGATAGCAGATCA
GCCCACCTGAAAGCCCGCCCTTGCCGTCTTCCATGAGCAGATGCTGGCCGAGCCAGCCGG
TATCGGCCGTCGCTGAGCCTGATTCCTCAAGCGACGACAGATAGGCGTGCGAAATGAACG
GATTGTAGAGACCGCCGGATTGCCCCTTGACGGCCCCCGACAATCCGTCCCAGCTCTCCT
TCGAAATATCCTGAAAGGACGTCTCGACTCGGATTTTGACGTCGCCTGTCATTCTTTAAG
CGATAAGCCTTTCCTTGGGGTCGAAACCCTCGAATGTCATCTGGTCGGCATGAGCGTAGG
TGTAATCCACACCCGCCTGATCCCGCACTGTCCAGGTCAAAATCGGTCGGCCAAGGGAAC
GCTCCTTGGTGATGAACGAGTTTGGCAAATCCCCATAGAAATAGGAAATGAAATCAAGCC
CGAGCTGCATCGCCTCTTCGTGTATGCAGAACTGCTCCGGCTGGTTTCCTCCCGCGGTCA
GACCGAGCGGGTAGGGCGGGTCTTGCGCCTTGAGATCCTTCAGCAGCCAGTGGTCGAAAC
TCATCAGGGCAACAGGACCGTCATAGCTTTCAAGAGCCTCAAGTACGGCGTCGGCAAAGC
CATCGTCGTCACCCTTGCGGCCCTTGAGTTCCAATACGATCGGGACACGGCCCTTGACCA
GCCTGAGAAGCTGGCCGAGTGTCGGGATCTTGTCGGCGGTGCCGCCGATGGCGATCAAAC
CCAGTTCGCCCGCGGTCTTTTCGCGGATATCGCCCTTGATGCCGCAAAGTCGCTGCATGT
CATCATCATGAAAGACGACGGGCACGCTGTCGGCCGTATATTGCAGGTCGCATTCGATGG
CGAAGCCGTTTTCCACCGCCCGGGAAAAGGCTGAAAGCGTGTTTTCCCAGATGGCGTGAT
TCATGTCATGATAGCCGCGATGAGCGACCGGTTGCGCCGTCAGCCAGGACAGGTCTTTCA
TGGGAACCGTTCCGCTCAAGCGATTTCGATCACGGCGTCGATTTCGACGGCGGCGTTGAA
GGGCAGGGAGGCCATGCCGACAGCGGCGCGCGCATGAATACCGGCATCGCCCAGAACCGC
GGCGATCAGGTTGGAGGCGCCGTTCATGACCAGATGCTGCTCAATGAAGGTCGGCTTGGA
GGCGATAAAGCCGTTGAGCTTGACGATACGGCGAATGCGCGAGAGATCGCCGCCCAAGGC
TGCCTTTGCCTGCGCGAGAATGTTGATGGCGCAGAGTTCGGCCGCACGCTGGCCGGTGGC
GACATCGACACCATCGCCGAGATGCCCGGTGATCGCGACCTTGCCATTTTCCATTGGTAG
CTGGCCGGAGATATAAAGGTGCGATCCGCTGATGACGAAGGGGACATAGTTTGCGGCAGG
TGCTGCGGCCTGCGGCAGGGTGATTCCCAGTTCCTTGATGCGTGCTTCAATCTCTGCGGA
CATGGATAACTCCGGTCATTGTTGTGTTTTGTCGTCAAATGGCGCATGCACAGCATGTTT
CATGAAGTGGTAAAATACCGCATCTTGAACATTGATGCCTCGCTTTTGCCCGATGTGTTC
TTATAGCATCATCAGCGAATCCAACAGGAGGAAACGGATGTTTCGTTTAGGCTTTGCCTC
TGTCATTCTGGCAGCGGCGTGTTTCTCGGGCATGACGGTCAGTGGCGTTTCCGCTGCGTC
GGCCAACATCCTTGTGCCTCACCGTGCGGTTTATGATCTTGAACTGAAAGATGCCTCGGA
ACGCTCTGGAATCTCCGGGATGTACGGCCGCATGGTCTATGAATTCAATGGCTCGGCCTG
CGAAGGATATACCGTCAGCTTCCGTTTCGTCACCAAGGTCGATACCGGCGAGGAGGTCAA
GCTGACCGACCAGCAGACAACGACCTACGAGGATCTGAAAAACGGAAATTTCCGGTTTCT
GACCCGTTCTTTTACTGACGAGAAGCTGGACAAGGAAGTGCGCGGCTCGGCCCATGAGGC
CAAGCAAGGGCTGACGGTCGATCTGACCTCGCCGGACAAGCGCAAGGTCGATCTTGCGCA
AGGGCTGTTTCCGACCGAACACATGCTGGATGTCATCGACCGGGCAAAGAAGGGCGAGAC
CCTGTTTGAATCGCGCATCTTCGACGGCTCCGATGCGGGCGATAAGACGCTGATCACCGC
CACCATGATCGGCAAGCCGCAGAAGGCAGCTCCCGGCGATGCCGACGCCGACAAGGCGGG
CGCCATGGCGGCAAAACCCTACTGGCCGGTGACCATTTCCTATTTCAACGACAATGCCAC
CGGTGACGCTTTGCCGATCTACCGCATGGAGTTCAAGCTGTATGAAAACGGCATCACCCG
CGACCTGACGATGGACTACGGCGATTTCGTCCTTGCCGGCAAGCTTGCCGACCTTGAAGT
GTTCAAACAGGAAGAGTGCAAATAGCAGTTCAAAGCCCGCCAGCTGTATTTAGGCTGCCT
TTGCCCTTGATTTATCGGGCGACAGGGGGTATGGGCACCGCATTCCACACGTAAGGTTTG
GGACCGTCCGGGAGAAATCCGGGCAGTTCCACCCGGTGGCATCTTCAAAGAAGATGCTGT
TTGCCTTGCGGAGGTTCAACCGGAAAAGGAGAAAAAGGCATGGCATTGCCTGATTTTAGC
ATGCGTCAGCTTCTGGAAGCTGGCGTTCACTTCGGTCACCAGACTCATCGCTGGAACCCG
AAAATGAAGCCGTACATCTTCGGTGATCGTTCGAACGTTCACATCATCGACCTCGCACAG
ACCGTTCCGTTGCTGTCGCGCGCGCTGCAGACAGTCAGCGACACGGTAGCCAAGGGCGGC
CGCGTTCTGTTCGTCGGCACCAAGCGCCAGGCATCCGAAATCATCGCTGACGCTGCCAAG
CGTTCGGCCCAGTACTACGTCAATGCCCGCTGGCTCGGCGGCATGATGACCAACTGGAAG
ACGATTTCGAACTCGATCCAGCGCCTGCGCAAGCTCGACGAAATCCTGAATTCCGAAGCC
TCCGGCTTCACCAAGAAGGAACGCCTCAACCTCGAGCGCGAACGCGAAAAGCTGAACCGT
GCTCTCGGTGGTATCCGTGACATGGGCGGCGTTCCGGACCTGATGTTCATCATCGACACC
AACAAGGAATCGATTGCTATCGACGAAGCAAAGCGTCTCGGCATCCCGGTTGTTGCGATC
ATCGATTCGAACTGCGATCCGGACCGTATCGACTTCCCGATCCCCGGCAACGACGACGCT
TCGCGTGCGATCTCGCTTTATTGCGATCTGATCTCCCGTGCAGCTCTCGACGGTATTGCC
CGTCAGCAGAGCTCGTCGGGCCGCGACCTCGGCGCTTCCTCCGATCTGCCGCTTGAGCCG
GCTCTCGAAGAAGCTGCTGAAGCCTGATAAGGCGGGGCGGCGGTTAAACTCGCCGTTCCT
TTAGACACGATCAGGACAAGGCCGTTTACGACTGAAAAAGTGAACGGCCTTGTTCTTTTG
CATCGGATCAGCCCAAAGCGCGCTGGTCGCCACGATGCCACTCGTCGGGATGAAACCTTT
CATCACGATGTCACATTCAGGGGTCATGCCCTGCCACATCCTCCTGGTATCGCGCCGGCT
TTCTGGCAGCGCGCCAGCCGAACAAAACGAAGAGGCAAAAAAGATGAGCACTATTACTGC
AGCAATGGTGAAGGAACTGCGCGAAAAGACCGGCGCAGGCATGATGGATTGCAAGAAGGC
CCTCGGCGAAACCAATGGCGACATGGAAGCCGCGATCGATTGGCTGCGCGCCAAGGGTAT
CGCCAAGGCCGACAAGAAGTCGGGCCGTGCAGCAGCTGAAGGTCTCGTCGGCATCGCCAG
CAACGGCACCAAGGCTGTTGTTATCGAGTTGAACTCGGAAACCGACTTCGTTGCCCGTAA
CGACGCCTTCCAGGACCTCGTTCGTGGCATCGCAGCCGTTGCTGTTGGCACCGACGGTAC
TGTTGAAACCATCAGCGCAACGACCTATCCGGCAACCGGCAAGTCGGTTGCTGAAAGCAT
CACCGACGCGATCGCAACCATCGGCGAGAACATGGCTCTGCGCCGTTCGGCTCTGCTGTC
GGTCGAAGAAGGTGTTGTTGCCACCTACATCCACAATTCGGTTGCTGACGGCCTCGGCAA
GCTCGGCGTTCTCGTCGCGCTGAAGTCGACCGGCGACAAGGATGCCCTGAACGCCATCGG
CCGCCAGGTTGCCATGCACATTGCAGCGACCAACCCGCTGGCCATCCGTTCGACGGAAGT
CGATGCTGCTGTCGCCGAGCGCGAACGCAACATCTTCATCGAGCAGGCCCGCGAATCCGG
CAAGCCGGAAGCGATCATCGAAAAGATGGTTGATGGCCGCATGCGCAAGTTCTTCGAAGA
AGTCGCCCTTCTGTCGCAGGCTTTCGTCATGAACCCAGACCTGACTGTCGAAGCTGCTGT
CAAGGAAGCTGAAAAGACGGTTGGCGCCCCGATCGAAGTTGTCGGCATGGCCCGCCTTCT
TCTCGGCGAAGGCGTCGAAAAGGAAGAAACCGACTTCGCAGCCGAAGTGGCAGCTGTCGC
CAAGGGTTGATTTCTTCATCCTGATTGGGAAAACAAAAGGGCATCGCGTGACAACGCGGT
GCCCTTCGTGTATCCGGCATCATCATCACATTGGCGCAGGCTCCTTCGGGGATCATCCGG
ATGATATCGGCCGCGCCGGGATGAACAGACCAGTTTTATGCACCATCTCGCATGTGTGCC
TTCTTGGACAGGAGTGACGATGTCGGCCGAACCTCTCTACAAACGTGTGCTGCTGAAAGC
TTCTGGCGAAGCACTCATGGGCAATCAGGGGTTCGGGATCGATGTCGCGGTCGCCGACCG
GATTGCCTCGGATATTGCCGAAGCCCGCGCCATGGGCGTTGAAGTCGGCGTCGTCGTCGG
CGGCGGAAACATTTTTCGCGGCGTTGCGGTAGCCTCCAAGGGCGGCGACCGGGTTACCGG
CGACCACATGGGCATGCTGGCGACCATCATCAACGCTTTGGCGCTGGCGACTTCGCTGCG
CAAGCTCGACGTCGATACCGTCGTTCTGTCGGCCATCGCCATGCCGGAAATCTGCGAGAG
TTTTTCGCAGCGCGCCACGCTCTTCCATCTGTCCCTTGGCCGCGTCGTGATCTTTGCTGG
CGGTACAGGAAACCCGTTCTTCACAACCGATTCGGCAGCCGCCCTGCGTGCCGCCGAAAT
GGGTGCGGAAGCGATCTTCAAGGGCACGCAGGTCGATGGTATCTATACTGCCGACCCGAA
GAAGGACCCGACGGCCACCCGGTTCGATCGCCTGACCCACAGCGAGGTTCTCCAGAAGGG
GCTGGCCGTCATGGACGTTGCCGCCGTGGCCCTGGCGCGTGAAAACAGCATTCCGATCAT
CGTCTTCTCTATCCACGAGAAGGGTGGTTTTGCGGAAATCTTGACCGGCGGCGGCCGGGC
GACCATCGTAACAGACAATTGAGCAGTTAAAGGGCGGTCGCAAGGCCGCCACGATAAACG
GGAGTTTGATCCATGAGTGAAGGTATTGACCTGAGTGACCTGAAGCGCCGCATGGATGGT
GCTATTGCCGCTTTCAAAAGTGATATCGCATCGCTGCGCACCGGCCGCGCATCGGCCAAC
GTGCTCGATCCGGTCATGGTCGAGGCCTATGGCTCGCGCGTGCCGCTGAACCAGGTTGCC
AATATCACGGTTCCGGAGTCCCGCATGCTGGGCGTTACGATCTGGGACAAGTCCATGGTC
AACGCAGTTGATCGTGCCATCCGCGAATCGAATCTGGGCCTCAATCCGATCGTAGACGGG
CAGAATCTGCGCATTCCACTGCCGGAATTGAACGAGGAACGCCGCAAGTCGCTGGTAAAG
GTCGCGCATGACTACAGCGAAAAAGCGAAGATCGCCGTGCGCAACGTGCGTCGCGACGGC
ATGGACAGCCTGAAAAAAGCCGAAAAAGACGGCGACATCGGCCAGGACGTGAGCCGCAGC
CAGTCGGAAAAGGTTCAGAAGATGACCGATGAGATGATTTCCGACATCGACCGCTTGCTC
GCCGACAAGGAAAAGGAAATCATGCAGGTCTAGTCTGCCTTTTTCCGAGTCTCAGTTTTT
CGGACCATCGATGTCAAACCCATTGCCTAGAAATGTTCCCACGCATGTTGCCATCATCAT
GGATGGCAACGGCCGTTGGGCCAATTCGCGCGGACTTCCGCGGACCATGGGACATCGCAA
GGGGGTTGAAGCGGTGCGCGAGGCGGTCCGCACGGCCGGCGAGGTCGGTATCCGTTACCT
GACGCTCTTTGCCTTTTCTTCGGAGAATTGGAGCAGGCCGGAGGCAGAAGTCTCCGATTT
GATGGGACTGCTCAAAGCTTTCATCCGGCGCGACCTGGCGGATCTGCACCGCCAGAACGT
TCGCATCCGAGTGATCGGCGACAAGAACAATCTCCGCGGCGATATTCTGCCTCTGCTCCT
GGAGGCCGAAGATACGACGCGCAACAACACGGGTATTACACTGGTTATTGCATTCAACTA
TGGTTCCCGCGATGAAATGACCCGTGCCATGCAAGCGCTGGCGGTGGACGTCGCTCAAGG
GCGGTTGACGGCCGACCAGATCACGCCCGAGCGCATTGCCAGCAAACTCGATACGGCAGG
CATTCCCGACCCCGATCTTGTTCTGCGCACCAGCGGCGAAGAACGGTTGTCGAACTTCTT
GCTCTGGCAGGCCGCCTATTCCGAATTGTTATTCGTCCCCGAGCTATGGCCGGACTTCAA
CCGCGAAGTCTTCCTCAATGCTCTGAAAACCTATGCCGGGCGGGAACGCCGATTCGGTGG
TCTGTCGCAGCCGACGCTTGCGGTCGGTTCCTGATGCAGAGCGAACTGCGACTGCGCATT
GTTTCCGGCATCGTACTGGCTGCAGTGACCCTGGGTGCGACCTGGGCCGGCGGGACCGTG
TTCGAGCTTCTGTCTGTGGCGATTGCCGTGCTCGTCTATTACGAATGGTCGACGATCACC
CGGCTTGCCGAGCGCGATTTCCAGGGCAACGCTTTCGGCTGGCTGGCACAGGCGGTAATC
GCCGCTCTCATCCTGTTTGACGGCGCCCATGTCACCCTGCTCGTTCTGGCTGGGTTTGCG
GCAATCGCAGCCCTCTGGGTGTTCTTGCGAGGTGGCAGCTGGTGGCTGCCGGGCGGTATC
GCCTATGCCGGCCTGACGGGCATTTCGCTCTCGGCCATTCGTGCCGACGGCGATATCGGC
CTGGTCGCCATGATCTTCATCTTCGCCGTGGTCTGGGCGACCGACATCCTTGCCTATTTC
ACAGGAAGGGCGATCGGCGGTCCGAAGCTGGCGCCGCGCATCTCTCCCGGGAAAACCTGG
TCCGGTGCGATCGGCGGCACGGTTTGTGGGGTGATCGCGGGTGTAGCGGTTTTCATGAGC
TATTTTCCGCTGAACGATGCGCGCATTCCGCTCCTGGCACTGGCGCTCTCCGTATCCAGC
CAAATCGGCGATCTGTTCGAATCCCATATCAAGCGCCGGTTTGGCGTGAAGGATTCGAGC
AAGCTTATTCCGGGGCATGGCGGCGTCATGGACCGTGTCGATGGACTTGTTTTTGCCTGT
TTTGCCGCGCTTCTGATTGCTTTGGTGCAAGTCGTTTACACCGGCGGACAGAATGTGCCC
TTGGGGGCAATCCTGCTGGCGCCGTAAAAGGACGCCGCATACCTGATCGAGGAACCACAT
GGCTTACCTGGCCGATATGCTTCATTTCATTCTCGGCTATATCGTGCCGTTTTTGGCGGT
TCTGACGCTGATCGTCTTCGTGCATGAGATGGGCCACTACCTGGTTGGCCGCTGGTCCGG
TATCCGCATTCTCGCCTTTTCCGTCGGCTTCGGTCCGGAATTGCTCGGCTATACCGACAA
ACACGGGACGCGCTGGAAGGTCTGCGCCGTTCCACTTGGAGGGTACGTCAAATTCTTCGG
CGACGAGGATGCTGCGAGTGTTCCCGATTACAGTCGCCTTGAGCAATATTCCGCCGAGGA
CCGGGATCGTACCTTTCTGGGTGCCAAGCTGTGGAAACGCGCTGCCACCGTCGCTGCCGG
GCCGATTGCCAATTTCATCCTCGCGATTGCGATCTTCGCCGTGCTTTTTTCGATCTATGG
CAAGCCGATCGCCGATCCGGTCGTCGCAGAGGTCAAGGAAAACAGTGCTGCGGCCAAGGC
TGGGGTTTTGCCGGGTGACTTGCTCGTATCGATCGACGGCACGCATGTCTCCACCTTTGA
CGACGTGCGCCGCTACGTCAGTATCCGTCCGGAAACGCCGATCACCATCCAGATCAAGCG
CAAGGGTGAATTGCTGGACCTGCCGATGGTACCCCAGCGTACCGAAATCACCGATCAATT
CGGCAACAAGATGGAACTTGGCATCATCGGAATCCTGACGAACCAGGAAACCGGCAATTT
CCGCCTGGAGACCTTTGGTCCGATCGAAGCCGTGGGGCAGGGTGCCGTCGAAAGCTGGCA
TATCGTGACCGGCACGTTCAACTATCTGGCAAACCTGGTGACCGGCCGGATGAAGGCCGA
TCAGCTGGGTGGTCCGATTCGTGTCGCCCAGGCATCCGGCCAGATGGCGACGCTCGGCAT
TGCCGCCGTCCTGCAACTCGCAGCGGTTCTGTCAGTTTCCATTGGACTTCTCAATCTAAT
GCCGGTTCCCGTACTTGATGGGGGGCATCTGATGTTTTATGCGGTGGAGGCTGTTCGCGG
AAAGCCGGTGGGACCACGCACGCAGGACGTTGCGTTCCGTATCGGTTTTGCCATGGTTCT
GATGCTGATGGTATTTGCCACATGGAACGACATAAGTTCGCTTTTGGGCTAGATATTTGA
TGCTTGTGGCGATACTGCAGGCTTAGAAGGGGTGGTCGTCTTTGTTGAGAATTCAACGGG
TTGATCGAAAGGAATTGTTTACGATAAAGCAATTCTGTAGTGGCCGTTAGGACACGGTTT
CAATTGAAGTAAACAGAAATTAACGAGCTGGCTTGCTTGTATATGAAAAGCGGTTAAAAC
GGCAGCCGTGACCGGAGTCGGTACGAGTTCGCTGCGGGGCATTGGGAAGAAGGTAAGATT
TATGAAAGCTGGTTCAAGATTTTTGAACGCGGTGTCGGCGGTTGCGCTGTCTGCCAGCAT
GGTCGCAACAGGGTCTGGCATTGTAACGCTTGCAAGTGCAACCGTCGCTGAAGCTGCAAC
CATCAACCGTGTCGAAGTGCGTGGTGCTACTCGCGTCAGCCCCGAGACGGTCCGTGCAAA
CATCACGATCGTTCCTGGAAAAAGCTTCAGCAATGGCGATATCGATTCTTCCGTAAAGCG
TCTTTATTCTACGGGCTACTTCTCTGATGTCAGCATCAATGTTTCCGGTGGCACGCTCGT
CGTCACCGTGAGCGAGAATCAGCTCGTCAACCAGGTCGTTTTCAACGGCAACCGCAAGAT
CAAGGACGATAAGCTGCAGGCCGTCGTGCGCACCCGTTCGCTCGGTCCTTACAGTGAGGC
GACTGCTGAATCTGATGTTCAGTCAATCAAGGATGCCTATTCCGCTATCGGTCGCGAAGA
TGTGACTGTGACCACGCAGGTCGTTCCGATCGCGGAAGGTCGCGTCAATCTGGCTTTCGT
CATCAATGAAGGCGACCGTACGAAGATTACCAAGATCAATTTTGTTGGCAATAATGCCTA
TAGCAACGGTCGTCTCGAGGCTGTGATCTCGACGAAGGAATCGGGGATCTTCTCCTTCCT
GAACCGCAAGGACGTTTATAACGCTGACAAGCTGCGCGCCGATGAAGAGCTGCTGCGCCA
GTTCTACTACAATCGCGGTTATGCCGACTTCCGCGTCGTGTCCTCGGATGCGGTGCTGGA
TGAAGCCACCAACGAATACACGGTAACGATCACCGTCGAAGAAGGTGAGCGCTACGACTT
CGGAACGGTCAATGTCGAATCGACCGTGGAAGGCGTGAATGCCGAGGAACTGAAGGGTCT
CGTGCAGACCTCTGAAGGTTCGATCTACAAAGCAAAAGACGTTCAGGACAGCATTTCCGC
GATTTCCAAGCGCGTCGCGTCGCAGGGCTATCCGTTCGCTCGCGTGACGCCGCGCGGCAA
CCGCGATTTTGGCAACCGCACGATCGCTGTCGATTATCTCGTCGATCAGGGTGAGCGCGC
CTATATCGAGCGCATCGAAATCCGTGGCAACACGCGCACGCGTGACTATGTCATCCGTCG
CGAGTTCGACATGAGCGAAGGTGATGCGTTCAACCAGGAAATGATCACGACGGCCAAGCG
CCGCCTGGACGCCCTTGGTTACTTCTCCGCCGTCAATATCTCGACCCAGCCTGGTAGTGC
TTCCGATCGCGTCGTCGTGATCGTCGATGTACAGGATCAGTCGACCGGTTCGTTCGGTAT
CGGTGCCGGCTATTCGGCCGGTAGCGGCGGCGGCTTCCTGCTGGAAGCGTCGATCGAGGA
AAAGAACTTCCTCGGCCGTGGTCAGTACATCCGTCTTGCCGCAGGTCGTGGCGAGGATAG
CCGTACCTACAACGTTTCGTTCACCGAGCCCTATTTCCTCGGTTATCGTCTGGCTGCCGG
TTTCGATATCTTCCAGAACGAGAACGACTATGACGACGACAACTATAGCTACGAGGACAA
GGGCTTCAGCCTGCGTGTAACAGCGCCGATCACCGAGCGTGTATCGACGACATTCCGTTA
CAACTTGACGCAGATGGATTACCACGGCCAGCTTTCGGAATTGTCGACGCCCTACGATCG
CGTAGTCGACGGGTCGCCGTGGACGCGTTCGTCAATTTCACAGACGATTAGCTACAATTC
GCTCGACGATTCGACTTTGCCGCATGAGGGTATTCTGGCTTCGGCGACACAAGAATATGC
TGGTCTTGGCGGTACGTCTGATTTCTACAAGCTGACGGCCAAAGCGAAATGGTACTACAC
CGTGAATGACGATGCCGACATCATCGCATCGCTTTCCGGGGGGGCGGGCCATGTGTTCAA
TACAGGCGGCCAGATGGAAGTCTTCGATCAGTTCCAACTGGGTCAGAACGACATTCGCGG
GTTTGAGCGCAATGGCATAGGCCCGCGCATGCAGAACGGCGATGCTCTCGGTGGAACGAC
GTATTTCACAGCGTCTGCCGAAGCAACCTTCCCTCTACCATTTGTTTCCCGGGATGCTGG
CTTCCGTGGCGCTATCTTTGCCGATGCCGGAACGCTGTACGGCAATGAGGTCGACTTGAC
CTACAAGGGTACCACAGATACCACTAAAGGTGGAACAGGAAGTGCGCTGCGTGCATCCGT
CGGTCTCGGTCTGATCTGGGCATCGCCTTTTGGCCCGCTGCGCGTCGACTATGCATTCCC
GATTGCCAAGGAAGACTACGACGAGGTTCAGAACCTCAAGTTTGGTATTTCGTCGTCCTT
CTGATCCTTGCAGTCCAGAACTGCCTGCCAAAACTGTTCTGGAGTGTTGGCCATGGAAAA
CAACTGGTTCTTCCCGCCACATGATGGGATCCGCCTGAGCGATTTGGCGGATCAGATCGG
TGCGTCGCTTGAAGACAAATCAGCCGCCGACCGGCTTGTCCGGTCGGTTGCCCCGGTCTA
TCGGGCGAAAGAGGGCGACATATGTTATATGTTGTCCCGCAAAAGCCGCGATGAGCTGGA
AACCTGTCAGGCGACCGCGATCGTTTGCGACAAGGCCCTTGCGCCTCTCATTCCCGCTCA
TATTCCCATTCTTTTGACAGCGCGTGCCCATACGGCCTTCGCCTTGGCGGGGACCTATCT
GCACGAGATTGCGATGCGGCCCTCGCGCAATCTCTCGCAAGCCGGCATCTCGCCCGCAGC
CGTCATCGATCCACAAGCGCGGCTGGAAACCAATGTCGAAGTCGAACCGCTGGCGGTGAT
TGGTGCGGGTGCAGAGATCGGAGAGGGAACGCGTATCGGCGCGGGTGCAATGATCGGTCC
GGGCGTGCGCATCGGCCGGGACTGCACGATTGCGGCCGGTGCCAGCATCCTGTGTGCGCT
GGTCGGCAATAATGTCATCATACATCCGGGCGCACGCATCGGGCAGGACGGCTTCGGTTA
CGCGCCAGGCCCCAAGGGCGGGATGATCAAGATCGTCCAGATCGGCCGCGTCATCATCCA
GGACAATGTCGAGATCGGCGCCAACACGACCATCGACCGTGGCACGATGGATGATACGGT
CATCGGTGAAGGCACGAAGATCGATAATCAGGTTCAGATCGGCCACAATGTCCGCATCGG
GCGGCATTGCGGCATTGTCAGCCAGGTCGGTATCGCCGGCAGCACCGTTATTGGCGACGG
TGTCATGATCGGCGGAGCTGCGGCTGTAAACGGTCATATCAAGATCGGCGACCGCGTACA
GATCGCTGCCATGAGCGGCGTCGCCTCGGATATTCCCGCTGGTGAACGTTACGGCGGCAT
ACCGGCCCGTCCTATGCGTGACTTCCTGCGTGATATCGCGGAAATAGCCGTGCGGGCACA
TAACAGGCAGAAGAAATCGGGAGGCAATGATGAGTGAAGCAGGAAAAACCGTTCTCGGTA
CGGCCGATATTCGGGAAATCTTGAAGCTTCTTCCGCATCGCTATCCGTTCCTGCTGATCG
ATCGGATCATCGAGATCGACGGCGACAATTCAGCGATCGGCATCAAGAACGTTACGGCCA
ACGAGCCGCATTTCACCGGACATTTTCCTGAGCAGCCGATCATGCCTGGCGTTCTGCTGG
TCGAAGGCATGGCCCAGACGGCCGGCGCGATCTGTGCCCGCAAGACCGGCGACGGCAGCA
ACCTTGTCTATTTCATGACCATCGATAACGCCCGCTTCCGCAAGCCGGTCGTTCCGGGCG
ACAGGGTCGAGTTCCATGTCCTCAAGCAAAAACAGCGCGGCAATATCTGGAAATTTCATT
GTGATGCAAAAGTTGACGGGCAACTTGTCGCGGAAGCTGATATCGGCGCGATGATTATCA
GCAAGGAAGACGCCTGAACATGATTGCCTCCACTGCGAAGATCCATCCGCTCTCGGTTAT
CGAAGACGGAGCGGTGATCGGCGACAACGTCGTTGTCGGACCTTTCTGTCACGTTGGTCC
GAAGGTGACGCTCGCAGACAATGTCGAACTGATCAGTCATGTGGTCGTGCTTGGACGCAC
GACGGTCGGTAAGGGTTCGAAGATTTTCCCCTCGGCCGTGATCGGTGGCGATTCACAGAG
CGTGCATCACAGCGCCGTCGATACGACGTTGGTGATCGGTGAAAACTGCACAATCCGCGA
AGGCGTGACGATGAACACCGGCACCGTCGAGCATGGCGGCGCGACGATCGTTGGCGACAA
CAATCTGTTCCTTGCCTATTCCCATGTTGCTCACGATTGCGTGCTCGGCAACAACATCAT
TCTGTCCAACAATGTCATGCTGGCAGGACATGTCACCGTCGGTGACCGCGCTATTCTCGG
CGGTGGTTCGGCTGTTCACCAGTTTACGCGCATCGGGCGCCATGCGTTTGTCGGTGGGCT
CTCCGCTGTTGCGTATGACGTCATTCCCTACGGCATGCTCAATGGCAATCCCGGACTGCT
CGGCGGTTTGAACGTTGTCGGCATGAGCCGCTCCGGCATCGAGAAGCCTGTCATCCATGC
CGTGCGCCGCGCCTACAAGCAGATTTTCGAAGGCGCGGAATCGATCCGTGCCAATGCCGC
TGCAATCCGTGCCGACTATGTCGATTGCCCGCCAGCGCTTGAGATTCTCGATTTCATCGC
GGCGGAAAGCGATCGCGCGCTGTCGTCCCCGACACGGGGCAGCAAGGGCTGAGGCAGATG
AGCGTGCACAGCCGGCCAGAGATCAAAAACCGGCTGGCGATCATCGCTGGTAGCGGCTTG
CTACCGTTGCATGTCGCGGAAGCTGCGCGGACACACGGCGAAAACCCATTCATCATCGCG
CTTGCCAACGAGTCGGATCGAGACTGGTCGCCCTTTGATCATACGACACTCGGGATCGGC
AATTTCAAGGCGATCAGCAGCGTGTTTCGCGAAGCGGGCATTGGCCGTGTGGTCATGTCG
GGTGCCGTGCGCCGCCGTCCTGACTGGCGCGACATCAAGCCGACGCTTCAGAGCCTGGTG
AAGGTACCGAGCGTTCTGCGCACGCTTTTGTCCGGTGGCGACGATGCCGTCCTGAAAATG
GCGATCGAGCTTATTGAGACCAACGGCGCGCGGGTGATCGGCGTGCAGGACATTGTTCCA
GAACTTCTGGCCGAAGTCGGCACCCTGGGCAGCCGTTCGCCGGGAACGGAAGATCAGGCG
GATATCGAAGCGGCAGAAGCCGCTGCCATCGCGCTTGGCCATCTGGATGTCGGGCAGGGC
GCCGTTGCGGTCGGCGGGCGCGTCGTGGCCCTTGAGGGGCCGGAGGGCACAGATGCGATG
CTTGACCGTGTGGCGCGGTTGAAGGCCGATGGGCGCATTTCCAGCCGCCGCCGGGGCGTG
CTCGTCAAGCTCTGCAAGCCGCAGCAGGATTTGCGCGCCGATTTGCCTTCCATCGGGCCG
TCGACGATCAAGGGCGCGCAGGCAGCCGGGCTTGCCGGTATCGCAGTTGAAGCAGGCCGT
GCGCTGGTCCTCGATCGGGAAGAGATGATCGCGCTGGCCAACGAGGCTGGCCTCTTCGTC
ACTGGAGTCGATCGCGCCCTTTTGCGAGGCGGCCAATGAGCGTGAACGGTCTCAAGCTCG
CTGTCATCGCCGGGGAGGTTTCCGGTGACCTGCTTGGAGCCGATCTCGTCAAGTCGCTGC
GTCCGCTGGTCGCCGGCAATTTCTCTATTGTTGGTGTCGGCGGCGAGGGGCTGGAGGCCG
AAGGGCTGAAATCCCTGTTCGACTATTCCGAGCTTTCGATCATGGGGATCTCGCAGGTTC
TGGCCAGGTTGCCGAAACTGATCTTGCGCATCCGCCAGACGGCCAGCGCGATCGTTGCGG
CCAAGCCCGATATTCTCATCATCATCGACAGCCCGGATTTCACCCATCGCGTGGCGCGGA
TCGTTCGCAAGTCCCTGCCGGATTTGCCGATCGTCAATTATGTCTGCCCGAGCGTCTGGG
CATGGAAGCCGGAGCGCGCCGTCAACATGCGCCCTTATGTCGACCATGTTCTTGCCGTTC
TTCCTTTTGAGCCGGAGGTTATGCAGCACCTTGGCGGTCCGCCGACGACCTATGTCGGGC
ATCGGTTGGCAAGCGATGCCAACGTCCTTTCCGTGCGGGCGCGCCAGATGGAGAAGGGCC
ATGGAGACACGGACACCGCCACCTGCCTGTTGCTGCCGGGGTCGCGCGGCAGTGAAATCA
GCCGGCTTCTGCCCGCATTTGGCGAGACCGCGGAAGAGTTGCGGGCGCGCCATCCGAATA
TTCGATTCCTGCTGCCGACTGTGCCAAAGCAGGAAAATCTCGTGCGGCAGATCACGGCGT
CCTGGCCCGTCCAGCCGGAAATCACGATTGGAGCCGCCGACAAATGGAAGGCTTTTTCCG
AGGCAGACGCTGCGGTTGCAGCCTCTGGCACAGTGATCCTCGAACTTGCGCTGGCCGGAA
TTCCCGTCGTTTCGACCTACAAGGCCGACTGGATCATCCGTCTGATGCACAAGCGCATCA
AGATCTGGACAGCCGCCATCCCCAATCTGGTGGCCGACTACGCCATCGTGCCGGAATATC
TGAACGAAGCCATTCGCGCTGGCGCTCTTTCGCGCTGGATGGAACGCCTGACCGGCAACA
CACCGGAGCGCGACGCCATGCTCGCCGGATACAGCACCGTCTGGCGACGCATGGCGACGG
AGAAGCCGCCAGGCGAGACAGCCGCCCGCGTCGTCATGGATGTTCTCGATGCAAAAAAGC
CCGGCCATTTCTGACCGGGCTTTTCCAATTGGTATTTCCTGAGCTTAGCGCTTGGAAACG
GGGACGTAATCGCGTTCCGGTTCGCCGATGTAAAGCTGGCGCGGGCGGCCGATGCGCTGT
TCCGGATCCTCGATCATTTCGTTCCACTGGGCAATCCAGCCGACCGTACGGGCCAGTGCG
AACAGCACCGTGAACATGGTCGTGGGGAAGCCGAGCGCCTTCAGCGTGATGCCGGAGTAG
AAGTCGATGTTCGGATAGAGCTTCTTCTCGATAAAGTAGCTGTCCGTTAGCGCGATGCGC
TCCAGTTCCATTGCCACTTCGAGCAGCGGATCGTCCTTGTGGCCGAGTTCCGCCAGCACT
TCATGCGTCGTCTTCTGCATGATCTTGGCGCGCGGGTCGTAGTTCTTGTAGACGCGGTGA
CCGAAGCCCATCAGGCGGAACGGATCGTTCTTGTCCTTGGCGCGCGCGACGAATTCCGGA
ATGCGATCGACGGAGCCGATTTCAGCCAGCATGTTGAGCGCGGCTTCGTTGGCGCCGCCA
TGGGCCGGACCCCAGAGGCAGGCAATGCCGGCCGCGATACAGGCGAATGGATTGGCGCCC
GACGAGCCGGCGAGGCGAACGGTCGATGTCGAGGCGTTCTGCTCGTGATCGGCATGCAGG
ATGAAGATGCGGTCCATGGCGCGCGATAGCACTGGATTGACCGTGTATTCCTCGCACGGA
ACGGCAAAGCACATGCGCAGGAAGTTCGACGCGTAGTCGAGATCGTTCTTCGGGTAAACG
AAGGGCTGGCCGATATGATACTTGTAGGCCATGGCTGCGAGCGTCGGCATCTTGGCGATC
ATACGCAAGCTTGCAACCATGCGCTGATGCGGATCGGTGATATCGGTCGAGTCGTGATAG
AAGGCGGACAGTGCGCCAACACAGCCGCACATGACGGCCATCGGATGCGCATCGCGGCGG
AAGCCGGTGAAAAAGCGCGACATCTGCTCGTGCACCATCGTGTGATGCGTGACGCGATAG
TCGAAATCCTTTTTCTGTGCTGCCGTCGGCAGTTCGCCGTAAAGCAGCAGGTAGCAGACT
TCCAGGAAGTCGCCGTGTTCGGCGAGCTGTTCAATCGGATAACCGCGATGCAGGAGGATG
CCCTGGTCGCCATCGATATAGGTGATCTTGGATTCGCAAGATGCGGTCGACGTGAAGCCG
GGATCGTAGGTGAACTGGCCGGTTTGCTTGTAGAGGGTGCCGATATCGACCACATCCGGA
CCGATCGACCCCGATCGCACCGGCAATTCCACGGTTTTGTTGTCCACGGTTACGACTGCG
CTTTTTCCTGTCATGGGGATCCTCCGTTTGCAGCAAATTGGCACACAATTATGCCGCAGA
TATTAACGCCGACCATGTGCTATCCGATTTAATCACGGCTGCCAAGTTGAACCAAAGGCA
AATTGTGCGATGCAAAAATAGGCATATGGCAACGCAATAATTGCATGTTCGGCCCATATG
TCCAACGAGATATTCGTGCTTGGATAGGCCACGCGCCGGCCGTCACGAAACGTGTGCCTA
TCTTTTGTGCATCAATCTCCTTGGTTGCATTTCGTTTCGTCAGGTTGCAGACTGCTCGCG
GGCGGGATGGGATGGAACGGCATCCATGACAGAGCGGCAAGAGCCAGGATTGGCGGCACG
CACGCGGTTTGGCGGCGTGCTTCCCGATGCCTCTCCTGCATTATCGCAAATACCTGAAAC
AACCGCAAATCTGCCGCAAAGACGTGCCCGCAGGTCGCTTGTCTCCGGTCTGAAGTCACT
GCGCAGGACGCAATGGACAGTCCGCTGGCGCGCCGGCCTGACGCACGCATTGGCGCAAGA
GCGAGCCTACGGTCATGGCTTCCTGTTCGTTCCGGTGTTCCTCGGCCTGGGTTCGCTGAT
CTGGTTTTCGCTGCCGCAAACGCCCGGCCTTCTCAAACTTGCACTGCTGCTTTGCATTTT
TGGCATGGCAGCATTCGTCCTCCGGCATTCCGAAAGTGCCTGGCGCCTTGTCATGCTTTT
GTCTGCTTTATTCACAGGTGGCATGATGCTTGCTGCCTGGGAAGCGGCCCGCATGGACAC
CGTGCTGCTCGATACGCCAGTAACGACATTGGTGCGTGGCACGGTAACGGCGCGGGAAAC
AACGGACCGTGGGTATTGGCGATACACCGTTGCAGTCGCGCAGACTGCGGAGCCGCAATT
AAAGCGCCCCCCGGCGAGGGTCACGCTTCTGTCCCGCGGCCGGGAGATGCCTGTCGAAAT
TGGCGGCGGAATAGAGGGACGGGCGCGATTGTCACCGCCGTCCGGGGCTGCTCTTCCCGG
TCTTAACGATTTCGCCTTCGACAGTTACTTCAAGGGTATTGGCGCCGTCGGCTATTTTTA
CGGAAAACCACAGGCCATTTCAGGCCTCGATGAAGACAGCAAGAACGTGATCACAACATG
GCGCGTGCGCATTGGAGAGGCGATCGCCCGTTGGCGTGAAGCCGTTGGCGCGCGCATTCG
CGGCACAATCGGAGGCGATGCCGGGGCAATTGCGGCTGCGTTGGTGACGGCCGAGGAGCG
AGCCATCAGCCGGCCGACGATCGAGGCGCTGCGGGAGGCAGGGCTTGCACATGTGCTGGC
GATCTCCGGGCTGAACATGGTTCTGGCCGCAGGGACTTTCCTGATCGGTGCACGCACGCT
GCTTAGCCTTGTTCCTGGGCTGGCGCACCGTTTTCCGATCAAGAAGCTCGCCGCTGCCGG
CGCCCTCATCATGGTATTCGCCTATATCCTCATTTCGGGCGGCGCCGTTTCGGCGGTGCG
ATCCTGGATCATGATTTCCATCATGCTCGTTGCGGTGTTTTTCGACAGGCCCTCGATCAG
CCTGCGTAATGTCGCGCTGTCGGCGTTGATCATCCTGGCCATTACGCCATCCGCCGTGAC
CGGGCCGGGGTTCCAGATGTCGTTTGCTGCGACCCTGGCCCTGGTCGCAGGCTATGCCCA
TTGGCGCGAGCGACCGGGCCGAGAGGCCCTTCCAACCCGCCATAGGACCGGGCCGCTGAA
GGCGGTCGGCGGTTTCTTTGCCGGTCTGCTGCTCAGTTCCTTCATCGGCGGCATGTCGAC
GATGATCTATTCCGCAGGCCATTTCCACAGGCTGGCCGCCTACGGCTTGATCGGCAATGT
GCTGGCGATGCCGATCATCAGCATTTTCGTTATGCCCTTCGCCTTGCTTGCCATGCTGCT
GATGCCCTTTGGTCTCGATCGTTATCCATTGCTGATCATGGGGCAGGGGCTTGACTGGAT
GATCTCCATTGCACGGATGGTGTCCTCATGGGATGGCGAGGTAACAACAGGGCGCATACC
GGACCACGCCTTCATGCTGATTGCCGCCGGTGGAGTTCTAGCTTGCCTGTTTCGCACATG
GCTCGCTGCGTCTGGTCTCGCTGTGATCGCCGCCGGACTTCTGGTGGCATGGACAAGCGC
CGTTGCGCGACCGGACATGGTGGTGGCGGAAGACGGACGTCTGGTCGCGATGATCAAGGA
GGGGGAGGCTGCCAGCAATCGAACCAAGCCGCCCGATTTCGTATTTTCCCAATGGCAGCG
CGCTTTGCGCTTTCAGGATCATCAAGCGCCGCTGCAACGGTCGGATCTGATGCTCAAGGA
TGCCGCAGCACCAACGTCGGGCGCAGAAGACGCGGCTGGAATACGCAAAATCAAGCCGCC
GATCGACAGGGAAGCGGCGCGCGCTGTCATCCGCAGGCTTTTGGCGGAGGCGGTGGCCGG
CCGTTTTATCTGTGTCCCAAAGCAATGGTGTGCGGCAACGGCGCGGCAAGGCTGGCGTAT
CGTCACCGTCGAGGATGTGCGGTTTGTCGGCGTTGCCTGCGATGAGGCTGATATCGTCGT
GACACCGGTCATGCTGCGGTTTGGCACCTGCCGGTCGAGCGCATTATTGTTGAGCGGCCA
GAGTTTACGCCGCAGCGGCGCAGTCGAGATTTATGGCCTCGATTCCCCCAAAATGGAGAA
AGCGGTCGGCCGTGCGGAGATGAGGGTGGTTTTTGCGCAGGAGCAACTGCAACGTCCCTG
GGCGAAACACAGGACCTACGATTGGCGGACCGGGCTGTTCGACGCGCGTGAGGCGGATGA
ATGATCTGGGTAAAGGCTTCAAGCTTGCTTGCACGAATTTGAATTCGCGCGTGATTGTTT
ATTCTTGATAAAAGCACTCCACAAATCCTTGTCTTTCCGCCATAGTATGTCATATGAAGC
CGCGATTGACGCAGGCGCGTTCGGCGCCGGCCGTCAAATGATGTGTTTACGTGTTCCCGC
CGTCTTGTCCTCCCAGGGATTGGCGGGCGATGAGACGATGTAAGGATAGGTCATGCCGAA
CCGTGCAATGCCGAAATGGATGATGCTGGCGGCCGTGCTGCTGGCGTTCTCGAATGCCGG
AGCGCTTTACGCGCAGGAAACCCCGGCTGCGGCTGCGAGTGAAACTCAGCAGCGGGTTCA
GGTCGCCCCGGAAGCTGCGGTATTGCCGGTCACGCCGGCAAATGAAGCGACGTCGGAAGC
GCCGGCGGCCGAACAGGTCGTACCGGCGAACGAGGCCGCGCAGAGCAGCGCACAGGCAAC
GTCGCCCAATCCGGTCTTGCCGCATGATCTTTCACCACTGGGCATGTTCATGGCCGCCGA
CATGGTCGTCAAAGGCGTCATGACGGCATTGGCCCTTGCGTCTGTTGCGACCTGGGCGAT
CCTGTTTGCCAAGTCTATCGAGCTTGCCGCCGCCAAGAGCAGCGCCAAGCGCGCGGTTCG
GGCCTTGTCGGACGCCGTGGTCTTGCGGGACGTTCGCGAAATGCTGACGGCGAAAAAGGG
ACCTGCAGCGCAGATGATCGCAGCCGCCAACGACGAACTTTCAAAATCTGAGGCCGTGCT
CGATCTCGTCTCCACGCAAGGGGTCAAGGAGCGCGTCGCATCGCAGCTCTCCCGCATTGA
GGCCGGCGCCGGCAAGCGTATTGCCAGCGGCACCGGTATTCTCGCGACGATCGGTTCGAT
CTCGCCGTTCGTCGGTCTGTTCGGCACGGTCTGGGGCATCATGAATTCGTTCATCGGCAT
CAGCAAGGCGCAGACAACCAATCTTGCGATCGTCGCACCGGGCATTGCCGAAGCGCTGCT
GGCAACAGCCATCGGCCTTGTCGCAGCTATCCCGGCGGTCGTCATCTATAACTATTTTGC
CCGCTCGATTAGCGGCTATCGCCTGATCCTTGCCGATGCCTCGGCTGCGGTCGAACGTCT
CGTCAGCCGCGATCTTGACTTCCGCCAGGCGCGCCGCCTCACGCCGCGCAAGGCTGAAAG
CCATGTGCATTCGGAAGCCGGCATCGCGCGGATCGGATAAGACCATGGCCAGCAAAATCA
GCGAAGGTGGCGGCGATCTCGAGGAAAACAGCGAGATCAACGTCACGCCCTTCATCGACG
TCATGCTCGTTCTGCTGATCATCTTCATGGTGGCGGCGCCGCTCGCCACCGTCGATATGA
AGGTCGATCTGCCGCAATCGGCAGCAGCCCCGGTAAAGCGCGAAGACAAGCCGGTTTTCG
TGACCCTCAAGGCGGACCTCTCTCTGGCGCTTGGCAACAATGAGATCGATCGCGACGGTT
TCGTCGCCGAACTCAATGGCATGACCGACGGCAATATGAAGACACGCATTCTCCTGCGCG
CCGACAAGGCTGTCGATTACGGGGAGCTGATGACGGTCATGAACCTCATCCAAAGGGCTG
GCTATACGAAAATCGGATTGGTCGGTCTCGAAGCTGCACCGGCCGGCTGAGGCCGGCGGC
CAGGTTAGAACTTGTAACCGATGGCAAGGCCGGCATGGCTGAGGCCGTCGTTCGGCCCAT
CGCAGAGATTGGCGTGCGACGAATGGTCGGCTGTCGCCAGGATTTGCCAATTGTCCGTCA
CGCGGTAACCGAGCGCGACCTGTTCGCGAAAGAGCAGGCGGCAGCCAAGATCCGGTCCCT
TGCCGTTGCTGCCATCCAGTTTGCCATTGTGAACGGTCCCGCCAAGTCCAAGTTCGACGA
ACAAGCGGCTGGTGATATCGGCAGTCCAGCTGAAGCCGCCATAAATCTGATCCACCCCGT
CACCAGTTCCCACTGATGCGCCAAGATAGATCCTTGGTTCCAGAATGGTCTGATGCCATG
TCGCCGCTGTGCCGCTCGACAGTGGATCAAAGAAGATGGTGGCGGACGGAAAGATACCCG
ACTCATGGGAATTGCCCGCGCTGAGGGATGCACCGCCGCCGAAGCGGAGTTCGTCGAAAA
TCGTTTCAGCTGCCGCCGCACTGCTCACGCTTGAGACGGAAAGAAACAAACCCGTCGACA
GAAAGAGAAACCGGGACGCGGAACGGTGTGGCTGCTTAAAACGTCCTGACACTTTCACAA
TCTCCAGTTCTGGTGATTCGCGTAAATGCTGTAAAGCGAATCTGCCCAAATTTCTTACGC
ACGGGAAGGGCAGAATATGTTGACCGGCTTTTGTGAAGCTTGCTTTTTTGCAAGAACTGC
ATTCCATAGCTTGAAACGGCAGATGCGCGGATTTATGAGCTTGGCCATGCCCGGTTGGCT
GAAGCGCCACCGGTTGTTTTATCTGCGCAAGCCAAAAGCGCGCAAACGCCGGAAGACGAT
CCGGATCACGAGGGCAGGCAAGATGAATTTCGAAGCAGCACGTATCAAGATGGTCGACAA
CCAGATCCGCACGACGGATGTGACGTCGCACGCCGTTCTCGCGGCATTTCTGTCCGTTCC
GAGAGAAGAATTTGTGCCTGCCGCAATGAAGCCGCTTGCCTATATCGACAGCGATATCGA
GTTGACGTCAGACGCTGCTGGCGCACGGCGCTACCTGATGGAGCCGTCACCGCTGGCAAA
GCTGCTTCAGCTGGCAGCCCTTTCCAAGGATGACAAGGTTCTCGAGATCGGTTGCGGCAC
GGGCTACGCCTCGGCAATCCTGTCGGAACTCGCAGCTTCCGTCGTGGCGCTTGAGAGCGA
TTCTACCCTTGCGTCGGAAGCATCCGCAACTTTGGGCCGCCTAGGTTACGCGAATGTCTC
GGTAATCACCGGCGATCTCGAAAAAGGCCATGCCGCAGGCGCACCATATGACGTGATCTT
CGTTCACGGCGCCGTGGAGACGATACCGGATTCGCTTCTGTCGCAGTTGAATGATGGCGG
CCGCCTCGTTGCCGTGGTTGGCCTGGGCAATGCGTCGCGAGCCCAACTCTTCCTTCGTGA
AAACGGCAGGACATCGGAACGCCTGGCGTTCAACACAGCCGTCAAGCCTCTGCCGGGTTT
CCGTCTGGCGCGTGAATTTGTATTTTGACGCTCTTCTTGATTGGTGAGGGACGCAACATC
TGACTGTGGGTACGTGAATGGCAATATTGCGATTTGCCAGAACGATGTCCATGTGCCTTA
AAATGCCCGTTCCGAAGAAGAATGCAGGCGTTCCCGCACGGTTTTGCCTTTCCCCTTTAA
CGTCGGAATGGGGCAAGGCGTGAGAAACAAATCCGGCAAACCGGAGCGTCCACGTTTTTT
CGACGGGTAATTATTGGGTCCCGCCAGCCTTTGTTTTGGAGTTAATTCAGTGCCGATTTT
TCAGAAAACGGCTGTGGCGGCCGCCCTTTCTTCCGCCTTGTGGCTTATGCCATACGCTGT
TTTCGCGGAAACTATTTCAGGCGCGATGGCAAAGGCTTACGAGAATAATCCGGATTTGAA
TGCCGTACGCGCCGGGCTTCGCGCCACCGACGAAGGTGTGCCGATCGCCAAGTCCGGTTA
CCGGCCGCAGGTTTCGACGAACGTGCAGGGTACCTTGACCTCGTTGGAAATGGAGCGGCG
CTTTGGTCTGAAGGACACAGTCGAGGACTTCCACACTGGGGCGGCCAGCATCACCATCAC
CCAGCAGATTTTTGATGGATTTCAAACACTCAACAATGTCAGGGCCGCCGAGGCGAACGT
TTTTTCAAGCCGTGAGACGCTCAAAGCCAATGAGATTTCCATTCTGCTGGCCGCGGCGCA
GTCTTATGCCAACATCGCCCGCGATCAACGCATCGTGTCGATCCGCAAGCAGAACCTTGC
CTTTCTCAAGGAGCAGTTGAGCGCCGCCAAGTCCCGGCTGGACGTGGGCGAGGGGACACG
CACCGACGTCAGTCAGGCCGAGGCGGAATTGGCGGGAGCCCAGGCTATCCTCGTCAATGC
CGTGGCACAGCTGAAACAGAGCGAGGCGGTCTACGTCCAGATCGTCGGCGATGCTCCCAA
GGGCATCAAGCAGCCAGAGCCGGCGTCGAAGGCGCTACCGAAGAGCCTGGATCAGGCTGT
TGCAGCGGGCTTGCGTGACCACCCGTCAATTGCCGCCGCGCAGTATAATGTCGATGCGGC
AGGATACAGGGTCAAATCCGCCGAGGGAACAATGTTGCCTGGTGTAGTGGTGCAAGGCGC
CGTGACACGCAGTACGGGCGACGCTTCAGAGCGCACCGCAAACGGTCTCGATAGCACAAG
GGCCACTATAACTGCGAGACTCGAAGTTCCTCTCTACCAGGGCGGCGCCGAGTACGGCCA
GATCCGTCAGGCCAAGGAACGCCTCGGGCAGCAGCGCATCCTCGTCGATTCCGCCCGTGC
CGAAATCCAGCAGACGATCGTGACGGCTCATGCTCAGCTCGACGCCGCGCGCGCAACGAC
CGTTGCTAACAAGTCCCAGGTCAGCGCGGCAAACCAGGCATTGGCGGGTGTCATCGAAGA
GCGCAAGGTTGGTCAGCGCACGACGCTCGACGTGCTCGACGCGCAGCAAAGCGTGCTCGT
CGCCGAGGAGAGCCTCGTGACATCGCAGCGCAACGCCGTCGTTGCCAGCTATTCGCTGCT
GGCGGCAATGGGCCGCCTGACGATCCGGAGCCAGGGCCTGCAGGTGGCCGAATATCGGGC
CGAGGAACACTACGAAGCCGTCAAGGACAAGTGGTTCGGATTGCGGACCGTCGACGGTCG
CTGACCGCCTGCGTCTGATTCCATGCTTATGTCGAGTGCCACCCGCCAATACTGTGCGGG
CAGCTTTTGGACGCCGATAGGCGGCAGGTGACGCAGCCAACAAATCTGTGCAAGATTCCA
ACTAGATGATTCGCGGCGTTTTGTTCGTCACCGAACTCGCATACAGTCCGTGCCAATGAT
TGCGCGGCAATGTTTCGATCGAGCGCGACCGCAGAAACGGGGATAATGATGGCACAGCCC
AATGTAGCGCGTGAACCTTCGATGGACGAAATTCTTGCGTCCATTCGAAAGATCATCGAA
AGCAACGAACCAGGCATTCCCGGCTTTCCCGCCAATGATCTCGGACCGGCGTCAGACGGA
GCCTATCGCGGCTATGACGATGACGATGCCGGCGAAGACATTCATCTGACGATCGACGAC
GAGGTTCTTGCAAAGGAATTCGAAGCCGAGGAACAGAAGCATTTCACGGCCTCGGAGCCC
CAGACGCGGGAACCCCAATTGCGGGAACTTGAGAACGTCAGCGCAAAACCCGCCGTATCC
CCGCCGATGTCACTTGCCGATGTGGCAGCCCGCGTTCGCGCTGCCTCCGAGCGGCATTCG
GCACCGTCGCGCGAACCGGAGGCCTCGTCCACCGAAACGCGCGTCAAGTCCGACAATCCG
ATGATCACTGCCCGTATGGCGCCATCGTCACCGTCGGTCCCACCGCAAGCCGAATCAAAG
CAAGAGGCCGCACCGGCCGCATCGGTTTCCGTGGTTCAGCCGATTGTTGCTCCTGAAGTG
CGAAATGAAACGGTCGAACCCGTCGTCGTTGCACCCGAACAGGCGCCTGCACAGCGCCAG
CCGCTGTCCATCGTGACTGAAAAGGACGTTGCTGCGCTCGTTTCGCCTGCCGTCGGCGAA
CAGGTCGCGCGCTCTTTTGGCGATCTGGCCCTGGCTGTCGATAGCAGTGCGCGCCGTTCC
TTTGACGAAATCGCCGAGGATATGCTGCGCCCCATGCTGCAGGAGTGGCTGGATGACAAT
CTGCCGACGCTGGTTGAACGGCTTGTGCGCGAGGAAATCGAGCGCGTTGCGCGGGGTCCG
AGGCGCTAGACCACGCATTTCTCTCTTTCAAAGCCGCCAGCAATCACACTGGCGGCTTTT
TTGCTGTTATTGTTGACACCAATGCCCCGTTCCGATTTACAAACCACCGATATCAATCAG
CAAGTTTGGCTCCAGAATGCTTGAAAAAACCTATGATTCCGCCGCTGTCGAACCGCGCAT
CGCCAAAATCTGGGATGACGAGGACGCCTTCCGTGCAGGTGCTGGGGCAAAACCGGGTGC
CGAAAGCTTCTGCGTGGTCATTCCGCCACCCAACGTGACAGGCTCCCTGCATATGGGCCA
CGCGCTGAACAACACGCTGCAGGACATCATGGTCCGCTTCGAGCGCATGCGCGGCAAGGA
CGTGCTCTGGCAGCCCGGCATGGACCATGCCGGCATCGCCACGCAGATGGTCGTCGAGCG
CAAGCTGATGGAACAGCAGTTGCATCGCCGCGAGATGGGCCGTGAGGCGTTCATCGACAA
GGTCTGGGAATGGAAGGCCGAATCCGGCGGGTTGATCTTCAATCAGCTGAAGCGTCTCGG
CGCCTCTTGCGACTGGTCGCGTGAGCGATTCACCATGGATGAGGGCCTGTCGAAGGCAGT
CCTCGAAGTTTTCGTCTCGCTCTACAAGGACGGCCTGATCTACAAGGACAAGCGGCTGGT
CAACTGGGACCCGAAGCTGTTGACCGCGATCTCCGACATGGAAGTCGAGCAGGTCGAGGT
GAAAGGTAATCTCTGGCATCTGCGTTATCCGCTGGAAGACGGCGTTACCTATCAGCACCC
CATCGCTTTCAACGAGGATGGCAAAGCGACCGAATGGGAAACACGCGACTATCTGGTCGT
TGCGACGACCCGGCCGGAAACCATGCTAGGCGATACCGGCGTTGCTGTTCACCCTGATGA
CGAGCGCTACAAGGCAATCGTCGGCAAGCATGTCGTGCTGCCGCTGGTCGGCCGTCTCAT
TCCGATCGTCGCCGACGAATATCCGGACCCCACGGCCGGAACCGGCGCCGTCAAGATGAC
GCCTGCGCATGATTTCAACGACTTCGAAGTCGGCAAGCGCCGTCATCTGCGCCAGGTCAA
CATTCTGACCATCGAGGGCCATCTGACACTTGCCGGCAACGAGGACTTCCTCGAAGGCTT
GCCTGCGACCGGCGAGCTGGAGGCACTGGTCTCGGCACTCGACGGCGTCGAGCGGTTTGC
CGCGCGCAAGGCGATCGTCACGATGTTTGAGGAGCGTGGCCTGCTCGACAAAGTCGAGCC
GCACCAGCACACGGTTCCGCACGGCGATCGCGGTGGCGTGCCGATCGAGCCACGTTTGAC
CGAGCAATGGTGGGTGGACAACAAGACGCTTGCCAAGCCGGCCATTGCCTCTGTTCGACA
GGGCCGCACCCAATTTGTTCCAAAAAGCTGGGAAAAGACCTACTTCCAGTGGCTGGAAAA
CATCGAGCCATGGTGCATTTCCCGCCAACTTTGGTGGGGACACCAGATTCCGGCCTGGTA
TGGTCCTGATGGTCAGGTTTTCGTGGAGAAGAGCGAGGAAGAAGCGCTGCATGCAGCTAT
TCAGCATTATCTCTCCCATGAAGGTCCGATGAAGGCCTATGTCGAGGATTTGCTTGAGAA
CTTTAAGCCGGGCGAGATTCTGACACGCGATGAAGACGTTCTCGACACATGGTTCTCTTC
AGCACTTTGGCCGTTCTCGACGCTGGGTTGGCCGGACAAGACCCCAGAATTGGCCAGGTA
TTATCCGACCAACGTTCTGGTGACCGGGTTTGACATCATTCCGTTCTGGGTTGTTCGGAT
GATGCAAATGGGATTGCACTTTATGAAGGATGATGCCGGCAATCCGGTAGAGCCCTTCCA
CACGGTCTATATTCATGCCCTGGTTCGCGACAAGAATGGCGCGAAGATGTCGAAGTCCAA
GGGCAACGTCATCGATCCACTCGACCTGATCGACGAGTATGGTGCCGATTCGCTGCGGTT
CACGCTGGCGATCATGGCGGCGCAGGGACGCGACGTAAAACTCGATCCGGCCCGCATCGC
CGGCTACCGCAATTTCGGCACCAAGCTTTGGAACGCTACGCGTTTTGCCGGCATGAACGG
TGTCGCCAACGATCCGCATTTCGTTCCAGAAACCTGCTCGCTGACCATTAACCGCTGGAT
CCTGACGGAACTCTCCCGCACAATCCGCGACGTGACCGAGGCGATCGAAAGCTACAGGTT
CAACGAGGCTGCCGGCAGTCTCTACCGTTTCGTTTGGAACCAGTTCTGCGACTGGTATCT
CGAACTGTTGAAGCCGGTGTTCAGCGGTGACGACGAGGCCGGAAAGAAGGAATCGCAGGC
TTGCGTCGCCTATGTTCTCGATGAAACCTACAAGCTGCTGCATCCCTTCATGCCGTTCAT
GACGGAAGAACTCTGGGCGCAGACTGCGGGCGAGGGCGAGACGCGCGACGGCCTCATCTG
CCACGCGGATTGGCCGGCTGCCTCCTACGCGGATGATGCCGCCGCTGGTGAGATCAACTG
GTTGATTGACCTGGTGTCAGGTATCCGTTCGGTCCGTTCGGAAATGAACGTTCCGCCGGC
TGCGATCGCGCCTCTGGTCGTGGTTGAAGCCAGCATGCTGACAAAGGAACGCCTGGAGCG
CCATGCAGCGGCTATTCGCCGGTTGGCGCGCGTCGATGCGATCGACCTTGCGGCGGCGGC
TCCGAAGGGGAGCGCGCAGATCGTGATCGGCGAGGCGACTGTCTGCCTTCCGCTCGGCAG
CCTGATTGATCTGGCAGCCGAAAAGCTGCGGCTGGAAAAGTCAATCGGCAAAGTCGAGCA
GGAGCGCGAACGTATCCTCGGCAAGCTTTCGAACGAGAAATTCGTTGCCAATGCCCGTCC
CGACGTCGTCGATGCGGAGCGCGAACGCCTGGCCGAACTCGATGGCCAGAAGGCGTCTCT
CGGGGTGGCGCTGGCGAGGGTCGCTGACGCCGGTTGAGGCTGATTTTACCGGGTGCAGCG
CGCCGTTCGGGGCGCTCATGTCACTGGTGCTTGTACGAAATTGATCAAAAAGGCGGCTTT
GGCCGCCTTTTTCCGTTTTGTTTGATTCTCTTTTTTACGGCCGTTGGCTTTTGACAGAGA
AAAATGCGGCAACCTCATCTTTTGATGTCGCTTGTTCCGTTGTTGTGACACCTGGTTTCC
AAAAAATGGCATTGTTGTGTCGAAGTGACAGTTGGTGATACCTATGGAAGATTATTCCAC
ATCTGGTGATCTTGTGAATTGATTATGAAATTATTTACCAGTTTTTCTCAATTTGGTGCG
AGTTTAGGTTTTCTTACGTAAATTTTTGGTGAGCTGATGTCACCGGTTGCGAAATCTAGG
TGTTTGCCATTCGCCCTTCGCAGTCGATAGTTCTTTTCGAGAGGTTGGCGTTCGCGTCGG
CCAATGATCTGTGTTCAGGGGGGAGAAACGGATGGTTCACACCAAAATCAAGGCGACGAT
CACGGCGGCGGTTGCTGTGCTTTTGACCAGCACGGCCGCAAGCGCCGGCGGTCTTGAGCG
GGGCGGCTATAATATCGACCTGCTGTTTGATCCATCGACCTATGCCGCCGAGGCTGCGGC
CACCTATGTCAATCCGCAGCGCGAACTCGACAATGTGGTGGATGTTGATCCGTCAAACGG
TATTGGTTCGAATGGCGCCGGCGCCGGTCAAACCAACGGCGTTGGCGATACGGAAGGCTA
TTGGGTGCCGCGGATCGGCGTGAAGGCCGGTTTCGGCGATAGCGTCGATTGCATGGCAGA
CTATTCGCAGCCTTGGGGTGCGCATACAAAGCCTGGCGCGAACTGGATGGGCGCCAACGA
CAATATTGAGACAAAGATCGAGAGTGACAACTACGCTGCGACCTGCTCGTACAAGTGGGA
TGTTGGTAAGGGGCAGTTCCGCATCATCGGCGGTGGCTTCTACCAGGAAGTCGGCGGTTT
CAAGGAGCGCCTTGTCACCCCTATTCTCGCTCCGGGGTTTGACGGCGTTGGCCGTCTCGA
CCTGGATGGTAGCGGCTGGGGCTGGCGCGCTGGTGCAGCGTATGAAATTCCGGAATATGC
GTTTCGTGCGAGCCTTGTCTACAATAGCGCCGTGGATCTCGACAATCTGGGCGGAACGAT
CGACCTGACCAAGGTTCTCCTTCCGAACGGCGTTGGTGGCTTTGTTCCCGGCACGAAGTA
CGATGTATCCAGCTTCGCTTCCATGCCGGACTCTCTGGAACTTAAGGTTCAGTCCGGCGT
AGCACCTGGTTGGCTCGTTTTCGGATCGGTCAAGTGGACGGACTGGAGCCAGTTGCAGGT
CATTCAGATCAATCCAAACAGCACCCTCGATCCACGTAACCTTCCAACGAACCTTACTCT
TCTCTATCGGGATGGTTGGACCGTTTCGGGTGGCGTCGGTCACAAATTCAACGATCAATG
GAGCGGCGCGGCAAGCCTGACCTGGGACCGTGGCACCAGCCATGGCTACGGCAATCAGAC
CGACACTTGGACGCTCGGAACCGGTGTATCCTACTCGCCGACCGAAAATGTTGAACTGAG
GCTCGCTGGTGCTGTTGGCCTGCTCACAAGCGGCAGCTCGGTCGGTGAAGACGTGAAGTA
CGATTTCGGCAACGACATCGTCACCGCCATTTCCACGTCGCTGAAGGTCAAGTTCTGATT
TTCTAAGGATAATGTAAAAAGCCCGGTGCTCGCATCGGGCTTTTTTGTATGCGCTCGCGG
TCGTGAAAAGAATATCAGTCTTGATTTCTAGCTTCATGCGGCATGCTTGAGCATTGTCGC
AGGTCGGTAGAAATTCACGCCGCTTGGCTTGGTCCCATGGTTAAGAATTTCAATGGCACC
AGCGGAAAGTTTTGTGTTTCCGGCATCACGTTTTGTGACGATTCAGCAACACATTCTTTC
TATAGTCTGCGACAGCCTGCTGGCTGGCGATTGCGTCTATTTCCCGCCACAAACTGGGAG
CACCGATGGACTTGACAAACGTGCCGGTAAGTTTTGAGCATGCGGCGTTTGAGGTAAAAT
GAGTCATCGCGTTTTCGAAAAAATCCATGTCTCCCGTGATGTTATGTGGCTTCGAAACAG
CTTTTCGGGGCTGTTTGGCAGGTTAGACATATGCGGGGTGGATGGTACGGCCGGGGCAGG
CCGCACTCTCGCCGAAAACGCTGGCTACTGTTGGGAAAATGCCGTTGTGAACGGCGCTTT
CGGCAGGGCCTCATCTGAAACTTGCATGGACCGGCTCTTGGGTTTGAACGGAAGAAATAG
ACTATCATGCTGATACGCGGTTACCGGTCGTTGACGTTTCTTGTTCTGAGTGTAGCGCTC
GCGCTTCCTGCGCAGCACCGCATGGCTTATGCGTTCGATCCAAATGCTGGCGTCACGAAG
GAATCAGGCCCTTTCGCCCTCTTCAAGTTCGGTTTTTCCGCCTACAAGAACGGTCGCAAG
GATGAGGCGGTCGAAGCCTATCGTTATGCGGCCGAAAAGGGCCATACGGGCTCGCGTTGG
GCACTGGCCAACATGTACGCCTATGGCGACGGCGTGGCCGAAAACGATCTGGAAGCTTTC
AAAATCTACAGCGAGATCGCGGAGAAAGGTGTTGAACCCGGTTCCGAGGATACCGGCTAT
TTCGTCAACGCCCTGATTTCTCTCGCTGGATACTATCGTCGTGGCATTCCCGACAGTCCC
GTCAAGAGTGATCTTGGCCAGGCCCGGCAGCTCTATTTTCAGGCTGCGTCGACCTTTGGC
GTTGCAGAAGCACAGTTTCAGCTCGCGAAAATGCTTCTCTCTGGCGATGGCGGCAGCGTC
AATGTGCAGCAGGCGAAGAAATGGCTCAACCGCGCCCGCAAGAACGGCCATGCTGGCGCC
ATGGGCGTCTTCGGCAATGTGATCTTCCAGGAAGGCCAGACGGCGCGTGGGCTGGCCTAT
ATGACGGCGGCGCTTGACCAGTGTACGCCGAAGGAAAGGCCCTGGCTGCAATCCCTGCAG
GAACAGGCCTTCTCGATCGCCGGCGAAGACGACCGCCGCAAGGCCGTCGCCATGGCAAAT
AACATTCACATCGATAGTGACAGCGACTGATCCGGAAAACGTTTCACGCCGTGAAATCGA
ATGCCGCCGCCACCGGTACATGATCGGACGGCTTTTCCCAGGCGCGCACGTGCTTTTCGA
CATCCGTTGAAATCAGTTTGTCGGCAGCTTCCGGCGACAGCATCAGATGATCGATGCGGA
TGCCAAAGTTCTTCGGCCAGCAACCGGCTTGATAATCCCAGAACGTATAGAGTGGTGCGG
CATCCGTCGTTGAGCGGACGGCGTCGGTAAAGCCGAGATTTTCGAGCCGGCGGAATGCCT
GGCGCGTGCGTGGCTGGTACAGCGCGTCGTTCTGCCAGACCTTGACGTCCCAGCAATCAT
GCGGCTCGGCAATGACATTGTAGTCGCCGGCGAGAATCAAAGGCTCTTCCAGAGCGAGCC
GGCTTTGTGCAAAGGCGCTGAGGCGATCCATCCAAGCCAGTTTGTAGGGATATTTTTCCG
TTTCGACCGGGTTGCCGTTCGGCAGGTAGATCGAGCAAACGCGAATTACGCCGCCCTTGA
CGGAAAATACCCCTTCAATGAACCGCGACTGCTCATCCGAATCGTCGCCTGGCAAGCCCC
GATTGATTTCGTCCGGCTGCAGTTTCGACAGGATGGCGACGCCGTTGAAGCCTTTCTGTC
CATGCGTTTCGACGTGGTAGCCAAGCGCCTCGATCTCGGCGCGTGGAAAGCCTTCGTCCA
TCGTCTTGATTTCCTGGAGGCAGACGATGTCGGGCTGCGATTCCTTCAGCCAGGCAACGA
GCACGTCGATTCTGGCTCTGACGCCATTGATGTTCCAGGTAACGATTTTCATGCGATTGA
CGTCCTCTTGGCTGACGGCGCGAAGGCCTGCTTTCCTTCTAACGCCAGCGGATTTTTTTG
ACAAACCCGATGCGGACGAAAGACGTGTGGATGGCGGCCGAATTGCTTCCTCATCCCGGC
TCGTTATAGTCCGTCGAATGATCGATATGCTGACAACCTACTGGCCGCATATTCTGGCGG
CGCTCTCCGTGATCCTGGGTGTGCCGGCGGCCATTCATGCAACGATGACCAAGGACGAGG
TGCGCTCGGCACTGGGCTGGGTCGGTGTGATCCTTCTGTCGCCCATCCTCGGTGCGCTGA
TCTATGCGATTGCCGGTATCAACCGCATTCGCCGTTCATCGATCGGACAACAGCGCTCGT
TGTTTCGGGAGCGTGGACCGGACGCCATGGGCAAGTTCGATATCTCCAGCACCGTGGTCG
CAGAGCGTTTCGGGCAGCGGTTCGGTGCAATGAAACTGCTTGGGGATCGTGTCAGCCGTC
ATCGCATGTGCGGCGGTAACGGCATCACGATGCTGGAAGGCGGCGATGCGGCCTATGCAA
TGATGCTGCGGCAGATCGTTGACGCAAAACGTTCAATTCTTCTGGAGACTTATATTTTCG
ATCGCGATCCCATTGGGCTGCGCTTCGCCGATGCCCTGATCGCGGCGGTTAAACGGGGTG
TCACGGTGCGGGTGCTGATCGATGCTGTTGGCGCACGTTACTCGGTGCCAAGCATCGTCG
GACACCTGGAGGCCGGAGGTGTTACCGTCAAAGTCTTCAATGGCAACATCATCATGGGAT
TGCGGCTTCCCTATGCCAATCTGCGCACCCACCGGAAGATCCTCGTTGTCGACGGCGCAG
TGGCCTTTACCGGCGGCATGAACATACGCTCGGGTTTTACGGGTGAGTTTGCTGGAGAGG
AGCAAGCGCGCGATACGCATTTTCGCGTCTCCGGGCCAGTGGTGGCCGACATTTTCCAGG
TTGCTTCGGAAGACTGGCAGTTTGCAAGCCGGGAAGCGCTGAGTGGCGAGGCGTGGACGA
TCTCGGTGGCGTCGCCCCTGCAGAAGCCCGCCATGCTGATGCGTGCCGTGCCGTCCGGTC
CTGACCGTGCAAACGAGTCCAACCACAAGATGATGATCGGCGCATTTTCCATCGCCAGGC
GGAATATCCGTATCATGTCACCGTACTTCCTGCCTGACCGTGAGTTGATCAGCGCGCTTG
TCACAGCGGCTATGCGCGGCGTCGAGGTCGATATCATCGTGCCTGCCGTCAATAATCTGG
TGCTGGTGGATCGGGCGATGACCGCCCAGTTCGACCAGACCTTGAAGGGCGGGTGCCGCA
TCTGGCGTGCCACCGGGGCCTTCAATCACTCCAAGCTGATGACTGTCGATGATCGATGGG
CCTATGTCGGTTCGTCCAACCTCGACCCGCGCTCGCTGCGGCTCAATTTCGAGATCGATC
TGGAGGTGCTGGACGCCGGTTTTGCCAGCGCCGTCGGGCACAGACTGCAGGCCGTGTTGA
GCAATGCCCAGCCCGTGACACTGGCCGATCTGCGCGCCAAGCCGTTTGCGACGCGTCTGC
TCAACAAGATATTCTGGCTGGGGTCGCCCTATCTTTAGGACGAAGTGCTGCCGTCAGACC
GAGAAACTCGTACCACAGCCGCAGCTTGCGACGGCATTCGGGTTCTTGATCTGGAACGAC
TGGCCGAGCAGGTTATCGACGAAATCGATTTCGGAGCCGCTCATATAGACCAGCGACAGG
CTGTCGATCAGCACCTTCGCATCGCCTTTTTCCAGAATGAGGTCGTCGTCATCCGCATCG
CCGACCAGATCGAACTTGTAGGAAAAGCCGGAACATCCGCCGCCTTCGACGGAAACACGC
ATGGCCTTCTTCTCAGCATCCGATTTCAGGATCACGGCAATGCGTTTTGCCGCCGAGTCC
GAGAGAGTTACGGTTTCTATCGTCATATCTACCTCCTGCCGGGGTCAAGAACCGGAGAGA
TTCGCTGTTCATGTTACCCGTTGTCCAAAGAGTGCCGACGGACGGGAAGGATCGATTGCG
CGGCAAATCCTTGTTTTCGTTCAAGGTCACGAGCGATTTCCACTCGGTGCTTTCCTGCAG
CGCACACTATAGGTATGAAGGCTTTAATACCGCGTCAATGGGATGCTGAACGGGAAATGA
CATTGGACAGACATGCGCTTGGTTTTGGTGCCGGTGAACGCGCGATTTTCGCCTCGGATC
CGTGGGCTAGTCGCGGGCGACTCTATCCTGAAACCGGCAGCCCGACACGCTCCGATTTCC
AGCGCGACCGCGACCGTATCGTCCACACGACAGCCTTCCGCCGGCTGAAGCACAAGACCC
AGGTCTTCATTGCTGCCGATGGCGATCATTATCGCACCCGCCTGACACACACGATCGAAG
TGGCGCAGATCGCCCGCGCGCTCGCCCGGGCGATGCGGCTGGACGAAGATCTCGCTGAAG
GGGTCGCCCTGGTTCATGATTTTGGGCATACGCCGTTTGGTCATACCGGCGAGGATGCGC
TGCACGAGATGCTCGCACCCTATGGCGGTTTCGATCACAATGCGCAGTCGCTGCGGATCG
TGACCAAGCTCGAGCGCCGCTATGCCGAGTTCGATGGCCTCAACCTGACATGGGAGAGCC
TGGAGGGGCTGGTCAAGCACAACGGGCCGCTTATGGCTGCGAACGGTGACGGTACGCGCG
GTCCGGTTCCCCAGCCCATTCTCGACTATTGCGCGCTGCACGATCTGGAGCTGGCAAGTT
TTGCCAGTCTCGAAGCCCAGGTGGCGGCGATCGCCGACGATATCGCCTACAACACCCATG
ATATTGATGACGGACTGCGCTCCGGCTACCTCAAGTTCGAGATGCTGGAGGAAATACCGT
TTCTTGCCGGATTGATGCGTGAAGTCGGTGACCGCTATCCAGGGCTCGAAGCCAACCGCT
TCACCCATGAAATCATGCGCCGGCAGATCACCGCCATGGTGGAAGATGTGATTACCGTCG
CACAGGACAATCTGAAGGATATCCGCCCGGGAAGTGCAGCGGACGTGCGCAACGCGGGCA
GGGTGATTGCGACTTTCTCCCCAGCGATGGCTGAGACGGACCGGCTGATCAAGAAGATGC
TGATGACGCGGATCTACCGCCATCCGGAGGTCATGCGGGTCCGCAAGGACGCGGCCCTGA
TCGTCACCGATCTCTATAAGGCGTTCATGGCTGATCCGCGTGAGATGCTGAAACATTACT
GGATTGACCAGATCCCAGGCATGGCAGAGCCGGCTAAGGCGCGCCACGTGGGTGACTATC
TGGCCGGGATGACTGATACCTATGCGATCGCCGTGCACAGGCGCTTGTTTGACCATACCC
CTGATTTGCGGTAGTCACCGCGCCGGTTGGCGGCAGCATCGAGCTTATCGGACTGTCGTT
GATGTGAACGAAATGAACGCGGCGTCGCGCCTTCGGGCGGAGCTGAGCGGATGGGTGTTA
TGAATCTTTTCACTGACTTCGGATCAAGAATTAAAAACGTGTTGGAAGCACTTGATATCG
TGCGTGAAAACCGATCCGAACTGGATTTCAGCCGAATCAGCGTGGAATCGCCGCGCGATG
CCAGTCACGGTGACGTCGCGACCAATGCCGCAATGGTGCTGGCCAAGCCACTTGGCACCA
ATCCGCGCGCGCTGGCCGACCAGATCGTCGCCAAGCTGAAGGAAGATCCGGAAGTTGCCG
GTGTTTCCGTCGCAGGACCCGGCTTCATCAACGTCAAGCTGTCGATTGCCTACTGGCAGA
AGCTGCTGACGGTCATGGTCGCCGAAGGTACCGAATACGGCAAAAGCGCAATCGGCGCCG
GACGTAAGGTCAATGTCGAATATGTCTCGGCCAATCCGACCGGTCCGATGCATGTGGGCC
ATTGCCGTGGCGCCGTGGTCGGCGACACGCTTGCCAACCTGCTTGAGTTCGCCGGTTATG
AGGTTACCAAGGAATATTACATCAACGATGCCGGCTCGCAGATCGACACGCTGGCCCGGT
CCGCCTTCCTGCGGTATCGCGAGGCGCTGGGTGAAAAGATCGGCGACATTCCGGCGGGCC
TCTATCCCGGCGATTATCTCGTTCCCGTCGGCCACTCGCTGGCGGATGAATTCGGCACGA
GCCTCAGGATCATGCCGGAAGACAAATGGATGCCGCTCGTCAAGGAGCGCACCATCGCTG
CGATGATGGTGATGATCCGTGAGGATCTGGCTGCCCTCAATGTTCATCACGACGTCTTCT
TCTCCGAGCGCACGCTGCATGCGGATGGTGCAGCCCGCATCCGCAACGCCATCAACGATC
TCACCTTCAAGGGGCATGTTTACAAAGGTGCTTTGCCGCCGCCGAAGGGGCAGTTGCCGG
AAGACTGGGAAGATCGCGAGCAGACCCTGTTCCGCTCGACCGAAGTCGGTGACGATATCG
ACCGCCCGCTGATCAAGTCGGATGGCTCCTATACTTACTTCGCCGCCGACGTTGCCTATT
TCAAGGACAAGTTCGACCGCGGCTTCAACGAGATGATCTATGTGCTCGGCGCCGACCATG
GTGGTTACGTCAAGCGGCTGGAAGCCGTGGCGCGCGCCGTGTCCGGCGGTTCGTCGAAGC
TGACGGTGTTGCTGTGCCAGTTGGTCAAACTCTATCGCGACGGCGAACCGGTGAAGATGT
CGAAGCGGTCCGGCGATTTCGTCACGCTGCGGGATGTCGTCGAGGAGGTCGGCCGCGATT
CCGTGCGGTTCATGATGATCTATCGCAAGAGTTCCGAGCCGCTCGACTTCGATTTTGCCA
AGGTGACAGAACAGTCGAAGGATAACCCGGTCTTCTACGTGCAATATGCGCATGCGCGCT
GCATGTCGGTTTTCCGCCAGGCGGGCGAGGCTTTCCCGGACATTGATTTCGCCACCGTCG
ATCTCGCCGGTGCCATCGAAGGGAATATCTCTGATTCGAACGAGTTGCAGCTGGTTGCCA
AGCTCGCAGAATATCCGCGTGTTATCGAGGCCGCAGCACTGTCGCAGGAGCCTCACAGGA
TCGCGTTTTACCTCTATGATCTTGCCAGCGCCTTCCATGCGCACTGGAATAAAGGTAAAG
ATGCTCATGAATTACGTTTTGTTAACGATAAAAATGGAGAATTGACCATTGCCAGACTTG
GGCTGGTGCGTGCTGTCGCCTCGGTGTTGAAATCGGGCCTGTCTATTACAGGTACCGCTG
CGCCGGATGAGATGCGGTAGTATTGTCACCATTTACCCACAATGCACTGGCAATAACTGG
CTGGTAAGTTGTGAGTGGAGCGCATGGCAGACAAACAATTGGCACGAAGCGGGGCTGCGG
AATTCGACGTATTGGCGGATGATGATCCATTGGCCGAACTCGCCCGCATCGTCGGCTATG
ACAATCGTCCCGCGGTCCAGCAGCTGCAGGAACTCGAAAAACATCGCGAAATGGTTCGGC
AAGAGCCGGTGATGGACATGTCGGTGCTCGATCTGGAAGACGAGCTCCTGCGTGAATTCG
ATGTCTACGATGCGCCGCAAATCGCTCCGGTTGTTCCTGTTTCGGAGCCGGTTCGCTTCG
AGGAACCCGCTTCCTCCGTTCCACTCGACGAAGGATACCATGCTGCTCCGGTAAATCCCG
ACGAGCAGCCTGTAGTCGAATATCAGGCCGAAGACGTTGCCGAGCCTGCCATCGGTGCCG
CTACGCCTGCCGCGGAGGGCGAGCCGCTCGCCGTCGAACAGCCTGTTTTCGGGGAAGATA
ATACTTTCGAGGTCAGCGTCCAGGATCATCCGTTGGAAAAAGCCTGGTCGCAGGAACCTG
AGACCATCGCTCCGGACGTCGACAATGGGTGGGCGGTAGAGCAATGGAGCGAGCCGGCTT
TTGACGGCGCGGACCTGGAGCGTGAACTCGAACTCTCGATCGGCTATGATGAAGGACAGG
TCGAGACGTCGGAGATCCAAGCCCAGCCGGTGCAGGCGCCTCACTTTGAGTCCGAACCGG
ATTTTTCCGCTGCACCAATCGCAGCAGCACCTGAGCCTGAGGAGGCCGTCTCTTCGCCCG
TGTTCGAAAGCCCGGTTGCACTCGAGCCGGTAGAATATTCGCCATCCGACGACGCGCAGC
CGGTTGCCGAAATCGCAGAGCCAGAAGTTCGGGTCCACGCCGATCTGCCGGAGTTGCAGA
ATACGCCGGCCCCCGTATCCGGCGATATCGTCATTTCGCCGACGGATGTGCATGGCATCG
ATGCCCTTCTGGCCGATATCGAGCGCTTTCCTGTTCCGCCCAAGGCTGAGCTGAAGGTTG
CCTCTCCGGCGGAAACAGCGCGCAAGGTCAACTATCCGTTCACGCCGACCTTCAGCCGTG
CGACGCCTGTCGCCTCAAATGGCGCGGCTTCTTCTCAGAAAGCGTTTGCCACGCCGCTTG
CTGCTGCCGTTGTCGCTGCCCCCGTGACGGCGGCTATCGCTGAAGCTGCCTATCAACCGG
CGGAAGTGCCGACTGAGCCGGTGGTGATCGAAGCCGCTGCAGCCTTGAAGCCGGCAGTCA
ACAATGACCCGGATTTCGATCTCGACACATTCGAGCTGGATCTCTCCGGTATCGATCTGG
ATATCGACCCTTCGGAGTTCGAGCCGGCCGCGCAAGAAATCGCCTTTGCGCCAATCGAGC
CCGCCATCGCCGAACCGGTCATCGCTGCTGTTGCCGCGCCTGTGCTCGACATTCCGGACG
TCGCCGACGAGGTCAGCGAGGAACCTGAAAGCGTTTTGCCTTTCGACCCGTCGATGATTG
CAGAAACGGAAGAAAGCCTGACGACAATCGCCGATCTCAACATTCCGCAATTGCCTGTTG
TCGAGCAGGAGCGTCCGGCTGTCCATCATCCGGATTACGACCTCGACATCGATGCCGAAA
TGGCGCAACTTTTTGGAACGCCGAGCCGCAATGCGCACGTCGTTGACCGGGGTGCCAGTA
ACGAGCGCAACGTCGGTTCCGTCGCCCAGCCCGCTGGCCCTGCCCAGTCTTCGAACGCCG
GCGTTGAAGAAGACTTCTATGTGTTCGAAAAAGCCATGGAAGAGGATTTCCGGCTGTCTC
TGAGCCAGCCGCAGGACACGGACCCGTCTTCCGATCGCCTTGCCGTCGGTTCGGGTTATG
CGGCAAACAATGATTATGAGGACGAGCGTCGCGGTTCGGGACGGCGGCGCCTGGCGCTGC
TTGCTGCGACCGTTGCTGGTCTGGCGATCCTCGGTGGCGTCGGCGTCTATGCCTTCATGG
GCGGCACCGGTTCTGCGCTTTCCGGCGGTGAGCCAAAAATCATCCTGGCGGACAAGTCGC
CGGTGAAAATGGTGCCGGTGGAGAAGGGCGGTAAGACCGTTCCGAACCAGGACAAGGCCG
TTTACGACCGTGTCGCCGGTGCGCAGGACACAACGCCTCAGCAGGGTACGCTGGTTTCCT
CCACCGAGGAGCCGATCGATGTGGTTCAGCGGACGCTGACGCCGGAAAATCTGCCAAATG
AAGGCGCCGATGACGAACTTCCTGGTGTAACGCCGGTGGATGATGATGCCAGCGCCCGGC
TTTTGCCGGATGGACAGACCGCGGACACTGCCGCCGCCGAGGCGGAACAGTCGCCTGCCG
TATCGCCGCGCAAGGTTCGCACAATGATCGTCAAGCCGGATGGTACGCTGGTCGCCCGCG
AGGAACCGGCAGTACAGCCTGACGTGAACGTGGCTTCGACAGAGGTTGCTGCAAACAATG
GTAACCCGCAGGTCAATGTGGTCAAGACGACGCCTGTGACGCAGACGGCGTCAACGCCGA
AGCCGGTGGTCGAGCAGCTTGCCGAGCAAGGGCAAAAGAGCGCGCTTGCCGAAGCCGCCG
ATGCGACGGTCGAGGAAACGGCGCCGGTTCGCTCCGTCAAGACCACGGCGGTTGCCGACG
ATGCGCAGACGCCTCCGGCCGCTGAACAGAAGGTTGTCGATACTTTCAAGACCGACCCGG
CCACGGCGCAGCCTGCCGCCGAAGCCAAGCCGGTCGAGACGGCCTCGATTGCCCCCGGCA
CCTACGTGATCCAGATTGCGTCGCTGCCGTCCGAAGCCGAAGCGCAGAAGTCCTACAAGA
CGCTTTCCGGCAAGTTCGGTAGTGTCATCGGTGGCAAGGGCGTCGATATCAAGAAGGCGG
AAATCGCCGGCAAGGGGACCTATTACCGGGTTCGTATTCCGGCCGGTTCGCGCGACGCAG
CCAACGCGATGTGCGCGCAATACAAGAGCGCCGGCGGCAGCTGCCTTGTGACGCGATAGT
CCGGCCTTCACCAGCAGACAACCAAAGGCGCGGCGAAATGGCCGCGCCTTTTTCGTTTAT
TGGGAAGCGGATGCGGCTGCAATAGCTGTGAATGATCGGATGAAGGCTTAAACTGGCATT
CGCCTTGCGCGAGGCAGCGACTATGATCGGATCATGACCGAATCAAAAGCATTCATTTCG
GGCTGCAAAGGCCTGACCATCACCCCGGACGAAAAAGCTTTCTTTGCGGACGAGCGTCCG
TGGGGCTTCATTCTTTTCGGCCGCAATATTGGCGAAGCCAACCAGATAGCCGATCTGACG
GCGTCCTTGCGCGACAGTATCGGCAATCCCGATGCGCCGGTTCTGATTGACCAAGAAGGC
GGTCGCGTCCAGCGCATCCGTCCGCCGATCGTTTCGCAATATCCGAATGGCGCCGCGATC
GGCGAAATCTATCGCCGTGATCGCGAGCAGGGTTTGCGCGCCGCATGGCTGATGTCGCGT
CTGCACGCCTTTGATCTGATGCGGTTCGGCATCAGCATCGATTGCTTGCCGGTCCTCGAC
GTTCCGATCGAAGGCAGCAGCGACGTCATCGGCAATCGCGCCTATGGTTATGATCCGCAC
GCAGTCGCCGAAATCGGCGCTGCTGCGGCTGCTGGCCTCAAGGCAGGCGGCATGCTGCCG
GTCATGAAGCATATGCCGGGTCACGGCCGGGCCTTCGTCGATTCGCACCACAAGCTGCCG
GTGGTCGATGTTTCCTTCGACGAACTTGCCAACAGCGATTTCCTGCCCTTCGTTGCGATG
AAGGATGAATTGATGGGCATGTCGGCGCATATCGTGTTCACCGCCATCGATCCGGACAAT
CCCGCGACAACATCGGCCAAGGTGGTGCGCGACGTTATCCGCGGCCATATCGGTTTTGAC
GGATTGTTGATGTCGGATGACGTCTCGATGAATGCCCTGGCTGGCGATATCGAGGCGCGG
GCACGCGGCATTATCGCCGCCGGACTCGATCTGGTGTTGCATTGCCATGGCATCATGGAT
GAAATGCACCAGGTGGCGCGGGTCGTTCCTGTCATTTCCGGCGATAGACTGCGCCGCGTG
AAGGCGGTGGAGGCTGGTTTTGCCAAGCCCGACGCTTCGGACGAGACGGCGCTACGGGAC
GAGTTTAACGGCATGCTGGCCATCGTTTAGGAGGCATGAGCTGATTTCAGGGGCAGGACA
ATCGTGAGTAACGCCGGCGACATGCAGAAGAAACCGGCGACGAGGGCGCCGATGGACCCG
CTGTGGCAGGATGAACCCTCCGATCGCGGCCTGCATGAGGAGGCGCTTGTCGTTGATATC
GCTGGCTTCGAAGGCCCGCTCGATCTTCTGCTGCATCTCGCCCGCAACCAGCGCGTCGAT
CTCTCACGCATTTCCGTGCTGGCGCTCGCCGAGCAGTATATCGCCTTCATCGAGCGCGCT
CGAAGCATCCGGCTTGAGCTTGCCGCCGATTATCTGGTGATGGCGGCGTGGCTGGCGTTC
CTGAAATCGCGGCTGCTGATCCCGCAGCAGGCCAAAGACGAGGGGCCGTCCGGTGAAGAA
ATGGCGTCGGCGCTGGCCTTCCGCCTCAAGCGGCTTGAGGCCATGCGCGAGGCCGCGACC
CGGCTGATCAACCGCAACCGGCTGGGCCGCGATGTGTTTGCCCGTGGCGCGCCCGAACAT
ATCCCGGTGGAAAAGAAATCGGCTTTCGAGGCGTCGCTCTACGATCTGCTCAATGCCTAT
GCTTCGCTTCGCCAGCGCGAGGCGGTGATGCAGGTGACCATCGAGAAGCGGCAGGTCTGG
TCGCTTGCCGATGCGCGGCTTGTGCTTGCCCGGTTGGTCGGCGAGATGGTCGACTGGACG
GCGCTCGATCATTTCCTGCTACGCTACATGACGAGCCCGAAGGAGCGCGCCACGGCGATT
GCCAGTTCCTTTGCGGCTTCACTGGAAATGGTGCGGGAAGGGCGCCTCGAAATCCGCCAG
GATGGTGCGTTTTCGCCGATCTATCTGCGCCAGGGACCGAACCCGCTAACCCCCGAGGGC
CTGGCGGCTATGGAGGCGGGGCGTGATTAATCCGCAAGAGCGCCTGCCGGGAATGGTCGA
GGAGCAGGACGAAGAAGGTGGCGCGGAAACGGCGCTGGATCCGAGGATTGAACTGGAGGC
CGAACGCATCGCCGAGGCTCTCGTGTTCGCATCGGCACAGCCGGTCTCCGAGGGGTACAT
TGCTTCGCGTCTGCCAAGAGGCGCCAATGTGCCACTCATTATGGCGCGGCTGAAAGTCAT
GTATGCCGGGCGCGGCGTCAATCTGCTGCAGGTCGCCGATCACTGGGCATTCCGCACCGC
GGCCGATCTTTCCTTTGTCGTTCAGACTGATGAGAACGAAGTGCGCAAGCTTTCGCGGGC
AGCCCTCGAAGTGCTGGCCATCATCGCCTATCATCAGCCGGTGACGCGCGCCGAAATCGA
GGATATTCGCGGTGTTCAGACGTCCAAGGGTACGCTGGACGTGCTGATGGAAGCCGGCTG
GATCCGCTTTCGCGGCCGCCGGCGGACACCCGGCAGGCCGGTGACATTCGGTAGTACACG
CGATTTCCTCGACCATTTCGGTCTGGAGGAGTTGCGCGATCTGCCGGGTCTCGAAGAGTT
GAAGGGGGCCGGGCTATTGTCTGGCCGCATACCCGCCAACTTCCAGATCCCTGTTCCGCT
CGGTGACGACGGCTTTGGCGAGGACGAGGATCCGATCACCCAGCTCGACCTCGAAGAACT
TGGCCTTCTCGCGCCAACCGGCGGTGACGGGGAATAGAGTTGCCCTTTCCGCCATTGCCT
TCATGGAGTTGGTCACGACCTCGTGAGCACCACGCTAAAATGCGCTGGAAAGTTCGGGTA
TTCATACCGTTGGCTGTATCTCCGCCGCAGTCTCGGTGTAAGGATTGCGCGACGGGCACC
TTTCCGCTAACCAGCGAAATAGATTGCTGTTTGAAAAAGATGGTTGAACATCTTAAATCG
GGGTTACAGGCTTCAAGGGAGTAAGAATATGGGTTCCTTTAGTATCTGGCATTGGCTGAT
CGTTCTGGTCGTTGTCCTGCTGCTGTTCGGCCGTGGCAAGATTCCGGAACTGATGGGCGA
CGTTGCCAAGGGCATCAAGAGCTTCAAGAAGGGTATGACCGACGAGGACACAACGACAGC
CGACAAGGGTGTCGATGGCAAGACAGTCGAACACAAATCCGACGAAGTCCGCTGATCATG
CATTTTGTCCAGGGCCTGACCCGTCAGGGCAGGCCCTGTCGCCTTCGGCTGTTTGGAGTT
CCTGAGAATGCTTGATGTCGGCTGGACCGAGCTTGTCGTTATCGCCATCGTCATGATCAT
CGTGGTCGGTCCGAAGGACCTGCCGCCGATGCTGCGGACGTTTGGAAAGATGATGACCAA
GATGCGCGGCATGGCGAACGATTTCCGTCAGCAGTTCGACGAAGCGCTCAAGGAGGCGGA
TCTCGATGAGGTTCGCAAGACCTTGAGCGATGCGCAGAAACTCAATCCTGCGCATAGTAT
TCGCGAAGCGATGAACCCGCTTCGGCAGATGGGCAACGATATCAAGGCCGATCTGCAGAA
AGCGACGACAGTCGATACCAAACCCAAGGAGCCTGTCGTACCGGCTCCGGCGGAAGTGAC
TGCCGAGGCCGTTGTTCCGCAGCAGCAGCCGAACGCCGATCCGGTCGCCGCCGCCGCGAT
TGCATCCGCCGCAAAGCAGATGGAGCGCGCAGCTGAGGCTGAAAAGCCGAAGGCCAAACG
CGCTTCGAAACCGAAGACGGATATGGCCCAAGCCGCCGTGTCTCAACCGGTGAAGGTGCC
GGCAAAAAAGGCAAAGGCCGTTGCGTCCGAGGCTGTGAAGCCAAAGGTCAGCAAGGTCGC
TGCCAAGACGACCAGGAAAAAAGGTGACGCATGAGCGGCGATATCGACGATAAGCCCCAG
CCGCTGATGGCACATCTGATTGAATTGCGCACGCGCCTGATGTGGGCGGTTGGTGCGTTT
TTCGTGGCATTCGTCGTCTGCTTCTATTTTGCCAAGGGTATCTTCAATATTCTTGTGCAG
CCGTTCAAATGGGCGGTGGAATGGGCAGGACTGAGCCACAAGGCCGTCGAGCTGATCTAC
ACGGCGCCGCAGGAATTTTTCTTCACGCAGGTGAAGGTTGCGATGTTCACCGCCCTGTTG
ATCGCGTTCCCAATGATCGCCGCGCAGATCTACAAGTTTGTCGCGCCCGGGCTTTACAAG
AACGAGCGGGCGGCATTCCTTCCGTTTCTGGTCGCTTCGCCCCTGCTTTTCATCCTGGGC
GGCTGCCTGGTCTATTTCTTCTTCACACCGATGGTCATGTGGTTCTTCCTCGCCATGCAG
CAGGATGGCGGCGAGGGGCAGGTGTCGATCCAGCTTCTGCCCAAGGTGTCCGAATATCTC
AGCCTGATCATGTCGCTGATCTTCGCCTTCGGCCTGGTATTCCAGCTGCCGGTGATCACC
ACGCTGCTTGCGCGCGTCGGTTTCGTGACATCACAGGGACTGAAGGACAAGCGGAAATAC
GCAATCGTCATTGCGTTCATCGCCGCAGCAATCCTGACCCCACCGGATCCGGTTTCCCAG
ATCGGCCTTGCTCTGCCAGCCATCCTTCTCTACGAGATTTCCATCTACACGGCCCGACTC
ATCGAGCGGCAACGGGCGCGCGACGCTGCTGCGCGCGAGGTTGCCGAGGCGAAGGAAAAC
GCCGGCTGATACACAAGCTGTACCAGCCGATGAGTTCGGGTTTCAGTTTTTTAAAGACCG
ATCAGGACCTGAACGACCATGCTTGATATCAAATGGATTAGGGACAACGCCGAAGCCCTG
GACGCCGCACTCGCAAAGCGCGGCGCCGAGCCCCTGTCGGCCGCACTGATTTCGCTCGAT
GAAAAGCGCCGCTCCCTCGTCCAGTCGTTGCAGGACATGCAGTCGCGCCGCAATGCCGCC
TCCAAGGAGATCGGTGCTGCGATGGCGCAGAAGAACAGCGAACTCGCCGAAAAGCTGAAG
GCCGAAGTGGCCGAGCTGAAAACCACGATGCCGGCGCTGGAAGAGGAAAACCGGCTGACG
GACGCCGCCCTTATCGAGGCGCTGTCGAGCATTCCGAATATTCCGCTCGATGACGTTCCG
GTCGGAAGCGACGAACACGGCAACGTCGTCAAGCACAGCCACGGCCAGAAGCCGGGCTGG
AACCACAAGGCGAAAGAGCATTTCGAAATCGGCGAAGAACTCGGCTGGCTCGATTTCGAA
GGAGCCGCCAAGATTGCTGGTTCGCGCTTCACCATCGTCAAGGGCCAACTCGCACGGCTT
GAGCGGGCGCTCGGCCAGTTCATGCTCGATCTGCACACCGGCGAACACGGCTATCTCGAA
GTCCAGCCGCCGCTGATGACCCGCGACGAAGCCATGTACGGTACGGGGCAGCTGCCGAAG
TTTTCCGAGGATCTTTTCAAGACCACGGATGGCCGCTGGCTCATTCCCACCGCGGAAGTG
CCGCTGACCAACATGGTGCGCGAGCAGATCCTTGAGGCTGAAGCTTTGCCGCTGCGCTTT
ACGGCCCTGACGCCATGCTTCCGCTCGGAGGCAGGTTCTGCCGGCCGCGATACCCGCGGC
ATGCTGCGCCAGCACCAGTTCAACAAAGTAGAGCTCGTGTCGATCACCGATGCGGAAAGC
TCGATCGGCGAACATGAGCGCATGACGGCCTGCGCCGAAGAAGTCCTGAAACGCCTCGGC
CTGCACTATCGGGTGATGACGCTCTGCACCGGCGACATGGGTTTTGGTGCGCGCAAGACC
TACGATCTGGAAGTCTGGCTGCCGGGACAGGATGCCTATCGCGAAATCTCGTCCTGTTCG
GTCTGCGGCGATTTCCAGGGGCGGCGCATGAACGCACGCTACCGCGTGAAGGATGACAAG
GCCCTGAAGTTCGTTCACACGCTGAACGGTTCAGGAACGGCCGTCGGTCGCGCCTTGATC
GCCGTCATCGAAAATTATCTGAATGAAGACGGATCGGTAACCATCCCCAACGTATTGTTG
CCCTATATGGGCGGCCTGACGAAGATCGAGAAGGCCGGGTGAGCCGCGTCTTGCGGCAGG
GGTAGAGATGCGAATTCTGCTGACCAATGACGATGGCATCCATGCCGAAGGCCTAGCCGT
GCTCGAACGGATCGCCCGGACGATTTCTGACGACGTCTGGGTTGTGGCGCCGGAAACGGA
TCAGAGCGGCCTTGCGCATTCTCTGACCCTGTCGGAGCCGCTGCGCCTGCGGCAGATTTC
GGAAAAACACTTTGCTTTGCGCGGTACACCGACCGATTGCGTCATCATGGCCGTGCGCAA
GGTTCTCGATATCAAGCCGGACCTCATTCTGTCGGGCGTCAATGTCGGCGCCAACATGGC
GGATGACGTCACCTATTCCGGCACCATCGCCGGTGCCATCGAGGGTACGCTGCAGGGTAT
TCGTTCCTTCGCGCTCAGCCAGGCGTATCGCCACACCGACGGCGGCATCGTTCCGTGGGA
CGTTGTGGAGACGCATGCGCCAAAACTTCTAAAGAAGCTGATGAAGCTCGATCTGCCGGA
TGGCACGTTCCTGAACCTGAATTTTCCGAACTGTTCCGCGGATGCCGTGACGGGTACCGA
AGTGACCTGCCAGGGCAAGCTTGATTTCGGCCTGACGATCGACGAGCGCTCGGACGGACG
CGGGCATCCGTATTTCTGGCTGCGTTTTGGCGAACGCTTCGGCGATTTCCGGGCGGGAAC
CGACATTCATGCGATCCGCGAACACAAGATATCTGTGACGCCGCTCAAGCTGGACCTGAC
GGATTATGCCGTGCAGGATCGGGTCGCGCGCGCGCTTCTCGACGGAGACGCCGATTGAGC
CCGCGCGTCATCGAGCAAGAAGGGTTTGCAGCTTTGGTGTTGCGCCTGCGGGCCGAAGGG
ATCTCCAACAATGAGCTGCTCAACGCTGTCGAGCAGACATCGCGGACGATTTTTACCCCG
CCCCAGTATCAGGAGAACGCCTATTCCTCACGGCTCGTTCCGCTGGATTGCGGTGCATTC
ATGGAAGGATTCGATTTCGCCGTCCGGCTGCTCCATAGCCTCAACGTCAAGCCCGGGCAG
CGCATCCTCGAAGTCGGAACCGGTAGCGGCTTTACCGCCGGCGTGATGGGACGCATTGCA
GAACGCGTTCTGACCATCGAGCGTTACAAGACACTCGTCACCGGCGCCCAGCGAAACCTG
GAAAAGGCCGGCATCCGCAATGTAATCGTCCGCCACGCGGACGGCAGCATCGGTCCGACG
GGCGAGGGCACCTTCGACCGCATCCTGGTCACGGCCGCCTTTTCCAGCCTGCCACGGGTT
TTCTCCGATCATCTCGTCTCGGGCGGGATTCTTATCGTACCGATCATGATGAGCGAAACC
GAGTGCCGCATCGTCCGGTTGACCCGCACAGGCAGCCGGTTCGACCGCGAGGACCTGTTC
GAGGCCCCCTATCTGCCGATCGTGCCGCAGCTCGCTTCCTTTCTTTAAAACTCCAAACAA
TCCGTTGGCAACATCGACGATTTTCGGGCCGGGACCCGGAAAACCGTGATGTGGGAACGC
TGATTCCGTTGCCGGTTTCGGCAATGAAGCACTGCTGCGTGCATGGGGTTTCGCTAGGTA
AGTGATTTATCGCCACGAAAACAAGGTGTTAATTTTTTGTTAACCATGGTCAGTTTGACG
CAAGCTTCGGGGCCTAACCGAAACCTGCGCACCAAAGTCATACAAATGAGCTGACCTCTG
ACCGGAAGCGTGTGTGTCAGTTCTATTCCAGGCGTCAAAGCGCAGGAGACGGCAGATGCA
GATCGCGAATAGATTGACCTCGGCGGCAGCCGGAGACGGCATGAACAATCTCGCCGGTCG
CGCTGCGGTGCAGGGCGTTTCAAGCGGTCGGGAAGATGGCGGCGCTGCAGTTTTACCAAC
CGGCGGCTACGATCCGGCCTCGCGCGTGTCGCTGTCCGCAGAGGCTCTTCTGTTCCTTGG
TCGCACCAAGCGGGTCCAGGAAAAATATCCGGCGCTGACGAAGGATGAGTGGAGCAACAA
ACTTTCACCGCAGCTTGCAGCGCGCGAATACCAGGCTTTCGGCAAGTTCAGCGAGACGGG
CGATCACAAGGCCTACTATCGCGCCTTCATCGAATATTACGACAACCTGCGCCCGGAGGA
TCAGAACAGTCTTCGCTATTTCGGCACGCGCGACGCGGCTGTCGCCGGCTCGCGCTCTGT
GGAGTACAGTAACGAAAGCGGCATGGACGGCGGGTCGACATTCCAGACGCTGGTCAGTGT
CCTTTTGGATGCCGACAAGGTGCAGTCAGAGTTGACGGGGCCGCCGGATGCCGGCGGTAT
GATCACTGGCGACATGTTCGGCTGGGATACCGGCACAATCAGTTACGAGGATGTCTCGCA
GACGCGCAGTCCGGTGTCCGGGATCGAAAAGTTCTATCAGGAAAATTTCTGAACCAAGTC
GCCGCTTGGAAAACGCAAACTTTTGGCTTCATGCAGTGCCGCCGTGACGTATTGGCCAAG
GCGAAAAGCCTTGCCAACATCGAGCGCTGCACCTTTGGGCTGGTGCACTCGTCCGGGCTG
TCCCGAGTGAAAATTGCCGTTGATTTTGGCGCGGCACAGCCATCATGGTTATCAATTCAT
CAAAAAACACACTTGCCGATAGCGGTTTTAACTGCGCGGTAACTCTAATGCGTTTTAATC
ATTTTACACCGAGTTGTGTTCCAAGTGGGTAAAGTGTCATGCGTATGAGAGTTTCGTCGA
GTGTGGGAAAATCCGCTGTTCGCCTGCTTGCAGCGGTGTTGCTGGCAAGTGTAGCGACAG
GATGCAGCTCCGATGCAAGCCGCTTTGGCGGGCTGTTCTCGAAGTCCGATAATCTAACGA
CCAACTCAATCGCGAGCAGCAATGTTCCCATTCCGCGCAGTGATGTGCAGGGCGGTGGCA
TGGCGATGCCTGCTGCTACCGACAGCCGTCAGGAAGCTGTCAATCAGCCGTTCCCGGATC
CGGTCAATACGGCGTCCGCACCTGTCTCCCGCGCTCGTGAAGCGTCGACGCCGATCAATG
TTCAGCGCGTCGCACTTGCAGATCCTGCGGCAAAGGGCCGTGACACATCGCTCGATCAGC
CATTCCCGGCTGCCCGCGAAACGGCAAAGGCGCAGCAGCAGAAGCTCAACGCCGATCCGG
TCACGACCAGCACGACGTCCAAGGGCGGCTGGTCGGCTGCCAATGCACCTGCGGTCCTGC
TGCGGCAGGGCGATACGGTTGCAACGCTCTCCAAGCGGTTCGGGGTTCCGGAAAAGGAAA
TTCTGAAGGCCAACGGTCTGAAGTCCTCGTCCGAGGCGGAGCCCGGTCAGCGTATCCTGA
TCCCAACCTTCGGTGTTGCGAGCAGCGCAGCCAAGGCATCGGCATCCGATGCTGCGGCAA
GCCTTGATGTCGACAAGCAGAAGAATATCCCGATCCAGCCGGACAGCCGCGACGTGGCAA
TCCTGCCCGGCCAGTCTCAGTCCCGCGAAAAAGGCGTCAATCGCACCGATATGGCTGCCG
GTAAGCAGCCGGTTTCCGGCGATGGCAACGGTCAGGGTGGGACCTATACTGTCAAGGCCG
GTGATTCCATCAACCGGATCGCCAAGGCAAATGGCGTGTCGGTCGATGCGCTGCGCAAGG
AAAACGGCCTGACAAGTGCTGCAATCCGCATCGGCCAGACGCTGAAGATTCCGGGTGGCA
ATGCCTCGGCTGCGGATCAGGTCGTGACTGCCTCGGTTCCGAAGAAGGCCGACACGAAGG
TTGCCAAGGGTGATAGCACGAAGCCGGCCGAATATACGGCGCCGGTCGCCAAGCAGTCGG
TGACTGAAGTCGCTTCGAAAGAGGACACGACCGAGGCATCGCCGAAGGCAACAGGTATCA
GCAAGTATCGCTGGCCAGTGCGCGGTGCGGTCATTGCCGGATACGGTGCCAATGTCGAAG
GCAACCGCAATGACGGCATCAACATTTCGGTTCCCGAGGGCACGCCGATCAAGGCTGCGG
AAAACGGTGTGGTCATCTATTCCGGCAGCAGCCTCAAGGAACTCGGCAATGCCGTTCTGG
TGCGCCATGACGACGGTACGGTTACGGTCTACGGCAATGCGTCGGAGCTGAAGGTCCAGC
GCGGCCAGAAGATCCAGCGCGGCCAAACACTGGCAGCGTCCGGCATGAGCGGCACAGCAT
CGCAGCCGCAGGTGCACTTCGAAGTGCGCAAGAATGCCAGCGCGGTCAACCCGGCGACGT
TCCTGGAATAGTCTGGGATAGCCAGCGATCAACAAAAGAAAAGCCCCGTTTTGGGGCTTT
TCTTTTGCGTTCAGACCAGATCGATCTTCTTCTGCGAACGGCCGGCGAGATCCTGGATGA
ATTGCCAGGCGACACGGCCGGAGCGCGCGCCGCGCGTCGTGCTCCATTCCAGCGCGTCGG
CGTGAAGCTGTTCGGGATTGGTTTCCAGCCCGAAATGGGCAGCGTAGCCGTCGATCATCG
CCAGATAATCGTCCTGGCTGCACTTGTAGAAACCGAGCCAAAGCCCGAAGCGATCGGACA
GCGAGACCTTCTCCTCGACCGCCTCGGAGGGATTGATCGCCGTCGATTGCTCGTTCTCCA
TCATATGGCGGGGCAACAGATGCCGGCGGTTGGATGTTGCATAAAGCAGCACATTTGCAG
GCCGGCCCTCGATACCGCCATCGAGTACGGCCTTGAGCGACTTGTACGATGTATCATCGT
GATCGAAGGACAGGTCGTCGCAAAAAACGATGACCGGGACCGGGGCAGTCTTGAGGATTT
CCATCAGGGTCGGCAGAGTGGCGATGTCCTCGCGATGCACCTCGACCAGTTTCAGGCGAA
TGCCCGCATCAGCAGCGACGCTGGCATGAACCGCCTTGACCAGCGAGGATTTGCCCATCC
CGCGCGCACCCCAGAGCAGCACGTTGTTTGCCGGGAACCCTTGCGCAAATCTCAGCGTAT
TGTCGAACAGGATATCGCGGACATGATCGACGCTTTGGATCAGCTTCAGTTCGACGCGGT
TCGGCTTGGTGACTGGCTGGAGATGCAGGCGCTGCGGAGACCAGACGAAGCATTCCGCCG
CATCCCAGTCGTTGACGGCAGGGGCAGGACCGGCGATCCGCTCGATGGCTGCCGTCAGCT
TGCGCATCTCGGCGATCAGAAGGTCGATTTTCGTGTCCTGCATGAGAGCTTCCCCGATGG
TGGCTATGGTTTTGGCTGTGGGGCCGAACTGTCCGGTAGCATGGCTGATCTAACGGTAAA
AGGCGTGAAATCCAGTAGAAAGAGCTTCTCCTTGGGCCGATTTCATGTATGAGGCTGAAG
GCAGAAGCCGGTTGGTCTGTTGTTGCATTGAAATCAGCCTTTCCTATATTCCGGCGATCC
GAAACGCGGGCATCCGTCCGCCAAACTGCATTCAAGGAGTGATTGATGTTCATTACCGAG
GCATTCGCCCAGACGGCACCCGGCGCAAGCGCTGGCGGCGCTGATATTCTTATGTCGATC
CTGCCGTTCCTGCTGATCTTCGTCGTGATGTACTTCCTGATCATCCGTCCGCAGCGCGCC
AACATGAAGCGCCGTGAGGAACTGCTGAAGAACATCCGCCGCGGCGATCAAATCGTCACC
GGTGGCGGAATTGTCGGCAAGGTGACGAAGGTCGTTGATGACAGCGAACTTGAAGTCGAA
ATTGCTGACGGCGTAAAGATTCGTGTGGTACGCAGTGGTGTATCCGAAGTCCGTGTGAAG
GGTGAACCTGTCAAGGAGTAAGCCTACAGGGAGGCCGGGCACACTGGTCGCCTTGTAACG
TATCTTTGAGAGCTTCATGCCGTATTTTTCCCGCTGGAAAACCATCATCGTCTGGCTCGT
CGTGCTGTTCAGCATCCTGGTCGCCGTACCGAATGCGGTACCGACCGTCACGCTGGATGG
CCTTCCGGACTGGCTTCCCAAGAAGCAGATGATGCTCGGCCTCGATCTTCAGGGCGGATC
CCAGATTACGCTGAAGATCGAACGGGAAGATGTCGTCAAGGCCCGCCTTGAAGCTGTTAT
CAATGATGTCGGCACGCGCCTGCGCGCTGCCGGCATCGGTTATTCAGGCCTGTCGGGAAC
CGGGCAGGCGATCAAGCTTCGCCTTCGCGATCCGGCCCAGGCCGATGCTGCCAGGACGGC
GTTGAAACCTCTGACCGATCTGGTGAAGGCTACCGGTCTGACAAAAAACGACTTCAGCGA
AGTCACTATCGGGAGTTCTCCTGATGGCGCCTTGTCTATCGATGTCACCAATGATGGCAT
CAACCACGCGATCTCTACCACACTCGACGGCGCGATCACGATTCTGCACCGGCGTCTGAC
GGAACTCGGCTCTGTGCAACCGAAGATTCGCAGGCAGGGCGCTGATAGGATCATCGTCCA
GATACCCGGGCGCTACGATCCAGAGCAGGTCAAGTATATCCTCGGTCAGGCTGGAAACCT
GTCGTTCAGAAGCGTCGATATGTCGATGCCTGTTCAGGATGCGGTCAACGGCCAGCCGCC
GGCCAATTCGGAAGTTCTCTATTCGGCCGACGACCCGCCAATCGGCTTTCTGCTGCGCCG
CCAGCCGATTGTCTCGAACAGCGACTTTGTTGACGCCAAGCCTGCGATCAACGCTCAATC
CGGCAATCCCGTCGTCAACCTGAGGCTTGGACCGGAAGGCACGACCCGGTTAGCGCAGGC
AACGGCCGATAGTTCCGGCACGACGCTCGCCATTGTTCTGGATGGGGCGGTAATCGCCAC
GCCTTTGGTGCGCAAGGCGATCACCGATGGTACAGTCCAGCTGGTTGCGGAGATGAGCCC
AGAAGGGGCGGACGATCTGGCGCTGTTGTTGCGCGCCGGAGCCTTGCCGACGCCGCTCAC
CGTTGTCGAGGAGCGCTCGATCGGGGCGGGACGCGGCGCCGATTCCATCCACTCCATCAC
GACGGCCGGCGCAATCGGCGCTGTTCTCGTCATCGTCTTCATGGTGGGTTTTTATGGACT
CTTCGGCGCGATTGCGAGCCTCGCCGTTGCTCTCAATGTCGTCATGATCATTGCGGTTTT
GTCAGCGACGGGCCTGCCTTTGACGCTGCCGGGTATTGCCGGGATCGTGCTGACCATCGG
CATGGCAGTCGATTCGAACGTCTTGATTTACGAGCGCATCCGCGAAGAGGTACGGCATGG
CCGCTCCGTGTCGGAAGCCATGCAATACGGTTTCTCACGCGCCTTCGCCGCCATCGTCGA
TGCCAATATCACCACGCTGATCGCCGCCATCATCCTGCTGTTCCTCGGAACGGGTTCGGT
CCGCGGCTTTGCCGTGACGCTCGCCATCGGTATCGTCACGACGCTCTTTACTGCCTTTAC
CCTGACAAGGGTCATGCTCGAAATCTGGGTCGAACGCCGCCGGCCAACGGCGTTGCCGGA
TGGCATTCGCACCGGCATATTCGATGGCGCCGCCTTCCGGTTCATGGCAATCCGCAACTA
TGTCTTCTCGTTGACCGCGCTATTGTCCGTCGTCAGCATGTTGTTGTTTGGCGCGCTCGG
CATCAATCTCGGTATCGACTTTTCCGGCGGCTCCGTCATCGAGCTGAAAGCCCGCGAGGG
CGATGCCGATATCGAGGACATTCGCGGCCGCCTTTATGAACTCAACATCGGCGACGTCAC
GGTAAAACCTTTCGGGTCGCCGCAGGATGTCGTTGTACGGGTGCATTCGCGTGATGGCGG
CGAGAATGCCGAGCAGACATCGGTGATCATGATCCGCGGCGAACTTGAGGATCAATACGA
GTTCCGCCGGGTCGAGGTCGTCGGGCCGTCGGTTTCCGGCGACCTGACCACGGCTGCCAC
CATTGGTGTATTGGCATCGCTGCTGGCGATCCTGATCTATATCTGGGTCCGGTTCGAATG
GCAGTTTGCGGCGGGCGCCATCGTTGCCACGCTGCATGACGTGCTTTTGACGATCGGCCT
GTTTGTCGTGACCGGCATGGAGTTCAATCTGACGAGTATTGCAGCGCTTCTGACGATTGT
CGGCTATTCACTGAACGATACCGTGGTCGTCTACGACCGCGTTCGCGAGAACCTGAGGCG
ATATCCGCGCATGCCCTTGCCGATTTTGATCGATACATCGATCAATCAGACCTTGTCCCG
TACGGTGCTCACCGGCGCCACGACAATGCTGGCGCTGGCAGCGCTGTGCTTCTTCGGCGG
CGAGGCTATCCAGTCCTTTGCGTTCGTCATGCTGTTCGGTGTGGCTGTCGGTACATTCTC
GTCGATCTATGTCGCAGGCCCGGTTCTCATTCTTTTCAAGCTGCGGCACGGAACACCGGG
CGACGCCGGAAGAAGCGGTGGCATCGGTGTCCAGCCTGCCAGGGGAGTGCAGTAACATGC
GCAAGCCCATTGAAATCCGCCAGGCTCATTTCCCGGGCCGCGCGCCAATCGACAGCTATG
GCAATGGCGGCTTCCGCTTTGCCGAGATGTCGCATCGCGGCTCGTTGCTGATGCTGCCCG
CGGGCATCTACGGCTGGGAGATGGTGGAAGGCGATCCCCTGACAGAGGAATATTTCCAGC
GCGTTCTGGAAGAGGCCGCCGATATCGAGGTTCTTCTGGTAGGAACCGGCAAGGACATCC
GGCCGCTGCCCGCCGCATTGAGGGCGAAATTCAAGGAACATGCCATTTCATCCGATCCTA
TGAGCACCGGCGCGGCCATTCGAACCTATAATATCATGCTCGCCGAATCCCGCGCCGTTG
CCGCAGCCCTCATTGCCGTCTGAACGATGACCATTCCTGAAAACTCAAGCGCGACCGACA
AGCCGATCTATGATTTCAGCCTGTCCGCCCTGCGCGACAGCGATCGTGATCGCTACCTGG
CTTGCCTTCTCTCGCCGCAGGACAAGCGCGGGCCATTGTCGGCGCTCTATGCTTTCCATG
CAGAAATTGCCCGAGTCCGCGATCTGGTGCGCGAACCGCTGCCCGGCGAGATCCGCCTGC
AGTGGTGGCGCGATGTCCTTGATGATCCGAATGGAACAAGCGGCGAGGGCAACCCGCTGG
CCGAGGCGCTGCTTGCCTGCATCAAGAGCCACGAACTGCCGGTTCCGGTGCTTCAGGACA
TGATCGATGCCCGCATTTTCGATCTCTATGACGATCCGATGGAAAGCCGAGCTTCGCTCG
AAGGTTATGCGGGCGAAACGGCATCGGCGCTCATTCAGCTGTCAAGCCTGATTCTCGACC
CCGCACAGGCGCAGAATTCGGCTTCTGTCGCCGGTCATGCCGGCGTTGCCCAGACGATCG
CTGGCCTTCTTCTGCTCTTGCCGCTGCATCGCCGGCGGGGCCAGGTTTATTTTCCGGCCG
AACTGCTGGCCGCGACCGGGCTTGACCGCGACAGTTTCCTTTCCGGCGAGAACGAGCAGT
CCGTCAGCCTGGCAATTCGCGCGTTTGCGGGCCTTGGCCGCGAGCATCTTGCCAAGGCCC
GCACTGCTGCCAATACCATTTCGCCGGCGAATCGCTATGCGTTTACCGCATTGGCACTGG
CGGAACCGGTTTTCGATCGAGCCGAGCGGGGCGGGGCGAAACTCTTCGAGCATTCGATCG
TGCCATCGCAATGGCGCCGGCAATGGTGGATGTGGAAGGCTGCGCGAAGCGGTAAATGGT
AGATTCCTAACCGCCGGATTTTGCAGCAGCCAGCCACCGTTGCGGCGGCACATTGGTGCA
AGGTCTGCCTTTTACGGTCGTTCCCGTGTTATTGTCATGAACTGTGTAAAAAGGGAGTCG
GCGCCATGGGTTGGCCGATTGTCATCATCTGCATCCTGATCGCAGGTATTTTCTACATGC
GCATGAAGGCGCGCGCCGACAAGGACAGGCGCGAGCCGGATGCAGGAATAGCCATCCTCG
ATTTTGGCCGCGCCTTTCCCGAGGAAGCCATCCGGGCTATCCATGCGACGGCGGATGAAA
AGGCCTATTTCGTCCGTCTTCACGACGGCAAGGCCGGTTTCATGGCAGCGCACGGCACGC
ATTTCGTCTGCCACCTGATCGAAGCCGGCAAGGTCAATGTCGGGAATGCCGAAAGCGGAC
GCGGCCTCGCGGTGCATTTCACCGATTTTTCGTATCTCGATGGTGTCTACGAGTTCGAAA
GCCCGGAAATTGCAGCCGAGGTTTCCCTCTGGCTGCTTGGGAGTTTCAATCCGCAATTCG
AGATCAAGCCCATTCAGGCGGATTGATCTGCTTTCAGCCAGGCCGCACAATCGTCCAGCG
CCCGTTGCGCCACGAGCTGCTTCTTCATCACCGTCTTGTCCTTGCCGCGAAAGCGCTTGA
CGCCGTCGGGCTTGACGATGGCGCCTGGCTCCAGCAGCGGAAACAGCCCGAAATTGATGT
TCATCGGCTGAAACGAGCGTTTGCCCGGTTCGTCATCCGAAACAATATGGCCACCGGTGA
TGTGGTTGAGCAGCGAACCGAAGGCCGTGGTTTCGGGCGGCAGCGGCAGCGGCTGGCCCT
TGCGCTCGGCAGCCGCAAATCGGCCGGCGAGTAGGCCGATGCTGGCGCTTTCGACATAGC
CTTCGCAACCGGTGATCTGGCCGGCGAATCGCAAGCCCGGCCGCGACTTCAGCGTCAGCG
ATCTGTCGAGCAGCACCGGTGAATTGATGTAGGTATTGCGATGCAGGCCGCCGAGACGGG
CGAATTCGGCTTTCTCAAGCCCCGGAATCATCCGGATCACTTCCGCTTGTGCGCCATATT
TAAGCTTCGTCTGGAAACCAACCATGTTGTAGAGCGTGCCAAGCGCATTGTCCTGGCGCA
GCTGGACGACGGCATAGGCCTTGACGGTCGGGTTATGGGCGTTGGTGAGGCCCATCGGCT
TCATCGGGCCGTGACGCAGGGTTTCGCGCCCGCGTTCGGCCATGACCTCGATCGGCAGGC
AGCCATCGAAATAGGGCGTGCCTTCCCATTCCTTGAAGCCGGTCTTGTCGCCGGCAATCA
GCGCATCGACGAAGGCATTATACTGCGCCTCGTCCATCGGGCAGTTGATATAGTCCTTGC
CCGTGCCGCCCGGTCCGACCTTATCGTAGCGGGACTGGAACCAGCAGATATCCATATCGA
TGCTCTCGGTATGGATGATCGGGGCGATGGCATCGAAGAAGGCCAGCGCGTCGGCGCCGG
TTTCCGCCTGGATGGCGCTGGCAAGGGATGGTGCCGTCAACGGGCCGGTTGCGATGATGG
CGAGATCCCAGTCCTTCGGCGGAAGGCCGTCCACTTCTTCACGCACGACGGTAATCAGCG
GGTTGTTGTCGATGGCCGCAGTCACGGCGTCAGAGAAGCCATCGCGATCCACTGCGAGCG
CTCCGCCAGCGGGAACCTGATTCTTGTCGGCACAGGACATGATCAGCGAACTGGCCAGCC
GCATCTCGGCATGCAGGACACCGACGGCATTGCTGGTGGCGTCGTCGGAGCGGAAGGAAT
TTGAGCAGACCAGTTCGGCAAGGCCGTCGGTCTTGTGGGCATCCGTGCCGCGTACGCCGC
GCATCTCGTGGAGGATTACCGGGATACCGGCCGAGGCGATCTGCCAGGCGGCTTCGGAAC
CAGCGAGGCCGCCGCCAATAACGTGGATGGGGGAATGGGAAGATGTATCTGTCATGCGCC
GTTTATTAGAGCAAGGCGGGCAGGAAGGAAACCGGTTCCGTGCGGATGATATCAACGCAA
GGTCCGGAATCAAAAACGGCACCACATGGCGCCGTTTTTAGTCCCTCGACATTCCCGGTC
CGGTCAACGGACTGGTCCGATTAACGGAAGGAACGCGAAGCGATGTTACGGATGTCGAAG
CGGGTGATACCGATGTCCGTCAGGGCGTGGTTGGACAGGTTACCAAGTTCAGCAACGGTG
CGGCGGTAGTTGATCCAGCTTTTTGCGATACGAATCGGGTTCATGATCTTTTCCTTGAGC
GATACAAATGAGCAGTGCAGTGATTGCCTGCTTCGTTGAGATCTTTGTACGCCTTTCGCG
GGAAAAGATGGAGTGCAAAGAAAATGCATCTGCTATGCATTTGTGCATTGCGATGCTGCT
TCGCTGGGCATCTGGCGCGCATGCCGAAAAAGCAGCCACAGGTTAACGGGGGTGTTTGGC
AGGTGGGATTTCGTTTAACCGTTTGTTTCTTTGGTGTGTTTTTTGTGGCGAAATTGTGTG
GCGGGGGCGGACAGGGCGGGTTTGTGCGGCCGAGCGAGACGAATGCCTTCCTGCAAGCAA
AATAGGCATTCGTTAGAATGCTGCGTTGCGCCTAAAGCTAGTGTTGATTGCAGATCCAGG
CGATCTGAATGCGGCCGAGACGCTGGCCGGAAATGCGCGCCAGAATCTTGACGAAAAAAA
CATCTTGACGAAAAAAAACGCCCGCCGGAATGAACCGGAGGGCGTTTGGCAGCTGCGCAC
CAGGCCGGAAGGACCGGCCGGTTGCGTGAACTACTTCACCGCCTGACGGGCAACGTACTG
GATGTCGCCGCGGCCGATGCCGAGGTCGTTCAGTTCGCGGTCGCTCATGCGGCCGAGTTC
GTTGCAGGTCTGACGGTATTTGCGCCAATTGTTGAACGAGCGAGCGATGTTCATGATGCT
GGTCCTTTCTAGGTTTGCCAGCACCCTTGCTGGCCCTCATCTGATGGTCGGAATATAGGC
CCTCCCGCCCTGAAATTACAGAGACAATGCTGCATCGCACCCATGCGCGCCTTGCAGGTC
TCTGCGCCCTCCTGGTCATGATTTGACCAAATTCCATGCGAGTGCGTGATCGCTAAAGCA
TGAAGCGCCGATGTTGCGGAGGGATTGAACAAAAAACAACGCCCGTCGGGGGAGGAGGTC
CGGCGGGCGTTGCTTGTTCTGATCGACAACTGGGAGGAGGAGTGTTGCCGATCCCATCGG
GGCGCGCTGGGAGGAGGAGTGCGCTGCCCCGAAGTTGTCTTGAATATAAATCCACTGAGC
GGAAATGGGTAGAGCCAATGGCGAATGGCACCTATTCCGCTGCTGCATGGCTGGCGATCA
TGCCGCCATGGAAATGCTTGATTTTTGATCATCTTCGCGAGCCATCACCCGGAAGGCTGC
GGAAATACAATGATTTACGGGAGCTTTGAAACGAATAACGCCCGCTGGGGGAGGAGGTCC
AGCGGGCGTCATTTAAGGTGATGAGCAACTGGGAGGAGGAGTGTTGCCCATCGGATCGGA
GCGGCACTGGGAGGAGGAGTGCGCCGCTCCGAATTCTATGAAGCGAACCCTTCGATCCGC
TGGCCTTTTCCACTTCTGAGCGGAAGCGGCTGGCCTTGCCGCTGACGGCCCCGATTGTGC
TGATCTCGTCCCGTCTTCTTGAGAATGAATATAGGCGACCGGCGGTGATTTGTGCAGTGC
AATATCATCATGGATGACATGCAAATTCTGCATAAGCCCTGCGATCCGTCCTGTGCCTCT
CCTTGCATTCCAGATTCGCATGAAACTCTTCATATTCCGTTAACGATGACTGCGCGCCGG
CTTTCCCTTTGGGGCCAGCATCTGGCCAGGTACAAATCTAGAAATTGAGAACGCCTATGA
TATGTGTTGCCCATCACACGCATGCAAGGAGATCGGCCGATGTACCGGGGACGGATCGAA
AAAGACTTCAACACCTGGGTTTCCAAGGGCATGCTCGATGCCGGATCGGCGAAGGCGATG
CTGGCGGAGTATGATGCCCGCGAGACGGTGTTCAGCGCCGGCAGGGTTCTGCTTGTGCTG
GCAGCGATCTTGGTCGCGTCTGCCATTCTCCTTCTTGTCGCCGCCAACTGGGAAGCCATC
CCGCGTCTTCTGCGCGTCACAGGCATTATTGGCCTGATCTGGGCCTTCTATCTGGCCGCT
GCAGCCTGCTTGGGTCGTGGTTTTAAGGCAATGGGTGCCGCGCTGCTGGTTTTGGCGACC
ATGACGTTTGGCGGTGCGATCGCTCTGGTCGGGCAAATGTACCACCTGTCGGGGGATGCG
ACGGACGCGCTGCTGGTCTGGTTCGCTGCCGCCTGTGTGGCGGCCATAGCCTTCCGTTCC
GCGGCGCTTGCGGTGCTCTGCGGTTTCCTGGCCTGGGCCGTGTTCGGCGAGCTGGTTGTC
GATAATGACATGAGCTTCGAGGGCAACGGCTATATTTACCTCGTGCCGCTGCTGATCGTC
ATCGTCATCGCGCTGGTGCGCTACACGAATGCCGGCATTGCGCGGCATCTTGCATACCTT
CTCGCCGTGGCCTGGCTTGGATGGTTCTATATCGAGCTGCCGGAAATCTGGGTTGCCTCT
CTGCTGTTCGGGGCGGGCCTCATCGCGTTTCTGGCCGTCAGCCTGCCGGTTTCACCGCTC
TACAGCATTGCCCGCGATGCCGGGGCCGCGCCCGCTTTCTACAGTTTCGCGCTGGCCGTC
ATGGGGCTTGCAGCACTGCATACCGAAGTCGATGGCCTGGGGCAGGAGATCGCCATCGGT
GCTACGACGTTGGCGCTTGCGCTTGGCGGCATTGCAATCGCGGGCCGGCTCAACGGCGCG
GTGCGGTTTCTCGGTTATGCGGTTTTCGCCGCCGAGACGCTCTATCTGGCCTCCGAAACA
CTGGGCAGCATCCTGGGCACTTCCGGTTTCTTCCTGATTTCCGGTGTCGTCGTCGCCTTG
ATTGCGTGGCTGGTTATCCGGTTGGAAAAGCGGCTTTCGGCAAAAGCCGTTGTGAAAGGA
GCCTGACATGACCAGCAATCCATTGATCCGGCCATTGTTCGCCGCTGTGCTCGTCGCCCT
TCTGCAGACGGCCTTCCTCGGCTACATGATTGAAAGCCGTGCCTCGATCCTGCGCAACGG
CGTCGATGTCGTCCTGAAGACTGTGCCTATCGATCCGCGCGATTTGTTGCGGGGTGACTA
TGTCATCCTATCCTACGATATCTCGACGATTCCGGCCGATAAGGTCACTGGCGGCTTTCC
GACGGAGGCGACAGACGCTCAGCTGTCGGTGCGTTTGGCAAAGCAGGAAGATGGATTCTG
GGGTGTTGCGGAGGCATCCTTTGGCGCTCTTGCACCGAAGGAAGGTAGCGTCATCGCCAG
AAGCGCACCGTTCTACTTCTATCCGGCGCCGGATAGTCCGCAATCGGCGCTGAGAGTCGA
TTACGGCATCGAACGCTATTATGTCCCGGAAGGCGAGGGCAAGGTTCTGGAGGAAGCGCG
CAATGCCAGCGCCCTCTCGGTAACCGTCAGGGTCGATGACGATGGCCGGATGCAGATCCG
CCTGATCGCCATCGACGGCAAGCCGCTCTATGAAGAGCCCCTTTATTGAGGAATGGATGC
GGTTTGCCGGCCGAAACGTGACAGGAACGCGACAAAAGCCGCATTTTTCCTTTCACCCCC
ATTTTTCCTTTGATCCCTTGGAAACGGGTGATATAGAGACGCCGCGCTCGGGAACGCCCT
GAACCCGGTGCAGGTCTGTCTTCGGCGGTATCGCTGGGACGTTTCTGTGCCGATGCGAGC
AGGCGCTGCGGTTTTCTGAACGCGGGTATGGTGAAATTGGTAGACACGCCAGATTTAGGT
TCTGGTGCCGCAAGGCGTGGGAGTTCAAGTCTCTCTACCCGCACCAGAATAAAGGGACGT
CCAGGGCTTGCCTTGGCGTCGATCGAGAGGACGGCGCCATTTTGCTTGCAAAACGGTGAC
TGATTTGCGTAAAGCCACTCCCGGCAAATGGATCGGCTCAAGTGCTCGTGTACAAGAACA
CCGACAGAGCCCTGTCAACGTGAAATGAAGGTTTGAACATGCAGGTTATCGAAACGCTCG
CTGAAGGGCTGAAGCGCGAACTCAAGGTCGTCATCCCGGCCAAGGACATGGAAGCTCGTA
TGAACGAGCGTCTTGCCGAGACCAAGGACAAGGTCCGTATCAACGGTTTCCGTCCGGGCA
AGGTGCCTTTCGCACATCTGAAGAAGATGTACGGCAAGTCGATCATGGCTGAGCTCGTCA
ACGAACTCGTTCGCGAAAAGCCGACCGAAATCCTCTCGGAGCGCGGCGAAAAGTCGGCGA
CCCAGCCGGAAATCGCGATGACCGAGAACGAAGCTGAAGCGGACAAGATCCTCAGTGCAG
AAGCCGATTTCGAGTTCACGCTGGCTTATGAAATCATCCCGGCGATCGAGCTCAAGGACA
TCAGCGGCGTCAAGGTGACCCGCGAAGTCGTTGATATCGACGAAGCCGAAGTCACCGAGC
AGATCCTCAAGATCGCCGAAAATGCCCGCACCTACGAAACCAAGAAGGGCAAGGCCGCCA
ACGGCGACCGCGTCACCATCGATTACCTCGGCAAGGTCGACGGCGAAGCCTTCGACGGCG
GCAAGGACGAAGACGCTGAGCTGGTTCTCGGCTCCAACCGTTTCATCCCGGGCTTCGAAG
AACAGCTGGTTGGCCTTAAGGCTGGCGACGAAAAAGTCATCACTGTGACTTTCCCGGCTG
AATACCCGGCTGTAAACCTTGCCGGCAAGGAAGCCACCTTCGACATCACCGTCAAGGACG
TTGCTGCTGCCGCTGAAGTCGAAATCAACGACGACCTCGCCACCAAGCTCGGCCTCGAAT
CGGCTGACAAGCTGAAGGAAGTCGTTCGCGGCCAGATCGAGAGCCAGTACGGCTCGATGA
CCCGCCAGAAGGTCAAGCGTCAGATTCTCGACCAGCTGGACGAACTCTACCAGTTCGACA
CCCCGTCGCGCCTCGTCGACGCCGAGTTCGACAACATCTGGCGCCAGATCAACACCGACC
TGGAACAGGCCGGCAAGACCTTCGCCGACGAAGACACGACGGAAGAAGAAGCCCGCGGCG
AATACCGTAAGCTGGCTGAACGCCGCGTCCGCCTCGGTCTGGTTCTCTCGGAAATCGGCG
AAAAGGCCGGCGTCCAGGTAACCGACGAAGAAATGCAGCGTTCGCTGTTCGAACAGCTGC
GCCAGTTCCCGGGCCAGGAAAAGCAGATCATCGACTACTTCCAGAAGACCCCAGGCGCTG
CCGCTTCGCTGCGCGCTCCGATCTTCGAGGAAAAGGTCGTCGATCACCTGCTCGCCGAAG
TGAAGGTCACCGACAAGACCGTCAGCAAGGAAGAACTGATGGCTGACGACGAGGAAGGCA
CTTCGGAAACGAAGAAGGCTGCTCCGAAGAAGAAGGCTGCTGCCAAAGCCGACGCTGCGG
AAGGCGAAGAAGCCGCTGCACCGAAGAAGAAGGCCCCGGCCAAGAAGAAGGCCGCAGACG
ACAGCGCCGAATAAGTTCGCGTATCGTCGTATGATTTTGGAGAGGCCGTCCCGCAGGGGA
CGGCCTCTTTCGTTGTCTGTTTAAACAGCTCGGTTCTTCAATCAGCCCGGACAAGGAAAA
GGCCTTTTGCTGCTGCAAAAGGCCTTTTCTGGATTTTGTGAATTGATCTTCCCGGTAGCT
GGTCGGGTTTTGTTCGCAATATCTGATTGCACGAGCATAAATCGACGCGGTCAGACCTTT
GGCGTGACCTCGCCCATGCGATTGCCGGCGTCGAGGCCGGCGATCTTGTAGGCCTCGGCC
AGTGTCGGGTAGTTGAAGGTATTTTCGACGAAATACTCGACGGTGCCCTTCAGGTTGAGC
ACCGCCTGGCCGATATGGACGAGCTCGGTGGCGCCTTCGCCGACGATATGGACGCCGAGC
AGGCGCCTGGTCTTCAGCGAGAAGATCAGCTTCAGCAGACCGGAATCCAGTCCCATGATA
TGGCCGCGTGATGTCTCCCGGAAGCGGGCGATCCCGCATTCATAGGGGATGCCACGTTCC
TTGACCTCTTCCTCGGTCAGGCCGCAGGTCGAGATTTCCGGTACGGCGTAGATGCCGTAA
GGGAAGAATTTCGGCGGCTCCTTGGCGATCGCACCGACGGCGACACGCGCCGCGATACGG
CCCTGTTCCATCGAGGTGGAGGCAAGGCTCGGGAAGCCGACGACGTCGCCGGCCGCATAG
ATATTCGGAACCGATGTCTGGAAGGTCTCCGGATTGACGCTGAGGCGCCCGCGGCTGTCG
GCCTGAAGACCGGCAGCCTCCAGATTGAGCGAATCGGTCGCTCCCATGCGGCCAGCAGCA
AACAGCACCATTTCGCAGATGATGACGCGGCCGCTGTCGAGCTTGATCGAGCATTTTCCG
TCCGGCGTCCGCTCCACTTTTTCGGCCTTCTGTCCAAGGTGCAGCTTCATATTGCGGTCG
CGCAGCTGATAGGTGAAGTCCTCGACGATTTCCTTGTCGATGAAATCCAACATCGTGGCT
TTCGGGTCGATCAGGGTAACCTGCGTATCGAGCGCGCTGAAGATCGTTGCATATTCGATG
CCGATGACGCCTGCGCCGATCACGGCCATGGAACGCGGCAGGTCTTCGATTTCGAGCAGC
TCATCGCTATCGAGCACCGTCTTTCCATCAAACGGAATGTAGTCCGGGCGGAAGGGTTTC
GTGCCGACGGCGAGCAGGATGCTGGTGGCGGAAACCTGGATGATTTCGCCGTCTTCCTTG
AGGACCTGCATGGTCTGCGGATTGATGAAGCTCGCCTTGCCGCGGATATGCTGGACGCGG
TTGCGGGCGAACTGGTGTTCCAGCACCTCGACTTCGTGATCAAGCGTGATCAACAGGCGC
CGGCGAAGGTCCTCGGCGCTGATTTCTTCCTTGACGCGGTAAGCGCGGCCGTAAAAGCCG
CGTTCGCGCCAGCCTGTCAGGTTCAGTGCAGTTTCGCGAAGGGTTTTGGAGGGAATGGTG
CCGGTGTGAACCGATACGCCGCCGACCCGCTTTCCCTGTTCCACGACAAGAACCTTCTTG
CCCAGTTTGGCAGCCTGGATGGCAGCTCTGCGCCCTGCAGGTCCGCTACCAACAACCACG
AGATCGTACTGGTTCATGTCGCGTTTCCGATGATGGAGGGAGAATCGTTGTGCATTGCGG
TAAATGTCGCTTGCGACCGTCTATATCGTCAATCTTACAGTTTAATAAAGCCCTATGAGC
CGCCCGAGGCTTGCGGATGCTTATTTTACGAAAAGCAATTATATTGAGACAGGTGTAGTC
TGCTGCTTGCAGAAAGGGTGTATTCGCGACGGTTGCCGAACCGCGCAGCACTGATGACAT
TCAGCGGACATATGTCTAACCGGCTGCGCCGGGTTTCTGCAATGGGAGAGGTGCTATGAC
GTTGCAAGAAACCGAAGGCAGACTGAAAAACGAGGCCGCTCCATCCATGGACAGCGACCA
GTCCGAGCCGCCTGCAAAGCCCCGCAGCCGCCCGGGCGTTGTGGCTGCAGCAGTCTATGA
GCACGGCCAACGCATCCTCGATATCGAAATCAAAGACGCGCACAAATGGAAGGGCCGTGA
CAAGGCAGTGGTCTGGATCGGCCTGCATGAACCGGATGAGACGCTCCTGCGCGAAGTCCA
GGCGGAATTCGGTCTGCATGAGCTTGCAATCGAGGACGCGGGCCACGCCCATCAACGCCC
CAAGCTGGAGATTTACGGCGACGCCATCTTCGTCGTGGCCCGCACTGCGCATATGATGGG
CGCGGAGATCGTTTTCGGTGAAACCCATCTGTTTGTCGGCCGCGGCTATGTCGTTTCGGT
ACGCCATGGACCTTCGACGTCCTACAATCTGGTGAGGCAACGCTGCGAGGCTTCGCCGGC
GGCGCTGGCGCACGGCGAGAACTACATTCTCTATTCCATCCTCGATTTCATCGTCGACAA
CTACATGCCCGTCGTCGAGGGCATCCATGCGGAGGTCGAGGAACTGGAGGAGCGGCTGCT
GCGCGAGCGGCTGGACAAGAAGGACATCGAACGGCTTTACTTCCTGCGCCGCAGCCTGCT
TCGCCTGCGCAATGCCGTCGTCCCGCTTGTCGATGTCTGCCGGCGGCACGAGCATCTCGA
TCTCCCCGGCATGGACGCAACGCTGCACGCCCTGTTTCGCGACGTCACTGACCATGTCCG
CCGTGTGCAGGAGGATATCGACACCTTGCGCGAGGTTCTGGCCTTCACCTTCGAGGCCAG
CCTGATGATCGGCCAATCGGAGCAAACAGAGATTTCGCGCAAACTCGCCTCCTGGGCTGC
GATCCTGGCAGTGCCTACGGCGATTGCCGGTATTTACGGGATGAATTTTGATGACATGCC
GGAGTTGAAGTTCAAGTATGGCTACTTCGTCATTCTCGGGCTCATCTTCGTGGTGTGCAG
CATGCTCTACCGCATGTTCCGGCGCGCGAAGTGGCTCTGAGGCAGAGTCCGATCAGATCA
GACGTAGCCCCTTGAGGCTGGCATGGCCGTCCTTGCCGATGATGATGTGATCGTGGACCG
TGATCCCCAACGGCTTTGCCGTATCGACAATCATCTTGGTCATCTCGATATCGGCCCGGG
AGGGCGTCGGATCGCCTGATGGATGATTGTGGACAAGAATAAGGGCTGTTGCGGAGAGTT
CCAGGGCGCGCTTGACGACTTCGCGCGGATAGACCGGCGTGTGATCGACCGTGCCGGTCT
GCTGCACCTCGTCGGCGATCAGCGCGTTGCGCTTGTCGAGGAAGAGAATGCGGAATTGCT
CGCGGGTCTCGTGCGCCATGGCAGCATGGCAATAGTCGATCACCGATGACCAGGAAGCAA
GCACCTGCTTGCCCTTGAGTTCGCCTTTCAGAGTGCGATGAGCCACGGTCGAAATGAGCT
TCAGATCGAGGGCCACGGCTTCGCCGATGCCTTTCACTTCCTGCAGCAAAGCTGGCGAGG
CACCAAAGACGCCGGCCAGTGTCCCAAATCGATCGAGCAGCGCCTTGGCGATTGGCTTGG
TGTCGCGGCGCGGGATCAGCCGGAAGAGCAGCAGTTCGAGGATTTCGTAATCGGCCAACG
CCGTATCGCCGTGGTCCCTGTAGCGTGTCCGCAGGCGGTCCCGATGGCCGTGATAGTGGG
CAGCATCGTCCTGTTGTGCTGTTGGTATCGTCAGGGCGGGGCGCTTCGGTTGCTGTTCGG
CGAAAAAGCCCCTTTCATCAGCCGGTTGCGAGTGATCGCCTTCGGAAGAAAAAGGGGGCT
TTGTCATCGCAAACCTTATGCTGGCAAACCTGGGCGGTCGAGGCCGCCAGGCGATAGGGT
GAAAATCTCGCAGCCAGTGGCGGTAACGCCCACAGCATGTTCGTATTGCGCCGACAGCGA
CCGGTCGCGGGTGACGGCCGTCCAGCCATCGGCCAGTACTTTCACATGCGGGCGGCCGAG
ATTGATCATCGGCTCGATCGTGAAGATCATGCCTTCGCGCATTTCCGGGCCTTCGTTTGC
GCGGCCATAGTGCAGGATGTTTGGCGCGTCGTGAAACAGCCGGCCGACGCCGTGGCCGCA
GAAATCGCGCACCACCGAACAGCGCTCCGCTTCGGCAAAGGTCTGGATCGCTTCACCGAT
GGCGCCGGTGCGCGCTCCGGGCTTGACGGCGGCGATACCGCGCATCAGGCATTCATGGGT
GACCTCGAGCAGGCGCTGGGCAGCGCGCTTGATTTCGCCAACCGGATACATCCGGCTGGA
ATCGCCGTGCCAGCCGTCGATGATATAGGTGACGTCGATATTGACGATATCGCCTTCGCG
CAGCGGCTTCTCGTTGGGAATGCCATGGCAGACGACGTGATTGATCGAGGTGCAGGATGA
CTTGGTATAGCCACGGTAGTTGAGCGTCGCGGGCAGGGCGCCGTGATCCATGCCGAAATC
GAACACGAAACGGTCGATCTCGTCGGTCGTCACGCCCGGCTTGACGCGGCTTGCCAGCTC
GTCAAGGCAGAGTGCCGTGATCTGGCAGGCTCGCTTGATCCCGACAAAATCCTCGGGCGT
ATAGAGACGGATTGCGCCGGTGTTCTTGTAGGGCGCTGACGCTGCCTCGATGTAAGTGAC
CATTACGATACTTTCAGTTGTCTTTCAGAAATGTCATAGATCAGCAAAGGCGGGTTCGTC
CATCGGGATCAGGCCGTCGGGCGCAATTTGCTGCGGCGAAACCAAGCATTTGACGGCAAA
GGCCTCGACACCGCGCTGTGTTGCGCGCTTGAACGCCCTGGCATAGAGCGGGTCGAGATC
GCCGCAAATCCTGAATGTCCCGCAGTCGTCCCGCTGGATCAGGTAGATCATGATGCCACG
GTGGCCTGCTTCGACCATATCGCCAAGCTCTTCCAGATGTTTTGCGCCTCGTGCCGTCGG
GCTGTCGGGAAATTCCGCCAACCCGGATGTCCGGCTGAAATGGACGTTCTTCACCTCGAC
ATAGGCGCGCCCGAGCTTGGGATCGCTGAGCAGCATATCTATGCGGGAATTGCGGCCATA
TTTCTGTTCGCGCTGCAGGACCGAATATTGCTGCAGATTGGCCACCTGTCCGGCTTTGAT
GGCTTCCTCTGTCAGCCTGTTCGGTAGGCCGGTGTTGATGCCGACGACCGTGCCGTCCAC
CTCGACCATTTCCAGCATATGTTGATGTTTCCGGGTCGGGCTATCGTGTTCGGATATCCA
GATGCGCGAACCCGGCGTCGTCAGCCCGCGCATGGAGCCGGTATTGGGGCAAAAGCCGGT
GATCGCTTTCCCGTCTTCCAGCACCGCATCGAAGAGAAATCGCTTGTAGCGCTGCACGAG
GACAGCGGGCACCAGTGGCCTGTCGAAAAGCATGGGGTGTCCGTTGTCTGGTCAGGCGCG
GGCTCGGACATAGGAGCCCGGCGCTTCTTCGAGCGAGTTGAGGTTTCCGCCCGTCTTGCG
CGCCGGGACGCGCTCGCCGTCAAGCGTCTCGATCCAGGTCTGCCAGTGCGGCCACCAGGA
ACCGGGCGTTTCATGGGCCGCCTTGACCCAATCGTCGAAATCGCCCGTGGTCGGGCCGCC
GGTCCAGAACTGGTACTTGCCCTTGTCCGGCGGATTGACGACACCGGCAATATGGCCGGA
GCCAGACATCACATAGGTCACGTCGCCGCCGAAGAAATGACTGCCGACGAACACCGATTT
TGCCGGCGCGATGTGATCTTCCTTGGTGGCGAGATTGTAGATCGGGATTTTGACGTCACT
GAGCGAGATCTTCTTGCCCGCAAGCACCATCTCGCCTTTGGTCAGGTTGTTCTGCAGATA
GCAATTCCGCAGATAGAAGGAGTGGTTGGCCGCGGGCATCCGGGTCGAATCGGAATTCCA
GTAGAGCAGGTCGAAGGCGGAGGGCTCCTGACCTTTCAGGTAGTTGTTGACGAAATAGGG
CCAGATGAGATCCGACGCGCGCAGCATGTTGAAGGCCATGGCCATCTTCGAGCCGTCGAG
ATAGCCGGTCTCCTTCATCTTTTCTTCCATCTGGGCGATCTGTTCCTCGTCGGCGAAAAC
CTTGAGGTCGCCGGCATGGGTGAAATCGACCTGCGTCGTGAACAGGGTGGCCGAGCGGAT
GCGGGTGTCGCCTTCCTGCGCTTGCAGGGCAAGCGTGGCGGCAAGCAGCGTTCCGCCGAC
GCAATAGCCGATCGCGTTGACGTCCTCTTCGCCTGTCGCTTGGCGGATGGTGTCGAGCGC
AAAGCCGATGCCCTCGCGGGCATAGGATTCCCAATCCTTGCTGGCATGGCGCTCGTCCGG
ATTGACCCAGGAGATGACGAAGACAGTGTGGCCCTGATCCACCGCCCATTTGATGAAGGA
TTTTTGCGGGTTGAGATCCAGCACATAGAACTTGTTGATCCATGGCGGGCAGATCAGAAG
CGGCCGTTTCAGCACCGTCTCGGTGGAGGCATCATATTGCAGCACCTGGCAGACGTCGCT
CTGGGCGATCACCTTGCCGGGCGTGATCGCAATGTTCTCGCCGACCGCAAACTTGCTGAC
ATCCGTCTGCCGCAGTTTCAGATCGCCCTTGCCGGCAACGATATCCTCGGCCAGCATCTG
CATGCCCTTGACGAGGTTAGCTCCGCTGGAGGCCACCGTTTCGCGATAGAGCTGCGGGTT
GGTGGTGACGAAATTGGCAGGCGAAAGCGCGCTGGAAATCTGGCGCACGTAGAAGGCGGC
CTTGTGTTTGGTATGGTCGTCGAGACCTTCGGCGTCACGCACCATCCGGTCGGCCCAGTC
GGATGTGATGAAGTAGGCTTGGCGCAGGAAATCAAAGAACGGGTTCGCAACCCAATCGGC
ATCCGAAAACCGCTTGTCGTTGCGCGGCACCTCATCGGGATCGCTGACCGTCTCGCCGCC
CATCTTCTGCAGCGTGCGCGTCCACATCGAGAAAAAGCTACCCATCAGGTAGGTCTGGGC
TTCGAGCGCCCGTCTGGGATCGGAGAGCCAATACTCGGAAACCTTGGAGAGGGTCTTGAC
CATGTCGACCATCGGATCGGCGGTCATGTCAATCTTCGCACCGCTTTCGCGCGGGGCAAG
CCAGGCGGACGCGGCCTTGCCGAGCTGCTCGACCGTCCGGGCGAGATTGATCGTAAAGGC
TTCCGGATCCTTGACGATGTAGGGCTCGACGGATTTCGGGTCGAAACCGGGAAAACCATC
CGTGCTGGTGCCGGTCTGGCCCTCGGCCTTCCTGTCTTCTGCCACCCAGTTTCCTCCACA
GATGTTTGTTTGTTTTGTCTTTTTACATTCTGCCTTAAAATGATTACAAGTGCCAGCGCA
TGTTGGACTCGGGGCACGTTGGATGTCCATCGGTTTCGGCCAGAGATTCAACGAAAGGGG
CCGGGCAAGGGCGATATGACGAAGTCGGGAAAGATAGTAATGACGCGGATGGTGACGGCC
TTGGGATTGGCGGGTTTGGTGCTTGCTCTTGCCGCTTGCAGTTCGACCGCAGTCGAAGAA
CAGCCGTCCATGTATTCCGCCACCATGGCCAAGCCGATTCCCGCCGATGCTTATCCGGTC
ATCGAAGGAAAATTGCCTGCGGCAAGTGCCCAGATGAGCAATGAAGAGGCCGCCAGCCAA
TCGGCACGGCTGACGGCGCTTGGTGCCGCCCGTTCGTCCGGAAAAATCTCAGAAGCGGAA
TATCAGCGCCGCCTGAAGGAGCTTCAGCTGCTGGCTGCCAATCATGGTACGGATACGCTG
AAGCAGATACAGAAATAGCGCTTGCGTTTCGGCTGATTTGGACGCAAAGCGTTTCATGGC
CGCGTGGGCCAGATTGCACCGCGCGCGTCTCCTTGCACGCATGAATCCTGCACGGGGACG
GCGCAAGACGAGGTTTAGAGATGGAAGAGTTTCACAAAGTCCGGCGTCTGCCGCCTTACG
TTTTCGAACAGGTCAACCGTTTGAAAGCCAGCGCGCGAGCGGGTGGAGCTGATATCATCG
ACCTCGGCATGGGCAATCCGGACCTTCCGACACCGCAATCCGTCGTCGACAAGCTGTGCG
AGGTCGTTCAGGACCCGCGCACCCACCGCTATTCGTCCTCCAAGGGCATTCCGGGGCTTC
GCCGCGCGCAGGCCGCCTATTATGCCCGCCGTTTCGGCGTCAAGCTCAATCCCGATACCC
AGGTCGTCGCGACGCTCGGTTCCAAGGAAGGCTTCGCCAATATGGCGCAGGCGATCACCG
CCCCCGGCGACGTGATCTTGTGTCCGAACCCGACCTATCCGATCCATGCCTTCGGCTTCC
TGATGACCGGAGGCGTCATCCGCTCGATTTCGGTCGAGCCGGACGATACGTTCTTCCCAC
CGCTTGAGCGGGCGATCCGCCATTCGATCCCCAAGCCCATCGCGCTAGTGATCAACTATC
CGTCGAACCCGACTGCGCATGTGGCGACGCTGGATTTCTACAAGGAAGTCGTCGCCTTCG
CCAAGAAGCATGACATCGTCATCCTGTCGGATCTGGCCTATTCGGAAATCTATTTCGACG
GCGTCCTGCCGCCGTCCGTTCTGGAAGTTCCAGGCGCCATGGACAACACCGTCGAGTTTA
CTTCGATGTCGAAGACGTTCTCGATGCCGGGCTGGCGCATGGGCTTTGCCGTTGGCAACG
AGCGCCTGATCGCAGCGCTGACGCGGGTCAAGTCCTATCTGGATTACGGCGCCTTCACGC
CGATCCAGGTGGCTGCCACCCATGCGCTGAACGGCGATGGCTCGGACATTGCCGAAGTCC
GCAATATCTACAAGCGCCGTCGCGACGTGTTGGTCGAAAGCTTTGGCAAGGCCGGCTGGG
ATGTGCCGCCGCCAGCTGCCACCATGTTTGCTTGGGCAAAGATCCCGGAAAAGTTCCGTC
ATCTCGGTTCGCTGGAGTTCTCCAAGCTTCTGGTCGAAAAAGCCGATATCGCTGTGGCCC
CCGGCATCGGTTTCGGCGAGCAGGGCGACGACTATATCCGCATCGCGCTGGTTGAAAACG
AACACCGTATTCGTCAGGCCGCCCGCAGCCTCAAGAAGTTTCTTTCGACAGCCGACGATA
CGTTGCACAACGTCATCTCGCTGAACGCTCACCGCTGAGGCACCGGACTTTTCCGGTACC
CCTCACAATCTGCTCCGCCGTTTCAGGCGGAGCGCTCTCGATATGTTAGGAATAGTGTAT
GGCAGATGCCCTTAAAATCGGCATTGCGGGCTTGGGAACTGTTGGTGCCTCGCTCGTGCG
TATTCTCCAGGAACGCCACGAGGCGCTGGCGACGACATGCGGCCGGGCCATCGAAATCAC
CGCCGTGACGGCACGCGACAGGAACCGTGATCGTGGCATCGATATTTCCGCCATCGAATG
GCATTCCGATGCGCTTTCGCTGGCGGGCACCGCCGATATCGATGTCTTCGTCGAATTGAT
GGGCGGTGCCGGCGAGCCGGCTCTGTCCGCCGTCAAGGCAGCCTTGTCGCGCGGCGTGCA
CGTCATCACCGCCAACAAGGCGCTGCTGGCCGCGCACGGCATCGCGCTTGCCGGTCTGGC
TGAAGAGCATGGTGCGCTGTTGAACTATGAAGCTGCGGTTGCCGGCGGTATTCCGGTGAT
CAAGGCGCTCAGGGAATCGCTGACCGGCAATACGATTTCGCGCGTGTATGGCATCATGAA
CGGCACCTGCAATTACATCCTGACCAAGATGGAGAAGGAAGGCCTGTCGTTTGAGGCCTG
CCTCAAGGAAGCGCAGCGCCTCGGCTATGCCGAAGCCGATCCGGCCTTCGACATCGAGGG
TAATGACACGGCCCACAAGCTGTCGATCCTGACCAGCCTTGCCTTCGGAACGGCGATTGC
CGCCGATGACATCTATCTCGAAGGCATCACCAATATTTCGATCGACGATATCCATGCGGC
GGCCGATCTCGGCTACCGTATCAAGCTGCTCGGCGTTGCCCAGCGCACCGATAGCGGTAT
CGAGCAACGCGTGCATCCGACCATGGTGCCGCTCGATTCGGTGATCGCACAGGTCGATGG
CGTCACCAACGCGGTGGCAATCGAATCCGACATTCTCGGCGAACTGCTGATGGTCGGCCC
AGGCGCCGGCGGCAATGCGACGGCATCCGCGGTGCTTGGCGATATCGCCGATCTCGCCAA
GAGCCGCCCGGGCGCCCAGCATGTGCCGGCTTTCGGCCGTCCCGTCACGGCGCTGTTGCC
TTACAAGCAGGCGAAGATTCAGAGCCATGAGGGCGGATACTTCATTCGCCTCAAGGTGCT
CGATAAGACCGGCGTCTTTGCAAGTATCGCAACGCGCATGGCGGAAAACCGAATCTCTCT
CGAATCGATCGTGCAGCATTCGAAACATCCCGTCGAGACCGGCGAACCGCAGACGATAAT
CCTTGTCACCCATGCGACAACGGAAGAATCGGTACGGAAGGCCGTCGCCTCGATCAAGGG
CGAAGGATATCTCGTCGGCGAGCCTCAGGTCATCCGTATCGAGCGGCCGAAGGCGGTCTG
AGCCGAAATCGCAGATGCATTTTTGCGGCCCCATCCGGTTTAGATCCGGGTGGGGCCGTT
TTCGTTGCTGTTTGCGCAGGATGCAAAACCCGCGTACGAACGGTCAAAAGTCATGGGTGT
ACGATGAGTGATGTGCCAGATCCCGTCCAGCGGGCGTTTCTCAATGTCGAGCGTTCGGTA
ACCGGTCAGCGCTGGGTGTCGCGGCTGGATCAGGCCGGGCAGAACCGCGCGCTCGCCATC
AGCCAGGTTCACGGCTTTTCGGACCTGATTGCCCGGGTGCTTGCGGGGCGAGGCGTGACG
ATGGACGACGCGGTGGCATTCCTCGATCCGACCATCCGCTCGCTGATGCCCGATCCGGAT
ACGCTGACCGATTGCAACAAGGCCGCTGCCCGCGTCGTCGCGGCGGTCAAGGCGCGCGAA
AAGATTGCCATTTTTGGCGATTACGACGTCGATGGTGCAGCCTCATCGGCGCTGATGTTC
CGGTTCCTGCGCCATTTTGGCGTCGATGCGGAAATCTATATTCCCGATCGGATTTTCGAA
GGCTACGGCCCTAATCCTGCGGCGATCAATCAACTGATCGACAATGGCGCCCGATTGATC
GTCACCGTCGATTGCGGCTCGACCAGCCATGAATCTCTGGCCGCGGCCGAAGCGCGCGGC
ATCGATGTCGTTGTGATCGATCACCATCAGGTTGGCGCGGAATTGCCGCCCTGCGTGGCG
CTGGTCAATCCGAATCGGGAGGATGATCTGTCGGGGCAGGGACATCTCTGCGCGGCCGGT
GTCGTCTTCCTCGTTCTGGTCAACGCGGTGCGCCAGCTGCGCGAAAGCGGCGACAAACGC
GTCGCCTCGTTCGATCTGCTCGCCTTGCTGGATATCGTGGCGCTGGCAACCGTCTGCGAC
GTGGTGCCGCTGAAGGGCCTGAACAGGGCCTATGTGGTCAAGGGACTGGTGGCAGCACGG
CATATGCAGAACCCGGGCCTTTCGGCGTTGTTTCGCAAGGCCGGTCTCGGCGGCCCGGTA
ACGCCCTATCATTTCGGCTTCCTGATCGGCCCACGAATCAATGCCGGCGGACGGATAGGC
TATGCAGCACTCGGTAGCCGGTTGCTTACGCTCGAGGATGAGGGGGCAGCCGAAGAGATC
GCTGCGAAACTCGACGAACTCAACCGCGAGCGGCAGGTCATGGAGGTCGCCATGCTGGCC
GAGGCGGAAGCCGAAGCGCTGGCGGAATACGGCAACGGCGAATCGGCCTCGATCATCGTC
ACCGCGCGCGAAAACTGGCATCCCGGTATCGTTGGCCTTTTGGCTGCGCGCCTGAAGGAA
AAGTTTCGCCGTCCGGCCTTTGCGATTTCGTTCGATGCAAACGGTAAGGGCACGGGATCG
GGTCGCTCGATCAGCGGATTCGATATCGGCAAGATTGTTCGGGCGGCGGTCGATAACGGC
CTGCTGGTCAAGGGCGGCGGTCACGCGATGGCGGCCGGCCTGACGGTCGAGCGCGCCAAT
CTCGGCAAGTTGCGCCACTTCTTCGACGAGAAGGCGCAGAACATAGTCAAGGATCTCGTC
TCCGCCGAAACGCTGAAGATCGACGGCGCTCTGGGGGCTGCCGGCGCAAATCTGGCGCTG
ATCGATCAGCTCGAGCAGGCAGGCCCATATGGGGCAGGGCACCCGCAGCCGATCTTTGCG
CTGCCCGCGCACCGCCTGCGCGATTCGCGCCAGGTCGGTGCCAACCACGTGAAGGTGACG
CTGGAAGGCCAGGATGGCTCCAGGATAGATGGAATCGCATTCCGGGCACTGGAAACACCG
CTTGGCGATCTGCTGTTGTCGGAGCGCGGCACGTCGCTGCACGTGGCAGCGTCGATATCG
GCCGACATGTGGCAGGGAACGCGCCGCGTGCAATTGCGGGTAATCGACGCAGCAAAGGCG
TTCTGAGCGGCGGTTACCGCCGTTTTTAGTCTGTCGATGCGGGGGGAAATCAGAGAACCA
TGGTACGCCCTAGGGGAGTCGAACCCCTCTTCCCAGAATGAAAATCTGGTGTCCTAACCG
ATAGACGAAGGGCGCATCAGTGGTGTGGGCGTCTTATAGTCAGACATGCTGAATGCTGCA
AGCGCTAAATCGCATTCTTTCAAGGATTTTTCGCAGCAAAATCAGCAGTAAAACAAGGGG
AGTTTAAGTGACGTGAAAACGCCGCCCCTGCCGTATTCTAACGGCCGGGTGGCAGGAATT
ATTGGTCAAGGGGAGGTTCACAATGGTACGCCCTAGGGGAGTCGAACCCCTCTTCCCAGA
ATGAAAATCTGGTGTCCTAACCGATAGACGAAGGGCGCAGCCGTTGTGTGGGCGTCTTAT
AGTCAGGGGGTTTGAATACCGCAAGCGGCAATTTTCATTTTCCTGTAAAAAAGTTCTGAT
AAAGCGCTGTTTTCCATTTTTTTGAAGATTATCCAATTAAAACAGCTGGTTGCCGTCAGC
CTTTGCGGCGGCGGCAGCGCCAATTCCAGTCGCGGGATTCACCCGTATCGATATGGACGG
ATTCCGTGTGGCAATAGGTTCCGACGCCGCCGCGGCCCGGAATGGTACGCAGATACTCGG
CAAGATCCCATTTGCTGACGCCGGGAACCTGGATGTCGGCGGCCTGGCAGGTGGTGTGAA
GCGAGTGCTTTCGTCCGCCGGCGCTGGCATTGTGTTTCAGATCCCGCAGGCCGGACGTCA
CCATGATCTTTCGGCCATAATGGTTTTCAACGACCTTCAGGACCTGCAGCAGGTCGGGCT
GGAAACAGCCCGTTTCCACTTTTTCGGTCTGCAGCCACAGCCCGTTCGGCGCAAGTCGAG
CCAGACCGGACAACGACGCCATTTCGACCTCGGCGCTGTTGTCGTCATGCCCCGGTTGCG
AATCGTCGACGGTGGCAAACATCGACGTTGTGCGCACGCCGGGAAGCGCGGTGAATCCGA
GCGCGGCAATCTGCTGCTGCTTCAGGTTGCTGGCGACAAGTGTCTTTTTCGCCGGCGCCT
TGGCGAAACGGTCTTTGTCGAACTGGCTCCGGTTCTTGCGTTTGGCGGCGAACAGGCCGG
CAAGCGTCAGAGTTTTTTCCGCTTCCTCCGGTTTATCCTCATCGTTCTGCGAATTTCCGG
ACTCGGGAATCACTGCCGTCGCGCTGCTGAGTCCCTCCGCGGACACAGTTTGCGTCGTGG
CAGGTTGCTGGGCACCGCTCCCACGCATGCTGTCCCCGCTTGAGGGGATTGGTACTGCAA
CGGGAAGCGGTGTTCCATCTACTTCCACTTCGGCGCTGGCCATCTGTTGCGCTATAGCAG
TGCTCCCATCGGTATTGTTCGCACCTTCGAGCGGCAACGGGATCTGGTTTGCCGCCGGCT
GGCCACCGTTGAAAAGACTGTTTGTTGCGGGATTGACGCCGGTGGCTTGCCCGACCGGCA
GCGGCGCATTGCCCCCAACCGTCGCGGCATTTTGCGGCTGAGCCGGTACCACATTCGGTG
TCTGGACGGCAAAGATGCTGCTCGAGGTTGCGTTGAGGCCGGTGCTCTGCATCGTCAGCG
AGGACGGCTGGCCATTGTTCGGCGCAGGCATCATCGCGTTTGCCTCAGTTCCCGGCTGTT
GCTGCCCATTGGCGCCAACGGCAGAAACCTGCTGATCTTCATAGGAGCCGGATGCTGCTT
GCGCAGCGTTAGCGGAGGCGAGTTCCGGTACGACTTCGTCTGCTGCGGATGCCGCTTCAG
CCGTTTCTTTTGCAGCCGTGACGCAGCCTGACAGCATCATCGCTGAAACGCTCAGCGCAA
GCGCGCAGCCAAGACCACGAATCATCGCCGCTTTCTGCAAAATATGGCGCAACGTTGGAT
CCCCACTCAATGCGGGCCGGGCGACATTTGCCGTCATGGCCTTTCATAAGACGTCACAAA
CCGCACGATCAGCGTGGTCCTTTTCAAGGATTGCCACGCCTCCTCCGTTGCGGTTTGACC
GGTTCAACCGGGAAAATGTGCTCGCCAGTCGACGCGATGAGCACCTTCTTCCGCTTAACG
TTTCGCTCAAACAATAATGAACGAACCGTTACTTGTAAACCTGCGCTGACGCAGGCGATA
ATTGCAGCCCAGCCACCACCGGTGCTGGAAAGCCGTAATCGATATCGCCCAGCCGCATTG
TGCGGAGCTTACCAGGCGCCGGTATTGCCCATCGAGACCCAGGGCTCCTGCGACTTGAGA
TTCTCGCCTTTCTGCAGAATCTCGATGGAAATGCCGTCCGGCGAACGGACGAAGGCCATG
TGGCCATCGCGCGGCGGCCGGTTGATGGTGACGCCGTTATCCATCAGGTGCTGGCAGGTC
GCATAGATGTCATCGACCTCGTAGGCGAGGTGACCGAAATTGCGGCCGCCGGCATAATCC
TCGGTGTCCCAGTTGTAGGTGAGTTCCAGGCAGGGCGACAATTCCGCCTTCGCGTGATCG
AGGTCGCCGGCGGCTGCCAGGAAAACCAGGGTAAAACGGCCCTTTTCATTCTCGTAGCGG
CGGATTTCCACAAGCCCGAAAAGCTTGCCCCAGAAGTGAAGTGACGCGTCCAGATCTTTG
ACGCGAACCATGGTGTGCAGATAACGCATTGGAATGTCCTTGTTTTGCGGAATATGGGTT
ATACTTAGTCGACAGCCAGCCAGAGGCAAGGCTCGAGGGCTAGTGTCGATCGACGGCAAA
TTTCATCCGGGGGCTTGTACATAAGCGGCGGGACGATGTTATTCTGATCGTCAAGAATCA
GTTAACCGTAATGATGTGACGCGTAATCGAGGGGCTGGACAGGCAATGGCGGACAGGATT
TCAGCGAAGGGCGTCACGCCGGATGACGATTTTGCCAGTGACCCGCTCGATCTGGTTGAA
ATCACCGGCGTCATCAAGTGGTTCGACGTCGCCAAGGGTTTCGGCTTCATCATTCCCGAC
AACGGCATGCAGGATGTTCTCGTTCACGTCACATGCCTGCGCCGCGACGGCTACCAGACC
GTACTGGAAGGTGCCCGCGTGGTTGCGCTTATTCAGAGGCGCGACCGGGGCTACCAGGCT
TTCCGCATTCTCTCCATGGATCAGTCGACGGCGATCCATCCGTCGCAGCTGCCGCCAGTC
AAGACCCACGTCCAGGTGACGCCCACCAGCGGGCTGGAGCGATGCTTGGTCAAATGGTTC
AACCGCACCAAGGGGTTCGGCTTCCTGACGCGTGGCGATGGTACCGAGGATATCTTCATC
CATATGGAAACCCTGCGTCGTTTCGGCCTTACCGAGCTGCGCCCGGGGCAGACCGTGCTG
GTTCGCTTCGGCGATGGAGACAAGGGGCTGATGGCAGCCGAGATCCATCCCGACGTGCCG
GCCCCCCTTGGCCGGGCACATTGATGAGCGCGCCTATCCTGCGCCTCGCCGGAAGCGCCC
TTGTGGCGCTTTTTTTGTGGCTTGCCCCGGTTGTCGCGGCTGCTGATGTCACTTTCGAGA
CTGAGCCTTTGCAGATCATCGGCACCCGCGGCAAGGTGCACAAATTTACGGTGGAGCTGG
CGGTCGACAATGACCAGCGGTCGCAAGGCCTGATGAACCGTCGCCATATGCCACGAGATC
GCGGCATGCTTTTTGATTTCGGTGTGACGCGCCAGGTGATGATGTGGATGAAGAATACCT
ATCTTCCGCTCGACATGCTGTTCATCGCCAAGGACGGCAAGATCGAGACGATTCGGGAAA
ATGCCGTTCCGCTGTCCGAAGCCATCATCGATTCGCGCGTTCCCGTCGCTTTCGTTCTCG
AACTCAACGGCGGAACCGTCAATCGCCTCGGCATTGCACCGGGCGATATTGTCGATAGCC
GGCGCATCTCCGGTTTTTAAACCCAGAGCATCCCGATCAATCCTTTGGCACGTCTGTGGA
ATTGTGTAATTTAGGTGTTGCAGGGGCAGGGGGAAGCGTGTATCTCCCCGCCATCGACGG
GTCACGGAGTGTAGCGCAGCCTGGTAGCGCATCTGGTTTGGGACCAGAGGGTCGGGAGTT
CGAATCTCTCCACTCCGACCATCGTCTTTCCCCTGCATTCTATACGTTGCAGACATTGGC
TGCTTTAAGCCGCATAAACCCCACCGCCACAGATACGCCACAGAAACGACTATCTCGGCG
CTTTGTTGTTTGATGTAAGCAGCAAAGCATAAGTGCCTGTGAGACGGACTTCGCCTCAGC
CGCCGGACTGTTCATTCGTATGGGCAGCTACATTTTTCGCTACCATTTGCATAATTATTT
TAATCGACAAGGAAATGGTGCGGTTTCATGTCGCTGCTGGAGACACGATGGAGAAACAGA
CGGAAGAGGACGTTGAGGAAGAAACAGACGGAAGAGGACGTTGAGGAAAAAGAATACATC
GTGTTCCCGGAAGAGGTGATTGACTATCTTCCGAAAGAGATACGCGATGAATTTCTCGCC
CAAAAAGAGGCAGGCGTGGCTGTTTTGGAAGCAGTCGATGCCGAGATGAAAAACATACAT
CGCCTCGCGAACGCATTTCCGGCCGTCGCAAGCCTTCGATACGTCTATAACCGCCTATCG
ACCGCAAAATTCGAGGCCACGATGGAAGCCGCGTTTGAGCACGACATGCTCACATCGGTA
TTCGCGATAACCTATGCGCGTTTGATCGATGGCGGCTTAGGAAGTGGTGTTTCGCGCTCG
GCAATACCCGCGAATCTGAGGGAAGCCCATGACTACCTCATTGTGGTCCGTAACAAACGA
TTTGCTCATCATGCGGGCCACCAATCGCTGAGCGCGCGCCTCGAAATCGAGTTGGAGAAT
GGCGAATTCGACATCAAACTTGGCTTCAATATGGGTTTTCATGTCGGGGGCGCAAACGAG
TGGAAAGATTTGGTCGAGTTCATTGAAAAATTGATGTCCGACCGGCTCGACAAGCAACTC
GAACGATTGAGAGAGAAGACGGGCCGCGTGTGGAGATTTCCCAACGGCCCGCCGCCTAGT
TGGGCATGACTGTTTGGAGACCTGGGCAATGCTGGACGAGCGTGTAAAGATCGCAGACCT
TGCCGAAAAACGTCTGCTGCGAGACCGATTGGGCTACGTGCGGAAGGTTCTTCTAAACTG
TTACGGGATGTATCAGTCGAGAGGGTGGAAGATCGAGCATACTTGTGTTCGTATTGGTCG
CACCGGAAACGGATCAGCGCCGCACTATCGACTTGAATACGGCTCGGATGATTTCGACCT
CAACAAGTCATTCGTGGAGATAGGATTCTCACGGAGATCGTCTCCCGAGCAATTTAGCGG
TCAAAACCATGAAAAGAAGGTAATTGGGTTCGCCAAAGAGGGTTGGAGCGCGGAGGTCGA
AACCGTCGCGTCTCTTGAGCAACTACGAGAACGACTATTCAAAGAGAAGTAGCAGGGGTC
ATAATAGACCTTCGTTTTGAAAACGTGGGTAAAGGCACCTGCATAGCCCCAAAAACCTCG
GCCCTACTGCCAGGCTGAGACCTGTCTCTGAAGAAGCGTTGTGATGATGAACCCCACGAA
TTTGATCGCGGTAGGTGATGTGCACGGAATGGCACAAACCCTGGAACTCCTTCTCAATGA
CTTGGAGAGAAGGTTCCGGCCGTCGGATTCGATGTTCGTCTTCTTGGGGACCTAATTGAC
CGAGGTCCTGCCAAGCCGAACAAAAACGCAGCCGTTTCCTGCCTCAATTTGCGTTAAGAG
GTCAGCTCTTACTTCCGCTGGGGTCACAGACTTGAAGTGCTTCCAGTTCTGCCTTTCGGC
CGTTGATGGAATTGCAACGCCTTCTCGCAGAACGAGCGTGAGGTCGGGCATTTCATAAGA
TTTATAAATGCAAATCCTCATGGCCCTTGCTCTGTTCGTGGAAAATATTGTGCGATGCAA
AATCAAAAATGGCAAACGTTCTTTTGCCGGGTAAATTAAAATGATGAAATTCGCTGCAGT
TAAAGCCACACGTACGTGATATACTGGCTTCGCTGAACCATGGGAGGTGGGAATGCGTGC
TTTTGTACTCACCCTCGCCGTCGGAGTGCTGTCCGCTTTAAGCGCGGTGGCAGCAGAGCC
TCTGATATTCCACACTGCGCATTTCGACGACGACACTGTTGTCAATCTTGGTCTCGTCAG
TAATCACGCGACAGAGCAAGCTGGATACGATTACGACGTCCTAATATCGCTTTCACAAGG
CGACGCTACGAGCGGTCCTGCCTACATTGATCCGGGAAAACATCGAGCCTTCGTGAAGTG
CAGTGACCCCGCCAAGGTGTCCGTCCGAGGAATTGACTACCCGGTGCGCACATCAGACGC
GGGAGGGGATGACTGGAAGGACGATCTTTGGAGGGTGGTCTGCATGACCCCTGTCTCGTA
GCCTGAATTGTCCTCGCTCGGGTTGAGACCCGCTTCACGGCGCAAATACCAAACATCTAT
CGGGAGCCGACGTCCCGGCAGCGGCACTGAGCTTTGCGGTATCCAGAGGGCAGATGGAAC
CGGCTTCCGCAGCCGGGCCATTAGTGCAGACGATACGACAAGTGGGGCGTCGAGTGATTT
GGACAAGGTCTCCAGTCTCTGCGCGACGTTTACAGCGTCGCCGATCACCGTGAACTCGCT
GTGGCATCCGCTGTCCAGAACCCCGCCGACGACCGTGCCGTAGTGCAAGCCGATGCCCGC
GTTGAGGGCAGGGTAACCGTTCAGCATACTGTGATTCTTCCAATCGTTCAGTGCATCGAC
GAGGTCGAGAGCGCATGCCAAAGCACGATCTGCATCGTCTTCCGTGGCCTTGGGCTGCCC
GAACACCGCCATGACCCCGTCACCGATGAATTTGTCGACTGTCCCGCCATAGCTGAAGAT
GGTGCCGGAGACGAGGTGGCGGTATTCCGCCAACACCAGGGCCAGTTCCCGCGCAGGTGC
AGTCTCCGCGAAACTCGTGAAATCCCGCAGGTCGACGAACATGATCGCCGCGTTGCGACG
TTCAAGGTCAAGGTTTGAGCTTCCTTCCTGGAGGTCGGCGACAACAAGCGGTGAGAAGAA
GCGCGAAAGGTTGAGACGCCGCTTGTCGGCTTTCAGTGCCTCCTTTCGGGTCCGGTCGTG
GTCCCTCGCGAGCAAGTAGATAGCGAAAGCTGTAAAGCCGAAGCTTACTGTGAGGCCCAG
GTCCTGGTTGAAGAATGCCGCAAGCAGCGACATTGCATCGGCTGTATGATGCCTGGCGGC
CGTGATCGCCAGCATGGCTACCCAGGAAACCAGGACAATGCCGGAGAAGACAAGGACGAG
CCGACGATCTTGCTTCAGGCCAACATGGTTGAGCAGAATGAACGCCACCACCAAACTGGT
TGTCGTCAGGTTGTGGTTTTCGGTTACCGGTCCGCCAAGAATGTGCGCGTACAAAATCAG
GGCGACCAGCAGTGCGTCGAGCACGACAAAGAGCGTCTTAAGCCAGGACAGGCTAGGCAG
GAACCGCGCGGTCGCCACCGAAGCGACGCTGATGATAAAGTAGCTGATGACGACGACAAT
ATGCATCCTTTCCGCCCCCTCGTTGCCACCAAGCAGGAGGTTGGCAAGTAGGATTGCGAA
AGCGACAAATCGCAAAAGGATTGAACGGATATCCCGCGCGGCGTCCCACTGGGCGCTGAG
TGAAGATGTCATTGCTCGTCGCTTGAAAGCGCGGGTGGGTTTCCAAGACCTTGTGGGTCG
ACCGAGTCCGCTTTCTCTCGGTGAACAGGGGGGTCGCACGCGGCCGTCAAACAGCCGCGT
GCTCTATCCGACAATATCGGACTACTTTATTTCCGTGACGGTCAGCTTGCCCTCGACGCG
CTCGGCGACGAACTCGATGCTCGCGCCTTCCTTGAGCTTCTCAAGCATCGCGTCGTCTTT
AACGCGGAACACCATGGTCATGGCGGGCATTTCCAGAGACTTGAGTTCCTCATGAATGAG
GGTGACCTTTTTTGCCTTGGCATCGACTTTCTTGACGGTGCCCTTGGTGAATTCCGCCGC
GAAAGCGCCGGAGGCGAGGGCGATTGCGACCATTGCAGTGGCTGCAAGTGTGAAAACTGA
TCTCATTGTCTAATCTCCTTGGGTCGGATCACTTCTTGGCTACGGTCACATCGCCATGCA
TTCCGGCGTCGTAGTGACCGGGAACCAGGCAGGCGATCTTGAACGTGCCGTCATTGGTGA
ACTTCCAGATGATCTCGCCGGACTTTCCAGCCGCCAAACGGATCGCGTTCGGGTCGTCGT
GTTCCATTTCCGGGAACTTCTCCATCACGGCCTTGTGCTCCATGATTTTGTCTTCCTGGT
CGAGGACGAACTCGTGGTCCAACTCGCCCGCGTTCTTGATGGAGAAAACAATGGTCTGAC
CTTTCCGGACCTTGAAGGTGTTCGGCGTAAAGATCATCTTGCCGTCGTCCGTCTCCTTCA
TGGAAACGCGGATGGTCTGGGTGGCCTGCGCCTTCTTGCCGGGCTCGCCGACAGCCATGG
CTTCACCGTGACCGCCAGCGTGTGAACCGGAGGCAAGGGCCGGAGACGCGAGCGCCGCGA
GGAACAGTGCGATAATTGCAGTCTTCATGATTCAGTCCTTTTGGTTGTTTGATGGGATAG
GTTTCACGATCAACCGTGCTTCATGGGTTTTGGGGTGATCTGCGTCTTTGCGTCTTTCGC
CTTGGTCGTGTCGGGAAGCTCGCCCGTCCACTCCCAGGCCTGCGTACCGGGTGGGTTTTC
GTACCAGCCGGGATCGGTGTAATCGTCGGCCGCAATCCCCTCGCGGACCTTGACGACGGA
GAACATGCCCCCCATTTCGATGGGACCGTGCGGACCCCATCCGGTCATCATCGGAACGGT
GTTCTCTGGAATTTCCATTTCCATCTCGCCCATGTCGGCCATGCCAGCGGTTCCCATCGG
CATGTATTCAGGGCGGAGCTTCCTGATCTTTTCCGCGACTTCTTTCTTGTCGACGCCGAT
GAATGTCGGGATGTCATGTCCCATGGCGTTCATCGTATGGTGCGACTTGTGGCAATGGAT
CGCCCAGTCACCGACGTATTTGGCGTCGAACTCGTAGGCCCGCATCGCGCCGACCGGGAT
GTCGATGCTGACTTCCGGCCAGCGGGCTTCCGGCCGTACCCAGCCCCCGTCCGTACACGT
GACCTCGAAGTCGTAGCCGTGCATGTGGATCGGATGGTTGGTCATAGTGAGATTGCCCAC
CCGGACCCTGACCCTGTCGTCCTTGGAGACCACAAGCGGGCTGATGTCTGGGAAGATGCG
GCTGTTCCAGGCCCAGAGGTTGAAGTCCGTCATTTCCATGATGCGCGGAACGTAGGTGCC
GGGATCAATGTCGTAGGCGCTCAGCAGGAACACGAAGTCGCGGTCCACCGGCATGAACTT
CTCGTCCTTGGGGTGGATGATGAACATCCCCATCATGCCCATGGCCATCTGGACCATTTC
GTCGGAATGCGGGTGGTACATGAAGGTGCCCGATTTCACGAGGTCGAACTCGTAGACGAA
GGTCTTGCCGACGGGGATGTGCGGTTGCGACAGCCCGCCGACCCCATCCATGCCGGACGG
AAGGATCATGCCGTGCCAGTGGATGGTGGTATGTTCCGGCAGCTTGTTGGTCACGAAGAT
GCGAACGCGGTCGCCTTCGACCGCCTCGATGGTCGGGCCGGGCGACTGGCCGTTGTAGCC
CCAGAGGTGCGCTGTCATGCCCTCGGCCATCTCACGCTCGACGGGCTCCGCGACAAGGTG
GAATTCCTTGACACCGTTGTTCATGCGATGCGGTAGCGTCCACCCGTTAAGGGTCACGAC
CGGCGTGTAATCCGGTCCTGACGAGGGGCGTACAGGCGTCTGCGTTTCGGCGGTTTCCAT
CATTGCAGCCTCAGGCAGACCCATGTTGGAGGTCTTCGCCCAGGCGGCGGTCGAAACCAG
GGCCGCGCCTGCGCCGAGCATCTGTCTTCTGTTGAACATGTCTTTGTCCTTTCCTAGTGA
CCGCCGCCGCCGCTTTCGGCAGCCGCTGCGACTTCCGTTTCACCACCCGCTGCTCCCGCG
CCACCGCCGTAAATGGCAGGCGCGAGATTGGCTTCGGCCAACCAGAAATCGCGTTTTGCG
TTAACGGCCAGGAGGATCGAGTTGACCTTCTCTCGGCTGTCGGCGAGCAGTTCGAACGTA
TTGGTGATCATGCCGTTGTATGTGAGGAGGGATTCTTCCTCGATCTTGGTCCGCAACGGT
ACGACGCTGTTGCGGTAGTGTCGGGCGATATCGTAGTTCGAGCGATAGGCCTGGTAGGCG
GACCGCGCCTCCGAGCGGACGTTGACTGCCTTTTCCGCGAGCAAGTTCGCGGACCGCATG
TAGGCCAGCTCGCCTTTCCGCATTCGGGCCTTGCCGGAATCGAAGATCGGGATGACGAAC
TCCAGCGCGACGTTGCCGGTCGTGTCGACGTTCTTCTCGCCGTCCTCCAATTCACGTTCA
GTCTCGAACCCCGTCAGGATTTCGAGATCGGTCACGTACCGCGTTGCTTCCGTAAGGTTG
TACGACTTGGCCGTGGCGTCGAGATCGAGCTTGGCCATCTGCAGGTCAACGCGACGTTGC
AGGGCTTCCGCCTCGATCAGGTCTCGCTTGATCAGACCCTTTGGAAGCTGCGGCAGGCGA
TTGGGAATCTGGTAGTCGGTGTCCGATCCCCAAAGTCCCATCAGCCGCATCAGTTCTTCT
TTCGCGAGACGGGCCTCTAACCGGGCCTTGGCGGTCTGACCCGCCAATTCGGCATAGAAC
ACGTGCTCACGAGCCTGGCCGCCCTTGGTCAGCGCACCCGTTTCGCCGAGTTTTTGCGCA
AGGTCCGAAGCCGCGTCAGCTGCCGCCTGCGCCTGGTTGAGCTGGGCGACCGTTTCCCAG
GAGGCAACGGCCGTGATCCACGCACGCCGGGTATCGGCGGCGAGCTGCAAGGTCTGCATG
GCAGCATTGAGCTGGGCCTTGCGGAACTGGGTATCGGCAATTTCCACGTTCCGTTTGTGG
GTAGCGAGCGCCAGGAGGTTGGTGGCGATCACGCCTTCGACGGTTTTGTAAGCTTCAAGC
CCTGGCGTGCCGATACCGATCAATCCGACCTCGACTGTCGGGTTCACGAGCATGGTCGAC
TGCCACGCGTCCGCAGCCGAGTCCCCGAGATCGGCATAGGCTGCCTGGAGGCCCTTGTTG
TTGAGGAGGGCGACCTGCACCGCTGTCTCGACATCGACGTTTTTCTTCGCAAGCAACGTC
TTCACCCGACCCGAGACGGCCTGGGCATCGTGGCGGTTCTGAATCCAGACCGTGTCTTTT
CCAGTCGCTTCTGCGGTTTTGTTGGATACGGACGAGAATCCCGAGGTCTTCTGGGAATAC
TCCCCCGCCGAGACGCATCCACCGAGAATAAGCGGGAGCGCGACAGTTGCCGCGAGCTTG
AGTTTCGTTACGTTCATGACGCGCCTCCGTCTGGAGCCTGCGCGTCGTTCTGGTTTCGCC
ACGGTTTGGGATCGACCGGGACGCGGTGCGTGTAGCCCGAAACGGGGCTTTGATAGCGGA
CGGGGCGAACATCGACCGGGAGGTCGGCAAGGTCGCCCGAAGCAATAACTTCAGGGGGCA
ACGTGGCAACACAACCGCTTGCGAAGAGCGGCAAGGCAACCACCAGAAATATAGGTTTCA
TGGTGTAATCCGAATAGGAGACGGCAGCGGCGCAGCGGGCAATAACGCCCACCTACGCAC
GTTCAGACCCGCAAGGACGGGCGTGTCCTATTCAGATATTAGGGGGGCGATGCAGCGGCA
CGAGTTCGCCGACGACACGATTGTCGTCGATGAATTTGCGGATGGAACCCATCACGACGG
GGCCGCCGTCCACATCGGCGGTCGCGATAATCGCAAAACTCACGCAGAAGTCTTTGCAGC
ACTCCGTCTTCGCAATTTTCTGCATGTCATCCGGAGAGGCGCTCTCGTCTCCATGGACGT
GGTCGCCGTTTGTCATGTCGTGGTGGTCGTCAGATTGGACGGTCGTGGATGTCGCTATCG
ACCCATGCATTGCTGCCGAAGCAGCGGGCAATGAGTATCCAGCCAGTGATGCGATGATCA
CCAAGCGAAGCAGAACCAGCATTTTTGCCAATGTGATTCGATACATACCCATGCCCGAGG
ACTAGCATCAGCCCGGATGTTGTCAATTGCGAGCTTCATCTAGCCGATGATTCGCGTCGA
TTATATGGCACTGCACAAGGGACCATTCCGCCGATGGACCATGAAGAAGCCTTTGTAGTG
CTTCCAACGATGGCAAGGTCAACAGGTTATGAAGGGGGAGTGCGGAATTTATGGGAGATA
TGCGGGCTACATTCGGTGAGTAGCTTAACGGCCTATATCGGGCTTTTCCTGGTCGCTTTC
GGCGCAGCGACCATATTGCCCTTCCAATCTGAGCCCGTGCTCGTTGGGCTCCTCGTTTCG
GGCAAATTCTCCGTGCCCGGCCTCATCCTCGTCGCAAGTGTCGGGAACATTCTTGGGGCA
GTGTTCAACTTGGTTCTCGGCCGGTTCATTGATCGCTTTCAGGACAGGGCGTGGTTTCCG
GTGAAGAAAACTGCGCTAGAAAGAGCCAGTGGTTGGTATCGGAGGTATGGTCGTTGCTCC
TGTCTTGGATGCCCCTGTTCGGTGATGCGCTGACGGTGATCGCCGGAGTGTTGCGTGAGC
CCCTATGGTCCTTCCTGATCCTCGTCACGGTAGCAAAGACCGGCCGCTATCTTGTTCTCG
CGGCGGTGACGCTCGGGGCAACCTCAGCCTTGGGGTTCTGAGGTCTCAGAGCCAGCGAAA
AGGGAACAATTTTCTGGAAGGTGCGTTATCAGCCGGAAGGAATTTCGCCTCCAATGACCA
TGCTGAGAACATTTTACCGATTCGTCCAGATAGTGTTCGTGTGTGTCGTGGTTTTGAACG
TCCACGGGGCGTTCGCGGCTGCCCAATTCAATCCACGTCACGACTGTCAATCAGCCTCGG
AACCCGGGCATCAATCCCCTATGTCCATTCGTGATGTTGATTGCTGCTCCAACCTGCACT
GCTGTTCGATTCCATCCGAGTCGCCCTGTGCAGCGGAGCCTTTATTCAGCCCCCTGCCGA
CTACTCCGATCCTGAACGAGCCCAGTCCGTTCCTGTTGGTACGTGCGGTTTATCCCCCTC
CAAAGCTCCTTAGCTGATTTGCTGAATCCAAATATTTGAATCCAACCAGGAGAATAGAGA
TGAAAACTCTCACAAGATACTCGTTCGCTGCAGCAGCCGCACTTTCAACGTTTGCAGTTA
TGCCAACCGCCTCTCACGCGGAGATGGCCTACCCAGAAAAATGTAAATCCGAAATGGACA
TGTCGAAAATGGGTATGATGTCGGACGGTATGGCCGGTGACATGGGCATGGGCGACATGA
TGACCGACTATCAGAAGGCATCAATGGAAGGCATGAAGTCGCTGCACATGAACATGATGC
AGGGCATGATGAAAAAGGACGCCGACGTCGCCTTCGTTTGCGGGATGATCGCCCATCACA
TGGGAGCGATCAGCATGTCAGAGGTCGAGCTGAAATATGGTGACAACGAATGGGCCAAAA
AGACGGCCCAGAAGATCATCGACGCGCAGACCAAAGAAATCGCGGAGATGACGGAGTGGG
TCGAAAAGGAAGCGAAGTAGGAAGGGAGTACAACCATGCATCACCCTTCAGACGAAATGA
CAACCTGCATCGACAACTGCCTGGCCTGCTATCGAGAGTGCTTGTCGATGGCCATGGGGC
ACTGCCTGGAAATGGGCGGCGAACATACCGAGCCGAAGCACTTCAAGCTCATGATGGCTT
GCGCGGAAATCTGCCGGACCTCGGCGCATTTCATGCTCCTCGGTTCCGAGCATCACAAGC
ACGTCTGCCGCGAGTGCGCCGAAATCTGCACACAGTGTGCGGACGATTGTGAGCGTGTCG
GGGACATGGAGTCGTGTGTAGCGGCTTGCCGTCGCTGTGCGGAGACCTGCACTAAAATGG
CGGCTTGAAAATCTGGGGGAGAGCACTCTCATCCGTGCTCTCCCCCAACATGCAGTTTCT
TCAGGCGATAGCCTTTGCCCCTTCCAACCAGTAGGCGATCAAACTCGCGGCCCAAAGGGC
AAAGAGACCAAGAAGTGCCCACTTGAAGTCGGAGTTGATCGCGAAATTGACGGCTGTCAT
CGTCCCAATCGAAACCGCGCCTCCAAGGATGGCACCGAACGCCGCTATGGGCTCTCGCGA
GCGGAAGGCCGTAGCGGCAAGCGTGATCATAAGAACACCCGTCGCCATCGCGAAGCCTCC
AAGGACCGCAAAGACACGGCCGAGCCAATCTCTCAAGCTCGGCCCGACTACCGACAGGTC
GGCTTCGGTCAACTGCATGTAACGCACGTCCTCTGGCAGCAGCGGCGGGCGAAATAGAAC
AAAATAAACCCCGATGCAGACGACGATGATCCCCGTCATCGCCATAAGCACTGCCGAGGG
TGACCACTTACTTCTATCCAGCATCGTCTTATCCTCAGAGCGGGCCGCTCTTTTTGATAC
GTCCATCGCCATCGCGACTGACGCCGGGTCAGTCAGGTCCGAGTTTGGTCGAAAAATGCT
GCCTTTGCAGCCGCCGCCATCCGCTTGACGCACCATCTTGCGTAGCTTCCACCCAGTAAG
GTCCCAGCGATCCGGCCAACCACGGAACTTGGGTAGTTGTAATCGATAAAAACGTGGAGA
CGGCAGAGACGCCCGCTATCCTCTATTTGGAAGCGCATCCGGTAACTTCCGATCACGAGA
AGGCGCGGCACTCCTACCGTTTCCCATGCTTTCAGAAACGGTGGTTGCCGCTGAATGACG
ACTTCCTCCACAGACAATTTCAAACCCGCTACTTTTCCGGTCATCTTGATTACGGAGCCG
ACACTTCGGCCGCGAGCGTCGTCGAACTCATATGCCATGCTACCCCACAGCATCATGGCC
GACGATCTCTGCATGTGCGTGCCGGGGTTTGCCTGGTCGTCCATGTAGTCAAATAGCCGT
TCTGCCGACGTCGTCACCTCGACATCTGCCTGCGCCGAGCGTGTGTAGATCAACGTGTTT
CATCCTTACCCATGCGGTCCTTGCTGTGACCACCATGACCATGACCACCGTGGCCATGGA
ATAAATGCAGGAGAGGGCAGGCCAATAGTAGAATGTAGGGGGCGAGACCCAATGCATGCG
CCCAGTGCTCACGCAGCAGGAAGAAGGCGAGAATGACGCCCAGTGACGCAGCAATCAGCG
TCCATTTGCGATCCCATTTCATATCCGTACGCTCCTCAATCTCAGGGCATTGCCAATCAC
GCTAACTGACGAGAGCGCCATGGCGGCGGCCGCTATGATCGGGGATAGCAAAAGCCCGAA
CGAGGGGTAGAGCAATCCGGCGGCAATTGGGACGCCAGCCGCGTTGTAGATGAAGGCGAA
GAACAGGTTCTGTCGGATATTGTTCATTGTCGCATGACTCAGCTGGCGAGCCCGGACAAT
CCCTTGCAGATCGCCTTTGAGCAGTGTGACGCCCGCGCTTTCAATCGCGACATCCGTGCC
GGTTCCCATAGCAATTCCGACATCTGCGGCAGCCAGGGCAGGGGCGTCGTTCACTCCATC
TCCAGCCATAGCGACGATCCGGCCTTCTTCCCGCAGACGCTTGACGATCTTGCTCTTGTC
TTCCGGCAGGATTTCAGCCTCGACCTCGGTGATCCCGAGTTTTCGCGCAACTGCGTCGGC
CGTCGTCTTGTTGTCGCCTGTCAGCATGACAACCCGGACCCCTGCCTTCAGCAAAGCTTG
AACTGCATCTGGCGTCGTCGTTTTGATCGGGTCGGAGATCGCCAAAAGGCCTCCAACACG
GCCGTCTATCGCGACGAAGATTACCGTTGCGCCTTCACCCCTCATCGCTTCCGCCTGGCT
GGTGAGAGCCGAGACATCGATATGAGCTTCCTCCATGATGCGGTGGCTGCCTATAATGAG
CTTTCGTCCATCGACACTGCCCGTGACCCCTTTGCCGACCGGACTGTCGAAATCTTCCGC
GACGCCGAGAATCAGTTGCTGTTCCGTCGCCGCGTTGACAATGGCAGTTGCCAGTGGATG
CTCGCTCGCCCGTTCCAGTGTTGCCGCCAAGCGCAGCAGTTCGGGTTCGGTGAACCCATT
TATCGCGGCCATCGACGTTACCTTAGGTTTTCCCTCGGTCAGGGTTCCGGTCTTGTCGAC
CACCAACGTGTCGATTTTCTCGAAGCGCTCCAAGGCTTCGGCATTCTTGATCAGGACACC
AAGACCTGCACCCCGGCCCACGCCAACCATGATCGACATTGGGGTCGCAAGTCCCAGCGC
GCAGGGGCATGCGATGATAAGTACCGCCACCGCAGCGACTAGACCGTGAGCAAAGCGCGG
TTCTGGACCCCATATCATCCATGCTGCGAATGCGACGACGGCAATCCCGATCACCAGGGG
AACGAACCAACCGGAAACTTCGTCGGCCAGGCGCTGGATGGGCGCTCGCGAGCGCTGGGC
GTCCGCAACCATGCGAACGATCTGCGACAGCATGGTATCCCGGCCGACTTTTCCAGCTTC
CATGACGAAGCCACCAGTTTGGTTCATCGTGCCGCCTATCAGCTTTGCACCGACCTCTTT
GGTGACGGGCATCGATTCACCGGTGATCATCGATTCATCAACCGAACTGCGACCTTCGAT
AAGGCTGCCATCGACGGGGACCTTTTCACCGGGCCGGACCCGAAGCCGATCCCCGACGAC
AACCATTTCCAGGTCGATGTCCTCGTCCACACCATCGCGGACGCGGCGTGCAGTCTTCGG
GGCAAGGTCAAGAAGTGCGCGGATGGCACCACCGGTCTGTTCACGGGCTTGTAACTCCAG
CACCTGTCCAAGCAGTACCAGTACCGTGATGACGGCTGCAGCTTCGAAATAAATGGCTAC
GGAACCATCTGCGGAGCGGAACGTGGCGGGAAACAGACCAGGTGTAAGGGTTGCAACGAC
GCTGTAAATCCACGCGACTCCGGTCCCCATGGCTATCAAGGTGAACATGTTCAGGCGCAT
AGTGACGAGCGACTTCCATGCTCGCTCGAAAAATGGAAAGCCTGCCCATAGGACAACAGG
TGTAGCAAGAACCAGCTGAATCCAATTCGAGGTCTGGGCACCAAGCACCATGTGAAGATT
GGTGAGGTGGCCACCCATCTCCAGCATGAGCACAGGCACGGACAGAACGAGCCCCACCCA
GAAACGGCGTCTCATGTCGAGATATTCGGCGCTAGGCCCCGTTTCGGCTGTGACCACTTC
CGGTTCCAGTGTCATCCCGCAAATGGGGCAGTTCCCGGGTCCTATTTGCCTTACCTGCGG
ATGCATAGGGCAAGTGTAAATCACGCCCTCCGTCTGATCGGTGACCGGACTTTTTTCGGC
TGCCAGCGTGGCCTGAGCATCGTGCCCGTGATGATGGTGGTGGAGACCTTTATGGCCCTT
TTGATCATCCATTGGATTTAACTCCGTGTTGGTTCGTCTCTTGTCCGGGACGTCCCCTTT
GGCTAGTCCGAAACTTCGCAAGGAGACGCAGTACGGCGGTGTCGGCAGTTGTTACCGACA
TGGTCGCCGTGCGGGTATCGCAGGCAACCGAAGGATCATCCCGCCGTTAAGCGGAGGTGT
TCAGAGAAGGGATCGGGGAGGGCCGAGAGCAGGTGAGGAGCTGAGGCCGGTCATGGACTG
CTGAGGATCAAGGTGTCGCTGAGCGCCAAAATCCAGGTGAAAAACACCAGGGTCCGAAGC
CGGAAGAATGACGTTGCACAGGCTGCATACGCTTTTGCAGCAAGACTTCTGCTCGGCAGG
GTGGAGATCACCTTGTCCAGCTACGTCACCCATGGACGTTTCGATATGTGCAACTTGAGG
TGAGCTGTTATCGCAAATAACGGGAGCAGCCTCGGCCATCGGCGCGACGAGGAACATAAT
TGCGACCAAAAGGGTCAGCGATTCTTTCGCGTATCTTCGAATGGTTTGGCTTACGGCGAA
CATGTTTTCGCTCGAACCTTGTTATTGTATTCAAGCACAGTGCCGTGCCGATGCGAGAGT
TGCGTTGACCTGGATCAAACGCGAGAACGTTTCCAGCCCCGAAGGTTGAGCCTCCGTCCA
ATGGCATGGTCAAAACTGGGAGGAATAGTCCCCGGGGAAATGGAGTGTAGCATGGGGATG
AATGCAAGCGTGAGGAAACTAGCAGTTCTTGTTCTTCCAATAGCCGTTTTCGCCACAGCG
ATCTCCGTAGCAACCGCCCAAACCGCCCTGCCAAGCAACTCTATCCAAAGACAAGACGGC
ATGAAGGCGATGGCAAACGCCGCCAAGTCCATCAACGCCATGTTCAAGAACACGTCGCCC
TACGACGCAAAAGCGTTCAAAGCGGCCGCCGAGACCATTCGGGCTCACTCGGGAGCTACC
TTGTCGGCGTTGTTCGACGGTTCCGGCACCACGGCTGGCTCGAAAGCCAGCGCAAGCATT
GAAACCGACCGTCAACAGTTCGACAAGTTGGCAAACGATCTTGGCATTTACGCGTCGGCC
CTGTCCGTCGCAGCTGACCGAAATCCCGATACGCTCGGCCCCGAAACGCGAATGCAGGGG
GGCGAGGCCATGATGGGCGGACCCCTGGCACGGAAGATTGACGCCGCACGAGAAGCGGAA
TCAATGCCCGCCGAACATGCCTTTCATCTGATGCTTCAAACGTGCACGTCTTGCCATGCC
AAGTTCCGGATCGAACCCAAGTAGCGGGAACTTGCAATCGCCGTTAGCGCCTATTTTATC
GCGAATGTTACTGCCAGCTTCGAGATATGGTCGAAGCTGGCCGGTTTAGGTCATTTGCTC
GGAGAGAGAACGCGATCTCGAATGAGGAGGAAGGTCCTCTCTACGCAAAACCAGAGCACG
GTTGCAGCCGCAAAGCTGGTCGCCAGATAAATCACGAAGCCAAAACCACCCTGAAGGTTC
TCTTCCCCGAAGATAAGTCTGTCAACATGGAAGACCGATTTGTGGGTCAGATACAGGCTG
TATGACAAGGTGGCGACAATCACGGCACCTGGAACCGGCAACCGTTTCAAAACATGCTCC
AAGTCGAGCATAGCGCCAAGAATAAGAGTGATGCCGATTGAAATCAGCGGGAATCCGGCA
ACTGCACCAAGCTGTGCCTGGAAGACGAGAAAGAGGTTTGTTCCTGCAAGTGGTCCTCGG
ATCGAGAACAGCACAAGAGCGGCTGCGACGAGGGCAACACCAACCGGCAGGGCGACGCGC
GGAGGCGCGTAACGCTTGCAAAGTTCCGGTTTGAAAAATCTCGCCGCAGCGAGGATCACA
CCGAACATCAGGCCATCCAAGCGGGTGTATGTCGGATAATATACGTCCCTGAGATATACG
GCGAAAGCATCTCTCAGCTTGTCGGCATCAACAAGAACGCCGACCTGGCTTTCCCAAATC
GCGTATCGAAGGATCATTCCCGCAACCACCATCGCCGCAGCGATTAGAAGCATCCAACCC
GTGCTAATTCGACGATGCAACAGCAATACGAGAAGAGGCAAGACCAGATAGAAATGCTCC
TCGACACAAAGCGACCATGCCTGCGTAAAGGCTCGTCCTACGCGAGGGTCGAAGTCGAAA
TTCACAGTGAAGGTCGCAAAGCTCCAGACCGGTTGCATCGTCGGAGCGTCGCGGAGAATG
GGGAAAATTGCGTAGAGGCCGAGGACAACGAAAAACGCCGGGAAAATTCGAAAGGCACGA
CGCAGATAGAAGGACTTCAGCCCAACACTTCCGGTTCGCGAAACTTCCTTGAAGAGTTGG
GTTCCGATCAGAAACCCGCTCAAAACAAAGAAAATATCGACCCCTAGCCACGCATAGGTA
CGAATGCCGACCAACAGGGATGGTGTCGCCTCGACTGGTAGGTGCACCAGCATAACAAGC
AGGATCGCCAATGATCGGAGAACATCGGGGCCAACCGCCCTTGATTGTACCTTCTCCGTG
[truncated: 6,150,841 more chars]
