# Supplementary material for: Probing biofilm development, stress response and heterogeneity—spectroscopic characterization of single and multi-species consortia
Source: NPJ Biofilms Microbiomes. 2026 May 20;12:98. doi: 10.1038/s41522-026-01010-x (PMC13190702; doi:10.1038/s41522-026-01010-x)
Supplement: Supplementary file 6 — Sphingomonas 4_06.contigs [file 41522_2026_1010_MOESM6_ESM.txt]

4_06.contigs.fasta
>NODE_1_length_1359062_cov_68.274209
AGTAATCGCTTCTCCCTCTCCCCTGCGGGGAGAGGGTCGGGGTGAGGGGCTGCCAAGCAG
TGCAGCGCCTGGAACAGGCCCGCCCCCCCCCCCCCCCCCCCGCCGGGGGGGGGGGGGGGG
GGGGGGGGGGCCCCCGGCCCGCTTGAGCCGCAGCCGTACCATGATGCGGAAGCCAACCCA
CCCCCGGCCCCTCCCTTCCAGGGAGGGGGGAAGATTTGGGTTTGTTCTGCCTTTTGCGCA
CAAACGAAAAGGGCCGGAGGTTTCCCCCCGGCCCTTCTGCATTTCTTGCCCAGCGCGACA
CGGCAAAGCCGCGTCGTCGGACCTCGCCTGAGCGAGGCCGGCCGAGCTTGTAAGCTTGGC
CGGCTTCGCCGTGCCAGGCTTACGCGCTCTGCTTAGCCCGGCTAGCCCGCTTGCGCTCGT
TCGCATCGAGGAAGCGCTTGCGCAGGCGGATCGACTTTGGCGTGACTTCGACCATCTCGT
CGTCGTCGATGTACGCGATCGCCTGCTCCAGCGTCGCGCGCTTTGGCGGGGACAGGCGGA
CCTGATCGTCCTTGCCGCCCGAGGCGCGGAAGTTGGTCAGCGCCTTGGTCTTCATCGGGT
TGACCTCGAGGTCGTCCGGCTTGGCGTTCTCGCCGACGATCATGCCCTCATAGAGCGCCT
CGCCGTGGCCCACGAACAGGATGCCGCGCTCTTCAAGCGGACCCAGTGCGTAGTTGTTCG
CCTCGCCCGAACCGTTCGAGATCAACACGCCGTTCTTGCGGCCCTCGATCGCGCCCTTGT
GCGGACCGTACTTCTCGAACAGCCGGTTCATGATCCCCGTGCCGCGCGTGTCGGACAGGA
ATTCGCCATGATAGCCGATCATCCCGCGCGACGGCGCCGAGAAGGTGATGCGGGTCTTGC
CACCGGTCGACGGACGCATGTCGGTCAGCTCTGCCTTACGCGTGTTCATCTTCTCGACGA
CGGTGCCCGAATGCTCCTCGTCGACGTCGATGATGACGGTCTCGTACGGCTCGGTCTTCT
TGCCGTTCTCGTCCTCGCCGAACAGCACGCGCGGACGCGAGATGCCGAGCTCGAAGCCCT
CGCGGCGCATCGTCTCGATCAGCACGCCCAGCTGAAGCTCGCCGCGACCGGCGACTTCGA
AGCTGTCCTTGTCGGCCGCCTCGGTCACCTTCACGGCGACGTTCGACTCGGCTTCGCGGA
ACAGGCGCTCGCGGATCATGCGGCTCGTCACCTTGCTGCCCTCGCGGCCCGCCATCGGCG
AATCGTTCACGGCAAAACGCATCGACAGCGTGGGGGGATCGATCGGCTGCGCGTGCAGCG
GCTCGGTCACCGTGATGTCGGCGATCGTGTCGGCAACCGTAGCGACCGAGAGGCCTGCCA
GCGAGATGATGTCGCCGGCCTTGGCTTCGTCGACGGGAACGCGCTCAAGACCACGGAACG
ACATGATCTTGGACGCACGACCGGTCTCGATGATCTTGCCGTCGTTATCGAGCGCGTGGA
TCGCCTGGTTGGTCTTCACGGTACCCGAATTGACGCGGCCCGTGAGGACGCGGCCGAGGA
ACGGATCGCGGTCGAGCAGCGTGACGAGGAAGGTGAACGGCACGCCGGCGACTTCCACGG
CGGGCGGCGGCACGTGCTTCACGATCGTCTCGAACATCGGGATCAGCGTGCCTTCGCGCG
CGTCCATGTCGGTCGATGCATAGCCGTTGCGACCCGATGCGTAGAGCACGGGGAAGTCGA
GCTGGTCGTCGTTCGCGTCGAGCGACACGAACAGGTCGAACACTTCGTCGAGCACTTCCT
GGATGCGCGCGTCGTTGCGATCGACCTTGTTGACGACGACGATCGGCTTCAGGCCGAGCG
CCAGCGCCTTGCCGGTGACGAACTTGGTCTGCGGCATCGCGCCTTCCGACGAATCGACCA
GCAGGACGACGCCGTCGACCATCGACAGGATGCGCTCGACTTCGCCGCCGAAATCGGCGT
GGCCGGGCGTGTCGACGATGTTGATGCGGATGCTCTCGGACTCGCCGGGAGGGGTCCAGT
CGACCGAGGTCGGCTTGGCGAGAATGGTGATGCCACGCTCTTTTTCGAGGTCGTTCGAAT
CCATTGCGCGCTCTTCGACGCGCTGGTTGTCGCGGAAGGTGCCGGACTGGCGGAAGAGCT
GGTCGACCAGCGTCGTCTTGCCGTGATCGACGTGCGCAATGATCGCCACGTTGCGGAGGC
TCATGAATGTATTCTCTTGATCGAGGAACGGGGTTGGCGCGCGCCATAGCGTAATTGTTG
CGCCGCGGGAAGACGCAGCGGCATTTCGTCGCCTTTAGAGGGAACCTCCGCGGCGCTTGT
ATGTTCCGGCGGCGAGAATAGCACGAGGATCGCGGACCGCCAGCATTGCCCTCAGCGCGG
CGTGCTTGTCGGGCGCAGCGGCATAGTAACGCTGCCAGATCCGCAGCCCCATCCAATAGC
CGAGTTCGGGCGGCCAGCCGGCGGGCGGCGTTGAGTAGTTGCCGATCCAGCGCGCGTACG
CCTTGGCTTCGGGCGAGCCTTCCTCGGGGTCGTCCTTGTCGGTGAGCTTGCGGGTGAGCG
CGATGTCGGCCTGCATCTGGCGCCAGAGTTCCCCTTCGCGCGGTGTGGCCCAGGCGGCGC
GGGCGGCGTCGGGCTCCTCGCCGGTGACGAGTTGCGCGATGAAGTCGGCGGCGCCCTCGA
CGAGGATCGCGGTGAGCAGGGGGTCGCGGGCGAGCGTCATGCCGGCGTCCTGCTGGAAGG
AATGCACCGTCTCGTGCGCGAAGAAATGGCGGAGCGTCTGGCGGAGCTTCTCGGGCGTCG
GCGACATGCGGCACAGCACTTCGAGGCCGAGCACCTGTGCGCCGGGCTTGGCGGTGCCAC
CGGAGGTGTTCGCGCCGAAGACTATATAGACTTGCGGGAGCTTCACGTCGGGGAGTGCGC
CGTGGAGACCGAGATAGATTGAGCGGAGATCGGCGGTGGCGGCCTTGGCGGCGGGGAGAC
AGGTCTTGATCGCCTGCGCGTAGCGGGTGGGGCTGGTGGCGATGGCGTGCGCGAGCGTGT
CTGCGTCGACGATCCGGCCGGGGGTGAAGACGCCGATCCCGAAACTGCCCTTGTCGAGAT
AGTCGCGCTTGAGTTGTGCGGCGGTGGGTTTGCCCTTGGTCTTGGCGAAGAGCGCGGCGA
AGCGGTCGGCGTCTTCGGTGTGGATCGTGGCGGTGAGCGGGTCGGCTGGTGGAGGACGAT
TCGTGGCGGCCGCAGGGAGGAGGGCGAGCGCGAGGATCAGCGGGCGGAGCATGGTGCAGA
GTATCGTGTGTTTGCCGGCACGCCAGAGCGGATATCACAATCCTCCACCGCCAGGGGGAG
GTGCCGCCGAAGGGACGGAGGGGGAGGACACGAAACCAGCGTGGTCGCTTGCCGCCCCCT
CCGTCAGGCTACGCCTGCCACCTCCCCCTTGCGGGGGAGGATCGTTAGGTGGCGGCGACC
TGCAACGCGCCACCCTCCATTCGATCCACCCCGGCGAAGGCCGGGGCCCAGTTGGGAAGG
TGGCAATAACGACGTGCTGTCATCCGTCAGCAACGTTCCCCAATTGGGCCCCGGCCTCCG
CCGGGGTGGTGCACACCCTTGCAAGTCATTCCCGCGGAGGCGGGGACCCATATCCTCAGG
AGGCTGGCGACTTTATCTTGAGGCCAGCCAGTATGGATCCCCGCCTGCGCGTGGATGACG
AGCGTGGTGTCAGAACCCCTCCAGCACGATCTTCCCCTTGGCCGTGTGGCTCTCGATCCG
CTCGTGCGCCCGCCGCAAGTTCGCCGCATCGATCCTCCCGAAATTCTCCGCCAGCGTCGT
CCGGATCGTCCCCGCATCGACCAACGCCGCGACCTCGTCGAGCAACCTGCCCTGCTCGCC
CATGTCCGGGGTCTGGAACAGCGAGCGCGTGTACATCAACTCCCAGTGGACCGAGATCGA
CTTCTGCTTGAGCGGCACGATGTCGAGCGTCTTCGGATCGTCGATCAGCGCCAGCCGGCC
CTGCGGCGCCAGCAGTTCGCCGATCTCGGCGATGTGCTCGTCGGTATGCGTCGTCGAGAA
CACGAACCCCGGCGCGCCGAGCCCGAGCGCCTCGACCTGCGCAGCGAGCGGCTTGCGGTG
GTCGATCACGTGATGCGCGCCGAGCTCCTCGACCCAGCCGCGCGTCTCGTCGCGCGAGGC
GGTCGCGATCACGGTCAGGTCGGTGAGCTGCCGCGCCAGCTGGATCGTGATCGAGCCGAC
CCCGCCTGCCCCGCCAATGATCAGGATCGCGTTCGCCGCACCGGGGACGGGTTTGCGCAC
GTCGAGCCGGTCGAACAGCGTCTCCCACGCGGTCACCGAGGTCAGCGGGAGCGCCGCCGC
CTGCGCCCAATCGAGCGACGCTGGCTTGTGACCGACGATGCGCTCGTCGACGAGGTGATA
CTCCGAATTGGTACCGGGCCGGTCGATCGCACCCGCGTAGAACACGTCGTCGCCGACCTT
GAACCCGGTCACGTCCGCGCCGACTGCGACGACGACGCCCGATGCGTCCCAGCCAAGCAC
CTGTGGCTTGCCGTCGGGATCTTCGCGACGCTGGCGGATCTTGGTATCGACCGGGTTGAC
CGACACCGCCTTCACCTCGACCAGCAGGTCGCGGCCGGTTGCTTCAGGCTTGGGGAGATC
GAGGTCGACGAGCGACTGCGGATCGTCGATCGGGAGCGACTTGGTATAGCCGATGGCGCG
CATGCTGGAACTCCTGTGATGTCGCGACCAAGCTGTCCACGCGCCCGCCCGGTTTCAAGG
AGAGCTGTTGGCAAGCCTGAGTGTATTATCTATATACGCCACTTGAACGCGGGGCGGGTT
CCAGCCACGATGCCCCACCGAACGGAGACACAAGCATGGCGACGACCCCGAACACGCTGA
CGGAAGAGCCAGGCCTGGTGCTGACCCCGCCCGATCCGGTGCCGACCGTCGCCGCCGCGA
AGGCGTCCGGGCTGGTGCCCGTCGATGCCGGTGTGAAGTCGCAGTTGGAGGAGCGCGTGT
CGGGCTTCGTCACCGATCTCGTCGCGCAGGACGTCAACTCGCCCGAATTCGGCAAGCGCG
TCGACGCGATCACCGCGATGGGTGCGAAGGAAATCCGCGAGGCCGCCGGCCAGTCGAACC
GCTTCCTCGATCGCCCGGTCAAGGCGATGGATCAGGAGACCGGCGTCGGCAAGGACCTCG
CCGAGCTGCGCCGCGTCGTCGAGGATCTCGATCCCGGCAAGAAGGGCAACCTTACCGCGC
CGCAGAAGCTGTTCGGGATCATCCCGTTCGGGGGCAAGATGCGCAATTATTTCGACGGCT
ATAAGTCCTCGCAGACGCACATCGCGCAGATCCTGAAGAGCCTCGGCTCGGGCAAGGACG
AACTGCTGATGGACAATGCCGCGATCGATACCGAGCGCGCGAACCTGTGGGCGGCGATGG
GTCGGCTCGAGCAGATGATCCATCTGTCGAAGACGATGGACGCCAAGCTGGAGGACGTCG
CGAACGACCTCGACCACACCGATCCCGCCAAGGCGAAGGCGATCCGCGAGACGGCGCTGT
TCTACACGCGCCAACGCACGCAGGACCTGCTGACGCAGATGGCGGTCACCGTGCAGGGAT
ATCTCGCGCTTGATCTGGTCAAGAAGAACAATGTCGAACTGGTGAAGGGCGTCGATCGCG
CCTCGACCACGACCGTCTCGGCGCTGCGCACCGCGGTGACGGTGGCGCAGGCGCTGACCA
ACCAGAAGCTGGTGCTCGAGCAGATCACCGCGCTCAACACGACGACCGCGAACATCATCG
ATTCGACCGGCAAGCTGCTCAAATCGCAGACCGCACAGATCCACGAACAGGCCGCGTCGG
CGACGATCCCGCTGGAGACGCTGCAACGCGCGTTCCAGAACATTTACGACACGATGGACG
CGATCGACGTGTTCAAGCTGAAGGCGCTCGATTCGATGAAGGTCACGGTCGGCGCGCTGT
CGAACGAGGTCGATAAATCCCGTGGGTATATCGCGCGTGCTGAGGGTGCGACGCAGGGCC
AGCTCGGCGGACCTGCCGCCAGCCCGTTCAAGCTGGAGGCGATGTAACCCTCGTGAGCGA
AGTCGACGACGCCATCGCCAGCGCCCGCGCCTCCTGGTCGCGCATTTCGGACGACCGGAC
GGGCACCGCCATCGCACGCTCGCCATCGCGAGGGCGGACTAGGCAAACACAGGCGATCGG
CAAGCGACTGACCCGGATCGTGGTCGCCGATGTGTCGATCCTGATCGCGGCGATGGTGAT
CGGCTGGATCGTGCCGCTCGGGATCGGCGGCGCGATGCTGGTGATGGCGCTGCTGGTCGC
GGCCACGGTGTTGTTCGCGGTCTGGCCGGCGGAACGCGCGCCGACGCCGGAGCGGCTCGC
GGCAGTCGACATTCGCGCCCTCCCTGCGCAGACCGAACGCTGGCTGGAAGCGCAGCGCCC
CGCCCTCCCCGCACCGGCGATGACTTTGGTCGACCGCATCGGCCTGCGCCTCGAAACGCT
GACGCCGCAGTTGGCGACGCTCGACGCGAACACGCAGGAAGCGGTCGACGTGCGGAAACT
GATCGGCGAGCAGCTCCCCGCCTTCGTCAAGGATTACGAGAAGGTACCGGCGTCGCTCCG
CACGACGCCGCGCAACGGTCGCTCGCCCGACGCCGAGCTGGTCGACGGCCTGAAACTAAT
CGAGCAAGAGATCGGCGAGATGACCGCCCGCCTCGCACAGAGCGACCTCGACAACCTCTC
CACCCGCGGTCGATTCCTGGAGATGAAATACAAGGATTGAGGCGGTGAAGCGCACCCGCC
TCAGCGTCTGCCGCCGCAAGGCGCGGTTCGTGTCGGAGGCTGACGCGCTGGTGGTGGCGG
CAGCCGGGCGCGTGCCGCTCAGGACCTATCGCTGCGACCGATGCCTGCATTTCCACCTGA
CCAGCCGGACGAAGGGGAAGCGCGACCGGATGCACCGGCCGGCCTGATCGATACGTCGAG
ATCCACCTGTTCGCCCGCTCGCCAACAGCGCCACGCGAAACCAAGTCCTGGTAAGCTGCG
GCCGGCGTTTTCGGTTGCAGGGCGTTCGCCGACTCTTGCTCTGAAATGGGCGAAAACACG
GCGATAATCCGAGATTTTTCGCAGTAATAACAGTCGCCTAGTGCAAAATGCTCTCCGGTT
TAGTGCCTCTTACAACATGACCCGTGGATATATCCCGCTACACAAAGGCAATCATAACGG
GAGAACTTATCATGATGTCGAAGTATTTTGCAGCGCTAGCCGCCACTGCGCTGGTCGCCG
CACCTGTTGCAGCCGCACCCGTAAACGCCGCTTCGTCACTGTCCGTCGCCAAGACCGTCC
GGTCCGGTTCGGTTACCCACGACGGTGGACAGCTCGCTGATAGCAACGGTCGTCGACGCG
GTGGTTTCATCGTCGTGCTGCTGGCCGCTGTGGCCGTCGGGCTTGGCATCTATGTTGTCG
CCGACAATGATGACAAATCCGACAGCAATTAAGAGTTCTTGAAATTCGGCCGGTTCGTAC
TCCCGTTCCCAAGACGCAGCACGACCGGCTGAATGAACGTGCAGACGTTCCAAAAGGAGC
TTCGGCTCCTTTTGTTTTGACAGCGACGAAGCTCGGGGCATCTTCATCGCCATTGCGCAG
CCGGCGCGTGGAATAGGTAACGTCGGTGCGAAACCTACCGCTCGGTACGCGAACTGGCCA
CGCGGTCCGTCAAGCGCTCTAGCGCCGCCGCGTGAATTCCCGGCACCGAGGTCAAGACCC
CGAACGCCTGCGGGCGCGGTTTGTTGAAGACCAGCGGGGCACCGAGCGCATCGCTCACCG
TCGCACCCGCTTCGCTTGCGACGAGGATAGCGGCGGCGATGTCCCATTCGTTGCCCCAGC
GGAGCGTCGCGACGAGGTCGGCTTCGTCGGCGGCTACCATAGCTATGCGTAGGGCGATCG
AGTTGGGTTTGTGGACCATGACGAGGTCTCGGTCGGCTTTGGGGAGGGCATCGACAGGCG
TGCGGCTACCGGGGAAGTCGGTTCGGTCACCGGCCTTCAACGGGATGCCGTTGCGGGTGG
CGCCCTGGCCTGCGACGGCGCGCCAGTGCTCGCCGCGGGTGGGGGCGTCGAGGATGCCGA
TCACCGGCTTGCCCCGATCGACCAGGGCGATTGAGACGCACCAGCCCGGTCTGGCGCGGA
TGTAGTCTCGCGTTCCGTCTATCGGGTCGACCACCCAGAGCAGGTCGTGCGCGAGGCGAT
CGGCGTTGTCGGCGGTTTCCTCGGACAGCCAGCCGGCTTCGGGAAGCAAAGTCGACAGCC
GCGCCTTGAGCATCCGGTCGATCGCGATATCGAGTTCGCAGACCGGGCTGCCGGGGGTCT
TTTCCCAGCGCTGGAAATCGGTGTCGAAGCGGTCGTGCGCCATCGCGCCGGCCTCCATGG
CGATCTTCGCGACGGCGTCGGCCATCGCGAGCAGCCATTCGGGCGACCGTTCCGGCCCGC
GGCGGCGCCGGTCAGCCACTCGCCACCGTCATGCCCTCCACGCGGAGAGTCGGCACGTTG
ACGCCGTAGCGGAATTCGAGGTCGTTGGCGGGCGTCATCGCGAGGAACATGTCCTTGACG
TTGCCGGCGATCGTGAACTCCGCGACCGGCGTGGTGATCTGGCCGTTCTCGATGCGGAAG
CCCGCAGCACCTCGGCTGTAGTCGCCGGTGACGCCGTTCGCGCCACCGCCCATCAGTTCG
GTGACGTAGACGCCCGACTCGATGTCGGCGATCAGCGTTTCGAGCGGGACATGGCCCGGC
TCCATGAAGACGTTGCTCGTTGACACGCCGGGGCCGCCGCCGACACCGCGCGCGGCATGG
CCGGTGGGTTCGAGGCCGAGCTGGCGCGCCGACGCGGAATCGAGCAGCCAGCGTTCGAGC
ATGCCGTCCTCGATGATGTCGCTTGGCGAGACGGGCAGGCCTTCGCCGTCGAACGGGCGC
GAGCGCAAGCCGTGCGGGCGGTGCGGATCGTCGCGGATGGTGATGCCGTGCGCGAAAACC
TGGCTGCCGAGCGAATCGAGCAGGAAGCTCGTCTTCCGCGTGATCGCCTGGCCCGAGATC
GCGCCGAGCATGTGGCCGACCAGCGATCCACCGACCCGGCGGTCGTAGACGATCGTGGTG
GGGCCGCTGACGAGCCGGCCGGGGTTGAGGCGCGCGACGGCCTGTTCGCCGGCGCGGCGG
CCGATCGCTTCGGGCGCTTCGAGGTGCGCGCGGAGGCGGGCACTGCTGTGTGCGTAGTCA
CGCTGCATGCCGCCGCCTTCACCCGCGAGCACGCTGGCCGACACGCCGTAGCCGGTCGCG
GCATAGGCTCCGGCGAATCCGTGGCTGGTGGCCAAAGCCCAGACGCTGCGCGAGGCGCTG
GCGCCGCCGCCTTCGCTGTTCGAGACGCCGGGGACGGCGCGCGCGGCGTCCTCGGCTTCG
AGAGCGGCGTCGCGGAGTTGCTCGGGGCTGGCTTCGCCGCCGTCGTCGAGGCCGAGCATC
GGGGTGATGCCGTGGAGGAGGCGGTCTGCGGGGGCGAGGCCGGCCCAGGGGTCCTCGGGG
GCTTCGCGCGCCATCGCCACCGCGCGTTCGACCAGCGCATCCATCGCGGCGGTCGAGAGG
TCGGAGGTGGAGACGCTGGCGGAGCGCTGGCCGACGAACACGCGCAGGCCGAGATCCTCG
CTTTCGGAGCGGCCGATATCCTCGAGCTTACCGAGGCGGATCGACACGTCGAGCGCTGCG
TCGGCGGCAAAGACCGCGTCGGCGGCGTCGGCGCCCGCCGCCCTCGCGCGCTGGACGATG
TCGTGGGCGCGGTCGCGGGCTTGGTCTGGGGTCAGCATATCAGCGAGTTAGGGATGCAGG
CTCGTGCCGACAACCACGCAGGCGAGGAACATCAGCAGTCCGGCGAAACGGTTCGCGCGG
AAGCGGGCGAGCGCGGCGGTGCCAGCGCCTTCGTGCGTGTCGGGTTTGAGCGTCGCGACC
TGCCACATGAGGTGGAGCGCGACGGGCACGAGCGCTGCGATCGCAAGCGGGTCGGGGCGA
ACTTGCCAGAACGCTGCGGTCCATAGAGCGACGGCGGCGACGTAGAAGACGCCCACGCCC
GCTTTTACATGGGTCCCCATGCGGAGCGCGGATGAGCGGATGCCGATCATCGCGTCGTCC
TCGCGGTCCTGCAGCGCGTAGATCGTGTCGTAGCCGATCACCCACGCGATTGACCCGGCG
TAGAGCAGCCACATCGGCGTATCGAGGCTGCCTGCGATGTCGCTCCAGCCGACCAGCAAC
GCCCAGGAGAAGACGATGCCGAGCCACGCCTGCGGCCACCAGGTGATGCGCTTCATGAAC
GGGTAGGCGGCGACCGGCGCGAGGCTGGCGAGCGCGACGACCGCGGCGAAGAAGGTGAGT
TGTAGGAGGACGACGAACCCGATCAGGCAGAGCGCGACGAGCCAGACCCAGGCGAGCGTG
ATCGACACGAGCCCGCTCGGGATGGGGCGGGCGCGGGTGCGGGCGACCTGCGCGTCGAGG
TCGCGGTCGACGATGTCGTTGAAAACGCAGCCGGCGCCGCGCATCGCGATGCTGCCGAGG
AGGAGCCAGAGGATCAGGTCCCAACGCTGCACCGCGCCACCGGCGAGCGCGACGCCCCAG
GCGCCGGGCCAGAACAGCAGCCACCAGCCGATCGGCCTGTCGAAGCGGGCGAGGAGGGCC
ATGCCGCGGAGGGTAGGCGGGAGGCGGCCGACTAGCCCACGATGTTCGCTGTCGGGGACG
ATTTCCGCGTGGCTCGGCTTGGTTTGCATGGCGGAGGCGTAGGAAGACGGGGTTTGGCGC
GCAAGCCTTTGCCGGCTAGGGTCGAGGGAGTGGCGCGTTCGGACCCTCTCGCATGATCGG
CCTTTCGGTCGCGGTCGGCCGCTTCGTCGAGGCGTTGTTCTGGGGGATATTCCGGGTCGC
GGGCGCGGTGGCGGGGGTGCTGATCCTCGGCGTTGTGGTTTTGGTTTTGGCTTGGGTGAT
CGCGCGAAAAATGTGGGCGCGGCGGAAACGCTGAACTGCGGTGTCGCGTGTGCCGGACGC
GCTGATCTTCTCCCCTCCCTGGAAGGGAGGGGTTGGGGTGGGTCGGCCTGGAATTGCCGG
TACGCCTGACAAGCAGCCAACCCACCCCCAGCCCCTCCCTTTCAGGGAGGGGAGCGAGAA
GTGCCATCCTCCCCGGCACGGGGAGGGGGACCGTTCGCCATCGGCGAAGGGTGGAGGGGG
ATCACCGCGAGCGTTACGCTAGTGGTGAAAGACCGCCGCGCGGGCGTCGGAACGGCAAGA
TCTGACGCGAGTGCAAAGCCTGTGGAAGCCCCCCTCCACCAGCTTCGCTGGTCCCCCTCC
CCGTGCCGGGGAGGATTTGCTAGGACGCCCCCATGCCTGCAACCCCAGCCTGGCCGCCGC
AATCCACGCCGCGCCTTTTTGTCGATACGCCGCTTTCGGCTGGTCCGCTCCACGTTGATG
GGCCGGCGGCGCATTATCTCGCGGGCGTAATGCGGATGAAGATCGGCGATCCGGTGAAGT
TGTTCGACGATAGGACTGGGGAATGGCTCGGCGTCGCGGCGAGCGTCGGCAAGCGTGACC
TTATGCTCGACATCACCGAATTGCTGCGCCCGCGCGAGGACGTGCCCGATCTGTGGCTCT
GCGCCGCGCCGCTCAAGAAGGGCCGGGTCGACTGGATGGCGGAGAAGGCGTGCGAACTGG
GCGTTGCGCGGCTGCTCCCGGTGGTCACGCGGCGGACGATCGTCGACAAGCCCAATACCG
AGAGGCTGCGGACGCAGATGATCGAGGCGGCCGAGCAATGCGGGCGCACCGCGCTGCCCG
AGGTTGCCGAGCCTGTGAAGCTCGCCGCACTGCTCCGCGATTGGCCCGAGGACCGCGCGC
TGTTCTTTGCCGACGAGACCGGCGGCATGCCCGCGCTGGAGGCGATGCGGTCGCGACCGG
GCCCGGCGGCGATCCTGATCGGGCCCGAGGGTGGCTTCGATGCCGACGAACGCGCGGCGA
TCCGCGCGCATCCGCAAGCGGTTGGAGTCGGTTTGGGGCCGCGCATCCTGCGGGCGGAAA
CTGCGGCAGGCGCTGCCGTCGCGTTGTGGATGGCGGCGGCGGGCGACTGGTAGGCGCTCC
AACCGCACGAAGACATTGCTACCGATTGGTCCGAATCCCCTCTAGCACCCTCGTTCATCG
GCGCGTAAGGCGCGGCGATGACGACGATTCCCGCTCCGAAAAAGACCAGCCCGACGATCG
AGTCGCGCGACCAGTTGATCGCCAGCTTCGCGGGCGGCGAGAAGCCGAAGGACGCCTGGC
GGATCGGCACCGAGCATGAGAAGTTCGTCTATGCGAACGGCGATCACCATGCGCCGTCCT
ATGACGAGCCAAGTGGCATCCGCGCACTGCTCGGCGAGCTGGAGCAATATGGCTGGAAGC
CGGTCATGGAGGGCGGAAACGCGATCGCCATGTCGGGCCCGGACGGCAGCATCAGCCTGG
AGCCCGCGGGCCAGTTCGAGCTGTCGGGCGCGCCGCTCGATTCGTTGCACGAGACCTGCG
CGGAGACCGGGCGTCATCTGGAGCAGGTGAAGGCGGCGGGCGAGAAGCTCGGCATCGGCT
TCCTCGGGCTCGGCATGTGGCCGGACAAGACGCGTGCCGAACTGCCGACGATGCCCAAGG
GGCGTTATGCGATCATGCTGCGGCACATGCCGCGCGTCGGCAGCATGGGGCTCGACATGA
TGTTGCGGACCTGCACGATCCAGGTGAACCTGGATTACGCGTCCGAGGCGGACATGGTGA
AGAAATTCCGTGTCGGGCTCGCCCTCCAGCCACTCGCGACCGCGCTGTTCGCGAACTCGC
CGTTCACCGAGGGCAAGCCCAACGGCATGCTGTCGTATCGCAGCCATATCTGGTCCGACA
CCGATCCGCACCGCACCGGCATGCTGCCGTTCGTGTTCGAGGATGGCTTCGGCTACGAGC
GCTACGCCGAGTACGCGCTCGATGTGCCGATGTACTTCGTCTACCGCGACGGCAAGTATA
TCGACGCCGCCGGGCTGTCGTTCCGCGACTTCCTGAAGGGCGAATTGTCGGTGCTGCCGG
GCGAGAAGCCGACGCTCGACGACTGGACCGATCATCTGTCGACCGCGTTCCCCGAGGTGC
GGCTGAAGACGTTCCTCGAGATGCGCGGCGCCGATGGCGGGCCGTGGAACCGGATCTGCG
CGTTGCCGGCGCTGTGGGTCGGGCTGCTGTACGACCAGGGTGCGCTCGATGCGGCGTGGG
ATCTGGTCAAGGACTGGACGATCGACGAACGCCAGGCGTTGCGCGATGCGGTGCCGAAGC
TCGGGCTGAACGCGCCGATCGCGGGTGGCGGCAAGCTGCGCGACATCGCGGGGCAAGTGC
TCGATATCGCCGGTGCGGGGCTGTCGGCACGGGCGCGGTTCAACCCGGCTGGCGACAACG
AGACCGGCTTCCTCGATCCGCTGCGCGAGATCGTTCGCAGTGGCAAGGTGCCCGCCGAAG
TGCTGTTGGAGCGCTATAACGGTGCCTGGAACGGCGACGTCTCGAAGGTCTACGACGAAG
CCAGCTTCTGACTTCTCCCCTCCCGTTTACGGGAGGGGTCGGGGGAGGGATTGGCCGCGG
ACGTCGCGCTAGAGGCGTGGAACAGCCCCTCCCCTAACCCCTCCCGCAAGCGGGAGGGGG
ATTAGCCGCGCAGCTTCGCGAACAGCCGCGGCACCAAGCCGTTGCGCGTCATCCAGTCGA
AATAGGCGCGATAGTCTGGGTCGAGCTTCAGATGCCGCTCCTCGGTTTTCGCGCGCCAGT
AATACACCCCGCTGACCGCCGCCATCAGCAGCGTCGCACGCGCAGCGTCGACCATGCTGC
CGAGCGTCAGCACCGGGATCGTCGATATCCACCAGAACAGGTTCTTCGACAGATACGCCG
GGTGCCGCGACACCGCGTACGGCCCATGCGTCAGGATCCCGCGATTGGTGAGGTTCGAGA
AGCGGAACCCGAACGCCATCGTCGCCCAGGCATAGATCGCGGTCAGCCCGACCAGGATCG
CACCGATCAGCGCCAGCAGGATCGGATGCCCCTGGAACCAGTATGCCCAGTCCGACGTGC
CCGGATGATAATCGAGCGGCCCGCCCGTCGTCATCAGGATGAACGGCGGATAGCACATGA
GCGCAGGCATCCACGCCGCAGCGAACGGATTGGCGCTGCGGATGTGGGAGTCGAGCGGCC
GGAACGTCAGCAGATACCCGACCGTCGCGAAAGCCACGTCGATCAGGAACATCAGCGTCA
CCAGCCAGCTCGCCAATGCGACCGGATCGCGGAGCACCGATGCGACGTCACCGCGGACGA
AATCGCCGAACCCCGGCGGCACGATCGCCAGCATGAAGGCGAGGAAGAACGTCTTCACCC
CCCAGGCGCGGAGATGGCCATAGATCGCCTCGCGGTCGACACCCGCCTGCCCCGTCATCC
ACGCGCCGAGATGCCAGGCACCGTCTTTCGGCTCGACCAGATAGCGGTCGATCCAGAGGA
CGTAGGGGATCGAGACGACGAACAGGATCGGTGCGGCATTGGTGAAGCACCACATTGCGA
ACGCGAAATTGCCCTGCCAGTAGAAGCGCCCGGCGCCGTAGATCACCGCGATCGCCGCCC
AGGTCGCCCATAGTCCGGCCAGCTTGGTGAGACTCGGGTCGAGCGTTTCGCGCCACGGTT
TTCCCGCAGACCAGTCGATCCCGGTGCTGGGGCTCCGATGGACCTTGTCGACGAGCAGCG
ACCAGATGATCATGGGGGCGCCGCACGCAGCGACGTTGATCAGCGCCGAGTACGGCCCGT
CCATGCCGTAATGGCGGGCGAAGCCGATCCAAGCGAGTACGCCGACCAGCCCCGACAGTC
CCGCACCATGGCTGACCGCGGATCGTGGACGCGGATCGGGCGCGGCATGATCGGGGGGCG
GGGGGGCGTGATCCATGGCCGTCGTCTAGCGCGGATTGGTAAGCAACGGGTGAAGTCTAT
CGCTCTCGCTGCCGCAGACACCAAACTGCTCGCGGGCGGGAGCCTCGGCCTTATAGTCGG
CTGAGAAGGGCTGCCATCCGACGCTGGCCAAGCGCTGTCAGTTGCACATGTGAACGACGT
GCGTCGCGCTCGTCGCGAGTCCGCTCGACCAGATCCGCGTCCTGCAGCATCGTCAGATAG
CGGAGTGCGGTAGCTGACGGGGCACGCGCGCCGATGCAGACCGCCGAGACGCTGAGCCGT
CGATGCTCGTGCCCCGAGATGAACAGATCGAGCAGCATGTTCCACGCCGGCTCCGAGAAC
AGCGCATCGCCGAGCAGTTCGTCGCGAACTTTTCGCATCGCGTAAAGTCGCCGGGCGACG
TCGATCAACGCCTCGGTGGCCGCTGGCGGCGACACACCGACGAGCGGCACGTCGGCGATG
GTCAGGTACGTCGCGCACTTGGCGGCGGCGGTAGGCAGCATGGCGATTGCGTATGTCATA
TACGTCTTCCGAAATTGCTTTCAGCGCAGGGTCGGGTCCTGGCGGCTCCAGTCGAGATCC
CAGCCACGGGCCCGGATCCGTCTCGAGTGCCTGACCGTCCCGATCACGAGAAGCAGAACG
ATGGGGTAGCTCCACGCCGCGGATAGAACGGCGTTGACGAGGCGGATGACGTCGGGGCTG
ATCGCCCGGACCAGATGGGCCCCCGTCCCCAGAGCGTGGAGGGCGGTGGCCCATGCCGGC
CAGAACCGATCAGCCTTGAGCGTGATCGCGATCATCACGACCAGCAGGAGGAGATCGACG
ATCATCACGCCCGCCTCCAGCCCTGCGAACAGGATCGGGATATTGCGCTGGACGATCCCG
GTCGACACCGCTGCGAGCAGCAGCGCCAACCCCGTCAGCCGCTCCGGCGCGCCGCCCCGC
AGGAGCGCATAGCCGGAGGCTGCCGCCTGTATCGTGTAGAATAACCAGACCCGGTCCAAC
TCTTACCTCCAAAGCAGGACCGCGAAGGGCCGTTCAGGCGACCGCCGCGAGACGAACCGA
CGTAGTGGCCTGCAAGGCGCCCTCGTTCGGCGGACATTCCGCGGTGTCGCCATAGCCATA
GAACTGGCCAAGCCCGATCTCGTGGCGGACGTCGACCAGCGCGCGGTGCGCCTCGACGAA
GCGCTGGCGTGCGTTGATCATGTCGAAGGACGCCTGCGAGACCATCTGCAGTGCTGCTGC
CCCGGTGCCGACCGGCAGGTTGGCGGCGACCCGCTGCTGCAACAGCGTCGATACGCACGA
TGCCGCGAGCATCGCCGCATGATCGATAGCAGCTTCCGCCTTCAGGAACTCGGTGGTGAC
CGTATCGGTCGCGGCGCGTCGTTGTTTCAGCATCGTCGTTCTCCCCATCGGCGTCGTCGT
TGCGGTGCCATGTATGGGGGCGGTGCTATCCCGGTTCGATCGCAACAGGCTGGTCAGCGT
CATCGCCAGGTTCACGAGCGCCATCGAGGTGATGGCGATCACGCCCATGAGAGCGATCAA
TCTGACGAGCCGGTCGCCGATCGAAAACCGATTGCGCGCCACCCCCATCGATCCGCTGTC
TCCGGCTAGGCCGAGGAAGCGGCGAACAAACCCCCACGGCTCGATCTGAGGCGCTTCTGG
ACGGTCGACGACGGCGTTGGGAACGTCGAATGGTTCGGATGGTAGCTGTTCGTACGTGGG
GGATCGCCCGCCCTGACGTCCAGCGTCCGTCATCGATACGACGTCGCTCCCCCGTTCCTG
CTCGTATTGCTGCAACTGGCGTGCCGCCTCGAACCGCGTGCCGACACCGAGGGTCTGGAC
CGCACGCTCGATACGCTTGTCGATCGCCGATGGCGAAACGCCGACCAGCGCGGCAATTTC
CTTGGAATTATGATGCGTCAGCACGAGCCGGAGACAGGCGCGCTGGGCTTCGGTCAACTG
ATCGATGCGGCCTGCGGTCATGCAGCGATGGTAGCGTGATCGGGAGGCGGTTGCACCTGT
CTCGTGATGCATGCGGCAACACAGATGCAGGCCATTGAGTTGGAAGGAAAACCTGATGCC
GAGACAGCAGCCTGATCCTAAGATCGTCAACGGATGGATGAGGGTGTGGGGCGTGGCGAT
CAACAGCACCGGCGAATGCCGAACGAACAGTGCGCCCCGTCGTCAGCGAACGCGCCGGCA
TCGGGCGCTAGGCCGAACGTCGATCGGCGCTGCGATCGCGCCCATGATGGTACTGCTTGC
ATTGCTCGGCGGATGCGTGAACCCGGTCGGACGATCGCTGTACGAGCCTGCGCCACTGGG
ATCGACCACGCCGTCCTGGACCGCGCGAACGCCGCAGCTCGTCGACACGACGACCGGGGA
CGGCGTACGGTTGCGAGGGTGGTTCTGGCCGCCGGAAGCGTCGAATGGTGCGGTGCTCGT
CTATATGCCGGGGCGCGCGGGCAATCGTGACGTCGCAGCCAAGGCCGCCCAGGCGTTTGC
GCAAGATGGGCATGGTCTGCTGGTCGCGTCGTATCGCGGCTATGGCGACAATCCGGGCGT
TCCCGACGAACGCGGCCTGTACCAGGACGGTCGTGCCTTCATCGATCTGGCAAAACGGCT
GGTACCGAACGGCAAGCATTTCGTGTTCGGCGACGGGCTAGGCTCGGCCGTGGCGCTCAA
CGTTGCGGCAGACACGGTGACCGGGGCGGATGTCGACGGCGTCGTGACGCTGGGTGCGTT
CGACTCGTTTGCGCGGTTTGTGCCGGGGCTGGCGCGTGGGCTGTACGCGGATGCCTTCGA
CAATGTCGCCGCGATCCGCCGGGTCAGGGTGCCGGTGCTGCTGATGCATGGTCGCAAGGA
CGAGGTCGTACCGTTCGCGGCCGCGGAGCGATTGCGCACGGCAGCGGGCGGAAAGGCGAT
CGTCGTACCGATCGACGGCGAAGCGTATCACAGCTTCGACTTGCGTCACATCGCACCGGT
CGTGTGGCGCGCGCTGGACCAGATTGCGACCCAGCAGGCGGCGGGCAAGTAGCAGGCGCT
AGTCCCGGGCGAAGATCTCGGCGTGGGGGATCGTCAGGTTCAGCGCTGGCAGGACCACAT
CGTGCGGCTGCGCGAACATGTCGTCGCGCCACGTCGTCGGGCCGAGCCGCTGGACGACGC
GCGTCAGTTCGTTCTCGGAGTCTGCGAAGACGATCGTATCGACCGATGCGAGGTCCCGGT
ACTCGGCCAACTTGCTGCCCTGGTCGATCTTTGCGGTCGAACCGGAGAGGACTTCGAAGA
TGACCTTCGGATCGTCGAAGACGCGCTGTTCTTCGCGTTCGCGGGTCGCGGGGTTGCCGC
AGAACACGCTGACGTCGGGATAGCGCAGGTCGGTGTCGTTAACGCGGACGCCCATGTCGG
AGTTGTACGCTCGGCAGCCTGTGCCGCGGAGCTTCCCGGCCAGGAAAACGAGGATGTTGG
TTGCCACGCGGGAATGCGCGGGGGTGCCGCCGGTCATCATGCGGATGGCACCGTCGACCA
GCTCGAACTTGCGGTCCGTGCCGAAGTCGATCGCGAGGAACTCGTCGACCGTGATCTTCT
TGTAGAGGGGGTCGTGCCGCATGGGTGTGTTTTACCACTTGTCCGGAGACAAACAAAGGG
CCGGGGATTGCTCCCCGGCCCTTTGCTTTGGTCGGTGTTTGGCTTGGAACCGAGCATCGG
CAAAGCCGCTGCTTTCGTCGGACGGGATCGGTGGCTTGCGCCGCCGACCCGCCGGCCGTC
CTTGGGCGAGTCCGTAGCCAGCTTGGCTACGGACTCGCCCTTCGGATCAGAAGTCCATGC
CGCCCATGCCGCCCATGCCGCCGCCGCCCATGGGCATGGCGGGCTTGTCTTCGGCCATTT
CGCTCACGGCCGCTTCGGTCGTGATCAGGAGGCCTGCGACCGATGCTGCGTTCTGCAGCG
CGGTGCGGACGACCTTGGTCGGATCGATCACACCGGCTTCCACCAGGTTCTCGTACGTGT
CGGTCGCGGCATTGAAGCCGATCGACGTGTCGTTGCCGTCGAGCAGCTTGCCCGAAACCA
CCGCACCGTCATGACCCGCATTCTGCGCGATCTGGCGAACCAGAGCGGTCAGCGACTTGC
GGACGATATCGATACCGCGGGTCTGGTCGTCGTTCGCGCCTTCGAGGCCATCAAGCGCCT
TGGTTGCGTACAGCAGAGCCGTACCGCCGCCGGGGACGATGCCTTCTTCGACAGCTGCGC
GGGTTGCGTGCAGCGCGTCGTCGACGCGGTCCTTGCGCTCCTTGACCTCAACCTCGGACG
AGCCACCGACCTTGATCACGGCAACGCCGCCGGCAAGCTTGGCGAGACGCTCCTGGAGCT
TCTCCTTGTCGTAGTCGCTGGTCGTGTTCTCGATCTGCTGGCGGATCGCTTCGGTGCGGC
CCTTGATCGTGTCGTGATCGCCGGCACCGTCGACGATGACGGTGTTGTCCTTGTCGATCG
TGACGCGCTTGGCGGTGCCGAGCATGCCGAGCGTGACGGTCTCGAGCTTGATGCCGAGGT
CTTCCGAGATCATCTCGCCCTTGGTCAGGATCGCGATGTCCTCGAGCATCGCCTTGCGAC
GATCGCCGAAGCCCGGTGCCTTGACCGCTGCGACCTTCAGGCCGCCGCGCAGCTTGTTGA
CGACGAGCGTGGCCAGAGCCTCACCCTCGATGTCCTCGGCGATGATCAGGAGCGGACGAC
CCGACTGGACGACGGCTTCCAGGATCGGGAGCATCGCCTGCAGGTTCGAGAGCTTCTTCT
CGTGGATCAGGATGTAGGGATCCTGAAGCTCGACGGTCATCTTCTCGGGATTGGTGATGA
AGTAGGGCGACAGATAGCCGCGGTCGAACTGCATGCCCTCGACGACGTCGAGCTCGAATT
CGAGACCCTTCGCTTCCTCGACGGTGATCACGCCTTCCTTGCCGACCTTCTCCATGGCTT
CGGCGATCTTCTCACCGACTTCACGGTCGCCGTTGGCCGAGATGATGCCGACCTGCGCCA
CTTCCTTCGAACCCGAAACCGGCTTCGAACGCGCCTTGACGTCCTCGACGACCTTGATGA
CGGCGAGATCGATGCCGCGCTTCAGGTCCATCGGGTTCATGCCCGCTGCGACCGACTTCA
TGCCCTCGCGAACGATGGCCTGCGCCAGAACCGTTGCGGTGGTCGTGCCGTCGCCGGCGA
TGTCGTTGGTCTTCGAGGCCACTTCGCGCAGCATCTGCGCACCCATGTTCTCGAACTTGT
CCTTGAGCTCGATCTCCTTGGCGACGGTGACGCCGTCCTTGGTGATGCGCGGTGCGCCGA
AGCTCTTGTCGATGACGACGTTACGGCCCTTGGGGCCCAAGGTCACCTTAACTGCGTCGG
CGAGGATGTCGACGCCGCGGAGGATGCGCTCACGCGCGTCACGACCGAATTTTACGTCCT
TGGAAGCCATGTCAGCTGCCCTTTCGTATAAGTTGAAAAGTCACGATAAGGTTACACCAA
GGTAACCCGGCAGAAGTCAGCCGACGATCCCGAGGATGTCAGATTCCTTCATGATCAGAA
GGTCTTCGCCGTCGACCTTGACCTCGGTGCCCGACCATTTGCCGAACAGGATCTTGTCGC
CGGTCTTGACGTCGAGCGGGGTGATCGTGCCGTTCTCGGCGCGGGTGCCGGTACCGATGG
CGACGACTTCGCCTTCCTGCGGCTTTTCCTTGGCGGTGTCGGGGATGATGATGCCGCCAG
CCGTCTTCTCTTCGGCTTCGAGGCGCTTCACCAGCACGCGATCATGCAACGGACGAAAGT
TCATGGGGTCCATGTCCTTTTGGATTGTGACAGATTTCTGGCACTCGAGGTTATCGAGTG
CCAACGGACGGCATATGTGCCTCGGGGTGGCCCATGTCAAAGGTTCCGGGGGTGAAATTT
TTTCGGGCGGGCGTGGTATTCGGGCACCTGCGCGTGTTTGCCCGAAGCACTACCCCGGCG
GAGGCCGGGGCCCAGTTGGCAAGGCTGGCGTGATGGCGCGCATCGCTCCATTAGCGACGT
TCCCAACTGGGCCCCGGCCTCGCCGGGGTGGTGGGATTGGAGTGCGCACTCGCCGACCAC
TCCGTCACCCCGGGCTTGTTCCGGGCTCCACCGTGCCGCGGATCAGCGACCGGTGAGTTT
GAGGAACCGTGGGTGCCGGAACAAGCCCGGCATGACGAAGACAGTCGGCCTGTGTTGGAC
GCGTAATACAGGCCATTTACCTCGGTCCGCGCATGCTCTAGCTCTCGTCCCATGACCGAT
ACCGCTGCGCCGTCCTACACCCCCTCCTACGTCGACCCTGCCCGCCCGCCGCGGCGGAAA
TGGCGGCTCGTGCGGGGGGTGTGGAAGTTCCTCGTGGCGATCAAGGATGCGCTCGTCCTG
ATCGCGATGCTGTTGTTCTTCGGGCTGATCTTCGCGGCGCTCAATGCGCGGCAAAGCACC
ACGGCGATCAAGGACGGCGCGCTTGTGCTCGACCTCAACGGCTCGATTGTCGAGCAGCCC
GAGGAACAGGCCGCGTTCGCCGCACTCTCGGGGCAGAGCCGGACTCGGCAGTTTCGCCTG
CGCGACGTGGTGCGCTCGATCGATACCGCGCGGACCGATGCGCGCGTGAAGGTGGTCGTG
CTCGATCTCGACAGCTTCGGCGGGGCGTATCCCGCGGCTCTCGGCGAGGTCGGCGACGCC
TTGGCGCGGGTGCGTGCGAGCGGCAAGCCGGTGCTGGCCTATGCGACTGCGTACACCGAT
GGCGGATACCGCCTGGCGGCCAACGCGAGCGAGATCTGGGTGAACCCGCTGGGGGGCACG
ATCTTCATGGGACCGGGCGGCAACCAGCTCTATTACAAGGGCCTGATCGACAAGCTCGGC
GTCAACGCGCACGTTTACCGCGTCGGCCGCTACAAGTCGTTCGTCGAGCCCTACACACGG
GCAGACCAGAGCGACGACGCGCGCGCCGCCAGCACTGCGCTGTACGGGACACTGTTCTCG
CAGTGGCGCGAGGCGATCGCCAAGGCCCGGCCCAAGGCACAGATCGCGCAGTTCATGAGC
GCGCCCGACAAGGTGATCCTCGCGGCGAACGGCAACATCGCCGAGGCGAATTTGCGCGCG
GGCATCGTCGACAAGCTCGGCGATCGGACCAGCTTCGGGCGGCGCGTGGCGGAATATGCC
GGCAGCGACGCGAACAAGCCGGCGGGCAACTACACCGCGATCAAGTACGACGCCTGGGTG
AAGGCCAACCCCCTCCCCACCGCGGGCGATTCGATCGGCGTGCTGACGATCGCCGGCGAG
ATCGTCGACGGCGAGAGCGGCCCCGGCAAGGCGGCGGGCAAGACGATCGAGAAGGCGGTG
CTCGACGGGCTCGCCAAGAAGACGCTGAAGGCGCTCGTCGTGCGCGTCGATTCGCCGGGT
GGATCGGTGATGGCATCGGAGCAGATCCGGCTCGCGATCCTCGAGGCCAAGCGCCAGAAG
CTGCCCGTGGTCGTGTCGATGGGTGGCCTCGCGGCCAGCGGCGGATACTGGGTGTCGACG
CCGGCCGACGTGATCTTCGCTGAGCCCGGCACGATCACCGGCTCGATCGGTATCTTCGGC
GTGATCCCGACGTTCGAGAACGCGCTCGCCAAGATCGGCGTGACCAGCGACGGCGTGAAG
ACCACGCCGCTGTCGGGCCAGCCCGACATCACCGGCGGCACCACGCCGATGTTCGATGCG
ATCGCGCAGGCGGGAATCGAGAACGGCTATCGCCAGTTCGTCTCGCGCGTGGCGGCATCG
CGGAAGATGACGCCGGCGCGGGTCGACGAGATCGGCCAGGGCCGCGTCTGGGATGGCGGC
ACCGCGCGCCAGATCGGGCTCGTCGACCGGTTCGGGACGTTGCAGGACGCGATCGACGAG
GCCGCCAAGCGCGCCAAGCTCGATCCGGCGAAGGTGCATGCCGAGTATCTGGAGAAGAAG
CCGGGATTCCTCGCGACGATCGCGCAGGATTTCGGTGGCGAGGAGGATGATGCGGCAGAC
GGGGCGACCGGTGGCGATGCGTTCGCGCACGTCGCGGCGGACCGGCGCCAGATGCTCGCG
CGTGCCGTGGGCGACATGAAGCGGCTGGCGACCTCGGGCTCGATCCAGGCGCGCTGCCTC
GAGTGCGGCGGGATGGGGCCGACGACCGCGGGTATCGGCGATGCCAAGCTGCTCGATCTG
CTGCTGGCACGGATCGGGTTCTGATGGCGATCCCGACGTCTCGTGCCGCAACTGGCAACG
GCGGCGGGATCGTCATCCGCGCGGCGGTGCCCGAGGACGCCGCGTCGATCGCGGCGATCT
ATGCGCCGCACGTGCTGGTCGGGACGGTGTCGTTCGAGACCGAGGCGCCCGATGCGCGAC
AGATGCGCGCGCGGATGGCGGCGTCGGACGGGCTGTACCCATGGCTGGTCGCGACGATCG
GCACCGAGGGTGGCGTGCTCGCCTATGCCTATGCTTCGGCGTTCCACAAGCGCGAAGCGT
ACCGGTTCGCGTGCGAGACCACGATCTATGTCGCGGATGCGGCGCAGCGTCAGGGTGCGG
GGCGGCTGTTGTACGAGGCGCTGATCGATACGCTGCGGGCTCAGGGGTTGACGCAGGCGA
TCGGGGCGATCGCGTTGCCGAACGATTCGTCGATCAAGCTGCATGAGGCGGTCGGGTTTC
GGCGGGCCGGGGTGTACCGCGAGGTCGGGTACAAGAATGGGCAGTGGATCGATGTCGGGC
ATTGGCAGTGCGAGTTGAATGAACCTTCGGTGCCGCCGGTGGAGCCGCGTCGGTTTGCGG
ATGTCGGGGTTGTGCGGGGGTGAAGCTTCCGAGCCTCATTGTAGAGGCTCGCGCGAACAC
TCACACCACCCCGGCGAAGGCCGGGGCCCAATTGGTGTGGTTGTAGTAACGTAGCGCGGT
CCGTCCTCAGCAACGTCCCCCAATTGGGCCCCGGCCTTCGCCGGGGTGGTGGCGGTGTTG
GGAGGCGCTTTATCCAATGAGTAGAGATCAGGCCGACGAGTGGTAACTGTTGGCTCAAGC
CCAACCGCCCGGCCCTCCCTACCTTGTTCTCCCGCGAAGGCGGGAGCCCAGACTGGGTCC
CCGCCTTCGCGGGGAAACATACTATGAGCGCGCCGGGGGTCAGCGGCGGCCACCATATGC
CGGCAGCGCAAGGTGAAAGCGGATCGCGGCCGCCCTTAACGTGAACCCTGCACTCGCCGC
GATCACCGCCGCCAAAGCCAGCGGTACGCCCACCAACACCAACCCTACATAGCTCGCCGC
CGCCAGCGCCGCCGCCGTCACGTACAATTCCGGCCGCATCAGGATCGACGGTTCCCCCGC
CAGCACATCGCGGATGATACCGCCGACGCACGCCGTCATTACCCCCATCAGCGCCGCCGG
CACCGGCGGTACGCCGTAGCCGAGCGCCTTCGCCGCGCCGTACACCGCATACGCCGCGAG
CCCGACCGCATCGAACCAGCCGAGCGCTTCGTCCTTCCACCACCGCTCGGGCGTCACCCA
GATCAGCAGCGCCACGCCCAGGCACACGCTGGCGGCGCGCGCGTCATGCACCCAGAACAC
CGGCGCACCGATCAGCAGGTCGCGAACCGTACCACCGCCGACGCCGGTAATGAGCCCGAA
GAACACGAGCGTCACGAACGTCTGGCCGCGCTTGGCCGCGGCGAGCGCCCCCGACGCGGC
GAACACCGCGAGCCCGGCCAAGTCGAACCACGGCGCGGCGACGGGCAGAATCTCGACAGG
CAAGGGCACGGGCAACATCGCGGCGGCGTAACCGGCCTGCCATCCAGCGTAAAGCGGGAC
CGCGGAATGATACCTTCGTCTATTTAGAGCAACGCTTCGATGCCGGTCCTGAAGATGAAC
GCCAGCATTAACGCGGTGTTGTTTTTGGTTCATGCAACTGGCGCTATAGCGGCTTCGTTA
TACCAGCAGATCAATTCACTAGGGAGTTACATGATGCGTAAGTTCGTTCTGGCCATGGGC
CTCAGCGCAATGGTCCTGCCGACCGTCCTCGTGCCGGTTTCGGCCGCCGATGCGCGCGAT
CGTCGCGAATGGCGTGGTCGTGACGGCCGCGTCTATTGCAAGAAGAGCAACGGCACGACC
GGCACGATCATCGGCGGCGTCGGTGGCGCACTGCTCGGCCGCACGGTCGACACCCGCGGC
GACCGCACGGTCGGCACGCTGGGCGGCGCGGTTCTCGGTGGCCTCGCCGGTCGCGCGATC
GACAAGGGCACGAGCAACAACAACCGTCGTTGCCGCTGACACTCATCGGCTAAATCAATG
CCGCTATTTCGGTAGTTGCGCGTTGTGGAAGGGCGTCGTGGGAAACCGCGACGCCTTTTT
TCTTGTCCGATGAAGGATCAAAACGATGACCACACGCAGCGGTTCGGCGAAATATGAAGG
CCTCGGCAAGAGCGGCAAGGGCCATGTCTCGACCCAGTCGGGCGTGCTGTCCGACAGCCC
GTACGGCTTCAACACGCGGTTCGAGAACGAGCCTGGCACCAACCCCGAGGAGCTGATCGC
GGCCGCGCATGCATCGTGCTTCACGATGGCGCTGAGCTTCGCGCTCGCCGGCAAGGGGTA
TGAGGCGGGAACGCTAGAGACGTCCGCCAAGGTGACGCTCGACAAGGATGGCGACGGGTT
CAAGATCACCAAGTCGGCACTGACGCTGAACGCCAAGGTCGACGGCATCCCGAAGGAAGA
GTTCGAGGCGATCGCCGCGGACGCCAAGGCGAACTGCCCGGTGTCGAAGGTTCTCAACGC
CGAGATCACGCTGGAGCACAATCTAGCCGCATAAAGCGGCTGCGTGTTGCGCAATCAGAA
GGGCCCGGTGGAAACGCCGGGCCCTTCTTGCGTCAGATGATGCCGCCGCCGAGGCTGAGG
CGGAGCGCGAAGATGATGATCAGCACGATGTTGAGGTTGCGGCCGCCGCTGCTCGACGAG
AGCGCGCCGACCGCGGCGCCGACGATGCCGATCGGGATGACGAGCCAGTTCATCCAGCCG
AGCAGCGGGATGAACGCGACGAGGCCAAGCACCAGGGTGACGAGGCCGATGAGGATCGAG
ACGATGTTCAGCATGGGGTGAACATGGCGAGTCGTGGGGGTTCGGGCAAGATCGGCGTCA
AGCGCTCGACTGGGGACATGCGGAAAACGCTTTCTTCGCCGCCTTTCGGGCATAGGATGG
CGGTGATGAGTTTTCCCCTGCGCCCCGCCCTGATCCTTTTGCCGCTTGCGCTGGCCGCGT
GTGGACGGTCGTCGACCGACCAGCAGGATCTCAACAGCCTCGATGCCGAGCTGACCAACG
GCGCGGTGCGCGATCCGGCGCTGACGTCGTCGCTGGGGGGGCAGATCATGGTCGATCCGC
GGTTGGCGCAGTCGTCGAATACCGACGCGGTGCGACCGCCGCCTCGGCCGGATAGTGGCG
CGGTGCCGCCGGAAGGTCCGCTCAAGGCCGATCCAGTCGATCCGCGGACTCTCAAGCGCG
CGCCAGCAGCGTCTAACGACTGTCCTGAGTGCAAGACCGCGAATGGTGCGCTGACGCTGG
GGGCACTGGCGGAGCGGCAGACGACGCCGGATGCGGGGGTCTGCGCGCAGAAGATTGGGT
ATTCGGCGGGGTGGGCGAACCGGTTGCCGGCGGACCTGCCGCTATATCCGGCGGCGCGGT
TGACCGAGGCTGCTGGGGCGGATCGGGACGGGTGTCGTTTGCGTGTGGTGAGTTTTGCGA
GCGCTGCGCCAATGCAGAAGATGCTCGACTGGTATTTTACGAAGGCTAGCGCGGCGGGGT
ATTCGGCTGGGCATAGCACGGACGGCAGGCAGCATGTGTTGGGCGGGGTTCGGGGGAACG
ATGCTTATGTTGTGTATGTGACGGCGCGGGCTGGTGGCGGGAGCGATGTGGATTTGGTGT
CCAACGCTGGGCGATGAGGTGTTGCGATAGGTGCACCACCCCGGCGGAGGCCGGGGTCCA
ATTGGGAAACGTTGCTGATTGAGCGCCGCCCGTCGTTACTGCGACCTTTCCAATTGGGCC
CCGGCCTTCGCCGGGGTGGTAGCGGGTTGGGTGATGTTACCTTCCCCCTCCTTGTTCTCC
CGCGAAGGCGGGAGCCCAGACTGGGTCCCCGCCTTCGCGGGGAAACAAGCTTTGGGTTGA
GCCCTCTGGCGAGCATCTACTCCACCCTAGCCAACCCCACCTTTCCGTTTTGCCCGATTC
ACGCTAGGGCGCGAGAATGCTTCCCCTTCTCTATGTCATGGTCGGTGGTGCGGTCGGATC
CGGCGCGCGCTATCTGACTGGCCGCGCGATGCTGTCGTTGCTCGGCCCCGACTATCCCTT
TGGTACGCTGGCCGTGAATCTGATCGGTGGGTTGCTGATGGGGGTGCTGGTTGGCGTGCT
TGCCCGCAATACCGCGTCGGAAACGTGGAGGTTGCTGCTCGGTGTCGGCGTATTGGGGGG
ATTCACGACGTTTTCGGCGTTCTCGCTGGACGTCGTCACGATGATCGAGCGAGGCGCGAT
CGGCGTCGCGTTCGGGTATGTTTTGGTGTCGGTGATCGGTTCGATCGCCGCGTTGTTCGC
GGGTCTCTCCGCAGTAAGGGCCGTCGCATGACTGCGGGCAAAAGCGATAGCGATACGGGT
TTCCGCGAGTTCAACGTCGGGTTCGACGATGACGGCATCCGGCTCGACCGGTGGTTCAAG
CGGCATCTTCCCGAGACGAGCTTCACGACGGTGGCGATGTGGGCGCGCACCGGGCAGCTT
CGCGTCGACGGCGCGCGGGCGACGCCGGGCGACCGGATCGCGGCGGGGCAGATGCTCCGC
GTGCCGCCGCCCGAGGCCGACAAGGCCGCCGCGGACGTGGACAAGCCCAGGCGCGTCCGC
GAACGCGTCATCCTGTCGGACGAGGAGACCGAACTCGCGCAGTCCATGGTCATCCACAAG
GATTTCCAGGCGTTCGTGCTGAACAAGCCGCCGGGTCTCGCGACGCAGGGAGGCACCAAG
ACGACGCAGCATGTCGACGGGCTGCTCGACGGGTTGCAGTACGACAACGAGGGGCGGCCG
AAGCTGGTCCACCGGCTCGATAAGGATACCTCCGGCGCTCTGCTGGTGGCGCGCACGAGC
CGTGCAGCGGCGTTCTTTGCGAAGGCGTTTTCGGGGCGGACCGCGCGGAAAGTCTATTGG
GCGCTGGTGGTCGACGTGCCGTCGATCGAGGACGGCATGATCGAGCTGCCGATCGCGAAG
CAGCCGGGCACCGGCGGCGAGAAGATGCACGTCGACGAGGCCGAGGGCGCGCCGGCGCGG
ACGCGGTACCGGGTGATCGAGCGCGCGGGCAACCGCGCGGCCTGGGTCGAGTTGCAGCCG
TTTACCGGTCGGACTCACCAGTTGCGCGTGCACATGGCGGCGATCGGGCACCCGATCGTC
GGCGACGGCAAATACGGTGGGGCCGCTGCGTTCCTGACCGGCGGGATCTCGCGGAAAATG
CATCTGCATGCTCGCCGCATCAAGGTGGATCATCCGGATGGTGGATCGATCGACGTGACG
GCTGAGTTGCCGACGCATTTCGCGGAGAGTCTCAAGCAATTGGGCTTCGAGGAGAAGCTG
GGCGACGACCTGGTGCTCGACGAGAAAACCGCGCCGACGCGCGAGCAGATGAAATCGCGG
GCTAGGGCGCATGCGAAGTCGGTGCGGAAGGACCGTAAGGGTGAGCGGCGTGGGCGTGGG
GTTGTCGAGGAGAAGGCGACGGGCAAGCCTGCGCCGAAGACGGGTGGACCTCGGACCGGG
GCTGGGTCGAAGTTCGGAGCGCCGCAGAGTGGGCCTCGGGTTGAGGGGGCGAAGCCGGCT
GGGCGCGGGCGTCCGGGTGGAGCTGGGAAGCCTAGGCCTCGGAGTGGGCCGGGGACTCGG
TAGTTGATGCTCTTCGGCTGACGCGTGCCCTCACCCTTCCCACGGCCAAGCGGCCGCGGG
CCCCTTCCCTCTCCCCCGAGGGGAGAGGGAGAGCTTGGAAAGCTGACAGCCTACTCACCT
CCCACACCACCCCGGCGAAGGTCGGGGCCCAAGTGGAAAGGTTGAGGTAACGGAGCGATG
ACCTCAGTTAGCGACGTCCCCCAATTGGGCCCCGGCCTTCGCCGGGGTGGCGTGGTTTGT
CTGGAGGTTTCCGCCAACTTTTGTTCCCCCGCGAAGGCGGGGGTCCAGGGGCCACGATCG
TAGCGCTGCTTGATTCCTGGGCCCCCGCCTTCGCGGGGGAACTACAAGAGCGCAGCTAGC
GCCCTATTTCAGCCACCCCAGCAGCAACCGCCGCACGCCCTCCGTCACCGTCCCGAACAC
GATATGCGACGCCGCGCTATACAGGTGCGTGGTCGGCGCGGTGTTCCACGGGGCCTCGCC
AAGCCCCGCCGCCGGCACCGCCGCCTCATCGAGCAACGCCGTCGTCGCCGCGGCGAACGC
GGTGCCATAGCCCGCCGTCACCGAAGGTCGATATTCCGCCGCCACCGCATAGGCGATCCC
CAGCCCTGCCCCGAGCGCATAATGCACGACCTGCCCGGCGAGCGGCTTGCGATCGTCAGG
GATATCGTGGCCGACCACGACCTGCGACACCTTGTCCGCCGCCTTCTCCGTTGCCGGTTC
CGCATCGCTCTCCGACGAGGACAGCGCGGCGACGCCGGCCTGGAAGCGGTCCATCACGAA
CGAGGCGGCGAGACCGGCGACCAGTCCCGCAGCGGCAGCGGCCCAGATGTTCGGGGTGTC
GGTCTGTGCGTGCGCCATCGTTGAGTCTCCAGAGCTATCCGACACGAACCGTTCGCCGGC
GTGCGCGTTCCGGTTTGGCGTTCCCTCGCGTGCACGCGTGATCTACGAGGCGGCGATGCG
TTGGAAAATCTCATGACCCGTCTCGCCGTGTTCGATTGCGACGGGACACTCGTCGACAGC
CAGGCGAATATCTGTGTCGCCTGCGAGCGCGCGTTCGAGGGCGCCGGACTGATCCCGCCG
CCCCGCGCTGACATTCGGCGGATCGTGGGCTTGAGCCTCGTCGAGGCGATGCAGGTGTTG
CTGCCGGAGGCGGACGAGGCGCTGCACCGGTCGCTCGCTACCGACTACAAGAATGCGTTT
CATGCGATGCGGGCGAGTGGCGAACTGGCCGACGAACCGTTGTTCGAGGGTATTGCCGAG
GTGCTGGGGACGCTCGCCGACGATGGCTGGGCGCTTGGCGTGGCGACGGGGAAGTCCGAT
CGCGGGCTCGCGCATATCCTCGCCGCGCACGGGATTACCGAGCGTTTCGTGACGTTGCAG
ACCGCGGATCGGCACCCGTCGAAGCCCGATCCGGCGATGCTGCTCGCGGCGATCGCCGAA
GCTGGGTCGTCCCCGGAGACGACCGCGATGATCGGCGACACGAGCTTCGACATGGCGATG
GCCCGCGCGGCCGGTGTGCGCGCCGTCGGGGTTGCGTGGGGGTATCACGACGTGCACGAG
CTTTCGGATGCGGGAGCGGATGTCGTCGCGACGGCCGTGCCGGACTTGCTGCACATGGTG
GCGCGACCATGACCGATGCGGACAAGCTGGCGCAGCGGCGCTGGTTCGTGCTGGTCGGCG
TGCGGCTGGCAGGGGTGGCGGGCGCGCTGCTCGGGCTGATCCTGATCGCGCGCGCGCATG
ATCTCGGGCCGAAGATCCTCGGGACGGCAATCGTGTTGTCGGCGATGGCGATGATCGCGA
TCGTGCCGCGCAGTCTGGCGCATCGCTGGCGGAGCACGCCTGAATGAACGGAATGGGCGC
GTGAAGCGGTTCTGGAAAGACGTCGCGATCGATGCGGATCGGGTAGTGACGCTCGACAGC
AAGCCGGTGCGGACGCCCGGGCGGCGACCGCTGGCGTTGCCGAGCGATGCGCTGGCCGAG
GCGGTCGCGGAGGAATGGCGCGCGGTCGGCGAGACGATCGATCCGCGGACGATGCCGCTG
ACGGGCCTGGCCAATGCGGCGACCGATCCGATCGCGAACGATCCTGCGCAGTTTGCCGCG
CGGCTGGCGGCGTATGGCGAGAGCGACCTGCTTTGCTACCGCGCCGAGGGGCCGCCTCTG
CTGGTCGAGCGGCAGGCGGCGTCCTGGGATCCGCTGCTGGCGTGGGCGCGGGGGCGGTAT
GACGTGACGTTCGCGGTGACGGCGGGCGTGATGCACATTGCACAACCCGACGCGACGGTC
GCGCGGCTGCACGAGGCAGTCGCGGCGTATGATGATTTTCGGATGGCGGGGTTGTCGCCG
GTGGTTACGCTGACCGGGTCGCTGGTGATCGGGCTGGCGCTGATCGAGGGCGAGATCGAT
GCGGATGCGGCTTGGGCTGCCGCGGGGATCGACGAGGATTGGTCGGTCGAGATGTGGGGC
GAGGACTGGCAGGCGACTCAGTTGCGGGAGTTGAAGCGCAAGGAGTTTGGGGTCGGGGTG
GCGTTTCTGGGGCTGCTGTAACCTGCTCCCCTCCCTGGAAGGGAGGGGTTGGGGGTGGGT
CGGCCTGTTGGCTGACGCAGCGATCCCCCAGCAGCCGACCCACCCCCGGCCCCTCCCTTT
CAGGGAGGGGGGAAGACTAGCGGGTCAGGCGGCGGATGAAGCCGATCAGCCCGGTCTGGC
GCGAGCGCTTGAGGCGTTCCGCAGCCAGGATCGTCTTCACACCGCGGATGCAGCTGTCGA
CGTCGTCGTTGACCAGCACGTAGTCATAGCCGTCCCAGTGGCTGACCTCGTTCGCCGCGC
GCGACATGCGGGCTTCGATCACTTCTTCCGAATCGGTGCCGCGGCTGGTTAGGCGGCGGT
GCAACTCCTCCATCGACGGCGGGAAGATGAAGACGCGGACGACGTCGCCGCCGGCGATCT
GGAACAGCTGTTGCGCGCCCTGCCAGTCGATGTCGAACAGCACGTCCTTGCCGGCTGCGA
GCAGTTCCTCGACCTGCGCGCGCGGGGTGCCGTAGCGGTGGTTGAAGACGTGCGCCCATT
CGAGGAACTCGTCGTTCGCGACCATGTCGCGAAAGCCCTCGAGGTCGGTGAAATGGTAGT
CCTTGCCGTCGACTTCGCCCGGCCGCATCGCACGGGTCGTAACCGAGACCGACATCTCCA
ACTCATGCTCGTCAGCGAGCAATCTGCGCGCGATGGTCGACTTGCCGGCGCCGGACGGCG
AGGACAGGACGAACAGGACTCCGCGACGACGGAAACCATGCGGGTCGGACGGAAGTGTGT
GGGGCATGCGCGCCCTTGCCGCGGACTGCGCATGGGCGTCAACCCATGCGCGGCCCGTGC
GTGGTATTACGAGGGCGGTTTAATAGCCGGCCTTGCGGGCCTTGTTGCGGTCATACGCCT
TCTTGGCCGCATAGCCGCCGCCGAGGATCATGCCGAGCGGGCCCATGCGCCGCATCAGGC
CCATCGCCACGACGCCCTTTACTGCACCCGAGGCGCCGCCCGAACCGTCGCGACGGCCCA
TCTCGCGGCCAACCAATGCACTGATAATACGTCCGATCATGCTTCTGACTCCCCGAAAAC
CTGGTCTTTGAGTTCCGCTGCACCGCGCAGCACTGCCCAGCCGATCGCGTAGGTCACGGC
TAGCGGCACGACGATCTTGAGTACGTTGGCGGTAATCGCACCGATGATCGCGCCGTCCGC
GTTGCCGTCGTCGCCGCTGAGCGAGTCGATGCCTGCGCCGATCAGCGCGCCTATGGTCGT
TGCGCCCACGTAATTTCTCCTGTCCGTGTGGCGGGTTAGCGTTTGGCGGAGGATTGGGTT
CCCACGCGCCCGCGTTCTCCTGCGCACGCAGGAGTCCAGGGTTACGGGCGGCGCGCTTGG
TACCCTGGGCTCCTGCGTGCGCAGGAGAACATCAGCGGCCTAGCATCGATTCGGGTTTGA
CGACGCGGTCGAAGGTTTCGGCGTCGACCAGGCCTAGCGCGAGGCCGGCTTCTTTCAGCG
TCAACCCTTCGGCGTGCGCGTATTTGGCGATCTTCGCGGCGGCGTCGTAGCCGATCTCAG
GCGCCAGCGCGGTGACGAGCATCAACGAACGGTCGAGCAGGTCGGCGATCCGCCCGCGAT
TGGGTTCGATGCCATCGACGCAGCGTCCCGCGAATCCTTCCATCGCAGTCGCCAGCAGGT
CGATCGAGCGCAGCACGTTGGCGCCGATCAGTGGCTTGAACACGTTCAATTCGAGATGGC
CCTGCATCCCGCCGACGGTGACCGCGACGTGGTTGCCCATCACTTGCCCCGCGACCATCG
TCAGCATCTCGCACTGCGTCGGGTTCACCTTGCCTGGCATGATCGAGCTGCCCGGCTCAT
TGGCGGGAAGATCGATCTCGCCGAAGCCACAGCGCGGGCCCGAGCCCAACAGGCGGATGT
CGTTGGCGATCTTGGTCAGCGCGACCGCCAGCGTGTTGAGCGTCCCCGAGAGGTGCACGA
GCGGATCGTTCGACGCGAGCGCCTCGAACTTGTTGCGCGCGCTGACGAACGGCAGGCCGG
TGATTTCCGCCAGTTCCTGCGCGATCGCGTCGCCGAAGCCGGCAGGCGCGTTGAGTCCGG
TGCCGACCGCGGTGCCGCCCTGCGCGAGGATGACCATGCCGTGGCTGATCGCAGGCTCGA
TGCGGTGGCGACAGCGGTAGAGCTGGTTCGCATAGCCGGAGAATTCCTGGCCCAGCGTCA
GCGGGGTCGCGTCCTGCAAGTGCGTACGGCCGATCTTGACGATGTCGTCCCAGGCGTTGG
CCTTCGCGTCGAGCGCGGCGTGAAGCTTGTCGAGCGCGGGGATCAGGCGGTGCGTGGTGG
CGATCGCGGCGGCGATGTGGAGCGCGGTCGGGAAGCTGTCGTTGGACGACTGGCTCATGT
TGACGTGGTCGTTGGGGTGGACGGGGGACTTGCCGCCGCGGGTGCCGGTGAGGACCTCGT
TGGCGCGGCCGGCGATGACCTCGTTGACGTTCATGTTCGACTGCGTGCCGCTGCCGGTCT
GCCAGATGACGAGGGGGAACTGGTCGTCGAGCTTGCCGTCGATGACTTCCTGCGCGGCGG
CGTCGATCGCGGTGGCGATTTTTTCGTCGAGGCCGTGGGCGCGGTTTACGCGTGCGGCGG
CTTGTTTGACGAGGGCGAGCGCGTGGACGATCTCGATCGGCATGCGTTCGCGGGTGGCGA
AGGGGAAGTTCTCGATGCTGCGTTCGGTTTGGGCGCCCCAGTAGGCGGCGGCGGGTACTT
CGATCGGGCCGATCGTGTCGGTTTCTGTGCGGGTTTGGGTCATGCGGGGAGAACCTTCCG
GGGCTTGCGTGGGTCCCTCGCCCCTTTGGGGAGAGGGAGGGAGGAGCCGCAGGCGACGGA
AGGGTGAGGGGCTTTGGGATGAACCGTCCCGAGCCTCACTCCCCTCTCCCTTCCCACGAC
AAGTGTCGCGGGCCCCTTCCCTCTCCCCGTAGGGGCGAGGGAGTTTAGGGGGTCACTTCT
TCCGCTTGAAATCCACAGCTACGACGTTCGAGCCGTCTTCGATCGGCACCGCGGTCGGGC
CATCGTTTTCCGCTTCGTCGTGATCGCCGAGTGCGTCGTCCGCACCCTCCTGCGCCTGGA
AGCGGAGTTCGAAACTTACCGCCGGATCCTGGAACGCGGTGATCGCCGAATACGGGATCA
CCAGCTTCGACGGGACCTGGTTGAACGAAAGCCCGATCGAGAAGCGCTCGTCGTCGACGA
TGAGGTCCCAGTAGCGGTTCTGCATGACGATCGTCATCTCGTCCGGGAAGCGCTCGATCA
GGCGCTTGGGGATGTCGACTCCCGGCGCCTGCGTCTTGAAGGTAATGTAGAAATGATGCT
CGCCGGGAAGCCCACCGGCCTCCGCGACCGAACCGAGCACGCGGCCCACCACGGCACGCA
GGGCTTCTTGTACGATCTCGTCGTACGGAATCAGGCTATCGGGCAGTCCATCGGTCATAT
CCCTTGGGTAGCGCCATTCGGATGCCGGTCAAGATTGCATGCGCTGTGCAGCGCGTTATG
GGAGGTGGCATGCGCACCGCCACGATCACCCGCTCCACCGCCGAGACGGCGATCGACGTC
ACCGTGAACCTCGATGGGACCGGCGTGTACGACGTCGAGACCGGGGTCGGTTTCTTCGAT
CACATGCTCGAACAATTGTCGCGCCACTCGCTGATCGACCTCCGCGTGCGGACCAAGGGC
GACCTGCATATCGACGAGCACCACACCGTCGAGGACACCGGCATCGCGATCGGCCAGGCG
TTCGCGCAGGCGCTCGGCGACAAGCGCGGCATCGCGCGGTACGGCGATGCGCTGTCGCCG
ATGGACGAGACACTGACGCGGGTGGCGCTGGATATTTCCGGGCGGCCGTGGCTGGTGTGG
AAGGACCTGTTCTCGCAGAAGCGCCTGGGCGGAATGGATACCGAGATGTTCGAGCATTTC
TTCCACAGCTTTGCGCAGGCCGCGGGGATCACTTTGCACGTCGAGACGCTGTACGGGTCG
AACAACCACCACATCGCCGAGGCGGCGTTCAAGGGCGTCGCGCGCGCGCTGCGCACCGCG
ATCGAGATCGATCCTCGCAAGGCCGATGCGATCCCGTCGACCAAGGGGATTTTGTGACTT
CCCCCCTCCCTGGAAGGGAGGGGCCGGGGGTGGGTTGGCTGCTGGGGAAGCACGACGCCT
GCCAACCGGCCGACCCACCCCCTACCCCTCCCTTCCAGGGAGGGGGGTTATGTTAGCGCT
GATCGATTACGGTGCTGGCAATCTCCATTCGGTCGAGAACGCGTTGCGGACGGCTGGGTG
TGTCGATCTGATCGTGACATCGGACGCTGATGTCGTTGCGAAGGCCGAGCGGATCGTGTT
GCCGGGGGTTGGCGCGTATGGCGCGTGTGCGGCGGCTTTGCGCGCGGTGCCGGGGATGGT
CGAGGCTTTGAACCGACGGGTGCGCGACGAGGGTACGCCGTTTCTTGGGATCTGCGTCGG
CATGCAGTTGATGGCCGATGCGGGGGAAGAGATGGGGACCCATGCCGGGCTTGGCTGGGT
CGCCGGGCGCGTGCGACGGCTGGAGCCGGGGACTATGGAGGCGAAGGTGCCGCATATGGG
CTGGAACGATGTCGTTCCTTCCCTAGCGCATCCGCTGATCGAGCCGGGCGAGGCGTATTT
CCTGCATAGCTTTGCGTTCGAGGGTTCCGACGTGCTCGCGACGACCGACCATGCCGGTTC
CGTCACCGCGGCAATCGGTCGCGACACGATGATCGGTGTGCAGTTTCATCCTGAGAAGAG
CCAGCGCTACGGCCTGGCCTTGCTAGAACGTTTTCTGGAGTGGCGGCCATAAATACCCCT
GCGAGCCTTATCATTTTCCCCGCGATCGATCTCAAGGCGGGTCAGGTCGTGCGTCTCGCC
GAGGGCGATATGGACCGGGCGACCGTGTACGGCGACGATCCGGCGGCGCAGGCGATGCTG
TTTGCCGAGGCGGGTGCGGAGCATCTGCACGTGGTCGATCTCGACGGCGCGTTCGCGGGG
GCTTCGGTCAATGGCGATGCGGTGCGGTCGATCGTCGCGCGGTTTCCGGGGCGTGTGCAG
CTTGGCGGCGGGATCCGGACGCGAGCGAGCGTCGAGGGCTGGTTCGATCTGGGCGTGTCG
CGTGTCGTAATCGGGACGGCGGCGCTGGAGGATCCCGAGTTCGTGCGCGGCGTGGCGAAG
GATTTCCCCGGCGGGATCGTCGTTGCGGTCGATGCCAAGGATGGCATGGTCGCGACCAAG
GGCTGGGCGGACGTGTCGACGACCAGCGCGGTCGATTTGGCGCGGCGGTTCGAGGATGCG
GGGGTGGCGTCGTTGCTGTTCACCGATGTCGGGCGTGACGGGATGCTGAAGGGGTGCAAC
GTCGACGCGACGGTCGATCTGGCACGCTCGGTCGATATCCCGGTGATCGCCAGCGGCGGG
GTGAAGGGCATCGCCGAGATCCACGTACTGGCGTTGCATGTGCGCGATGGTGTCGAGGGC
GTGATTACCGGGCGGGCGTTGTACGACGGCCGGCTCGATCTCGCAGCGGCATTGAGTGTG
GCGAAGGCAGCAGGATGATTCACGCGGAGACGCGGAGACGCGGAGATAGTGGTTTCGCGC
AGAGACGCGGAGCGACTTGTGGCGCCGCAGGCAGAGATTTGTTCACGCAAAGGCGCAAAG
GCGCGAAGAGTGAGCAGAAGGTTGGTCTGTCTCACTTTCTTACTCTTCGCGCCTTTGCGC
CTTCGCGTGAATCATTCTTAGCGGCTTTGCCGCGTCTCCGCGTCTCCGCGTCTCCGCGTG
AACAAAACCTTCGGCGCAGCGCATGACGGTCCGCGCGCGTGTGATTCCGTGTCTCGACGT
TGCCGATGGGCGCGTGGTGAAGGGGGTGAACTTCGTCGAATTGCGCGACGCTGGCGATCC
GGTCGAGCAGGCGCGGGCGTATGATGCGGCCGGGGCGGATGAATTGTGTTTCCTCGATAT
CGGTGCAAGCCATGAGGGCCGCGGTACGATTCTCGATGTCGTGCGACGGACCGCCGCGGT
GTGCTTCATGCCGCTGACGGTCGGGGGCGGTGTGCGGACGGCCGACGATGCGCGCGCGCT
GTTGCTGGCGGGGGCGGATAAGGTGGCGGTCAATTCGGCGGCGGTGGAGCGGCCTGAACT
GGTCGCGGATATCGCCGAGCGGTTTGGCAGCCAGTGCTGCGTCGCGAGTGTCGATGCCCG
GCGGTCGGGTGAGGGCTGGGAAGTGTTTACGCATGGTGGCCGGCGCGCGACCGGGATCGA
CGCGATCGCGCATGCGCTGAAGCTCGCCGAACTCGGGGCAGGCGAGTTGCTGGTCACGTC
GATGGACCGCGACGGGACGCGCAGCGGCTATGACCTTGACCTGATCCGGGCGATTTCGGA
TCGGGTGAGCATACCGGTGGTGGCTAGCGGCGGCGTCGGTGGGCTCGACGATCTGGTGGC
GGGGATCCGCGACGGGCATGCGAGCGCGGTGCTGGCCGCGTCGATCTTCCATTTCGGGCA
GGCGTCGATCGGCGACGCGCATGCCGCGCTGGCGGCTGCGGGGATTCCGGTGCGGACGCC
GGTTCGCGCGGTCTGACGGCGTGTCGGTACTCGCCATCCTCGCGGTCGAATCGGGGCATA
GCGGCGTCGCCCATCCACCGACCGGGCTGGCGATGTCGGACGTCGCGCTGTTCGCGTTCG
CGGCGATCGGGGTCTGGCTCGTCCGGCGCGCGTTGCGGAAGCGGTTCATCAAGGCCCGTC
GGCGTAACCTTGCTGATCGTGAAGCAGCGGGACCGCCCAAGAAGGATTGACCCGCCTGCC
CGGCTGCGTCAGCACGCACGCCATGGCAGACCCCGTATTCGACCGCCTCGAGGCGACCAT
CCGCGCGCGTCGCGATGCGCCCGCCGATACCTCCTATACTGCGAGCCTGTTCGCCAAGGG
CCGACCCAAGATCGCGCAGAAGCTCGGCGAGGAAGCCATCGAGACGGTGATCGCTGCGTG
TTCCGGGGATGAGGCGAGCATCGTTCCGGAAGCGGCGGACTTGATGTTCCACCTCGCGGT
GCTGCTGGCGGATGCGGGGTTGAGCCTGGACGATGTGCGTGCCGAGTTGGAGCGGCGCGA
GGGTATTGGCGGGTTGGTCGAGAAGGCCGGGCGGACGAGCTAGTCTGACTTCGTTCAGCG
ACCACCTATTGGAGCAAGCACCTCCCCCGGCGAAGGCCGGCGTCCAGGTGGAACGGTTGT
CGTAACCAAGGACTGCGTTTCTTTATCGACGTTCTCCAACTGGGCCCGGCCTCCGCCGGG
GAGGTGAGTGTGTCGCAGAGGTAAAGCTTGTTTCCCCGCGAAGGCGGGGACCCAGACAGG
GCTACCGCCTTCGCGGGAGAACAAGGGAGCACGGACAGTCGTTGGACTACGGCTCAGTCA
GGGTGGAGGAAAGGTTGGTATTGGCGGCCTTGCCCCCCTTCCGCTTGCGGGAGGGGTCGG
GGGAGGGCATGACGCACACGCTCCGCCGGGACCGGGAAGGCACGCCCTCCCCTAACCCCT
CCCACAGGCGGAAGGGGGATCTATGCCGATCGACGCCACCCAGCCTTATGACGACCAGAA
CATCTTCGCGAAGATCCTGCGCGGCGAGATCCCGTCGAAGCGGGTCTATGACGACGCGTT
CGCGATCGCGTTCCACGACATCAATCCGCAGGCGCCGACGCACCTGCTCGTGATCCCCAA
GGGCGCCTACGTCTCGTGGGACGATTTCTCCACGCGGGCGCCCGATGCCGAGATCGCCGG
GTTCATCCGTGCGGTCGGTCATGTCGCACGCGCCGCGGGACTGGTCGAGCCGGGCTATCG
GCTGCTCGCCAACATCGGCCAGGACGGGCACCAGGAGGTGCCGCATCTGCACGTTCATGT
CTTCGGCGGGCAGCCTCTCGGGCCAATGCTGACGCGATAGGCCAGCTTTGCCGCACTAAA
GGATTGCGCGTAATAAAATTGCCATTAGGCTCTGGGGATTGAGCAAGGGGGCCTTCTGAC
CGGGCCCTCGTCATCCCCGGGGGGTACCGAATTGATTTTTGGTCGCGTAAAATCACTGGA
CGCCATCCTGGCGACGGCGGAGAAGAAATCGCTCCACCGATCGCTGGGCGCGTTCCAGCT
TACCATGCTCGGCATCGGCTGCGTGATCGGCACGGGCATCTTCGTGCTGACATCCGCCGC
CGCGCAGAAGGCGGGGCCGGGCATGATCCTGAGCTTCATCGTCGCCGGCGCGGTCTGCGT
CGTGGCCGCGCTCTGCTATGCCGAGATCGCCGCGATGGCACCGGTCGCCGGCTCCGCCTA
CACCTATACCTATTCGGTGATGGGCGAGCTTCTCGCCTGGACCGTCGGCTGGGCCCTGAT
CCTCGAATATGCCGTCGCCGCGAGCGCCGTGTCGGTCGGGTGGTCCGGCTATTTCTCGGG
CTCGATCCTGCGAGAAACGTTCGGGATAGACCTGCCCCTCTGGCTGGCCGCGGGGCCGTA
CGTGCCGGGCGGGTTCATCAACCTGCCCGCGGTCGTCATCTCGCTGCTCGTCACGTGGCT
GCTGATGATCGGCACGACCGAGAGCGCCCGCGTGAACGCTGTGCTGGTGACGATCAAGGT
CGTCGCGCTGACCGCGTTCGTCGCGCTGACGCTGCCCAAGACGCATGGCGGTAATTTCGA
GCCGTTCCTTCCCACCGGCATCCTCGGCAGCAACGGCCTCGGCGTGGTCGGTGCGGCGGC
GACGATCTTCTTCGCCTATGTCGGCTTCGATGCGGTCTCGACCGCCGCGGAGGAGACCAA
GGATCCGCAGCGCAACGTGCCGATCGGCCTCATCGCGTCGCTCGGCATCTGCACCGTGTT
CTACATGCTGGTGGCAGCGGGCGCGATCGGGACGATCGGTGGCCAGCCGCTGTTCGGGGC
GGACGGCGTGCCGTTCACGACCGGCTCGCCCGAACTGGCGCGCGCGTGCCTCATTCCCGC
CAATGCGCAGGCTCTGGTGTGCTCGAACGAGGCGCTGGCGCACGTGCTGCGCCAGATCGG
TTATGCGAACGTCGGCAACTGGATGGGCTATGCCGCGGGGCTCGCGCTGCCGTCGGTGAT
CCTGATCCTGATGTTCGGCCAGACCCGCATCTTCTTCGTGATGAGCCGCGACGGCCTGTT
GCCGGAAGTGCTGAGCCGCGTGCATCCGAAGTGGAAGACGCCCTATATCGTGACCGCGAT
CACCGGCGTGTTCGTGGCGTTCGCCGCGGCGTTCCTGCCGGTCGGCCAGCTCGCGGACAT
CGCCAATGCGGGTACGCTGTACGCGTTCATGATGGTGGCGATCGCGCTGCTGATCCTGCG
CAAGCGCGAGCCGAACCGGCATCGTCCGTTCCGTACACCGGCCGCTTGGGTCGTCGCACC
GCTGACGATCATCGGCTGTATCGGACTGTACTTCTCGCTGCCGTTCGAGGCGATGGCGGT
GCTGCCGATCTGGGGCGCGGTCGGGCTCGTGATCTACTTCCTGTATGGCTACCGGAAGAG
CTATCTGGGTCGCGGGATGGCCGATGGCGGCGAGACCGACATCGACATGGCGCCGCCGGG
CGCGCACTGAGACCGGACGCGAAAAGGGCCGCGGGAGGAAACTCCCGCGGCCCTTTTTTT
GTGCTTACGTCATGCCGGGCCTGTTCCGGCATCCACCGTTCCGCATACTCATCGGCGTGA
CAGCTTGCGGAACGGTGGCCCCCGGAACAGGTCCGGGGTGACGAAGGGTTCAGCCGATGT
GCTTGGCGGCGAGCGCCTTCATGTCGACCATCGGGCGGGCGCCGACATGGCTGATGATCT
CGGCCGCGCAGACCGCACCGAGCTTGAGCGATGCGTGCAGGTCGTAGCCCTGCGCCTGGC
CGTGGAGGAAGCCCGCCGCGAACAGGTCGCCCGCACCGGTGGTATCGACGACCTTGGCGA
TCGGCTCGGCCTTCACCTCGGCGCGGTTGCCGTTCTGGAGTGCGCAGGCGCCGTGCTCGC
CGCGGGTTACGACCAAAGTCGGGACCTGGACCGAGATCTTGGCGACCGCTGCGTCGAAAT
CTTCGGTCTCGGCGAGGGCGGCGAGTTCGCTCTCGTTGGCGAACAGGATGTCGATCAGTC
CGTCGCTGAGCAGCTGGCGAAAATCGCCGCCGTGGCGCGAGATGCAGAACACGTCGCTGA
GCGTGAAGGCGACTTTCCGCCCTGCCCCGCGTGCGCAATCGATCGCGGCGCGCATCGCGG
CGCGCGGCTCCTCGGGATCCCAGAGATAGCCTTCGAGATACAGGATCGCGCTGTCGGCGA
TCATCGCGGTGTCGATCGCGGCGGCGGGGAGGAACTGCCCAGCGCCGAGGAAGGTGTTCA
TCGTGCGCTGGCCGTCGGGCGTCACGAAGATCAGGCAGCGGCCGGTGGTCGGATCGCCGG
CGCGGACGGGGGTGGCGAACTCGATGCCGATGCTGCGGACGTCATGCGCGAAGACCTGGC
CGAGCTGGTCGTCGGCGACCTGGCCGATGAATCCGCATTTGCCGCCGAGCGCGGCGATGC
CGGCGACGGTGTTGGCAGCCGAGCCACCCGAGATTTCCATGCCGGGGCCCATCTTGGCGT
AGAGCGCGTCGGCTTCCTCGGACGAGAACATGAGCTGCATCGAGCCCTTGGCGACGCCGA
TCTCCGCGATGAACGCGTCGTCGGCAGTGGCGAGGATGTCGACGATGGCGTTGCCGATCG
CGACGACGTCGTAGGTTGGATTGGACAAGGCGGGACTCCGGGGGTGCGGGAAAACGCTTG
CCGTAAATCGCGGGGGGGATTGGTGCAACTGGTGTGGCGGTGGGTGACCTGACGTCAAAG
CGATCAACACCGTCGATCATATAGAACCACGGTTAGGCCACCACCCCGGCGGAGGCCGGG
GCCCAGGCGGAGAGGTGGTCGTAATGGAACGCCGTCCGTCATCACTATCGTCCCCCAACT
GGGCCCCGGCCTTCGCCGGGGTGGTGGCCTTCGTCACTGGGTTCCGCGATCTACTCGGTT
CCAGCCGCACCCCCTCCTGTTCCCTCGCGAACGCGGGGGTCCAGGGTCTCGGGCGGCATC
CGTGGTTCAGCTGGGCCCCCGCGTCCGCGGGGGAACGGGTTATGCGTTCTTTCAGAGATC
GTGCTGTCGGGGATCGTGCGATCAGAGACCCCGCGCACCTACAAAACTCGGTGCTTCGTT
GACCTGCCGCCGCCCCCGCGTCATCCCATCCGGATGCTCCGCGCCCTCCTCCTCTCGCTA
CGCCAACTCACCGATCCGCCGGTCCTGCGCGTATTCGTGAAGTCGATGGTCGTCACATTG
CTCGTCTTCGCGCTGCTCGGAATCGGTACGTGGTGGGGGACGCAGGCCGCACTGGCTGCG
TGGCTCGGCTATCATGCCGACGGACTCGCCGCCGCATTCGCGCTGTTCGTCACGATCCTG
GCGCTGTGGCTGCTGTTCCGCGCGGTCGCGATCGCGGTGGTCGGGATCTTCGCGGACGAG
GTCGTCGAAGCGGTCGAGGCGCGGCATTATCCGGACGCGCTGCGCACCGCCCGCCCCGTG
CCGTTCGCGCGCAGCCTCGCCATGGGCCTCCGTTCGGCTGCCCGCGTCGTGCTCGTCAAT
CTGGCGATGCTCCCCGTCTACATCGCGCTGCTCGTCACCGGGGTCGGCACGGCGGCGGCG
TTCTTCGTCGTCAATGGCTGGCTGCTCGGGCGCGATCTGGGCGACATGGTGGCGGCGCGG
CACATGGACGCGGCGGCGATGCGGGGCTGGCGTGCGACGACCAAGGGCGGGCGGTTCGTG
CTGGGGCTTGCGAACACCGGGCTGTTCGTGGTTCCGATCCTCAACATCGCCGCCCCGGTT
CTCGGCGCGGCGATGGCGACGCATTATTTCCACACCCAGCATTCCCGCAAAGGCCGGCCA
TGACGCGACTGACGACGATAGCGACCGCGCTGGCCCTTGGCGGCGGACTGGCGGGCTGCG
CGGCGCCGGTCGCCAAGCCCGCGGTCGGACGCCCGGCAATCCCCTATACCAGCGTCGGCC
TCGAGCGCGTCCTCGGCCAAGATGCCGCCGGCCTGACCAGGTTGTTCGGCCAGCCCGATG
CCGACGTCCGCGAAGGCTCGGCACGCAAACTCCAGTTCCAGAGCGGCATCTGCGTGCTCG
ACGCGTATCTGTATCCCAAGGGATCGGACGCCCCCCGCGTGACCTATCTCGACGCGCGCG
AGCCCGATGGCAGCACGATCGACCGGGCCAGCTGCGTCGCCGCGCTGACGCGGCGCGAGG
GCGGACGATAGCCGCGCCCACAAAGGCACCCGCGTCGCCCCCTGTTGCGTCCGTCATCCG
GTCATTTTCGATCGCGGTGCCGGTTTCCGGACCTGTACCGATGTGGAAATGGCGCCCGAA
TGCATCAGAAATACCACAGTCGATCGGGTAGCGTCATATAATCTGCATACTCCGGGCCTA
TGCGGGGATCGCGATGCATCCGGACGGTAGTGCACGCGCATTGCCTGGGACATCAGAATG
GCGATCGGTCGACGGACCTTCCTGATCGGCGCATCCAGCGTCGCCGCAACACCACTGCCC
GCAGCGGGACCGTTGCGGCGACCGCGTGCGCGCGGTTCGATCATGGACGTCGAACACGTC
GTGATCCTGATGCAGGAAAACCGATCGTTCGATCATTATTTCGGCACGTTGCGCGGCGTG
CGCGGCTTTGCGGACCCGCGGCCGGTGACGTTGCCCGGCGGCCGGTCGGTCTGGGCACAA
CGCGGCGCCGATCGCGATGGCGGGCGGGTCATCTGGCCGTTCCGGCTCGACTACAACAGC
AGCAACGCGCGCTGTTTCACCGGGCTCGACCATAGCTGGAAGGACAGTCAGGCGCGCTGG
CGCAATTGGGACGTCTGGGCGGAGCAGAAGGGCCCGCTGACCATGGCGCACCTGACCCGC
GCCGACATCCCCTTTTACCATGCCTTGGCCGACCAGTTCACGATCTGCGACGGCTATCAC
TGCTCGCTGCAAGGCCCGACCGGCCCCAACCGGCTCTATCATTTCAGCGGCACGAACGGC
CTGAGCGTCGGGCAGGACGGCGTCTATTGCGTCACCAACGGCGGCACCGATGCCAATCCC
GGCGCCGACATGGCCAAGGACGACGCGACGCAGGGCCTGCCGTGGCGCGCCTATGCCGGG
CGGCTCGAGGAGGCGGGAATTCCCTGGCGCGTGTACCAGGAGGTTGCCAATTATTCGGAC
AATCCGCTCGGCTATTTCAGCGAGTTCCGAAAGCTGGACCGGTCGTCGCCGCACTATCGG
CGCGGGCGGGCCTATGTCGACTGGATCGACGGCGTCGCGCCCGAGGATCCCGAGAAGACG
CAGGCCAAGCACCTGATCGCCGCGTTCACCGCGGACGTCGCCGCGGACCGGCTTCCGGCG
GTGTCGTGGATCGTGCCGATGATGCAGATGAGCGAGCACCCCGATGCGCCCGTGCCGTTC
GGCGAGGTTCTGATCAGCAGCGTGGTCGCGGCGCTCGCCTCCAATCCGAAGGTCTGGGCG
AAAACCGCGCTGATCCTCAACTACGACGAGAATGACGGCTTCTTCGATCACGTTCCCGCC
CCCGTCCCCGGGATCGCGCCGCGTTATGGGGCGAGCAACGTCGACGTCCGAAGCGAGACC
TATCAGGGCGAGCCGGTCGGTCTGGGGCCGCGCGTGCCGATGACGGTGATCTCGCCGTGG
ACGCGCGGCGGATGGGTCAATTCGCAGCTGTTCGATCATACCTCGGTGCTGCGGTTCCTG
GAGAAGCGCTTCGGCGTTGCCGAGCCGAACATCTCGCCCTGGCGGCGGGCGGTGTGTGGC
GATCTCACCTCGATCTTCGACTTCGACGTACCGCATAGTGCACGCCTCGACACGCGCTGG
GCAGCGGCGCTGCCGTCGGTCGCCGGCTATGTCGAGGAAACCGAGCGACTGTGCGCGACT
GCTCCCGCCCCGATCATTGCCAAGGGTGAAGGCGTGCCCGTGCAGGAACCCGGAACCCGG
CCTGCGCGCGCGCTGCCGTACCGCTTCGCCATCGAGCCAGCCTGGTCCGACGCTGCGGTG
ACGCTGAACTTCGTCAATCAAGGCACCGTCGGGGTCGTGTTCGGCGTACAGGACGAAGTG
AATTTTCCCGGTTGGCGCTACTTCACCGTGGCGGCGAACTCCCGTCTGAGCGAGACATGG
CCGATTCGTGCGGACCAGCCGCACGCGCTGGTCGTTCGGGGACCCAACGGGTTCCAGCGC
GACTATCGGGGTTCAGCAGGCAGCGCGGGGATCGAGGCGGTGCTGGTGTGGCGCGAGGAC
GGCACGGCCGGCATGGTGCAGTTGCGCAACCGCGGTAACGCTCCGACGATCATGGCCCTG
CATTGCGCGCACACCGGCGAGCGACGGGAGACCGCAGTCGCTCCCAACGGCACCGCACAA
TGGCCCATCACGTTGGCCGATCATCGCTGGTACGATCTCTCGCTGACCTCGGCGGATGGC
GTGCGGTTGCGCTTGGCGGGGCATGTCGAGACAGGACGACCCGGCGTCAGCGAACCCGCT
GCGGCGTTCCCGCATCCCGCCTGAGCCAAGCGGACTGTCACGGCGGTGTCGCGAAGCCTG
CCTAGGTGCGGCGCTTGGCGGGGGCGGACGCGATGCGAAGAGACGGCGCGGTAGAAGGCG
AGCGCTTGCTGAGCGCGGGCTTCCTGTCGCTCGCGACGATGGAGTTCCTCGAGCGCTTCG
CCGTCTCGGGCGTGAAGTCGGTCCTGGTACTGATCTTCCTGGACCGCGTGCTCGTCGGTG
ACGTGTCGCGCGTCGTCGGCGCGACTGCCTTCGGCGAGACCAGCGCGGCAATGTTCGGGC
CCTTGTCCGCCACCGGGCTTGCCTCGCAGCTCTACGGCTATGCCAATGCGCTGATCTATC
TGGCGATACCGATCGGCGGGCTGATCGGCGATGTGATCCGAAACCGGCGCGCGATGGTCG
CGGCGGGCGGTATCGGCATGCTGCTCGGCCTTACGTTGATGCTCGGCGATCCGACATTTC
TGATCGGCCTGGTCCCCTTTGCGATCGGCGCGGGGGTGCTGAAGGGCAATCTGTCCGCAC
AGTTGGGCGCGCTGTTCCAGGACGAGGCTCAGCGACGACGCGGCTACGCGGTCTATCTCG
GTTTTCTCAACGCCGGAGTGATCTGCGGGCCGCTGGTCTGCGGAGCGCTCGCCGCGTTTG
CCGGTCAGGACTATGCGATCGGCGCAGCGGCCGCCGCCGTCGCGCTGGGTCTGGCGATCT
ACATGGTAACCAGCCGCGCGGCATCAACGGTGACCTCCGCGACATCGGCGATATCGTCGC
GCGACCCGGCTCGATCGACCGCGCTGCTCGTCATCGCCTTGGCCGCCGTGTACCTCTGCT
ATTCGGCCTATGATCAGCTCGGCAATATTTTCCTGATCTGGGCGCGGACGCGGGCCGACC
GCGATGTCTTCGGCTGGACCATGCCGGTGGCGTGGTTCCTTTCGCTCGACGGCGTCTTCA
CGCTGGCGCTGATCGCGGTGTCGCAGGTCGCATCCCGGGCGCTGCAACGGCGTGGCATCG
AAATCGGCGCGGTGACCCAGATCTTCCTCGGCGGCATGCTGTGCTCGGCGGGCTATCTCG
TCCTCGCGCTGGGTGACGCGACCAGTGGCGGCGCACCGCTCGCGTTGCCCTGGACGCTCG
CCTATCTGGTCCTCATCGACGGTGCGATTGTGCTGATCTGGCCCTCCGCCTTGAGCCTGA
TCGCGGGCACCGCGCCGCGCCATCTCGTCGGCTTCTGGATGGGGTTGTTCTACCTTCACG
GCGTTTTCGCGAGCCTGTGGGCCGGGTTCAGCGGCGTTTTCTACGAGCGGATCGCGAGCC
CGCAATTCTGGTTGCTCCACGCTGCCGTGGCAGGCGCAGGCGCGCTCCTGATCCTAATCG
CCGCACCGCCGCTGATCCGTGCCGCGCGGCGGCGTCAGGCGATCACGACCTCGGCGTGCG
CGAAGGCGCGGGCATAGTCGTCCTCCAGCGGCTTGTCGGTCACTAGAATGTCGACATCGC
CCAGTGCCGCCGTCTGGATCAGCGCGTACCGCCCGAACTTGGATGCGTCCGCCGCGAGCA
GCACCCGCTTCGACGTCGCATAGGCGATCCGGCTCATCGCCGCTTCGCCCGGATGAAAGT
CCATCAGCCCGCGCTCCAGGCTGATGCCGCCGACCGACAGGATCGCCAGGTGCGGCGTGA
AGCCGCGGACATAGTCCTGCGCGACATGATCGGAGAATGCGCGGTAATCATAATCCATCT
GACCCCCTGCGAGGAACAGGCGGTTGTTGTTGATCCCGCCCAGATCGCTCGCGACGCGCA
GCGAGTTGGTGATGACGGTGAGCGAGCGCCGATCGACCAGATGCCGCGCGATAAAGCAGC
TCGTCGTGCCGGAATCGATGAACACGATCGCACCGTCCTGCACGAACTCGGCCGCTGCGC
GTGCAACACGGATCTTCGCGTCGGCATTCTCCTCCATGCGCTGGTGGAGCGGCCCCTCGT
GCACGGGCGTCGTCATCCGCGCGCCGCCATGCTCTCGAATGATGACGCCGTGATCTTCGA
GCGCGCGGAGCTCGCGGCGGATCGTCTCGTCCGAGACCGCGAGATCGGCGGCCAGCGCGG
TTACCGACAGGGTTCGGCCGCCGCGCAACCGCGCCATGATCTCGCTCTGCCGCTGTGATC
GCTTCTCTATCGTGCCCTCCATCATACTCAAAGTCGGTAACCCGCGTGGGCGAGACATGC
TCCATGCCTCGCTCCTCGCGCAAGCGATGGCTAGAAGCCGACCACCGCCGTCAACCGCAC
CGAGCGCGGCGTCTGGTAGTTGACCGGTGCGCGGTAGTCGGAATTGGCCGATCCGTCGCT
CAACTCGCCGAAATTGTTGAACGACGTGACCGCCGAACTGGCGAACAGGTTGAACACGTC
GAGCCGGAGCGACGCCTGGAGATGCGGGATCGGCAGGTGGACGACCGCGCTGACATCGAC
CTGCGCCAGCCAGTCGCCGGTGAACGCCGTACCGCGCGGGATCAGCTCGCCTTGGCAGTA
ATAGCCATAGCCGTGATAGGTGTTCGCATAGGCGTCGACCGCGAGCGGAACGGCGCCGAT
GCAGCTGTAATGCGGGGCCGATTGGACCAGCATGTTGGCGCCGAGGTCGAGGGCTTCGAA
CAGGCGGTAGCTGCCGTAAGCCTTGAAGCTGTGGCGGCGATCGTTGGGCAGATAGCCATA
GGCGCCGTTGACGAAGCCGGGTGAATCGAAGTCCGCGGTGCGGTTGATCGCGAGCTGCCC
GTTCTCCGATCGCACGCCGCCTTCGTAATTCCCCTTGTCGAACGCGAGCGTGTACGAGGC
GGACAGGCTCCACTTCTCGTCGAAGCTGCGATCGAAAGTAAGCGTCAGCGCGTTGTAGTT
GCGGCTCGGCGCGGGATAGCCGAGGTCCTCCTTCTTCAGCGTCACAGTCGGGGTCGAGCC
ATCGGGCAGCTTGTTGATCTGCGTCGTGATGTCCTTGCCCGGATTGCCGATGACGAACTG
ACTGCCGCCCGGATACGCCGACAGACACGCCGCCGCGGTGAAGCCCTTGCCGACGCAATA
GGCGCGCGCGCCGGCATCGATCGAGACGTCCTCGATCACGTTGGTCAGTTCGCGGTGCGT
GTAATAGGCACCGATCCGGATGCGGTCGCTGAACTGGTGCTCGGCACCGATGATGAACTC
CCTGTCGGACTGGGGCTTGATGTTGCTCGCGATAGCGCCGGCCGGGTTGAATGCCGAGCC
ATCCGCCGAGACCTCGCAATTCTTGATGCCGGTGTCCGGGCAGTTTGTGGTGTTGACGAC
CGACAGGAGCGGCGTGCCGGCGACGGGGACGCTGCCCGCGCCGCTGACGCCGTTGAACAG
ATTGTAGCGGGTGTACGTCACCAGGCTGCCGGCGACGTTGAGGTTTATGTCACCCGCCAT
CGGCAGGAAGTATTTCGAATAGGACCCGAAGATCTTGGTGCGCCCGTCGCCGACCGGGTC
GAATGCCGCACCGAGGCGCGGCGCCCATTGGTCGCCCGATTTGAAGAACGATTTGCCGTT
CACGCCCTGGTTGCTGAAGCGATCGTTGCGCACGCCCAGATCGAGGCGGAGGCGGTTGTC
GAGCAGCGACCACTGGTCCTGCACGTAGAAGGCCTCGTTGCGGACGTGCGCGACGCCGCT
CTGCTCATAGACGCGCGTCGTGTAATATTGCGTGCCGACCGGCGCGCCAATCCTTGCGGC
GGACTGCGCCGTGACGTTGAAGATCTTGTAGGCGCCGCCGCCGATCGTCTCGAACGTCTG
CGACTGGGTGTTCTTCTCGTGATCGTAGCCGAAGCGCACATGGTGCGCGCCGAGCAACTG
GAACTGGAGATCGGCATCGACGCGGTAGAATTCGCGTTCGTTGTCGGTGCTGCTGAACGC
GTCCGTCACCTTGTTGGCGCCGATCTGGATACCCGCCGGATCGGTACGGTAATCGATCAC
CTGCGGGTTGGTGACGTCGAGCGGGACGTTGCCCGAGCGAAGCTTGTTCACGCCGTACGC
GCCCGACAGCGTTAGCCACGGGGTGAAGGTCCCGGTATAGCGACCGACATAGTTGATGCC
ACCCGCCCGCGCATTGGTGCCGCCGGTCTTGTCACCGAGACGGTGGTCGGTGCGGTCCCA
ATTATAGCTGCGGTTGCGCGTCTCGTTCGTGGTGTCGAAATAGGTGAATTCGAAATGGTG
GTCGCCATTGATGTAGCCGTCGACCTTGCCACCCCAGAACGGGCTGGTGTTCGCCACGCC
CGTCGCGTTGTTCTGGTTGGCCTGCGGCGTGAGCGCGCGGATTTCGCGAAGATTGTAGAG
GCCGTAGACGAACAGATGATCCCTGATGATCGGGCCGCTTGCCTGGAACACCAGTTCCTT
GCGGCTCGCGGTCGCGTTGCGATAGTCGACGGTGCGCGTCGACGGCGCGCTGCCGCGGAG
ATCGTCGGGCTCCCAGATGCCGGTGACGCTCGCGTGATAGTCGTTGGTGCCGGACTTGGT
GGTGGCGACGACATAGCCGCCGGTCGCGCGACCGAACTCCGCGGGGGCGCCGCCGGTCTT
CACTTCGACCGTCTGGTAGAAGTCGAACGGTACTTCGGCCGGCTGTCCGCCCGACACGAA
ATCGGTCACGTTCAGGCCGTTGATGTAGAACGCGTTCTCCGTGAACGCCGCACCGCCGAT
CGATACCTGGTTGGAGAAGCCGCCGTTCGAAGGCGACGAGCCCTGGACCGCGCCGGGGGT
CAGCAACATCACGTCGCGCAAGGTGCGCCCGATCGGCACGCGCGTCGTCAGCGAGCCGAG
ATTGATCGTGCTGCCGACCGTCGTATCCTGGAAGTCGGCCGTGCGCTGGCGGGTGCCGAC
GACGACGATGTCGCCGCTCTGCTCGGCCGGAACCAGGCGGAAGCTGTTGGCACCGCCGGA
TTCGCGGGTGAGCGCAATGCCGCGTTCGTCATAGGTCGTGAAGCTCGGTGCGGTGATGGC
CACATCGTAATTGCCGGGTGGCAGTTGCGGGATGGTGTAGCTGCCCGTGGCGTCCGTCAT
GGCGACGCGGCTGACGCCACGATCCGACGAGGTGATCTTGACCTGCGCACCGATGATCGC
GGTCCCATCCTGCCCGGTCACGCGGCCGGATGCGGCGATGGTCGTATAGTCCTGGGCCTG
ACCGGGCGTGCCTCCGATCATCAAGGCCGGGGCGGTGGAGCCGAGCATCAACAGCGCGCG
CAGGACTGCGCGCGACGAAAGTCGCATGGAACGAAGCATCGGAACCCCTTTTTGATTTCG
CGGCCCCGCGCCTCCGCGTCGCCACAGGGTCCTTAACCGTGCGATGTGCACATTCTGTGA
CAGAACCACAGAATATTCACGGTATCGAACGGCCGGAGTGTCGAAAGCGTCGACAGAATT
TCCGTCCCATGCCCGCACGCAGCCCCGTGAGACCGGCCAAGTCCGGCAAGGCTGGTGCGT
CGCGGGATCGGCGTCCTCATCACCCGAAGACCCGCACGATGTCCGCCGACGGGATCCGAA
TCGAGGAGATTTGCGGATCGGGCTGTGCACATCGGCGATCCGGACGTCTATCTAGCATGA
TGAAGCCCACGCGACCTGCAGGCGGTACGCCCGAGCACGACCTGTCGGCGTTGATGGAGC
GCATGCGGCCGGCGCTGATGGCGTTCTTCGTCCGGCGTCTCGGCGATCCGGCGCAGGCGG
AGGACCTGATCCAGGATCTCTTCATCCGCATGGCGACGATGACCGGCCCGGCGACGAACA
ATCCCGAAGGCTATATCTTCCAGGCCGCGGCCAATCTGCTGCGCGATCATTACCGGCGCG
AAGCCACGCGGTCGCGGTATCTCCAGTCGCGGGCAGGCGATCCGGACCTGGCCGTCGATC
CGATCGACGCCGAGCGGTTGTTGTCCGCGCGACAGAGTGTCGGGTGCGTAGCACGGACAT
TGGGGGGGCTGCCCGATCGGACCCGCCAGATCTTCATTCTCTACCGGCTGGAGGGCATGC
AACGCAAAGCGATCGCCGACGCATTCGGCATTTCGGTCAGCGCGGTCGAAAAGCATATCG
CCAGTGCAATGCGGGCGTTGCTGGCCGACATGGGAAACCCGAAATGACCGCACCCCCGTT
CGATTCGGCTCCCCTGTCCGACGCCGCCTTTCTCTCTGATGCGGATATCGTCATTGGCTG
GTGCCTGCGCTTAAGCGACGGCACGATGTCGGCGCAGGATCGCGAGGATCTGCACGAGTG
GCTGGCGGGCGACGCGACGCGTGGCGAGCGCCTGGGTGCTGCGCTCGCGGTATGGGACGC
GGTCGAGGCGGACGCCGATGCTCCCGAAATGCTGGCGCTGCGCCGCGACGCGTTAGGCGC
CGTTCACCGCGCGGGGCAGCGACGCTGGCTCCGGACCCGGTTCATGCCCTTCGCCCTATT
GCGGACACGCCCGATGATATGGGCGATCGCCGCTGCGCTGGTGCTGACGCTGTCGCTCGG
GTCGCTGCTGATGCAGCACGGCGGGCGTGACGAATATCGCACCGCGATCGGCGAGCGTCG
CGTCATTGCGCTGGCCGACGGGTCGCGCCTGTCGCTGGATGCCGACAGCGTGGTGACGGT
AGCCTTCACCCCTCAACGCCGGAACGTCGTCCTCGAACGGGGCCGGGCGCGGTTCAAGGT
CGCGAAGGACCCACTCCGCCCGTTCGCCGTGCGCAGCGGCCGCAACGTGGTCGTCGCGAC
CGGAACCGAATTCTCGGTCGAACGGCTCAGCGGCGAAATTCGGGTCGCGCTGTTCGAGGG
GCGGGTCGCGGTGCTGCGCGATACGCCGCATGGTCAGGCGAGCGAAATCGTCCGCCGCAA
CGGTCGCCGCATCAGCGCCGATCGCGCGCTGACGCCGGGATACGAGATCGGCCTGCCGGT
GTCGGGGACGATCGGATCGATTGCGCCGGCCATCGGCAGCGAGGGGTGGGGCGCGGAACA
GATCAGCTTCACGTCGGAGACGCTGGCCACCGCCGCCGAGCGGATGAACCGCTATGCCGA
ACGGCGGCGGATCACGGTCGATCCCAGCGTCGCCGACGTCCGGATAAGCGGCGTGTTCAA
CATCGGCGACGTCGATGCGTTCGCGCAGGCCATCGCCGCGACCTTCCCGGTCGACGCCAG
CATCGACGACGCGGAGATCCGGCTGGAACGTCGACGTTAGTACCGGTTGAAGGCCAAAAT
GATATCAATTCAAGATAAATACGGTAATTTGCTGAGCATCCCGCCACCCCGTGCGTCATA
AAAGTATAACAAGACTAAAGGGGCGGTCGACGATGATGACGAAGCGGATGATTTTCGGCG
CAAGTTGTGCGGCGATCGCGACGATGATGACGGCGACCGCGACACAGGCGTTGGCGCAGG
CCTCGCAAGGCCAACGCGTGGTCCGGGTCGACATCAGGGCGCAACCGCTGGGCACCGCGC
TTCGGTTGCTGGGTCGACAGACGCACGTGCAGATGGTGTTCGACGAAGCCGCCCTCGGTG
GTCGCGTTGCCCCGCCCGTCAACGGGGCGATGACCGCGGACGCGGCGCTCGGGCGCTTGC
TGCAGGGCAGCGGCCTGACGATGTCGCGGACCGGCCAGGGCGTCTACGTGATCACGCGCG
CGGCCTCGCTCACGCGGGTGTCGATGGCTGCATCCGGGCAGCAGGCTGGCAGCGGTCAGA
ACCGGGCAGTGGCCGCCACAGGCGACGCCGGGGCGACGCAGGACGACACCGCCCCGACAC
CGCCGCCCGGCGGCGACATCGTCGTGACGGGATCGCGTATCCGCTCGAAGAACCTCATCG
AGACCGCGCCGGTGACCAGCGTCACGCAGGCGGACATCAAGCTGCAAGCGGCGTTCAGCG
TCCAGGAGGTTCTGAACCGCGTCCCCGCGATCAAGAACAACGATACCAATCTGTCGAACG
GCAACGGCCGCCAGCAATTCGATTTCCACGGGCTCGGCACCAACCGGACGCTCACGCTGA
TCGACGGTCAGCGGATCGGCGTCACCGAAGGCATCGACGCCTCCGTCGTGCCGGTCGGGT
TGATCGAGCGCGTCGACCTGCTGACCGGCGGCGCCTCCGCGGTCTATGGGTCGGATGCGA
TCGGCGGGGTGGTGAACTTCATCCTCCGCAAGGACTTCGAAGGCGTCAACGCGAACGTCA
ACTACGGTTTCTACAACGCCGATAACCGCGACAACATCGCGGCGCAGGCGGCACGGAATT
CGGGGTTCGCGGTACCGAGCGGCACGACCAACGACGGCGGCCGCTTCGACGCCAATATCA
GCATGGGCAAGAACTTCGCCGGCGGCCGTGGCAATATCTCGGTGTTCGGCGCGTACAGCC
AGACCGAACCCGTCCTGGCGTCGTCACGCTCGTTCTCGGTGTGCCCGATCACGCTGTCGG
GCCAGACGGTGGTCTGCGCATCGCCGTCGTCCGCCACCTCGGCGGGCTATTTCCAGGCGC
TGTCGGGGCCCGCCCAGAACGGCAACATCCTGACCAACGCCGCCGATGGCGGTCGCGAGT
TCGTGCCGTACACGGGCACGAACGGCTACAACTACAACGACAGCTTCTATTTCCAGCGGC
AGAACACGCGCTACAACGGCGCGACGTTCCTGAACTACGAAGTCTCGAAAGCGATCCAGC
TCTACGCGAACGGGCTGTACCTGCGATCCGAATCGCAGAGCCAGTCGGATCCGGCGACCA
TCCAGCCCGGATCGACGCCGTACGACATCAACTGCAACAACCCCCTGCTGTCCGCGCAAC
AGGCTGGCGCGCTGTGCGGATCGGCGGCCGGCACCAGCACAAACGTCCGCACCGACGTGC
GCTATCGCTTCACCGAACCGCAGACGACGCGGTCGTCGAACGAGATCTATCGCGCGGTGG
CGGGCGTTCGCGGCGATCTCGGCAGCGCCTGGCATTACGACGTCGGCGGCGTCTATTCGA
CCACGCTGTACCGCCAGCAGCAGACTGGCCGGATCGACCCGACCAAGGTCGCCAACGCGT
TGCAGGTCGTCGACGTCAACGGCACGCCGACCTGCGTTTCGAAGGTCAACGGATCCGACC
CGAACTGCGTCCCGCTCGACATATTCTCGACCAACGGGCCGAGTGCCTCCGCGGTGAATT
ACCTGTCCTATGCGGAAGGCGGCGGGGTGTTCCGCGAACGCTATGAGCAGTGGGTTGGCA
ATGCCAACGTCACCGGCGATCTCGGCGATTACGGCCTGAAAAGCCCATTCTCGAGCAAGG
GCATCAACGTCGCGGTCGGCGGCGAATATCGCCGTAACACCTATCGCTCGCGCCCCGACG
CCGCGTATCAGGCCGCCTTCGGTTCGACGCCGACGACCTTGTCGAACAATGCCGCCGACC
TGTACGGTGAGATCAACGTGCCGCTCGTCAGCGACAAGCCGTTCATCCGCGACCTGAGCG
TTGGCGCGGCGATCCGCGGCTCGAAATATTCAGGCATCGCCAAGGCGCAGTCGACCTACA
AGATCGACGGCAGCTGGCGCCCGGTCGAGGACATCCTATTCCGTGCGAGCTACAATAAGG
CGACCCGCGCACCGAGCATTTACGAGCTCTCGTCCAACGCCAATACGAGTTACGGCACGC
TCGATGCGAACACGCTGGGCGATCCGTGTGCGGGCGCCAATCCGGTGGCCAGCCGGGAAA
TCTGCGCGAGCACCGGCGTCACCGACGCGCAATATGGCTCGATCGCGCAATGTCCCGATT
TCCAGTGCACCGTGCGCAACGGATCGGAGGGGCTGGTGACGCCGGAGGTCGCGCATACCT
ACACCTACGGCCTAGTCCTGACGCCGCGGATGCTGCGCGGCTTCTCCGCCACCGCGGATT
ATTACAGCATCGAGATCCAGAACGGCATCGGCTATTATCGGGCGATCGATTTCCTCCAGA
CCTGCGCCAACACCGGCTATGAGTTCTTCTGCAGCCAGCTCAAGCGCAACGCCGACGGGA
CGCTGTTTAGCAACGCCGGCTCGGCGACGGGCTATATCAACCAGGGGTACAGCAACCTCG
GACGGACCAATGCGCGCGGCTTCAATTTCTCCGCGAACTACGACACGCGGCTGGGCAATT
GGGCGCGGTTCTCGACCAGCTACACGTCGACGCTGCAGACCGCGAAGGGCGGCGATCTCG
GCCTGCCCGATACCGACTTCAACGTGGTCGGGCTGTTCGGCCCGTATGCGGGTCAGGGCT
ATCGCCGCTACCAGCATAATTTCCGGTTCACGCTGAGCTCGCCCGAATCCGCGCAGACGC
AGGGGCTGATCTCGGTCAACTGGCGCCATAATTCGGGGCTGAAGAACTCGCGGCTCGACG
GCAATCCGATCTTCGGCGAGGACGATCCGACCGTGCCGGACGAATACAAGTACCTGCCCG
CCTATGACGTGTTCGATCTCAGCGGCAGCGTGACGATATCGCGCGCGCTGACGCTGCGGG
TGGTGGTGAACAACGTGCTCAACCGCGCGGCACCGGTCCGCCCGAGCCCGCCACTGGAGG
CCGCCGAACGCGTCAACACCTCGCCTTCGGTGTATGACTCGCTCGGCCGGTCGATCAGCG
TCGGGGCGACGGTCGATTTCTGAGCTAGGTACCACGTCCCCCGCGTCCGACGGCATATCG
CGTCGCGCCGTCCTGGCCGGGGGTACCGGGTCGGTACTTGCCGGCCTGCTCGCCGGGGTG
GGCGATGCGACTGCCGAGTCGGGGACGGACGCACGTCACCGGATCACCGCGGATCAGCCC
GCCACCGAATGGTTGCTCGGCCATCCGGTCGGGAACGGGCAGCTGGGGGCGATGATGGGC
GGCGGGATCGCGCGCGACGTGCTGTCGCTCAATCACGACACGCTGTGGAGCGGACAGCCA
GCTGCCAAACCCGATCACGACGGCGGGGACGCGCTGGCGGCGATCCGTCGCGCCGTCTTC
GCGGACGACCCGGTAACCGCCGATCGACTCAGCACGGCACTCCAGGGGCCGTTCAGCGCC
AGCTATGCGCCGATGGCGGATCTCGAACTCGAAATGGAGCATGCCGACGGCCCGCAGGCG
TATCGCCGCGTGCTCGACCTCGATCGCGCGGTCGCCTCCGTCGCCTATCGCTATGGCGAT
GTCACGTTCAGCCGCGACCTGTTCGTGTCGCACCCCGACTCGGTGATCGTCCTGCGCCTG
ACCGCGGATCGACCCGGCAAGATCGATTGCCGACTCAAGCTGACCAGCAAACTGCGCGCA
ACCGCAAACGCCGGCAGCAATCGGATCGCGCTGGTCGGCAAGGCGCCGACGCTGTCCGAA
CCCAATTACCGCGACGTCCCCGACCCCGTGCGCTATTCGGATACGCCCGGCCACGGCATG
GCGTTCGCGACGATCCTGTCGGTCGAGACCGAAGGCGGCGCGGTCACCGCGTCGGACGGT
GCGCTGCACATACGCGGCGCCACCTCGGTGCTGATCCGGATCGCCGCCGCCACCGGGTTC
CGCCGCTTCGACCTGATGCCGGATACGCCCGTCGAGACCGTGCGTGCCTCGGCCGAGCGC
ATCCTCGCAGCGAGCGCGCGGCATGGCTATGCGACGCTGCTCGATCGCCACATTGCCGAT
CACCAGTCGCTCTATCGCCGTGCCTCGCTCGAACTGCACGGGGCGGCCGACGACCGCGAT
ACGCCACGCGCGGAACGTCTGTTCCAGCTCGGCCGCTATCTTATGATCGCCAGTTCGCGC
GCGCGCACGATGCCCGCGAACCTGCAGGGCGTTTGGAATGCCGAACTGCGCCCGCCCTGG
AGTGGCAACTACACCACCAACATCAATCTCCAGATGAACTATTGGCCGGCGGAGACGTGC
AATCTGGCGGACTGCCATCTGCCGCTGATCGACCATATCGAGCGGCTGGCCGTCACCGGC
ACGCAGACCGCGCGACGCCTCTACGGCCTGCCCGGCTGGTGCGTGCATCACAACAGCGAC
CTGTGGGCGATGAGCAATCCGGTCGGTGCAGGCGTCGGCGATCCGAATTGGGCGAACTGG
CCGATGGCGGGGCCCTGGCTGGTCCAGCACGTCTGGGAGCATTACCGCTTCGGCGGCGAC
CGGGCATTCCTTAAGGTCCGCGGCTTCCCGCTGATGCGCAGTTGTGCGGAGTTCTGCGCG
GCGTGGCTCGTCCGCGATCCCCGTAGCGGCCATTTGACCACCGCACCGTCGATCTCGCCC
GAGAACCTGTTCCTGACGGCGAGCGGCAAGTCCGCGGCGATCTCGGCCGGCTGCACGATG
GACCTCGCGCTGATCCGCGAGCTGTTCACCAACTGCATCGCGGCGATGGCGGTGATCGGC
GATGTCGACGGGCTGAGCGCCCGCCTCACGGGGTTGCTCGAACAGCTCGAACCGTACCGT
GTCGGTCGCTACGGCCAGCTTCAGGAATGGTCGACCGACTTTGCCGAGCAGGATCCGGGG
CATCGCCACATCTCGCATCTCTATCCGCTGTATCCGGGCGACGCTATCGACCCGGTCCGG
ACGCCGCGGCTCGCGCAGGCCGCCCGTGCCTCGATGGTGCGTCGCGAGGCACATGGCGGG
GCCAGCACCGGATGGAGCCGCGCCTGGGCGACCGCGGTGTGGGCCAGACTCGGCGACGGC
GCGCAGGCCGGGCGGTCGCTCTCCGCCTTCATCGCCAACAGCGTCGCCGCCAATCTGCTC
GATACCCACCCGGCACAACCGCGCCCGGTCTTCCAGATCGACGGCAATCTGGGCATCACC
GCCGCGATCGCCGAGATGCTGCTGCAAAGTCGCGAGACCGAGATCGCGCTGCTGCCCGCG
CTCCCGCCGCAATGGACCTCGGGCCGCGTCGCCGGGCTTCGCGCGCGGGGCGGTCACGAG
GTTGCGATCACGTGGAGCGGGCCGCAGGTCGATGCGACGCTGACCGCGGGTAGCGATCGG
CTGGCGGTCCGGTTGCCGCCGGGGTTCGAGCCGGTGACGGTGTCGCACCGCGGCAAGGCC
ATCCGGGTCGATCGCGCCGAACGCGTCATCACCTTCGCAACCATCGCCGGCCGGCCCTAT
CGCGTCGCGCTGCGCAGGGCCGAAACCGCATGACCGAAGACTTTTCAGGAGCCACCATGT
CGATCATCACTCGCCGCACTATGCTGGCAACGGGGCTCGCCTCCGGCTTGGCCTCGATCG
GCACGTCAAGCGCTTGGGCCGGCAAACCCGCATCCGCAGCACCCCCCGCGCCCTGGGGGG
CAACCCCCTCCCCGCGCCAGCTCGCCTGGCATGCGCGCGAACAATATGCGTTCGTCCACT
TCTCGATCAACACCTTCACCGATCGCGAATGGGGCTATGGCGACGAGGACCCAAAGCTCT
TTAACCCGACAGACTTCTCGGCGGATCAGATCGTCGGGGCGGCCAAGGCGGGCGGCCTGC
GCGGGATCGTCCTGACCGCCAAGCATCATGACGGCTTCTGCCTGTGGCCGACGATGTTGA
CCGAGCATTGCGTGCGCAACAGCCCGTTCCGCGACGGCAAGGGCGACATCGTCCGCGAGT
TCGAACAGGCCGCGAGGCGGGCCGGCATGGACTTCGCGATCTACCTTTCGCCCTGGGATC
GCAATCACGCGGACTATGGCCGCCCCGACTATCTCGATTACTACCGCAAGCAGATCGTCG
AGCTCTGCACGCGCTACGGCACGCTGTTCGAGTTCTGGTTCGACGGCGCCAATGGCGGCG
ACGGCTATTATGGCGGTGCGCGCGAGACGCGGAAGATCGACTCCGAAACCTATTACGACT
GGCCGTCGATCTTCGCGCTGGTCCACCAGCATCAGCCGATGGCCTGCACGTTCGAGCCAC
TCGGCTCCGACGCGCGCTGGGTCGGCAACGAGGACGGGGTCGCCGGCGATCCATGCTGGC
CGACCATGGCCGATCACAAGCCGACCCAGGCCGAGGGCAATGCCGGGCTACGCAACGGCC
CGTTGTGGTGGCCCGCCGAGACCAACACCTCGATCCGGCCGGGCTGGTTCTACCACGCCG
ACGAGGATTCGAAGGTCAAGGATCCCCAGCGGATGCTGAAGCTGTTCGACGAGTCGATCG
CGCGCGGGACCAACCTGATCCTGAACCTGCCGCCCGACCGGCGCGGTCGCCTTGCCGATC
CGGACGTCGCGGTGCTGCAATCCTTCGGTGCGGCACAGCGCGCGACGTTCGCGAGGGATC
GCGCGCAGGGTGCGGTCGCCTCGGCCGATCACGTCCGCGGGCCGGGCTTTGCCGCGCGGA
ACGTGCTCGACGGGGATCCCAAGAGCTATTGGTCGACGCCCGATGCCATCCGCACGCCAA
GCCTCGTGCTGGACCTGCCGCCCGGCACCAGCTTCGATCTCGTGCGTATCCGCGAGTTCC
TGCCGCTCGGTGTCCGTGTGGACCGGTTTGCGATCGACATCGATTCCGGCAAGGGCTGGT
CGGAAGTCGCACGCGGCGAATGCATCGCGGCTCAGCGCGTCGTCCGCCTGCCGACTCCCG
TGGTCGCACGACGGCTGCGCCTCCGGATCGTCGCGGCCCAGGCATGCCCGGCGATCAGCG
AAGTCGCGCTGTTCCGACAAGTCGCCCCAGTTGCGGTAAAACTACCCGAAGCGCGTGCGC
GTGACGTGCTGCCCTCCTCGGACCTGTCGATCGTCGCCGCGACGGGGTCTGGTGCCGAGG
CCTTGATCGACAATGATCCGGGCAGCGTCTGGCAGGTTCCGGTCGCCGCCGCCTCGGGAT
CGGCGATGGTCACGATCAAGCTCGCCAGGCGGCAATGACTGGCAGGCTTCATCCTGACCC
CGTCGCGCGCCGTGAACACGGACAGTGCACCACCGAAGCGGTTCGTCGTGGAAATCAGCG
TTGACGGTAAAGCCTGGACCAAAGCCGCGTCCGACGAATTCTCGAACATCGCCAACGCGC
TATCGCCGCAACGCATCCTGTTCGGCGCGAAGACGGACGCGGGCTATGTACGGATGACGT
TCATCGGACTGGCGGCGCCCCAGAACCACATGGCGATCGCCGGTATCGACCTGTTCGGAT
AGTCGTTTTCAAGATGGGCGGTCGGGTGATCCGAACGGGCGCAGGCCGTGCGTGGGATTT
TGATCGCCCCGCCCATCGCACACAATGCCCAATGCCCAATGCCCAATGCCCAATGCCCAA
TGCCCAATGCCCAGCCGCACCTAGCGCTCACGGCACCCGCATGCCACACCCTGTTGCATA
CCGGAACAAGGGGTTATGAATGCGCGCTGCTGCCTGTCTGATCGTTCTCCTCGCCTCCGC
CGCTACGGCCCAGACGCCCGGCACGCCCTATCATCGTGCGCCCGACGCGATCGCCAGGGC
GCTGGAAACGCCGCCGACCCCCGGCGTCGCTGTCAGCCCCGATCACCGGACACTGGCGAT
CCTCGGCCGCGAGAACCTGCCGTCGATCGCCAACCTGTCCAAGCCGATCCTGCGCCTCAG
CGGCTACCGCATCGACCCGGCGACCAACGGCCAGGCCGAGGTTCGCGTCCAGTGGCTGAA
CGCGCTGAGCTTCAAGGACGTGGCGACCGGCAGGACCATCGCGGTCAAGCTTCCCGCGGG
CCTGCGCTTCGCCGCGCCCGACTGGTCGCCCGATGGCACCCGCCTCGCCTTCTATGCGCA
GGACCCCGATGGCCTGTCGTTGTGGATCGCCGATCGCGACGGCAGCGCGCGCGCCGTTGC
GAAGGCCCTCAACGGCACGTTCGGCACCCCGTTCGCGTGGACACCCGACAGCAAGGCGCT
GATCGCCTACACCGTCCCCGCCGGCCGCGGCACGGCGCCGGCAGCCAGCATCACCCCGAC
GGGTCCGGTCGTGCAGGAAAGCAACGGCCGGACATCGGCGGCACGCACCTACGAAGACCT
GCTCGGCGACGCACATGACGAAGCGCTGTTCGACTATTACTTCACCGGCCAGTTGGTCCG
GATCGACCTCGCCGGGGCAGCAAGCCCGATCGGGAAGCCGGGCCTCATCACCGATTTCAG
CGTGTCGCCCGACGGTCGCTACCTGCTGACCGAGCGGCTCAAGCGGCCCTATTCCTATCT
GTTGCCGGCGCGCTATTTTCCCACCGAGATCGCTGTCTCGACGATCGACGGCCAGCCGGT
GAAGACGCTGGTCGATCGCCCGCTGGCTGACGATCTTCCGGTCGATTTCGACGCGACCGT
CAAGGGTCCGCGCGAAGCGATGTGGCGGTCGGACGCGCCAGCGACGCTCGCCTGGGCCGA
GGCGCTCGACGGCGGCAATCCCCGCGCGAAGATCGCGTTCCACGACAAGGTCATGATGCA
GGCCGCGCCGTTCGACGCGGCACCCGTAGAACTGGCGATGACGCCGGCGCGCTATGCGGA
GACCCTGTGGGGCGACGACGGCTTCGCGATGGTGATCGATCGCGAATGGCGGTCGCGCAC
CGAGCATCGCCTCGCCGTGGCCCCGTCGCGCCCCGGCCAGACGCGCATCGTGTCGACGCG
CAACTACCAGGATCAATATGGCGATCCCGGCGATCCGATGGTCGAGGAGAATGCCGCGGG
CAAGCCGGTGATGCGTTTCACGCCCGCGCATGACGGCGTCTACGTCACCGGCGAGGGCGC
GACCAAGGCGGGTGCGTTCCCGTTCCTCGCGACGATGCCGCTGACGGGGACGGGAACGGA
GACGGGGACGGGAAGCGCGCAGACCCGGCTCTGGACCGCCAAGGCGCCCTATTACGAAAC
GGTCGTCGCGCTGCTCGACGACAAGGCGCAGCGTATCCTGACGCGGCGCGAGAGCGCGAC
GCTCGCGCCCAACTACATGATCCGCAGCGTGAAGGGCGGCAGCGCCAAGCCGCTCACCGC
GTTCGCCGATCCCGCCCCGGTGTTTGCCGGCGTGACGCAGCGTACGATAACCTATGCGCG
CGCCGACGGGCTGCCCTTGTCCGGCTCGCTGTATCTGCCCGCAGGCTATGATGCGAAGCG
CGACGGGCCGCTGCCGACGTTGCTCTGGGCGTATCCGGGCGAATTCACCGACGCGAAGGT
GGCGGGGCAGACCGTCGACCAGGGCAACCGCTTCGTCCGTCCGCGCGGGATCAGTCACCT
GTTCCTGCTGACGCAGGGCTATGCGATCCTCGACAACCCGGCGATGCCGATCATCGGCGA
GGGCGGCGCGGAGGCGAACGACACCTATATCAAGCAACTCCAGCAGGATGCGCAGGCGGC
GGTCGATGCGGTGGTCGGGCTGGGCGTCGCCGACCGGACCCGGATGGCGGTCGGCGGGCA
CAGCTATGGCGCGTTCATGACCGCCAATCTGCTCGCGCATACCGACCTGTTCCGCGCCGG
CATCGCCCGGTCGGGCGCGTATAACCGCACGTTGACCCCGTTCGGGTTCCAGGCCGAACA
GCGCACCTATTGGCAGGCGACGCCGACCTATACCGAGATGAGCCCGTTCACCTATGCCGA
CCGGATCAAGGCCCCGATCCTGCTGATCCATGGCGGCGCGGACGACAATAGTGGCACCTT
CCCGATCCAGTCCGAACGGATGTACGCGGCACTGAAGGGCAATGGCGCGACCGTCCGTTA
CGTCGTGCTGCCCAACGAGCCGCATGGGTATCGGGCACTGGAATCGACCGAAGAGACGTT
ATGGCAGATGACCGACTGGCTCGATCGCTACGTCAAGCCGAAGCAGCCGGCACGGTAGAA
GGATCGTCGTTCGGCGATAACGCGGCGGTTCGCCAGGGGGTGGATGCGTGTTGGGGTGTT
CGACCGTCCGGGGCGGATCACCGATCGAGCTGGTGCGCCGGTATCTGCGACGGGTGGATC
GAGCCGCTTTCCTGCGGCTTTCCGATCAGAAATCCCTGGACCTGATCGCACCCCCATTCG
CGCAGAGCGGACAGCTGCGCCTCCGTCTCGACGCCTTCGGCAACGATGGTGAGACCCAGG
CTCTGACCCAGACCGATCGTTGCCTTGACGATCGACGACGACGACGCGTGGCTGTGCATC
GTCGCGACGAAGCTGCGGTCGATCTTGATCTTGTCGAAGGTGAACTCCTTGAGATTGCTC
AACGAGGAATGCCCCGTTCCAAAGTCGTCCATAACGACCTTGGCGCCGGACTCTTGGAGA
GTCTTGAGCGTCGCGAGGACGTTGTCGCGCTGGAACCCCAGAAGGGTCGCGCCTTCCGTC
ACTTCGAGTTCCAGCCTGTCGAACGCAATCTTCCACTGCTTGGCGGCCTCGCATATCTCG
TTGGCGAGACCGGCGGCGCGAAACTGGATCGGCGACAAGTTGATCGCCAGCGACAGCGTC
GGATCCCAGGTCGACGCGGCGCGTAGGGCCTGATCGATCACCCACGACCCGATCGTGCCG
ATCAGGCCGGTGGATTCGGCGATGGGCACGAAGACGTCCGGGGATATGTCGCCGAGGCTG
GGGTGCCGCCAGCGCAGCAGTGCCTCGTACGCTACGATCTGCAACGAGGCCGTGTCGGCG
ATCGGCTGGAACGCCAGATGCAGTTCGTTCGCCGACACCGCGCTTTCGAGATCGCGGCCT
AGCCGGACCCGCAGGCTCTCCTCCTCCTTCAAGTGCTTGTTGAAGATGCGCGCGGTGTTC
CGTCCATCGGCCTTGGCGCGATACAGCGCCACGTCCGCGAGCTCGTGGAGTTGGTCGCCG
GTCTGGCCCGGTTCCGACAGCGCGACACCGACACTCATCCGGATCGCCACGCCGTCATCC
GAGGGTGCGGAAGCCGCCTTGAAGATCCGCGAGATCAGCGCTTCGGTGGCGGCCGGCTGG
GAATGCGCGACCTGGATGATGGCGAATTCGTCACCGCCGATCCGCGCGACCAGATCGTCG
CCGCGGACGCACGAGGACAGGAGGCGCGCCGTGCGCTTGAGCACGCGGTCCCCGCCGGCA
TGCCCCAGTCGATCGTTGATGGCCTTGAACGCGTCGAGATCGATGGCGAACACCGCGACC
ACATCACCGGTCCGCGCGCTGCGTGCCAGTTCGTGGGCAAGACGGTTCTCGAACAGCAGA
CGGTTCGCCAGCCCGGTCAGCATGTCGTGGTTGGCGAGGAATTCGGCACGGCGCTCGGCC
GTGCGGCGGCTCTCGACCGCGTTGCGGTATTCGTACAGTCCGCGCGCCAGGTCGCCCAGC
TCGTCGGCGCGTTCCAGCCCGGGCACGCTGCCATCGCTTTCACCGACCCGAAATTCGCGC
AGGCGCGCGGCCATGGTGGTGATCGGCGACACCAGCCTTCGACGGAGCCAGAGGGTCATG
CCGAATACGATCGCCACGATCACGAGTCCGCCGAGAAGCACCGAGACTATATCGCGGCGA
CTCTCGCGGCGATTCTGGTCGGCAGCTTTCCAGATCGCGACGGTCAGGTTCTGCCGCGCC
TGACTACGGCTGCTCTCCAGAGTCGTCAGCGCGCCCAGGAAGCGTGGCATCGCCGCCTTG
ATCGCGGTCGGCGTGGTCCGGGCGGTCTGGATCAGCTGATCGGAGGCCGCGGCGAAGTCG
GCAGCGGCTTGGCGTGTTTCTCGGAGTGGAGCCCACGGCGCTTCCGGGCTGTGCTCGAGG
AATTGCGCCGTAAACGACGAGCGCCGCCTGAAGGCCGCAACGCTGCGGCGCAATGCCTCC
CAACGCCGTTCGGGTACCGTCGCCCCGCGTTCAGCGTCGCGCGTCACGCGACCGATGTCC
TGGCGAAGCTGGCGTTGGGCCTGGTCCAGCGTATCCTCGAGGTGGAGCGCTTCGCTGAGG
AGCGTGATGCGCAGATCGGCCTGGTGGATCTTGTTGCCGACCGAAAGGCCGATCGCCAGC
AGTGTGAGCGCCATCAGGATGACCGACGTACAGGCGATAGAGACGCGCGCCGATATCGAT
AGTCTCACAGACTTCTCCTCATGGCTCGATTGACAGCAAAGCGTTACGGTATGGTTAGAA
GGCCGCAAGTACGGCGCAGCACGGCCGGGCGCCGTTGCTGTCATTGATCCGTCCCCGCGA
CGTCATCAAACTGTACCCGCATGTCCATACCGGGTGGGCGGATGACGACGTCCCACCTAG
TTATTGCCGATCGCGGCACCGATGCCGGGACCAGTCGCCTCTGGGCGGGGTGGTCGCGGT
TGCGGGCGCAGGTCGAGCGGATGACGCGGCGGGCCGATGGCGAGGATTTGCTGCACGATG
CCTATGTCAGCATGGCCGGGCTGGCGAGCGCGCCGCGCAACGACGAGGCGTTCCTGGTCC
ATGCCGCGGTCAATCGGGGGCGCGATGCGTTTCGCAAGGAGGCGGTGCGCGGGGCTTGCG
AACCGGTCGAGGCGGTCGATTGGCTGCGCGATCCCGCACCGATCCAGGACGAGGTGATGA
TCGCCAAGGCGCGGCTGGCGCGGGTCCGCGAGGGCATCGACCGCCTCACGCCCAGGACTC
GCGAGATATTCCTGATGCAGCGGCTCGACGGGTATAAGTATCGCGAGATTGCCGAGCGGC
TGGACATAAGCCAGGGCGCGGTCGAGAAGCACATGGCCAAGGCGATGACCTTCTTGGCCG
ATTGGACGGAGGGTTGGTAAGTTTCGCAATGCCCGGCCGCCGTTCCCCAGACACTTCGGC
CATGAACCGAACCGCGGCCGACTGGATCGCAAGGCTCAATGCCGACGACGCGACGCCGCG
CGACGCGGCGGACTTCCGGCGCTGGCTCACCGCGAACCCTGACCACGCCAAGCGCTTCGA
GCATGCCACCGATCTTTGGGACATGGTGTCGGGGACGGCGCCGTCGCGGGCGCCGGTGAC
GCGGCGCCGGGCGATTGCCGGGCTGGTGGCGCTGACCGCGACGACGGCGGGCGGCACGTT
TGCGTTCCAGGCGGCCTATGCGGCGACGCCCTACGAGACGGGGATCGGCGAACAGCGGCG
GATCGGATTGCAGGACGGATCGTCGCTGCTGCTCGATGCGGCGACTCGCGTCCGCGTGAT
CGCAACGCCCGAGCAGCGGCGGCTCTGGCTTGCGCGCGGGCGGGTCGACCTGACCGTTGC
GCCGCTGGCCACCCCGTTCACGATAGACGCGGGCGGCGGTGACATGACCGCGGCGGCAGG
CCGGTTCGACCTGCGCCGCGACCGCGACGACCGGGTAGCGGTGACCGCGATCGAGGGCAG
CGCGGCGGTGACGACGACCGGCGCAGCGCGGCGGCTGACCGGTGGCGAGCGCCTGCGCGA
GGGCCGGATCGATCGCCCCGACCTTGCCGCGACGCAGGCCTGGACCAGCGGGCGTGCGGC
GTTCCACGAAGATACGCTGGCGACGGTCGCCGAGGAGGCCAACCGCTACAGCGCGACGCG
GCTGGTGATCGCCGACCCGGCCGCCGCCGGATTGCGCGTCAGCGGGATGTACCGGATGGG
CGACAATATCGCGCTGGGTCGCTCGCTCGCGACGCTGCTCGCATTGCGGGTGCGGACGAT
GGAAGGCGCGGTCCTGCTCGGCGGATAATTTTGCCGCAGTTCGCCGCAATTCGCCGTGTG
GTGGGGGTGGGGTAGATCGATCCTCGCCCGTCGAGGAGGTGCGGCATCATCGCCGCCTTC
CTTGGGGGGATGAACACCGTGATCACCAATCGCCGGCGCCTGCGCCGTACGTTCGTGCTG
GGCGCCGCTGTCGCCGCGCTGTCGACCGCCTTTCTCGCCACCGCCGCCACCGCGCAGGCG
CGCGTAACCGTGCACCTCGCTGCCCAGCCACTCGGCAAGGCACTCGAGGCGCTGGCGCGG
CAAAGCGGCACCGACATCCTGTTCACGCCCGCCGCGGTCGCCGGGATCACCGCTCCCGCG
CTAGACGGCACGATGGCGCCCCAGGTCGCGGTCGAGCGCCTGATCGCGGGTACTACGCTC
ATCGTCCGCCGCGAGGCCAATGGCGCGCTGCTCGTATCGCGCGCGACCGCCGTCACGACG
GTCCCGGCCGTCACCGCAACCACGGACCCCGCGGAGCCTGGCCCCGACATCGTCGTCACC
GGCTATGCCAGCAGCCTGACCGGCGCGCTCGCGCAGAAGCGCAAGGCGACCAACGTCATC
GACGTCGTCAAGGCCGAGGACATCGGCAAGTTCCCCGCGCAGAACATCGCCGAGGCGCTC
CAGCGCGTGCCGGGCGTGTCGATCGTGCGCGATCGCGGCGAAGGCGTGTTCGTCCGGATC
CGCGGGCTCGGCGCCAATTTCCAGGTGGTGACGCTCAACGATCGCTCGGTCGCGGTGAAC
GAGAACGTCCGCGACAGCGGGCAGAGCGGCCGCCAGTTCCGCTTCGACACGCTGCCGTCC
GAACTGATGTCCGCGGTCGAGGTGATCAAGAGCCCGCGCGCGAGCCTCGACGAAGGCGGC
ATCGGCGGGACGATCAACCTGCGCACCTTCCGCCCGCTCGACCTCAAGAAGCCGGTGCTG
TCGCTATCCGCCACCGCCAGTTCGCCGCGGCTGGCGGATGCGGTCGATCCCCGGCTGTCC
GGCATGGTCAGCTGGGCCAGCGAGGACGGCAAGTTCGGCGCGCTGATCGCTGGCGTCTAT
GACGAGCGCACCACCCGCCAGGACCGCATCACCGGCGTCGGCTGGGCGGACGGCAAGATC
GATACCGACGGCAACGGCTCGCTCGACAGCGCGACGATCCTGATCCCCACCGCGATCCGC
CCGACGCTGGAGCGCGAGAACCGCCACCGCATCGGCCTCAACGGTGCGGTGCAGTGGAAG
CCCGACGACCGGTTCGAGCTGAACGTCGACGGGCTGTGGAGCCGGCTGAACGTCGCCTAT
GACGAACTGACCTATTCGGCGGCGGACGGTGCAGGCCTGCCGCGCGGGATCGTGCCGGGC
AGCGCGGTGATCGAGAACGGCGTGCTGACCGGCGCGACGACGACCGCGTCGACCACGCAG
ATCGGGCGCGAGACGTCGCTGCTGCAATACAAGAACTGGCTGGTCGGCACGAATGCACGG
TGGCAGGCGAACGGCTGGACGATCGCCGCGGACGGCAGCATCGGCCAGGCCTATTCGAAC
ACGCCGGAGCCGATCTATCGCACCCGCCTGCTCGGTACGGTCGGGGCGACGACGTTCGAC
TTCGGCAAGGCGGGCGACCGGCTGCCCAACGTGACGCTGCTGAACGCCGACCTGTCTAAC
CCGGCACTTCTGCCGGGGCGGCGGATCGAATACCGCGTCAACGACTCCAAGGATCGCGAG
CGTGCGGCCAAGCTCGACATCACGCGCGACCTCTCGGGTGTGTTCAGCGCGCTGCATGCC
GGCGCGAAATACCAGAAGCGGACGCGGGCCTATAATCGCCGCGACATCAACTTCACGAGC
GGCATCACCGGCAAGTATTTCGACGCGAGCTATTTCGTGCCGTTCCCGGTCGACGACTTC
CTCGATGGCGTGAAGGGCAGCCTGCCGACGACCTGGGCGATGCCCGACCCGGCCAAGTTC
CTTTCCGCCGCGACCGGCAAGGAGGCATTGCTCGCCGCTCCGCTCGCGCGCGGCGACCTG
CGCAACAGCTATGCGATCGGCGAGGAAATCCTCGCGGGCTACGGCATGGCCGACTTCGCG
TTCCCGATCGGCGGCATCGCGGTGCGCGGCGACGTCGGCGTGCGCTATGCCCGGACGCGG
CAGACCTCGTCGGGCTATGCCGACGACGGCAAGGTCGCGTTGCCCGTCAGCTACGAGAAG
ACCTACGACAATTTTCTCCCCTCGCTCAACCTCGTCGCAGAGGTCTCGCCCGACCTGCAG
ATGCGCTTCGCCGCGTCCAAGGTGATCACCCGGCCGTCGCTGGCCGATCTGGCCCCGCGC
CTGACGATCAATTCGAGCCCGACCGTCCTCACCGCGGTCGGCGGCAATCCCGAACTGAAG
CCGTTCGAGGCGTGGCAATATGACGGCACCGTCGAATGGTATTTCGCGCCCGGCAGTGCG
CTGGTCGGCGGCGTGTTCTACAAGGACATCACGACCTTCGTGTTCCAGCAGACGCGCGAC
TTCGTCCTCGACGGCCAGACCTATCGCCTGACCGCGCCCAAGAACGGCGGCGACGCCTAT
GTCGCGGGGATCGAGATCGCCTATCAGCAGCTCTTCAAGATGCTGCCAGCACCGTTCGAC
GGTCTCGGCGCGCAGGCGAACTACACGCACACCGCGACCGGCGGCACCTATGCGCTGGCG
ACCGGCGGCACGTTCCGCGACGCATTGGTCGACGTCGCCAAGGACAGCTTCAACCTGACC
GCCTTCTACGAGAAGGACCGCGTCGGCGCGCGCGTCAGCTACAGCTGGCGCGGCAACGTG
CTGCGTGACGTCGGCGGGGCGGGGCTTGCCGCGAACAACGACAGCGCGTTCGGCAGCCTC
GATTTCGACATGTCGTACAAGGTCACGCCGAACGTCACCTTCGTCGTGCAGGGCATGAAC
GTCGCGGGCGGCGTCCAGTGGCAATATGTCCGCGACAACCAGTTCGCGGGCTATACCGAT
TACGGGCGCACGTTCACGGCCGGCGTCAGGGCGAAATTCTGATGCGGATCGCAGCGCTCG
CTGGCGGACTTGTGCTGTTTGCCTCGACCATGACGGGGGCGGTCGCGCAGACCGCGCCGC
CTCCATCGCCGCCGCAGGACAAGCTGGAGCGCGTGGTCATCGTCATGCGCCACGGCGTTC
GCAGCGCGATGTCGAGCCCGGAAGACCTCGGCCGCTACAGCCGTCGGGCTTGGCCAAGGT
TCGCGGTGCCGGCCGGGCACCTGACCGCCAATGGCGCGACGCTCGTGACGATGCTCGGCG
GCTGGTATCGCGCGCAGTATCGGCGGTTGGGGCTGCTCGGTGCGAACGACTGCGCGGTCT
ATTACTGGGCGAACCATACGCAGCGGACCGAGGCGACCGCGACCGCGCTCGCCGCCGGCC
TGACGCCGGGCTGCGCGGCGACGATCCACCAGTCCGCCGCGGCCCCCGATCCGCTGTTCG
AAGCGCCGCAGACACCGCTCGCCCCGCTCGATCCACAGCGGATGCTGGCGGCGATATCGG
CGCGGGTGGGCGGCGACCTTGCCGCATGGGACGCGCGGCAAGGGTCCGATCGCGACCGGT
TCGAGGCGCTGTTGCTGCAATGTCGCCGCATCCCCTGCTCGTCGGTCGAGCGGAGCAAGG
TGCAGCGCCGGCTCGGCGATACGCCCGTCGCGATGCGGATCGACGCCAGCGGCAAGCCGG
ACCTGACGTCCCCCAGCCTGCAGGTCGCCGGGATCGCCGAGAGCCTGGTGATGGCCTATG
CCGACGGGCTCGCCTTCCCCGGCTGGCGCGGGATCGATGCGGCGACGATCGGCAAGGCCC
TCGTCGTGCACGGTGCCGGCATCGACCTGCGGACCCGCACCCCGGAGGTCGGACGCCAGA
CCAGCAGCTACCTTGCGATGCGCCTGCTCGCCACGCTCCAGCGCGGTGCCGGCGCGACCG
CCTTGGCGGACCCGATCGGCGACGCGGAGAAGATCGTCGTTCTCAGCGGGCACGACGGCA
CGGTGACGATGCTCGCGGGGCTGCTCGGCCTCGACTGGAAACTGCGCGATTACGCCGCGG
GCGAGGCCGTACCCGGTGGCGGGCTGGTGTTCGAGGTCTGGCGTATTGCCGCGTCCGGCC
AGCAGGTCGTCCGCGCCCGCTATGTCGCGCAAGGTCTCGACCAGATGCGCCGCCAGATCC
CCCTGTCGGAACACGCACCACCGGACAGCGTCGCCCTCCCCATACCTGGCTGCGACGAAG
CCTGTCCGCTGTCCGGCTTCATGGCGCACGTCCTGCAAAGAGTGTCGGCTGTCGAGCGGC
GCTGAGCAGGCCCCGCTCCCCGGCGCACGCATCTTCGTCCCGTTCTACCAGATGGCCTCG
CTCGTCGAAGTCCGCAGCGCGCTGGGCTTCCTCGCGCGTCAAGCCGCGATGTTCGCCTCG
GTCGTGGGCTGACGACTGGTCCGTCGATAAAGATCGTCAGGCTCGGCGATTGACCATTGG
CGTGTTTGGATCATCACAGGCCCGATCCTGTGCAAATCTACGACGATCAATTATTCCACG
ATCTCTGGTATAGACAGTATAATTGCTCGGAAATGGAGCCACTCTTACTGGCGTGAAGCG
ATAGACCTGATTACTCGTATCGAAAGCGTTGCATATCAAGGAGCGCGTGTCGGCGTAATA
CTTCGATTGGGAGATCAGGGGTGTCAAAGGTCGGCGCACATATTGCCTTATCCGTTACGC
TTCTACTCGCCAGCGGCTGCGCCATCAAACCCGGTTCTTCCGCGGTACTCTGCAATTTCA
GGAGTTACGCGCTCGAAGTCGAAGATCCGGATCCGATCGGTCTCGCAAGCAATAACGCGG
CGGCCTCGGCGACTGCACCGACGCTTCGCGCCATGATCGCGGGCGAGACCACACCGGTCT
CGGTCGCCACGGCGACGGCCGGGACAACCGTCCCCGTCAGTCCGGATATGCTCTTCCTGT
CCGGCGGAAGCCAGAACGGTGCGTTCGGGGCGGGCTTCCTCGACCAGTGGGGCCGCATGT
CGGCGCACGGGAAGCTGCCGGCGTTCGGACTCGTGACCGGCATCAGCACCGGCGCGATCC
TCGCGACGTTCGCCTTCGTCGGCGACCCCGCCTCCGCGGTTTCGGGTTACAGCGTCCAGC
ACGAGTCCGACCTGCTCCACCTGTTCGTCAAGGTGAAGGACGGCGACCCGACAAAGGCGT
CCTACATCCAGGTCCTCCGAAAGGGCGCGCTCGCCGACCTCGCTCCCTTGCGCAGACTGC
TGCACGACCATCTTCCCCCCGACGTCCTGGAACGCGTTCATGCGGAGGGTCAGCGGGGTC
GGCTTCTGGTGGTCGGCGTGGTCGACGTCGACACCGGCAAGGCGCGCGCGCTGGACTTGA
CCGAAATGGCGCAACAATTCCACGCGGCTCGAACAGCCGGCGACGCCGGAACCGCGGACG
TGAAGCGGGACTGCTACATCGACGCCGTGGTCGCATCGTCGTCGGCACCGATGGCGGCGT
TGCCCGTGTTCATCGACAATCGCATGTACGTCGATGGCGGCGCCCGCTTCGGCATGTTCT
ATCTCGAGGAGGTCGGCGGCCTCGCGCTCCGCAACGCCCGCGGGGCCAAGACCGAGATGT
TCCTGATCGTGAATGGCAACCAGACCCTCGATGGCAAGTGCGGGAAGCACGACGCCAGGC
GATGCGAGGCGGGGCTCGATCCGCCCACGAACCTCGACGGCGTCCACAAGGACTGGGACT
TCCTCGCGCTCGCGCTGCGATCGGAACAGATCCTGGCCAATCAGGTCTATCGCTTCTCGG
CCGAACGCATTGAAGCGCACGCCGCCACCGCCGACAGCCATCTCCATTTCGTGCGGATCA
TGGCCGATGTCGGGGGCTTCGTGCCGTTCGACGGAACGCATCACCAGCCCGTCCCGGATC
CGATGTTGAACGATCCGACGAAATCATGCGCTGCGTGGAAGCAGGTCGACCGCGAGACCG
AGAACCCGCTGCAATTCTATCCGCACTACATGCATTGCCTGATCGCCTACGGCCGCGACG
TGGCACAGCGCGACGGGTGGCGATGGGCCGATCAGGGAGCAGTACGATGAGCGATACCGC
CAACCTCATGCTGCCGGACCGGCGCGTCTTCGTCGCCGGCCTGGCCTCGCTCGCCGGGTG
CGCCGGAATCGGTGGCCTGCCCCCCGGGCCCGGCCCCGTTCCCGCAGCCCCGTTCGCCGA
CGCGCACGTACACCTGTTCAACGCGTCCGATCTGCCGGTCGACGCCTTTCTCCGGTACGT
CGTCCTGCCCGAGCGATATGCGACGCCGCCGAGTTGGGCGAGCGCGCTGGTCCACCTGTT
CGCGACCTTCTATCGTCCGCGTGCCGTCACCGTGGCGGCCGAACGTGGACGTGGAGCAAC
CGAGTGGACGGCCGACCGCTTCGGCCGGGAGATAGCAGCCCATGTCCGCCCGCTCGCGGA
GGACGCGGCGGACTCGACGTCGGATCCGCGTACCCGCAGCTCGGGAACCGCGGCCGATGA
TCCGGCAGCCTTGTCGCAGAGCTATCGCGCGCTGCTGGCCGAGCTCGCCGCGGAAGCGGG
CGGAAGAACCTTCGCCAAGGGCAGCGATGCCGCGATGTTCGCAACGATCGCGCAGGACGT
CGACCGCGGCGTCGATACTGCAGGCGACACGGGGCCAGCGGCGATCGATCCGTCGACGGC
AGCGGTTTCTTCACTGGGGGACGTCACGCGGCTCATCGGCTGGGGTTACCTCATGCTCCA
ATCGCGCGGGCGCCATGTCGAGACGTACATCAAACGCTTCGCCATGCCCGGCCGAAGCGC
TCGCGTGATGGTGAACCACCTGGTCGATTACGATCTCTGGCTGGACGAGGGGCCCGTGGC
GGGATCGTCGCACGTCGACCAGATCATGCTGATGGACGAGATCGCGCGGCGCCACCAATC
CGTAACGACGATTCGCACCTTCGCAGGCTATTGTCCGCTGAAGCATGCGATCCAGCGGCA
GACCGGCGGCGTCACGCATTTCGACACGCTCAAGGCGCTGGCGCGCTCGGGTCGAATCGC
GGGCTTCAAGCTCTACCCGCCGATGGGGTTTCAGGCGTACGGCAACAGCGCGCTCGGGGA
TCAGAGCTTCGCCGTCGACGAACCGGGACGGCGAGGTCCTCTGGCCGCTTGGCGGGCGAC
GGGCAGTACCCGCCCGCTTGGCGAAGCGCTGGACGATGCGCTGGCCGACTTCTACCGGTT
TTGCGTCAGCGAGAAGCTGCCGATCATGGCGCATGCTGCGGCGTCGAATGGCGCCGGCCC
CGGCTTCAAGCTTCGTGCGAATCCCGAGTTCTGGAAACTGGCCGTCAAAACATTTCCCGT
GCGGCTCAGCTTGGGCCACCTGATCGGTGATCCAGCAAAGTTCGTCGAATCCGTGAATGC
GAAGCTTCCCCCCACGGCAGGCCCCTGGGCGTTGAAGGACGCCCTGGAGATGATGTCGAC
CAAGCCTGGCGGCCACGAGGTGTATGGCGACCTCGCATACTCGCCCGAACTGGTGGCGTC
GCCGTCACTGGCCACGGCGTTCTTCAAGGCGGTACTCGAGGTCTTCGGACCTGGGGACGA
AAACCTCACCCGCATCCTGTACGGCACCGACTGGGTCATGTTCGGCCAGGAAAGCAACGA
TACCGCGTTCCTTCGTGCCATCTCTACCGCCATGGAAGCCGCCGGGCTTTCGCCCCTCCA
GCGGGAGAATATCCTGTACAACAATGCCCGGCGGTTTTTGGCGCTGCCCTAGCAGAGGGC
GATCATTGGGCTGGGCTACGGGCGCGATCATGCCGATGCACACGGTCAACCTCACAAGGA
CGTGGCTGGCGACGTATCGAGGTTACCCATGCCCCATTCCGCGATAACCCCCTGATCTAG
CTCGTGATCCAGGTATCGGAACCGCTCGCCGAGGAAACGCGCGCTGTCCAACCGCCCGAG
CGCCCATATCGCCGCGCCTCGGATTAGCGGCGCCTCGTCGTCGAGCAGCCTCGCGACCTG
CTCGACCAATGCCGGATCACCGCTGTTGCCCGCCGCGATCAGCGCGTTGCGGATCATCTT
GGCCCAACCGATGCGCTTGATGGGAGAGCCGGCGAACACCGTGCGGAAGCTGGCGTCGTC
GAGCGCGAGGATGTCGGCGAGTTCGGGCGCGACCAGTTCCGCGCGGGGGTGGAAGGCGAG
GTTCGCGTTGGCCGCGGCGGCGAACTTGTTCCAGGGGCACACTGCCAGGCAGTCGTCGCA
GCCATAGATGCGGTTGCCGATCGCGGCGCGGAATTCGTGCGGGATCGGGCCGGCGTGCTC
GATCGTGAGGTAGGAGATGCAGCGGCGGGCATCGAGCTGGTATGGCCGCGGGAAGGCGGC
GGTCGGGCATGCGGTCTGGCAGGCGTCGCAACTGCCGCAGGTGTCGACGCCGCCGCGGTC
CGGTTCAAGGTCCAGCGTCGTGTAGATCGCGCCGAGGAACAGCCAGCTGCCATGCTCGCG
ACTGACGAGATTGGTGTGCTTGCCCTGCCAGCCGAGCCCGGCGGCTTCGGCGAGCGGCTT
TTCCATCACCGGCGCGGTGTCGACGAAAACTTTAAGGTCGAATGGCGGCATGTCACGTCC
CGCCTCCGCCGCCAGCCACCGCCCAAGCGCCTTCAACTGCCGCTTTACGACGTCGTGATA
ATCGGGCCCCTGCGCATAGACCGAGATGCGCCCTACCCCGCCCTCGCCCGCCAAGCGCAA
CGGATCGTCCTTCGGCGCATAGCTCATGCCTAGCGCGATCACGCTGCGGACCTCGGGCCA
GAGGCCGGCGGGGCTCTCGCGGTGGTGCTTGCGCTCTTCCATCCAGATCATGTCGCCGTG
ACGCCCGTCCGCCAGCCATTGGTGGAGCCGTTCGCCCGCGCCCGGCGCCGCCCCCGCATG
CGCGATCCCGCACGCGACGAAGCCCAGTTCCGCCGCTTTGGCCTTGAGCCTGTGTTCCAG
CTTGTCTTGCGCCACGTCCGCCCGCTACCACGACGCCACCCTCGGGAGGAAGATTGCGCG
TGAACGATGAATGGGCGGTCACCGCGAGCGGGATCGTGAAGCGGTTCGGCGATCGGCGCG
TGGTCGACGGGGTGGACATGATGGTGCCGCGCGGCTCGGTGTACGGCGTGCTCGGGCCCA
ACGGCGCGGGCAAGACGACGACGCTGCGCATGCTGCTCGGGATCATCGAGCCCGACGAGG
GATCGCGCACGCTGCTCGGCTACGACAATCCACGCGATGCGAGCGACCGGGTCGGCTATC
TCCCGGAGGAGCGCGGGCTGTATCCGGCGATGAAGGCGCGCGAGGCGATCGCATTTCTGG
GGGCGTTGCGTGGGCTCGACTGGAAGACCGGGCGCGAGCGGGCGGTGGTGCTGATGGAAG
CCGCAGGGCTCGGCCATGCGGTCGACGAGAAGATCCGGAAACTGTCGAAGGGCATGGCGC
AGCTGGTACAGTTGCTCGGCTCGGTGGTGCACCAGCCCGACCTGCTCGTGCTCGACGAGC
CGTTTTCGGGGCTCGATCCGGTCAACCAGGAGCGGCTCGAGAAGCTGATCCTCAACGAGC
GCGATCGCGGCGCGACGATCCTGTTCTCGACGCATATCATGAGCCACGCTGAACGGCTGT
GCGATCGCCTCGCGATCATCGCCGGGGGGAAGCGGCGGTTCGAGGGCACGGTCGCGGACG
CGCGAGGTATATTGCCGCAACGCGTCCACTACACGCCGCACCGCCCCGATCTGGCGATCC
GCGGCGTGCTCCCATCGGACGCGGTGGCGGACGGGGATAGCTGGCGGTTCGAGCTGCCGA
ACGAAGGAATCGAGAGCTTGCTCGTGAGACTGATCGACGCGGGATACGGGATTTCGGGGC
TGTCGATCGAGCGGCCCGGCTTGCACGAGGCGTTCGTAAGGATCGTTGGGCAGCATGCCG
ACGTCGCGAAGGAGGACGCGGCATGAGCCGTTTCCGTCGCACCCTCCGCCAGACCTTCAC
GATCGCGCGCCGCGACTTCATCGCCACCGTGTTCACGCCGATCTTCCTGCTGTTCCTGTT
CGCGCCCCTGATCATGGGATCGTTCGGCGCGATCGGCGGCCTAGGCGCGGCGAGCGTCAG
TGGCGGGGCGCAGGACAAGACGCGGATCATCGCGATCGTCCCCGCGGCGACGTCGCGGCC
GATCGCCGAGGCCGACACGCGGCTGCGCGGCATGTTCCGCGACGAGGAAGCGCCACCCGG
GCTGACCACCGTCGCGCCGTTGGCCGATCCGGCGGCGCAGGCGCGCGCGGCATTCGAAAC
GAAGGATATCGACGCGTCCGCCGTTCTCTATGGCCCTCTGAACGCACCACAAATCCTGTA
CGGGCCGCGCGGCGCAAGGTCCGCGGACTATCTGGGAATGCTCGCGCAGACGACGCTGGC
GGCGGAGAAGCTCGGGGGCACGCTGCCGACGATCGCCGCGACCAAGACGCGGATCACGCG
CTCGACCACCTCGGTCGGCGGCCAGCACCAATCCGCCTTCTTCGCGGTGTTCGGGATCTT
CTTCCTGACGCTGTTCCTGTCGGGCCAGGTCGTCGGCACGATGGCCGAGGAGCGCAACAA
CAAAGTGATCGAGGTGCTCGCCGCCGCGGTGCCGCTGGAGTCGGTGTTCTTCGGCAAGCT
GATCGGGATGTTCGGCGTCGCGGTGCTGTTCGTCGCCTTCTGGGGCACCGTGGTCACGCA
GATCACGACGCTGATGCCGGCGGGTGCGGCAGCGGCGCTGGGCGACCTGACGCCGGCGGT
CGGCGGTCCGATGTTCGCGCTGCTGTTCGCCGCGTATTTCAGCATGGCGTATCTGCTGTT
GGGGTCGGTGTTCCTGGGCGTGGGGGCGCAGGCGTCGACGATGCGCGAGATCCAGATGCT
GTCGTTGCCGATCACGATCCTGCAGGTGGCGATGTTCGGGCTGTCGTCGGCGGCGGTTTC
GCACCCCGGAAGCTGGATCGCCACCGCCGCCGAGCTGTTCCCGCTGTCGTCGCCGTTCGC
GATGGCCGGGCGGGCGGCCAACTCGGCCGCGCTGTGGCCGCATGTCGCGGCGCTGGCGTG
GCAGGCGTTGTGGGTGACGATCTTTATTTCGGTCGGGGCGCGGCTGTTCCGAAGGGGCGT
GCTGCAATCGGGGAGTGCACGGCCGTTCTGGCGGCGGAAGGTTAAGGCGGCGGCGGCGTA
GGGTCTACAAACCTCCCCCGCCCCCTCTCCCGTTCGCCCTGAGCGAAGTCGAAGGGTGCG
CGCCGCGCGCAGGTGCTTCGACTTCGCTCAGCACGAACGGGGTGGGTGAAACGTGAGTTG
GTGAGACACCACGCACCGCTCAACCCAACTCTATTGACATGGGTGTCAGCTAGGCCTCTC
CTGTGGCAAAACATGGGAGAGAGACGATGGCGACTCTGGTGAGAGACGTGGCGCAGCACG
CGGTCGATCCGCTCGATGTGAGCCGCGCCGAGCTGTACCGCGACGATGTGTGGCAGGCGC
CGTTCAAGACGCTGCGGGCCGAGTCCCCGGTCCATTATGTCGAGCATTCCGATTATGGGC
CGTACTGGTCCGTCTCGACCTACAAGGGCATTGTCGAGGTCGAATCGCTGCCCGATCTTT
ATTCCTCCGAGGCGGGCGGAATCACGATCGCCGATTTCGTCCCCGAGCGCGATGTGCGCA
TGCCGATGTTCATCGCGCGCGACCGGCCCGTGCACACCGGCCAGCGCCGCACCGTCGCAC
CCGCCTTCACCCCCAGCGAGATGACGCGAATGTCGGGCGATATTCGGCGGCGCACAGCCG
ACATGCTCGACAGCCTGCCGTGGAACACGCCGTTCGACTGGGTCGATACGGTCGCGATCG
AACTGACCACGCAGATGCTCGCGATCCTGTTCGACTTCCCCTGGGCGGACCGGCGGAAAC
TGACCCTGTGGTCGGATTGGGCGGGCGATATCGAGATCGTCAAGAACGAGGAGCTCCGCG
GCCAGCGGCTCATGCACATGTTCGAATGCGGATCGTATTTTAAAGGCTTGTGGGACGCGA
AGATCGACAAGGATCCGACGCCCGACCTGATCTCGATGATGATCCATTCGGACGCGATGA
GCCATATGGATCACAACGAGTTTATCGGGAACCTCATCCTGCTGATCGTCGGCGGCAACG
ACACGACGCGCAATTCGATGTCGGCGCTCGCCTACGGCCTCGACAAGTTCCCGGAGTCGC
GCGCGAAGCTCGAGGCGGATCCGGGGTTGATCCCCAATGCGGTCAGCGAAATCCTGCGTT
GGCAGACGCCGCTTGCGCATATGCGGCGGACGGCGACCGCGGACACCGAACTGATGGGCC
AGCAGATCAAGGCGGGGGACAAACTCGCGCTCTGGTACATCTCGGCGAACCGCGACGAGA
GCGTGTTCGGCGACGATGCGGACGCGATCGTGGTCGATCGGCCGAACGCGCGGCGGCACC
TGGCGTTCGGTCACGGCATCCACCGCTGCGTCGGCGCGCGGCTGGCCGAAATGCAGATCG
CGATCCTGCTGGAGGAAATGGCCGCCCGCCGCATGCGGATCAACGTGCTCGCCGAACCGA
CGCGCGTCGCTGCGTGCTTCGTCCACGGCTATCGCACGCTGCCGGTGGAGATCAGCAAAT
ACTGAGGGGTGGCGTAACCTTATCGGGTGGTTCGGGCGTACCTATATCCGAACCATGGAG
ACGAACATGACCCAGGACCGCCGCGCTTTCCTCACGTTAGCCGGAGCAGGCGTCGCCGGC
CTCGCGCTCTGGGGGTGCACGTCGCAACCCGCGCAGGCGGCCGAGCGGTTCGAGGTGACG
CTGACCGACGCGCAGTGGCGCAAGAAGTTGTCGCCGGATGCGTATGATACGCTGCGCAAG
GAGGGCACCGAGCGGCCCTATTCGAGCCCGCTGAATGGCGAGCATCGCGCGGGGATCTTC
TCGTGCGGTGGGTGTGCGTTGCCGAACTTCTCGTCGAAGACCAAGTTCGAGAGCGGGACG
GGGTGGCCGAGCTTCTGGCAGCCACTGCCGAACGCGGTACGGACGCGGGTGGATTCGACG
ATGGGGATGGGGCGGACCGAGGTGCATTGTCGGCGGTGTGGGGGGCATCTCGGGCACGTA
TTTGATGATGGGCCGAAGCCGACGGGGAAGCGCTATTGCATGAATGGCGATGCGCTGACG
TTTAAGGCTGCCTAAAGGCGCTCATTTGAACGTGTTTGACGCGTATAAGCACTGAGCAGG
TAGCGTGTTCCCCCGCGAAGGCGGGGGTCCAGACTGGGCTCCCGCCTTCGCGGGAGAACA
AGGTGGCGGACGGAGCGGCTATTGGTGAGCTTGGCTCGCTCCAATAGTTCTCTCGCAGAC
CTTTCCCTCAACACCTCCCCGGCGAAGGCCGGGGTCCAGTTGGGGGACGTTGCTAACAAA
GGTACCGCGCCGTTACGGCGGCCTTTCCAACTGGGCCCCGGCCTTCGCCGGGGAGGTGCC
GTTTGGGGAGACCGAAGCGCTTAATTGTCAGGGGGCGATCAGTAGCGAAACGCTAGACTG
GCGAGTTGGGGACCAAGTGCCGCGGATGCTGGACTGAGTCCTGCACCCCACCGCAAAGGC
AAACCTCAGTTCGCCTCGTTCACCAGCGTGAAGATGCCGCGGGGATCGGTCGGGCCATGC
TGGATCGTGGCAAGCTGCGCAGCATTGGCGCGCTGCGTTGCAGACACGGTGTGGGTAGCA
CTGGCCATCTGGTACGAAGGCTGTGCGTCGAGCGTATCGTCAGCCGGCGCGTGGCCCGAA
TAGATGAAGCCCTTGGTCGGATAGGCCGAGGTGCCGAGGTCGCCTTGCGGGCCGTACCAG
ACCTTGACCATGCTCCAGTCACCCGCCGGCGAGACGTCGACCGCGCGGACGTTGGTCTCG
ATCGCGCCGGGGCGCGACCAGTTGGCATGCGTAAGAAGGACTTCGCGGTCGCTGACGACC
TTCGAGACCATCGCGACGTGGCCGACGCGCATCCGCGAGGTCGGCGAGAAGGCGAGGACC
GAACCGGCCTTCGGGGTGTGGCCGCGCTCGTAGCGACCCTCGGCCTGACCCCACCAGGTG
TTGGCGTTTCCGCGGATTTCGATCCCCGAAACCGAGCGTGCGAACGTCACGCACTGCCAG
AACTGGGCCGCTGCCGGTGTGGCCGTCATCAGGCCGCACGATACCACCAGCGCAAAACGC
GCTGCTAACGCCTTGAAATTCATCGAGACCCCCCGGCCAAAACCCGTTCGTCACAGTCTG
GCTACGGGAGGTTCGATTTAATTGAAACCCGGCCGGGAACCATATCCGACGAAGCGTGTT
ACCGCGCCGATGAGCCCCCGATTGCGTCAGGCAGGCTGGCTCAGTTCATGAGTTTCCAGC
CGGTTATTCGGTCCACGGTGACCTGCGTGACCGCATGATAGCCCGGCCGCGCCTTGCCGT
AGATGTCCATCGCCAGCTTGTGGCCCCAGTCACCCGAGTCCATCAGCTGCTGGAACAGCG
GCGCGACGAATTTACGGCGGCCCTGCGAGGTTAGGAACTGCTCGGCCGAGGCGTCGGCGG
GCGCATAGTGATTGGCGAGCGCGAGTTGCAGCCAGGCGAAGCGGATCTCGGCGTTGCCGG
TGGTGTTCCAGCCGAACGCGGTGTCGAGCGTCTTCAACCGCTCGGCCGGGAGTTTGCGCG
GTAGCTGCGTGATGAACCGCGTGATCTCCTGCGTCGTCGCCTTGCCGGGGACTGCGGACA
CGGGCCCGCCGGCGGCATACGCCTTCGCCGCCGCATCGACTGCGGGGAACGCGGCGGACG
TCACGTGGACCGCGTTCGCCGGAATGCCGGGACTGTAGACCCAGGTATCGACGCCGATCA
TCTTCGCCTCGGCGGGGGTGAGCAGCTTCGATTTCAGGTCGGCGAGGAAGCCGGCGCTGG
TCTGCGGCTGGAAGGCGTGGCGGTCGAAATAGCTGCGGAGATACGCATCCCACCGGGCGC
GGCCGACCTGTTTCTCGATCGTGCGGAGGAACGCAGCGCCCTTGTCGTAGGCGATCTGTG
TCATGCCGTCGTCGGGATCGCGCGCGGCGTCGAGATCGAGGTGGAGCTGCGTGTCCTTCG
CGGCGGGACCACCGGCCTCCTTCACCGCCTGCTCCATGTCGGTCCAGGCGAGGTCGGCCT
CCATGTCGGCGCGGCGCTTGCCGTAGAGCGCTTCCATGATCCGGTTCTCGAAATAGCTGG
TGAAGCCTTCGTTGAGCCAGAAATCGTCCCACGTCGCGTTCGTCACGAGGTTGCCCGACC
AGCTGTGCGCGAGTTCGTGCGCGATCAGCGAGACGAGGCTGCGGTCGCCCGCGATCGCGG
TCGGCGTGGCGAAGGTGAGCGTCGGGTTCTCCATGCCCCCGAACGGGAACGACGGCGGCA
GGACCAGCACGTCGTAGCGGCCCCAGCGATACGGGCCGTACAGCCCCTCGGCGGCGGCGA
CGAACTTCTCGAGCTCGCCGAACTCGTACGCGGCCTTGGGCAGCGTCGCGGGTTCGGCCC
AGATCCCGGTGCGCGGTCCGGTCGACTTGAACGCGATGTCGCCGACCGCGAGCGCGATCA
GATACGGCGCGACGGGCTTGTCCATCTTGTAGGCGAACGTGCAGCGATCCGCGACGCAGG
CGGGCTTGCCGGTCGCAAGCCCGCTCATGACTGCGGTGAGCTGCTTGGGAACGGCGATCT
TCGCTTCCCAGGTCTGGCGGATGCCGGGGGAATCCTGCGTTGGGATCCAGCTGCGGTTGA
GAATCGCCTCGCCCTGGCTGAACAGGAACGGCTGTTTCTTGCCCGCGGTCTGCGCTGGGG
TCAGCCACTGCAGCGCCTTCGCGTCTGGGGATGAGGCGTAGGCGATGCGGATTTTTTTGG
CGCCGTTGAGCGTGACGGTGAGCGGTGCACCGTGGATCTTGTCGACTGCGCCGACTTCGT
AAGGGAGCGGCTTGCCGGCCATGTCAGTGATGTTGACGATCTTCAGGCCGTTGTCGTCGA
GCACGACCTGCTTCGCGCCGGGAGCTGCGAGGATGTCGAGAGTGGCGATGCCGCGGATGA
CGTCCGTGTCGAAGTCGGCGGCTAGATCGAGCGCGACGTGCGTGACGCGGGCCTCGGCGG
GGCGGGCGTAGCTGTGCGGATCGCGCGCGTCGGGGGTGGTGAGGATGGGGGCGATCGTCT
GGGCGGCTGCGGGGGATGCTAGGACGAGACCGAGGGCGGTGGCTAGAGCGGGGATACGCA
TGGGAACTCCGATGTCGCCGTTCCTCGATATCGGGACGGCCAAGCGTCGGTCCTACCGCG
CCGCCCCGCTCGCTGGAAGGGTGCGACCGTCGCGATTTTGCATCCTCCCCCGCAAGGGGG
AGGTGTCACCGAAGGTGACGGAGGGGGAGGACACGGAACGCACGTTTCGCGTGCCTCCCC
CTCCGTCTGGCAAGGACCAGCCACCTCCCCCTGGCGGGGGAGGATCATCGGAAACCGTGG
CGCCTAGCTCTCGCGAACTGTGTTCGTTGCCAGTCTCGCCAACCGCGCCTCGTGCTCGAC
CCGGCCAAACGGAAAGCGGGAGAAGAAGAACGCCGAGACGCACGCTAGCACGATATAAAG
GCCGGCGTAGATCAACGTCAGCCGGTCGATCGTCTCCATCGGCACGGTCCCCGGCGTCGC
CTTGGCCGGGAACCCCGCCACCGCGAGGATCATCCCCGCGAAGAAAATCCCGATCCCGCT
CGTGCATTTCTGGACGAAGAACGAGCCTGCGAAGAACACCCCTTCCGACCGCCTACCCGT
CTTCGCCTCCGAATCCTCGACCACATCCGCCATCATCGACGCGCCGAGGATGAACCCGGT
GACGTTCGACGCGGTGCCGAGGATGAAGAACCCGAACAGCATCGGCAGCAGCGAGGGCTC
GCCGACCTCCGGAAACACGTCGAGCATCCGCAGCCAGTACGGCGAGGTATTGAGCGCCGC
ACCCAGCAGCACCGCGCCCATCGCCGCCCTGGGTTTGCTCCCCGTCCTGCCGAGCCGGGG
CGCGGCGAGGAACGCGAGGAACACGCCCGAGAACAACGCGATCGTCAGATAGACGAACAC
CGGTCCCTTGAAGCCCCAGACATAGGTGTAAAGGTAGTTCGACATCGCATAGCTGATGCC
CTGGATCGTGTACGCGCAGACGCCCGCCGCCATCAGGATCGCGAACGCGCGGTTCTTCAC
GGTCTGGCGCAGTTCGGCAAAGGACTCGCGGAGTGTCTGCTTGGCGATCGGCGGGTTCGG
CAGATGCCTGATCTCGTGATGCGTGCCGAGCGCGGAGACGAGGATCGCAACGCCGATGAA
GACCGCGCCCGCCAACGCGAAGCCGCCGTATCCGGCGCGGTTGAGCAGGCCGTTCGGGAA
CGCCGCGGTGGGCGCGAGGAAATACTGGTACGCCGACAACAACATCAGCAACCCGCCGAC
CCAGCCGAACAGATACCGATACGCCATGATCCGCGTCCGCTCGTCATAGCCCGACGTCAA
CTCGGGCGTCAGCGCGACCGAGGGGACCTCGTAGCAACTCACCGCGCTGCGCACGATCAC
CGCCATCGCGAACAGCCAGACGAGCGTCTGCGGCTCCGACATCACCGAGGGCGGGTTCCA
AAGCAGCAGCCAGCCGATCATGATCGGTAGCGCGGACGCGTACATCCATGGATGCCGCCG
GCCCCACCGCGTCCGCGTGCGATCGGAGAAGAAGCCCACCGCGGGGTCGACAAACGCATC
GATCAGCAGCGCCATCATGATGACGAGGCCGACGGTCGCGGAGGGCAGCCCGACGACCTG
GTTGTAGAACAGCAGCAGGAACGTGCCGAACCCGGCGTCCTTCACCCCGTACGCGACCGC
GCCGAAGCCGTAGCTCGCCATCGTGCCGTTGGAGAGGCGGCGGGCGGGTGCACTCATGAC
GCGGCGGTCACTTCAGCTTGTCGAGCATGGCGAACAGCGAAGGTTGCGCGGGATCCCAGC
TTGGCCGCGTGCCGATCGTCATGCCACCGTCGACGAGGATGTGCGTGCCGGTGATGAAGC
TTGCATCGTCGCTGGCGAGGAACGCGACCGCGGCGGCGATGTCCTCGCCGGTACCGGGGC
GGCGGATCGGCTGCGCGTCGGCGGCGATGTGCGCGATCATCGCGTCGGCCTTGCTGGTCT
TGTCCTCGTCGAGTTCGAGTGCCCGCGTGAAAATGTTGGTGACGATGAAGCCGGGGACGA
CGGCGTTCACGCGGATCCTGTGCTGCGCGAGATCGGCGGCGGCCTGTTTGGTGAGGTGGA
GCACGCCGGCCTTGGCGGTGGAATAGGCGGTCGGCGCATAGCCGGTGCCGAGCGCGGACA
CCGACGAGGTATTGACGATCGCGCCGCCGCCGCGCTTGGCCATGAGGGGTGCTGCGTAGC
GGATGCCGAGCGCGACCGAGCGGAGCAGGAGTGCCTGCGTGCGGTCCCAGTCCTCGGGGG
AAATCTCGCCGATCGGGTCGCGCGAGCCGCCCGCACCGGCGTTGTTGAACAGGATGTCGA
GCCCGCCCGCATCGTCGGCGGTCTGCATCAGCGCCTCGATATCGCCGGACTGGAGCACGT
CGGTACGCTGGAACAGGATACGGCCGCCGGACGCGTCGGCGATCGCATGGCCGCCAGTCT
CGTCGATGTCGCCGATCAGGACGGTGGCGCCTTCGTCGGCGAGTCGCAGCGCGGTCGCTC
GGCCGATGCCGGAGGCGCCGCCGGTCACGACGGCTCGCTTGCCTGAAAACCTCACACGAT
CTCTCCTAGTTTTTTGCGAGCATAGTACGGGCCTTGCACTCGTCAATGACGGCTGGTTCG
AAAAACGGGTTTGCGGCGAGCGGCGCTCGGCGATACCAAGCGGGCAAACATTCGGAGGAT
GCGTGATGGATACGACCAACCTGTTCCGGCTCGACGGCCGCGTCGCGCTGATCACCGGCG
GCAGCCGCGGGATCGGCAAGATGATCGCCGCCGGCTTCATCGCGCAGGGGGCCAAGGTGT
ATATCTCGTCGCGGAAAGCCGACGTGTGCGAGGCGGCGGCCGCGGAACTCGGGCCGAACT
GCATCGCGTTGCCGCAGGATGTCTCGACGGTGGCGGGGTGCAAGGCGCTCGCCGCGCAGT
TCGCCGAGCATGAGTCGCAGCTCGATATCCTCGTGAACAACGCGGGCGCGGCGTGGGGCG
TACCGTTCGAGGAATTTTCCGAGGTCGGCTGGGACAAGGTCATGGACCTTAACGTGAAAT
CGCCGTTCTTCCTCACGCAGGCGCTGCATGCGGCGTTGAAGGCGTCGGGCTCGCGAGAGC
GGCCGGCGAAGGTGATCAACATCACGTCGATCGACGGCCAGCGGCTGAACCCGTGGGAGA
CGTACAGCTATCACGCGTCGAAGTCGGCGCTGATCTACCTGACGAAGCGGATGGCGGCGC
GGCTGGTGACGGACTCGATCAACGTAACCTCGATCGCGCCGGGTGCGTTTGCGAGCGACA
TGAACAAGGCGGCGCGGGATCATGGCGATGCGGTGGCGCAGGGGATTCCGGCGAAGAGGG
TTGGGGTGGACGAGGATATGGCCGGCGCGGCGATCTACCTGGCCAGCCGCGCCGGGGATT
ACGTGATCGGGGAGACGATCACCGTGGACGGCGGCCTGGTACATGCATCGCTAGGGACGT
CGATCGACGCGTAAGCCAATTCCCTCGCCCCTCCGGGGAGAGGGAGGGAGGAGCACTTGC
GACGGAAGGGAGAGGGGCCGTTGGGATGAACCGTCCCGACCCTCAAGCCCCTCTCCCTTC
CCACGGCAAGCGCCGCGGGCCCCTTCCCTCTCCCCGCAGGGGCGGGGAAAATTAGCGCGC
GATTCCCCCTGCTGCCAGGACGGCTAGGGTTACGAGTTCGCTCGCAGTCGAGGTCATCGG
CGCAACCTGCACCGGCTTCTCCATCCCGATCAGCATCGGCCCGATAACCGAGTCCCCACC
CAGTTCCCGCAACAACTTCGCCGAGATATGCGCCGACTGAAGCCCCGGCATGATCAGCAC
GTTCGCCGGCCCCGATAGCCGCGCAAACGGATAGTTCGCCAACTGCTTCGGGTTCAACGC
GACGTCGGGCGCCATCTCGCCTTCATACTCGAACCCGACCTTCCGCCCGTCGAGCACCGT
CACCGCATCACGGATGTTGTCGAGCCACTCCCCCTTCGGATTGCCGAAGTTCGAATAGCT
CAGGAACGCCACGCGAGGCTCATGCCCCATCCGCCGCGCGACTGCCGCAGTCTGCTCGGC
GAAATCGGCGAGCTGCTCGGCAGTCGGGCGTTCGTTGACCGTGGTGTCGGCAATGAACAC
CGTGTGGCTCTGCCCGACGAGCAGGTGGATGCCGAATGGCGTCTTGCCCGCGGCCGGATC
GATCACGCGGTAGATCTGGCGCATCGTCTCGCCGTAGGTGCGCGTGATGCCGGTGATCAT
CGCGTCGCCTTCGCCGAGCTGGAGCAGCAAGGCGCCGAAGATGTTGCGGTCCTGGTTGAC
CATCCGCTCGCAATCGCGCCGTAGGTAGCCGCGACGCTGGAGCCGCGAATAGAGGAAGTC
GACCATCCGGGGGACGAGCGGCGAGACGCGGCTGTTGTGGAGTTCGAAGCTCTCGGGATC
GGTGACGCCGAGCGCGCGCAACCGGTCGGGCACGTCGTCGCGCCCGACCAGGACCGGGGT
GCCATATCCCCCTTCCTTGAAGGCGATGGCGGCGCGGAGGACGACCTCTTCCTCGCCTTC
CGCGAAGATCACGCGCTTGGGATGCGCGCGCGCGCCTTCATACGCCATCGACAGCACCGA
GGTGGTCGGGTTGAGGCGCGCCCGCAACGAATGGCGATACGCTTCGATGTCGAGGATCGG
CTTGGTCGCGACGCCCGAGGCCATCGCCGCCTTGGCGACCGCGACGGGGACGACTTCCAT
CAGCCGCGGATCGAACGGCGCGGGGATGATGTACGCCGGGCCGAAGCTGTGGCTGACGCC
GTACGCCGCCGCGACTTCCTCGGGGACACGTTCGCGCGCCAATTCCGCGATCGCGTTGGC
GGCGGCGATCTTCATCGCGTCGTTGATGCCGGTCGCGCGGACGTCGAGCGCGCCGCGGAA
GATGAACGGGAAACCGAGCACGTTGTTGACCTGGTTCGGATAGTCCGAGCGGCCGGTCGC
TACGATCGCATCGGGACGCGCGGCCATCGCCAGTTCGGGGCGGATTTCCGGCTCGGGGTT
GGCCATCGCGAAGATGATCGGCGCGGGGGCCATGTCCTTGACCATTTCCGGCGTCAGCGA
GCCGGCGGCGGACAGCCCCAGGAACACGTCGGCGCCAACCAGCGCCTCGGTCAGCGTGCG
CGTCTCGGTCACAGCAGCGTGTGCGGACTTCCACTGGTCGACGCCGTCGCGGCCCTGGTA
GATCACGCCCTTGCGGTCGCAGAGAATGACGTTGTCGCCGCGCACGCCCATCGCTTTCAC
GAGTTCGGTGCAGGCGATCGCCGCGGCGCCGGCGCCGTTGACGACGATCTTGACCTCGGA
CAGTTTCCGCCCGGTGAGCAGACACGCATTGATCAGGCCGGCGGCGGTGATGATCGCGGT
GCCGTGCTGGTCGTCATGGAAGACCGGGATGTTCATGCGCTCGCGCAGCGCCTGCTCGAT
GATGAAGCATTCGGGCGCCTTGATGTCCTCGAGGTTGATCCCGCCGAAGGTCGGCTCCAT
CAGCTCGACCGCGTCGATGAAGCGGTTCACGTCCTCGGTCTTCAGCTCGATATCGATCGC
GTCGACGTCGGCGAAGCGCTTGAAGAGGACCGCCTTGCCTTCCATCACCGGCTTGGAGGC
GAGCGGCCCGAGATTGCCCATGCCGAGGATCGCGGTGCCGTTCGAGATCACCGCGACGAG
GTTCCCCTTCGCGGTGTAATCATAGACGGTCGCGGGATCGTCGTAGATCGCCTGCACCGG
CACCGCGACGCCGGGCGAATAGGCGAGCGCGAGATCGCGCTGTGTCGCCATCGGCTTCGA
CGCGATGATCTCGATCTTCCCCGGGCGGCCTTCCGAATGGAAGAGCAAGGCTTCGCGTTC
GGAGAATTGCAGCGTTTCGTCGGACATGGGCGGGGCCTCTCTCTGTGGCCTGTGTCTTTA
CGCAGACGATGCCGCGATTGGAACGGCCTTCTCCCCCTCGGGGAGAAGGTGGCGCGCCTG
CGCCGGATGAGGGGTGGTTGGGGTGTGCGCCCGAGCCTCACTCCCCCTCACCCTCCCACG
CTTCGCGCGGGCCCCTCCCTCTCCCCGAGGGGAGAGGGGTTTTATGGGCGACCTCTTTTC
GCTACCCGCACCGTGATGTCGCACCCCGCTCCCACCCCCATGATGACGCAGTATCTCGGC
CTGAAGGCGGAGGCGCAGGATTGCCTGTTGTTCTACCGGATGGGCGATTTCTTCGAGCTG
TTCATGGACGATGCGCGGATCGCGGCGGGGGTGCTCGACATCGCGCTGACCGCGCGCGGC
GAGCATGAGGGCAAGCCGATCCCGATGTGCGGCGTGCCAGTGCATGCGGCGACGGTGTAC
CTGCAACGCCTGATCAAGGCGGGGCACCGCGTCGCGATCGCCGAACAGGTCGAAAGCCCG
GCGGAAGCCAAGGCGCGCGGCGGGTCGAAGGCGCTCGTCGCGCGGGCGATCGTGCGGGTG
GTGACGGCGGGGACGCTGACCGAGGAGGCATTGCTCGACGCGCGGTCGGACAATTGGTGC
GTGGCGATCGGCGAGGCTGGCGGATCGGTGGCGATCGCCGCGGCGGACGTGTCGACCGGG
CGGTTCGAGATCGTCGAAGTTGCGGGCGACGCGGTCGAGGCGGAACTCGCGCGGCTCGGC
GCGGCCGAAGTGGTAGCTTCGGAGGCGAGCCAGTTCGAGGAAGCCGCAACCACGCTGCGC
CCCAAGACCGACTTCGACAGCGGCGCGGGCGAGGCTCGGCTGAAGCGGCTATACGGCGTG
GCAACGCTCGACGGGTTCGGACAGTTCGGGCGCGCGGGGCTCGCCGCAGCCGGAGGCCTG
GTCGCGTATCTGGAGCATAACGCGAAGGGCACGATGCCCTTCCTCCGCCCCCCGCGGATT
GGCCGGGCGGCGGAGACGATGGCGATCGACGCGGCCACCCGCGAAAGCCTCGAACTCACC
TGCACCACCGGCGGGGTGCGCAAGGGGAGCCTGCTCGACGCGGTCGACCGAACCGTGACG
GGAGCCGGTGCGCGGTTGCTGGGAGCGGATCTCGGCGCGCCGCTGATGGACAAGGCGGCG
ATCGATGCGCGGCTCGATCTGGTGCGGCTGTTCCACGACGACCAGGCAGCGCGCGAGCGG
TTGCGCTCGACCTTGCGCGCGCTGCCGGACATCGGCCGCGCGCTCGGGCGGCTGGCGGCA
GGACGCGGCGGCCCGCGCGACCTGGGGCAGTTGCGCGACGGGCTCGACGGCGCCTGGAGC
CTCGGCGAGCGGATGGACGCGATCGTCGATCCGCCGGTGCTCCTCCGGGACATCGCACCA
AGATTGCGCGGGCACGGCGCGCTGATCGACCTGCTCAAGCGCGCGCTGGTGCCGTCCCCG
CCGATCGAGGCATCGGACGGCGGGTATATCGCGGCAGGCTATGACGCAGCGCTCGACGAC
CTGCGCGATGCAGGCGCTGGCGGGCGGCGGGCAATCGCCGCGCTGGAGGCGGAGTTCCGT
ACCGCGACCGGCGTCACCGCGTTGAAGATCCGTCACAACGGCGTGCTCGGCTATCATGTC
GAAGTCCCCGCGCGGGCCGCGGATCCATTGATGAAGCCCGAGAGTGGCTTCACGCATCGC
CAGACGCTCGCGGGCGTGGTCCGCTTCAATACCCCTGCCCTGCATGAGGTCGCGGCGAAG
GTGTCGCAGGCCGGCGCGCATGCACTGGCGGCGGAGGCGGCGCATCTTGAGGAACTGACC
GCGCAGGCCCTCGCGGGGCGCGATGCGATTGCCGCGACCGCGGATGCGCTCGCGCGTCTC
GACGTCGCGGCCGGGCTGGCGGAGCGTGCAGCCGAAGGCGCCTGGGCGCGGCCTTCGCTG
GTCGATCACGCGTGTTTCGAGATCGAGGGCGGCCGGCATCCGGTGGTCGAGGCGGCTGTG
GCGAAGTCGGGCGACCGGTTCGTCGCCAACGACTGCAACCTGTCGGAGGCCTCGCGACTG
TGGCTCGTCACCGGCCCGAACATGGGCGGCAAATCGACCTTCCTCCGCCAGAACGCGCTG
ATCGCAGTCCTCGCGCAGGCCGGGTCGTACGTGCCCGCGACCAAGGCCACGCTGGGTTTG
GTCGACCGGCTATTCAGCCGCGTCGGTGCGTCGGACAACCTCGCGCGCGGCCGCTCCACC
TTCATGGTCGAGATGGTCGAGACCGCGGCGATCCTCGCGCAGGCGACGCCGCAGTCGTTC
GTGATCCTCGACGAGGTCGGCCGCGGCACCTCGACCTATGACGGGCTCGCGATAGCCTGG
GCGGTGGTCGAGGCGATCCACGAGGACAATCGCTGCCGCTGCCTGTTCGCGACGCATTAT
CACGAGCTGACTCGGTTGGCGGAGCGGTGCGAGGCGCTGTCGCTGCACCACGTCCGCGCC
CGTGAGTGGAAAGGGGAACTGGTGCTGCTCCACGAACTCGCCGACGGGCCGGCGGATCGG
AGCTATGGCCTGGCGGTCGCGCGGCTGGCGGGGATGTCGCCGGTCACGGTCGCGCGCGCG
AAGGCGGTGCTGGCGAAGCTCGAGGCCGGACGCGCGAAGACGGGCGGGCTCGCGGCCGGG
CTGGATGACTTGCCGTTGTTTGCAGCGGCGGCACAGGTCGAGGAAGCGGCGTGCGACGTG
CTGCGCGAGGATCTCGCCAAGCTGGATATCGACTCGATGAGCCCGCGGGATGCGCTGGAC
GCACTGTACCGGTTGAAGGCGTTGGCGAACGAGGGGTAACCTCCCCCCGTCATGCCGAAC
CCTTCGACTTCGCTCAGGACAGCCTCGTTCCGGCATCGACTGTCGCGCACACTCAATCGA
ACTGAGTTTGCGGGACGGTGGGCCCCGGCCTCCGCCGGGGTGACGGGTGACGGGTGACGA
AGTGACGGAGTGACGGAGTGGGTTGGTGGCAGGGTAAGCTGCTCCCCTCCCTGGAAGGGA
GGGGTTGGGGGTGGGTCGGGTTCCGCATGTCCTTGCCGTTGCGGCATAAACCGGCCGACC
CACCCCCTGCCCCTCCCTTCCAGGGAGGGGGGGACTGTTGCGGGATTGGCGACGTGCGAG
AATGCTGTCTCGCGTCCTAGTATCTCACGATACGTCAATGCTAGGCGGCGGCCGGATTTA
GCGGAGCGCGGGCTTTGGGCGGACATCATCACGGACATGACCATTCGCATGGTCACTCAC
ACGGCGGCGGCCACTCGCACGGCGGCCACAGCCACGCCCCCGCCTCGTTCGACCGTGCGT
TCGCGATCGGCATCGGGCTCAACATCGTCTTCGTCGTCGTCGAAGCCCTTGTCGGCCTGC
GCATCGATTCGGTCGCGCTGCTCGCCGACGCGGGCCATAACCTGTGCGACGTGCTCGGCC
TCGTCGTCGCCTGGGGCGGCACGATGCTCGCACGCACGGCACCGACCAAGCGCTACACCT
ACGGGCTGAAGGGCTCGACGATCCTCGCCGCGCTGGCCAACGCGCTGCTGCTGCTGGTCG
CGCTCGGCGCAATCGTGCTGGAGGCGTCGCAGCGCTTCTCTGACCCCGCCCCGACCGCCG
GCCTGACCGTGTCGATGGTCGCGGGCATCGGCATCGCCGTCAACGCGTTCACCGCCTGGA
TGTTCGCGCGCGGTCGCAAGGGCGACGTCAACATCCGCGGCGCGTACCTCCACATGGCCG
CCGATGCGCTGGTGTCGGCGGGCGTGGTGATCGCGGGCTTCGTGATCTGGCGCACCGGCC
TGACTTGGATCGACCCCGCGGTGAGCATCGTGATCGCGGTCCTGATCTTCTGGCAGACCT
GGGGCCTGCTTCGCGAGACCGTCGAGATGTCGCTGTCCGCCGTCCCCCGCGGGATCGAGT
TCGACCATGTCGACGAGGCATTGTGCAGCCTGCCCGGGGTTAGCGAGATCCACGATCTCC
ATATCTGGCCAATGAGCACCACCGAACCCGTCCTGACTGCGCACCTGGTGATGCCGGGCG
GTCATCCAGGCGATCAATTCCTCAGCAACGCCAGGACGATGCTCCACGACAAGTTCGGGA
TCGGCCACGCCACGTTGCAGGTCGAGACGGGTAACGGCCACCACTGCTCGATGGCCGACA
CGGCGACTGTTTGAACTTTCCGGTGCGGCACGGGTTACCCTGCCATGCATCAGGAGCAAA
GTTCATGAAGAAGCATCTTATCGCAGCGTTGATGTCGGTCGCCGTCGCAGCGCCCGCCAT
GCTGCCGACCGCCGCGACTGCGCAGCGTTACGACGATCGCCGCGACAACAACGACCGTCG
CGATCGTGACGATCGCCGTGGCGATGAGCGCCGTGGTGGCGATCGCAACTGGCGTGGCGA
CGACCGTAACTGGGATCCGTCGCGCAGCTACCAGAACGGCAACTACCGCGAGCGCCGCCT
CAGCCGTAACGACCGGATCTATCGTGGCCGCGACGGCCGCGCCTATTGCAAGCGCAACGA
CGGCACGACCGGCCTTGTGATCGGCGCACTCGGCGGCGGCGCGCTGGCGAACCTCATCGG
TGGCGGCACGCTCGGTACGCTGGCGGGTGCCGGTGGCGGCGCACTGCTCGGTCGTTCGGT
GGACCGCGGCAACGTGAAGTGCCGCTGAGCTTCAGCCGAAGCTAGACACGACGAAGCGGC
GGCCGAGCGATCGGCCGCCGTTTTCGTATCTACAGCATGCCGTACAGAAGCGTGCCGTTC
AGCCCGATGATCACCGCAGCGATCACCCAGGCGAGAATCTTCAGCCAGACCGGGCTCACG
AGGTCGCCCATGATCGTGCGGTCGCCGGTGAACTTGACGAGCGGCACGACCGCGAACGGG
AGCTGCAGGCTGAGCACGACCTGGCTCAGCACCAGCAGTTTCGTCGCGCCCGCATCACCC
GACGCACCGACCACGAACACCGCGGGCACGATTGCCAGCAACCGCGTCACCAGCCGCCGC
GCCCAGACCGGCATGCGCAAATTGAGGAACCCCTCCATCACGATCTGACCCGCGAGCGTG
CCCGTCACCGTCGAGTTCTGCCCCGACGCAAGTAGCGCGACCGCGAACAATACGCTCGCC
GCGCCCATCCCCAGCATTGGAGCGAGCAGCTGATACGCCTGGTCGATCTCGGCGACGTCG
GTCCGGCCGGCGACGTGGAAGGTCGCCGCCGCGAGGATCAGGATCGCCGCGTTGATGAAG
AAGGCGAGCCCCAGCGCCACCGTGCCGTCGATCGTCGCCATCGTGATCGCGTCGCGCTTG
CCCGCGGTGTCCTTGGCGAACGCGCGCGTCTGGACGATCGACGAGTGGAGGTAGAGATTG
TGCGGCATCACGGTCGCGCCGAGGATGCCGATCGCGATGTAGAGCATCGCCGGGTTGGTC
ACGATCTGCGTCGTCGGAACGAGCCCGCCGAGCACGCCCGCCCATTCGGGTCGCGCGAGG
AACAGCTCGAAGATGAAGCAGCCCGCGATGATCACGAGCAAGGCGACGACGAACGCCTCC
AGCTTGCGGAACCCGAAGCGTTGCAGCGCGAGGATCAGGAACACGTCGAGCGCGGTGAGC
ACGACGCCGTAGACAAGCGGCAGCCCGAACAGCAGCTTGAGCGCGATCGCCGTGCCAAGC
ACTTCGGCGAGGTCGCAGGCGATGATCGCGATCTCGCACAGGAACCAGAGCGCGACCGAG
ACCGGCTTCGAATAATGCGCGCGGCAGGCTTGCGCGAGGTCGAGCCCTGCGACGATGCCG
AGGCGTGCGGAGAGCGCTTGCAGCACCATCGCCATGAGGTTCGACAACAGCACGACGGAG
ATCAACGTGTAGCCGAATGCCGAGCCACCGGCGATGTCGGTCGCCCAGTTGCCGGGGTCC
ATATAGCCGACTGCGACGAGATACCCCGGCCCGACGAACGCGAACAGCCGCCGCCAGAAG
GACGCGCCTTCGGGGACGGCGACGGTCCGGTGGCTCTCGGCGAGCGAATTGGCGAAGTCG
GACGCGGGGAGATTGGGGGCTGACATCGGGGGGTGCTTTGCCGGAACGAGGAGAAGGGGA
CAAGGCGTGGCTGGCGAGTCGGGTGACAATGCGTTCGCCGACTTCCGTCACCCCAGCGAA
AGCTGGGGTATTCCGGTTGGTGGGTGTCGCGATTCCAATGGAGGGATCCCTGCTTTCGCC
ATGATGACGAGTGCGGGTGTCCATAAGAATATGGGAACGTTCTCCCCTCCCTGAAAGGGA
GGGGTTGGGGGTGGGTAGGCCCGCTCGAGCCACCACCGTCAGACCATGCGGAAACCGACC
CACCCCCGCCCCCTCCCTTCCAGGGAGGGGAGTAGAATGTCAGATGACCTTCATATCCGC
CTGATAATGATGCCACGCGAAGATCGCCGCAGCTCCGCGGTGAGGGCGCCAGGCCTCAGC
CACTTCGCGCGTCAGTTTCTCGCTGGGGCGGGTTTCGTGGCCGAGAATGCGCCCGACCTC
GATCTGGATCGCGAGGTCGCCCGCGGGCCAGATGTCCGGACGCCCTTCCGCGAACAGCAA
GTAGATCTCCGCCGACCAGGGACCGATCCCCTTCACGCGGACCAGTGCGGCAATCGCCTC
CTCGTCGTCCTCGGGCAGGTTGGTGAGGTCGAGCCGCCCGCTCGTCACCTCGTCGGCGAG
GCTGCGCGCATAGCCAAGCTTCTGGCGCGACAGGCCGGCGCTCTTCAGCAATTCGTCGCT
GGCGGCGGCGATCTTCGCCGGGTCGCCTGCGCCGCCGACCACCGCGTCGAGCTTGTTCCA
GACCGCCGCGGCCGAGGCGACGCTCACCTGCTGCCCGACGATCGTCCGCAGCAACGTCGC
GAAGCCGCGCTCGCTGATCCGCGGCGCAGGGTGGCCCGCATTGCCGACCGCGACCGCGAA
CGCGGGTTCGATTTCGCACAACGCCGCCATCGCGGTTTCGAGTTGCTCTGCGCTCAGGCC
CATGATGCTTGATCCCTGGCTCGCGCAACGGCATGAACGCACGAAGATTTTTCGGAGAAT
GACATGCCCAAGCTTATCGTCGTGACGCGCGAAGGGGAAGAACGCGAGATCATCGGCGAG
GCGGGCCTTTCGGTGATGGAAGTCATCCGCGACGCCGGAATCGACGAGATCCTAGCGCTG
TGCGGCGGCTGTTGCTCGTGCGCCACCTGCCACGTCCATGTCGACCCGGACTTTGCGGCC
AAATTGAAGCCGATGGGGCCTGACGAGGATGATTTGCTCGATTCGACGAGTGATCGCGAT
GAGTTTTCGCGACTGTCGTGCCAGATCGAGCTGACTGAAGGGCTCGACGGCCTGAAGGTA
AAGATTGCTGCTGAGGACTAATCCCTCGCCCCTTCGGGGAGAGGGAGGGAGGCGCGCTTG
CGCCGGAAGGGAGAGGGGCGTTGGGATCCAAGTCCCGAGCCTCAAGCCCCTCTCCCTTCC
CACCGCAAGGGCGGCGGGCCCCTTCCCTCTCCCCGCAGGGGCGAGGGAGTTCAGGTCACC
GGGTGGTTATCGCGTACAATGCGATCGCCGCGGCGTTCGACACGTTGAGGCTCTCCACCT
TCTCCGAGATCGGCAGTTTCGCCAGCTCGTCGCAATGCTGCTCGGTATTCTGGCGCATGC
CTTCACCCTCGGCGCCGAGCACGATCGCGATCCGCTGCGTGCCCATCGCTTCCGACAGCG
TCTGCGTCGCATGGCCAGTCAGCCCGATCCGCCAGAACCCCGCCGCCGCAATCTCTTCCA
GAGCGCGCGCCAGGTTCACCACCCGAATCCAAGGCACCGACTCAAGCGCACCCGAAGCCG
CCCGAGCGATCGTCCCGGACTCCGGCGGTGCATTCCGGTCCGGCGTAATGATTCCCAGCG
CATCGAACGCCGCCGCCGAGCGCAGGATCGCGCCGACGTTATGCGGATCGGTCACGCCGT
CGAGGATCACCAGCGGGCGGTTGTCGTCCTTGCCGTGCTCGAGCAGGTCGGCTAGCCACA
TGTCCTCGAGTGGCTCGACCTCGATCACCACGCCCTGGTGCGGCGCATCGCTCGGCACCA
GCCGCGCCAGATCCATCGCCTCGGCATAGGTCACCGGCACGTCGGCCGGCAGGTCGAACC
CGGCCAGCGCCTCGCGCGTGCCGAGGATTTTGCGCACCGTGCGCTCCGGATTGGCGAGCG
CAGCGCCCACCGCGTGCTTGCCCCAGAAGCGGGGGCGGCCTGCCGGTGCCTTGCTCGGCC
TGTGTCCCTTGCGTGCCATATTCGCTCTCTATCGTGTCTGTGTATGCGAGCGTCCTTGTC
GGCATTCGGCCTCTGCGGCAACACCGAACCACGAAACTTCGCAAAACCTGCGTTGACACA
CCGGGCGCGCTTCGCCATTGAGCCGCCTCGCTCGAAAGAGCGGCGCTTGCAAAAGCGGCC
TGGACAGGTGGCCGAGTGGTTAAAGGCAGCAGACTGTAAATCTGCCGGAGTTTCTCCTAC
GTAGGTTCGAACCCTACCCTGTCCACCACCGCCCCAGCGCGGTGATGGATCATCCCAAAT
TCAAAGCATTGATCGGCAACATTCTTTTCCTGCACGGGAAGGAAGTCCGCGTGACATCGG
CTCGCGGGAGGCTAGGATCGCCGCGACCGTAACGATTTCGGAAACCGCGTGACCTCAGAT
CCTGCCGTACAGCCGCCCGTTCAAGCACCCGTCATCCAGGATCTGGCCGACTCGATCCTA
GACACGCTGGTCCACCGCATCGGCAAGGATGCGCAGGCCGCCCGCCCCCACGACTGGCTC
GCCGCGACGATCCTGACGGTGCGCAACGACATCGTCGAACGCTGGATGGCGTCGACCAAG
GCGGCGCATGCGGCCGGCGCCAAGCGCGTCTATTATCTCAGCCTCGAATTCCTGATCGGC
CGGCTGCTGCGCGACGCGGTGACCAACCTTCAGCGCAACGACGAGGTCACGCAGGCGCTG
AAGCTCCACGGCGTCGACCTCGCCGAACTCGAAGAGATCGAACCCGACGCGGCGCTCGGC
AATGGCGGCCTCGGTCGCCTCGCCGCCTGCTTCATGGAGAGCATGGCGAGCCTAGCGCTG
CCCGCCTACGGCTACGGCATCCGCTACGTGAACGGCATGTTCCGCCAGCGGATCGACGAT
GGCTGGCAGGTCGAGATGCCCGAGAACTGGCTCGCGCACGGCAATCCCTGGGAGTTCGAA
CGCCGCGAGAGCGCCTATTTCGTCGGCTTCGGCGGCGAAGTGACGGCCGTCGAGAACGGG
CAAGTTCACTGGAGCCCATCCGAGGCGGTCGAGGCCACCGCCGTCGACACCCCCGTCGTC
GGCTGGCGCGGCAAGCACGTCAACACGCTCCGCCTGTGGACCGCCCGCGCGTTCGATCCG
ATCAAACTCGACCGCTTCAACGCCGGCGATTTCACCGGCGCGCTTGCCGACCAGTTGCGC
GCCGAAACGCTGACCCGCGTCCTCTACCCCAACGATTCCACCGCCGCCGGCCAGGAACTC
CGCCTGCGCCAGGAGTATTTCTTCTCGTCCGCGTCGATCCAGGACATCGTCCGCCGCCAC
ATCCAGTATTTCGGCGATATCCGCACGCTGCCCGACAAGGCCGCGATCCAGCTCAACGAC
ACGCACCCCGCGGTGTCGGTCGCAGAACTCATGCGGCTGCTGATCGACCATCACGAGTTC
GCCTTCGACGAGGCGTGGAAAATCACGCGCGCCACCTTCGGCTATACCAACCACACGCTG
CTGCCCGAGGCACTGGAGAGCTGGCCGCTGCCGCTGTTCGAGCGCCTGCTCCCACGGCAC
ATGCAGATCGTCTACGCGATCAACGCCAAGCTGCTACGCGAGGCGCGCGGCACGGACGGC
ATCGACGACCGCGCGATCGCCGCGATCAGCCTGATCGACGAGGGCGGCGAGCGGCGCGTG
CGGATGGCGAACCTCGCCTTTGCCGGCTCGCACAGCGTCAACGGCGTCGCCGCGCTGCAC
ACGCAGCTTATGAAGAAGACGGTCTTCGCCGATCTCCACAAGCTCTACCCGACGCGGATC
AACAACAAGACCAACGGCATAACGCCGCGTCGTTGGCTCCAGCAGTGCAACCCCGGCCTC
ACCGCGCTGATCCGCGATGCGATCGGCGACGGCTTTCTCGACGACGCCGAAAAGCTCGTC
GATCTGGATGTTTTCGCGGACGATTCCGGTTTCAGGGAGCGCTTTGCGAGCGTGAAGCGT
TCGAACAAGGTGGCACTGGCAAATCACATCAAAGAGAGCATGGGGCTCCGCGTCGACCCG
GACGCGATGTTCGACGTCCAGATCAAGCGCATTCACGAGTATAAGCGCCAGCTGCTCAAC
ATCATCGAGACGGTCGCGCTTTACGACCAGATCCGCAGCCATCCCGAACGCGACTGGACG
CCCCGCGTGAAGCTGTTCGCGGGCAAGGCGGCGTCGAGCTATCACAATGCGAAACTCGTC
ATCAAACTGGCGAACGACGTCGCGCGCCGGATCAACGCCGATCCGTCGGTCGGCGGCCTG
CTCAAGGTCGCGTTCCTGCCCAACTACAACGTGTCGCTGGCGGAGAAGATCATCCCCGCC
GCCGACCTCAGCGAGCAGATCTCGACCGCCGGCCTCGAAGCGTCGGGCACGGGCAACATG
AAGTTCGCGATGAACGGCGCGCTGACGATCGGCACGCTCGACGGCGCGAATATCGAGATC
AAGGACCGCGTCGGCGACGACAACATCTTCATCTTCGGCATGACCGCGGACGAGGTCGAG
GCGAAGCGCGCCAACGGCTATGATCCGCGCAGCGTCATCGACGGCTCGAACGAACTCCGC
CAGGCGGTGTCCGCGATCGCGTCCGGCGTGTTCTCGCCCGACGACAAGACGCGCTATGCC
GGGCTGATGGGCGGGCTGTACGAGGGCGACTGGTTCATGCTCGCCGCCGATTTCGACAGT
TACGCCATTGCCCAACGTGCGGTCGACACCCGCTGGAACGACCGCGATGCATGGGTCGCC
TCGACCGTCCGCAACGTCGCGCGCGTCGGCTGGTTCTCGTCCGACCGCACGATCCGCGAA
TATGCGCGCGAGATCTGGACGGTGATGTGAAGCCACCCGAAGGCGCCATCGTTGCCCTGC
TCGAAGGGCGTCACGACGATCCGTTCTCGCTGCTCGGCGTCCACAGCGGCCCGACCGGCG
TGTTCGCGCGCGTCTGGCTGCCGGGCGCCGACACGGCGGAGGCGCACGCGCTCGACGGCA
CCGCGCTCGGCACCCTGCCCCGCATCGACGATCGCGGCCTGTTCGAGGGGCCGATCGATG
GCACGCAACAGCCGGTGAAATACCATGCGGAAGCGGGCGACACGTCGTGGTGGGTCACCG
ACCCCTACAGCTTCGGCCCCGTGCTAGGTCCGATCGACGACCTGTTGATGGCGGAGGGCA
CGCACCGCCGCCTCCATGACAAGATGGGCGCGCACCTGATCGAGCACGAAGGCGCGCACG
GCGTCCACTTCGCGCTCTGGGCCCCCAATGCGCAGCGCGTGTCGGTGGTCGGCGACTTCA
ACGACTGGGACGGCCGCCGCCACGCGATGCGCAAACGCGGCGACGTCGGCGTGTGGGAGA
TCTTCATCCCCGACATCGCCGAATACCGCGCCTACAAGTTCGAGATCGTCGGCCCCGACG
GCCAGCTACAACCGCTCAAGGCGGACCCGTTCGCGTTCGCGGCCGAACTCCGCCCCGCCA
ACGCCTCGATCACGCGGAAACTCGCACACGACTGGGCCGACACCGATCACCGGAAACACT
GGTCGTCGGTCGATCCCCGCCGCGTGCCGATCAGCATCTACGAGGTCCACGCCGGATCAT
GGGACCGCGACGCCGACGGCTGGTTCCTGACCTGGGACGCGCTCGCCGATCGCCTGATCC
CGTACGTGGTCGAGATGGGCTTCACGCACATCGAATTCCTGCCGATCAGCGAACATCCGT
ACGACCCGAGCTGGGGCTACCAGACCACCGGTCTCTACGCGCCCTCCGCCCGCTTCGGCA
ACGTCGAGGGCTTCGCGCGGTTCGTCGATGGCGCACACCTCGCCGGGATCGGCGTGCTGC
TCGACTGGGTCCCCGCGCATTTCCCGACCGACGCGTTCGGCCTCGCCAAGTTCGACGGCA
CCGCGCTGTACGAGCATGAGGATCCGCGGCTCGGCTTCCACCCTGACTGGAACACCGCGA
TCTATAATTTCGGGCGGCGCGAAGTGACGTCGTTCCTCGTCAACAACGCGCTGTTCTGGG
CCGAGCGCTATCACATCGACGGCCTGCGCGTGGATGCCGTCGCGTCGATGCTGTACCGCG
ATTACTCGCGCAAAAGCGGCGAATGGATTCCCAACGAAGACGGCGGCCGCGAGAACTGGG
AAGCCGTAGCGTTCCTCCGCGACATGAACCGCGAGATCTACGGCCAGCACCCCGGCGTCT
TCACGATCGCCGAGGAATCGACTTCGTGGCCGGGAGTCTCCGCGCCGGTGAGCGACGATG
GCAAGAGTGGCGGCTTGGGGTTCGGGTTCAAGTGGAACATGGGCTTCATGCACGACACGC
TCCAGTACATGGCGCGCGATCCGCTGCACCGGAAGCACCATCACGGCGAGATCAATTTCG
GCCTCGTCTATGCGTTCAACGAGAATTTCGTCCTGCCGCTCAGCCATGACGAGGTCGTCC
ACGGCAAGGGCTCGCTGCTGACCAAGATGCCCGGCGACGACTGGCAGCAATTCGCCAACC
TGCGCGCCTATTACGCGTTCATGTGGGGCTATCCGGGCAAGAAACTGCTCTTCATGGGCC
AGGAATTCGCGCAGCGTCGCGAATGGTCGGAAGCACGCGCGCTCGACTGGGACCTGCGCA
ACGCGCGCAGCCACGAAGGCATCCGCAACCTCGTCCGCGACCTCAACACCGTCTACCGCG
AGAAGCCGGCGTTGCACGCCCGCGACTGCGAGGCGGAGGGGTTCGAATGGCTGGTCGCCG
ACGACGCCGCCAATTCGGTGTTCGCGTGGTTGCGTAAGGCCCCCGGCGCGAAGCCGATCG
CGATCGTCGCGAACATGACGCCGATCGCCCGCGCGCCCTACCGCGTACCGCTGCCGCACG
ACGGCCGCTGGTGCGAGATCATCAACAGCGACGCGCACGACTATTGGGGCAGCGGGCTCG
GCAATCTCGGTGGCGTCGTCGCGAAGGACGGCGCGGCCTGGGTCACGCTGCCGCCGCTGG
CAACGATCATGCTCGAATACGAAGGCTGATCGAGTTCGAAGACCGATCCGGCGCAACGAC
GGAACAACCGGCGGGTGACGGCGCGTTATACTGCTGAATATTAGGGAGAGACGGACATGG
TGGAACGGCGGGGACAGCCATTGGCGCGCGACGCGATGGCGTATGTGCTGGCCGGCGGCC
GCGGCAGTCGCCTGATGGAGCTGACCGATACGCGCGCGAAACCCGCTGTGTATTTCGGCG
GCAAGGCGCGCATCATCGATTTCGCGCTGTCCAACGCGATCAACTCGGGCATCCGCCGGA
TCGGCGTCGCGACGCAGTACAAGGCGCATTCGCTGATCCGCCATCTGCAAAGCGGCTGGA
ACTTCCTGCGCTCGGAACGCAACGAGAGCTTCGACATCCTGCCCGCCTCGCAGCGCATCA
GCGAGTTCCAATGGTATGAGGGCACCGCCGACGCGGTCTACCAGAACATCGACATCATCG
AGAGCCACGCGCCCGAGTACATGGTCATTCTGGCAGGCGACCACATCTACAAGATGGATT
ACGAGCTGATCCTGCAACAGCATTGCGAGACCGGCGCGGACGTCACCATCGCCTGCCTCG
AAGTGCCACGGATGGAGGCGGTCGGCTTCGGCGTGATGGCCGTCGATGAGCACGACAACG
TCACTGCGTTCGTCGAGAAGCCCGCCGACCCGCCTGCGATCCCCGGCAACCCGGACATCG
CGCTGGCGTCGATGGGGATCTACGTCTTCCATACCAAATTGCTATTCGACGAACTTCGCC
GCGATGCCGAGACACCGGGATCGTCGCGCGATTTCGGCAAGGACATCATCCCGTACCTCG
TCAAGCACGGCAAGGCGGTCGCGCACCGCTTCTCCGACAGCTGCGTGCGCTCGGGGAGCG
AAGTCGACGCCTATTGGCGCGACGTCGGCACGGTCGACGCCTATTGGGAGGCGAACATCG
ACCTCACCGACGTCGTGCCCAAGCTCGACCTTTACGACCGCAGCTGGCCGCTCTGGACCT
ATTCGGAGGTCACCCCGCCCGCCAAGTTCGTCCACGCCGACGACGGTCGCCGCGGCGAGG
CGGTGTCGAGCCTCGTGTCTGGCGACTGCATCATTTCCGGCTCGTCGATCCACCGCAGCC
TGATCTTCACCGGCACGCGCGCGCACAGCTACTCGATGCTCGATCAAGCGGTGATCCTCC
CGCACTGCGTGATCGGCCGCGGCGCGCGCCTGTCGAAGGTGGTGGTCGATCGCGGTGTGG
AGATCCCCGACGGGCTGGTCGTGGGCGAAGATGCAGAATCCGACGCGCAACGCTTCCGCC
GCACCGACAACGGCGTCGTGCTGGTAACCAAATCCATGATCGACCGGCTCACCGCGTGAT
GACCAACGCGAATCCTCCCCGGCACGGGGAGGGGGACCGTTCGCCATCGGCGAAGGGTGG
AGGGGGCTCACCGCAAGCGTACCGCCTGCGATCGAGGGCGTACCGTCTGCGGAAGCCCCC
CTCCACCATGCGATGCATGGTCCCCCTCCCCGTGCCGGGGAGGATTTGATGCGCGTCCTC
TCCGTCGCTTCCGAAGCCTACCCCCTCATAAAAACCGGCGGTCTCGCAGACGTCGTCGGC
GCGCTTCCGGCTGCGCTGGCTCCCCATAACGTCGCGCTGACCACGTTCCTCCCCGGCTAC
CCCGCGCTCGCCGCCGTCACCAAACGCGCGAAAGTCATCCACCGCTACACAGACCTGTTC
GGCACCGAAGCCCGCATCCTGAAAACGAAGATCGGCGACCACGCGCTGCTGGTCCTCGAC
GCCCCCGCGCTGTTCGCACGCGGCGGCAGCCCCTACGGCGACGCGACCGGCGCAGACTGG
TCCGACAACTGGCGCCGCTTCGCCGCATTCAGCCGCGCCGCCGCCGATCTCGCTTCGGGC
ACGGTCCCCGGCTACGCGTTTGACATCCTCCACGCGCACGACTGGCAGGCGGCGATGGCC
CCGGCCTATCTACGCTACGCCCCCGGACCCGGTGCCCCCGCGAAGACGGTCGTCACGATC
CACAACATCGCGTTCCAAGGCCGCTACGGTCACGACATCTTCGCCGACCTCGCGCTCCCC
GACGAAGCGTTCGCGCTCGACGGCGTCGAATATTACGGCGGCGTCGGCTTCCTAAAGGCC
GGTCTCGAAGCCGCCGACGCGATCACCACCGTCAGCCCGACCTACGCCGCCGAGATCCGC
CGCGGCGAGTTCGGCATGGGCCTCGAAGGCCTGATCAACGACCGCGCCGGCCGCGTTACC
GGGATCGTCAACGGCATCGACCCCGCCGTCTGGAACCCGGAGACCGATGCGTCCCTCCCC
GCCCGCTACACGGCCCGCACGCTCGCCCGCCGCCGCACCAACAAGCGCGCGGTCGAGACC
TTGTTCGGCCTCGACGCCGGCGACGGCCCGATCTTCACCGTGATCAGCCGCCTCACCTGG
CAGAAGGGCATGGACGTCCTCGTCGGCGCGCTCGACGAACTCGTCGCGCTCGGCGGCCGT
CTCGCGCTGCTCGGCTCGGGCGACACCGAGCTCGAACGCGCCTTCCTAGCTGCCGCCGAA
CGCCACCCCGGCCGGATCGGCGTCCGCATCGGCTATGACGAGCCCGCCTCGCACCTGCTC
CAAGGCGGCGCCGACGCGATTCTGATCCCGTCGCGGTTCGAGCCGTGCGGCCTGACGCAA
CTCTATGGCCTCGCCTACGGCTGCATCCCCGTCGTCGCGCGCACCGGCGGCCTCGCCGAC
ACGGTGATCGACGCCAACGAAGCCGCGATCGCCGCGGGGGTCGCCACCGGCGTCCAGCAC
GACGGTGTCACGCCAGAAGCGCTCAGCCACGCGCTACGCCGAACGGTTGCCCTCTATGCA
CGCCCCGATCGCTGGGCCATGTTGCAGCGCAACGCGATGCGCGCGGACTTCTCGTGGGAC
GAGAGCGGCCGCCGCTACGCAGACCTTTACGCAAGCCTGACGGGAACCGCATGATCCGCA
CCGTTTCGACCACGCCCTACACCGATCAGAAGCCCGGCACCTCGGGCCTCCGCAAGAAGG
TAAAGGTCTTCCAGCAGCTCAACTACGCCGAGAATTTCGTCCAAAGCGTGTTCGACGTCG
TCGCGGACAAGGCCGGCGCGACTCTGGTGATCGGCGGCGACGGCCGCTTCCTCAACCGCG
AAGTCATCCAGGTCGCGATCCGCATGGCGGCGGCGAACGGCTTTGGCCGCGTCATCGTCG
GCCGCGGCGGCATCCTCTCGACCCCCGCCGCCAGCCACATGATCCGCAAGCGTGGCGCGA
TCGGTGGGCTCGTCCTCTCGGCAAGCCACAATCCCGGTGGTCCCGACGAGGATTTCGGGA
TCAAGTACAACATCGCCAACGGCGGCCCCGCCCCTGAGTCCGTGACCGACGCAATCAATG
CACGCACGCTCGAGATCGACCGCTGGCTGACAGTCGACGCCGACGACATCGACCTCGACC
GCGACGGCGAGATCACGGTTGGCGATATGCCGGTCGAGGTCGTTGACCCGGTCGAGGATT
ACGCCGCGCTCATGGAGACCCTGTTCGACTTCGACGCGATCCGCGCAGCCAAGCTGACGA
TGGCGTTCGACGCGATGAGCGCTGTCACCGGGCCCTACGCCACCGAGATCCTCGAACGCC
GCCTCGGCTTCGCACCCGGCACCGTCCGCAACGGCGAGCCCCTGCCCGATTTCGGTGGTC
ATCACCCCGACCCCAACCTCGTCCACGCGCACGCCTTGTACGAGACGATGATGGCGCCAA
ATGCGCCCGATTTCGGCGCAGCGTCGGACGGCGACGGCGACCGCAACCTGATCATCGGCA
GGCACCGCTTCGTCACCCCCTCGGACAGCCTCGCGATGCTGGCCGCCAACGCGCACCTCG
CGCCGGGCTATGCAGGCGGCCTCAAGGGTATCGCCCGCTCGATGCCGACCAGCGCCGCCG
CCGACCGCGTCGCGCAAGCGCTTGGCATCCCAGCATACGAGACCCCGACCGGGTGGAAGT
TCTTCGGTAACCTGCTCGACGCCGGCATGGCGACGATCTGCGGCGAGGAAAGCGCCGGCA
CCGGCTCCGACCATGTCCGCGAGAAGGACGGCCTGTGGGCGGTCCTCCTGTGGCTCAACA
TCCTCGCGGTCCGCGGCGACAGCGTCGACGCGATCGCCCGCGATCACTGGGCGAAGTTCG
GCCGCAACTATTACGCGCGCCACGATTACGAAGGCGTCGAGACTCCGCGCGCCGACGCGC
TGATGGCAGCCCTGCGCGCCAGCCTCGCCACCCTCCCCGGCCAGCAGTTCGGCGATCTCA
CCATCGAGACCGCGGACGAGTTCGCCTATACCGACCCGACCGACGGCTCGGTCAGCCGCA
ACCAGGGCGTCCGCATCCTGTTCGAAGGCGGCAGCCGAGTCGTGTTCCGCCTGTCGGGCA
CCGGCACCACCGGCGCGACGTTGCGCGTATACCTCGAACGTTACGAGCCCGTCGGCGGCG
ACCTCGACCGCGACACCGGCGAGATGCTCGCCAGCATCGTCGCCGCAGCGGAGTCGATTG
CAGGGATCAGCCAGCATACCGGCCGCACCGCACCGGACGTCGTCACCTGATGCGGTACGG
CCTGCTCGCGCTGTCGACCCTGCTGGTCGCGGCATCGCCAGCGCCGCAGTCCCCCGCGCA
GATGTTCGGCCCGCTTTACAAGGCCGTACAGATGCGCGGCCTGTTCCCGGACTCGAAGAC
CTTCGCCGACGCGACGCCCAAGCGTTCGGCGAAGGCGATCCTGGCCGACTACGCCAAATG
CCGCTGCGACGCCGATCCGGCGCTGCGCCAGTTCGTAGCGGCGAACTTCACGATCCCGAC
GACGCCCGCCGCGTCACCTTCCACCGAACGGCTGTCGCTCAACGCGCACATCGACGCACT
GTGGCCGCAACTCACGCGCACCCAGACGAGCGTCCCCGCCGGCTCTTCCGCGCTGACCCT
GCCGAAGCGCTACGTCGTCCCCGGCGGCCGCTTCCGCGAGATGTATTACTGGGACAGCTA
TTTCACGCTGCTCGGCGTCCAGCGTTCCGGCCGGCAGGATCTGGTCGAGGACATGATCGT
CGATTTCGGCAGCCTGGTCGACCGCTACGGCCACATCCCCAACGGCACGCGCACTTACTA
TCTCAGCCGCTCGCAACCGCCGGTCTTCTACCTCATCGCCGGCCTCTCGCGCGATCCGAA
GACGCTCGCCACGCGCACCCGCCAGCTTCGCGCCGAACACGCATTCTGGATGGCCGGCGC
CGACACGCTCAAGCCCGGCCAGCAGTCGCGCCGCGCCGTCCGCCTGCCCGACGGCGCGCT
GCTCAACCGCTATTGGGACGACCGCGACGATCCCCGCGACGAAAGCTACCGCGAGGACGC
CGAACTCGCCGACCGTACGCCCTCGCGCAACCGCGGCGAACTCTTCCGCGATCTGCGCGC
AGCGGCGGAAAGCGGCTGGGACTTCTCCTCGCGCTGGCTCGCCGACGGCCGCACGCTCGC
CACTATCCGCACCACCCGGTTCGCACCGGTCGACCTCAACAGCCTGATGGTCAGCATGGA
GCAGGCGATCGCCGCCAATTGCCGCATGCTCGGCGACACGGCCTGCGCAACGTCTTACAC
TTCTCAAGCGACCGCCCGCACCGCCGCGATCCGCAAACATCTGTGGAACGGCCGCTTCTT
CGCCGACTACGACCTCGACACCAACCGCGCGAACGACTTCGCCAGCGCCGCGATGGCCTT
CCCGCTGTTCACCAAGATCGCCACGCCCGATCAAGCGAAGGCGACCGCCACCGCACTCCG
TCCGTTCGTCGGCGAAGGCGGCCTCCGCACCACCCTGATCGGCAGCGGCCAGCAATGGGA
TGACCCGAACGGCTGGGCCCCGCTCCAATGGGTCGCGATCGAAGGCCTGCGCGATTACGG
CGAAACAGCCCTCGCGGATCAGATCACCAAGGCCTGGCTCGCCTCGGTCGACCGCGAATA
TCAGGCGAGCGGCAAGCTCCTCGAAAAATACGACGTGGTCGAGCGCAAGCCGGGCGGCGG
CGGCGAGTATCCCAATCAGGACGGCTTCGGCTGGACCAACGGGGTCACGCGCGCGCTGAT
GGCGGATCGCCCGTGACGCGCCGCCGCCGTAGCGCGCTCTACATGCCCGCGTCGAATCCG
CGCGCGATCGCCAAGGCAAGGACGCTCGATTGCGACGTCGTAATTCTCGACCTGGAGGAT
GCGGTCGCACCGGACGAAAAGGCGGCTGCGCGCGACCGGGTCGTCGAGGCGGTACGCGGA
GGCGGGTTCGGCGCGCGTGAGCTTGTCGTGCGGGTCAACGGCCTCGACACCCCCTGGTAC
GCCGAAGACATCGCTGCAGTCCGCTCGACCGGCATCAATGCGGTGCTCGTCCCCAAAATC
TCGTCGGTCGCCGACCTGATCGCGGTCCGCGCATCGCTCGACGAAGACGGCCCGCCGATC
TGGGCTATGATCGAGACCTGCGCGGCGATCCTGGCGCTTCCCGCTCTTTCCGCAGCAGCA
GCCGAAACACGCCTAACGGCGCTGATCGCCGGCACCAACGATCTCGCCAAGGAGATGCGG
TGCCGTCTCGGGCCGCATCGTACGCCGCTGGTCCCGGCGCTAGCGTCGATCGTGATCGCT
GCGCGTGCCGCGGGAATCGTCGCGCTGGACGGGGTCTGCAATGCGCTCGACGACCCGGCC
CGGTTTGGTGCGGAGTGTGCGCAGGGGGCGATGCTGGGGTTCGACGGGAAGACGCTGATC
CATCCGTCGCAGATCAACGCGGCGAACGCGGGTTTCGGTCCTGGCGAAGACGAACTGACG
TGGGCGCGCGCGATCGTCACTGCGTTTGCCAAGCCGGAGAATGCCGACAAGGGCGCGATC
CGGCTGGATGGCCAGATGGTCGAGCGGCTGCATCTGGCTGAGGCGGAAGCAATGCTGGCC
CTGTAAATCCCTCTCCCCTTGAGGGAGAGGGAGGGGCCCGACTGCCGCTTGGCAGTTGGG
AGGGTGAGGGATGTGGAGGAAAAGCCCCTCATCCGGCGCTGCCGCGCCACCTTCTCCCCG
TAGGGGAGAAGGATAGAGAGGCGTTGCCTATCTGGACTTAGGTCTTGGCTGCCTTGCGTC
GGGTTTCCCAACCCTTCTTGGCCGCCGCGGATCGGTCACCACTCCGCGCAGACGCCTGCG
TATCGGGCTTGCCCCGACCCGAGCCGGACTTGTTGCCCCCGCCCGAATCCCTGTTCACCG
TAGCCCAGGCCCGCGCCTCCGCCTCAGGCTCGGGAACACCCTTCGCCGCATAGCCGTCCG
CGATATGCGCGGCCTTGCGCTTCTGCTTGTCGGTGTACGCGCTCTTGTCGCCCTGTGGCA
TGGTCGCTCTCCTCGTCAGAAAGCGTCAACGCTCAGGCCGATCCGGCGTTCACCGGCCGA
TCCAGTCCGCCACTTCGGTTGCAACTTGGTTCGCCGCCTGGTTGATCCCAGCCGCCGCCG
AGGGCGCGTCGATCGCCGAGACCGGCACGCGCGCTTCGAAGCGATGCTTCTCGACCGTCG
TCTTGCCGACGCGGGTCAGCGAGGCGTCGAACGTCACGACCGCTTCGCGGGTCGTTGCAT
CGAGACCGAACGACCGCAGCTCGCCACCGAGCAACCCGCCCGGATCGCCGACCGACTGCG
CCGTCGACAGCACCACCAGCCCGGTCCGCGCCGCAACCGTATCCGACACCAGCCGCGAGA
ACAGCCGCGCCGGGGGCTCGGCCCACTGCGCGTCGGTCACGTATGCGATCGAGGTCGGCG
TCGCTTGCACCGGCACTCGCGCGGTCGCGAGCGACTGCGGTACGACCGGGACCTGGATCG
TGATCGACTTCGCGGTCGCCGAATCCTGGTTCTGGCCGACCGGCACCGACGATGCACTCG
TCAGCGTCAGCAGCGTGGGGGGCGGTTTCGCGCCGAAGCTGATGCACCCGGCAAGTGGCA
GCATCGCGATCAGGATGAGCGGTGTCTTCATGGCGTGCCTCACTTACCCTTGTAATCCGG
GAGCTTCTGCTGCCCGATCAGCGAACTCGCACCCTGCTGGTCGACCTTCTCGGCGACCGA
CGACAGCGCCGCGGCGGTCGTACGGAGGTCGCGGACCAGACGGTTAGCCTCGGGGATCGT
CGTCTTGGAGAAGGCCTGCAACCCCGGTCGCGCATCGCCGATCGCCGAATTCAGCGTTTC
TGCGCTCTGCTGCGCGGAGACGATCGCCTTGTTCAGGTTCGCCATCGCCGGCTTCACGTC
CTCGGACAGCACACCGTTGGTGGTCTTGGCAAGCACGCCGAACTGCTGCGCGGCATCGCC
CGCTTGCTGGATCGCAACCCGCGTCTGCGCGAGCGTCGCGGCGATCTCAGGCCCACGATC
GGCGAGCGCATCGGTCAGGCGGTTGGTGTTCTCGAGAATACCCGCGATCGATGCCTGGTT
ACGGTCGGTCAGCAAGCCGGTCAGGCGCTCGGTCAGCGTCGACAAACGCTCGAGCAACTG
CGGTGCCGAGTTCAGGATCGCGCCCAGCCCGCCGAGCTTGGTCGGGATCACCGGCACGCC
GTACGGGCATTCGGTCGGCGTCTTCGTGTCGGGGCAGCCGATCGCCGGCGCACCCTTACG
CGCGCCATCGAGCGAGATCTGGCTGACGCCCGTGAAGCCCACGCCCGAGATCGACGCGGT
CGTGCCCTGCAGCACCGGCGTCTCGTCGTTGACGCTGATCCGGACGCGGACGAACTGCGG
ATCGTTCTTCCACAGCGAGATCGTCTTCACCTGCCCCGACGGGACGCCGGAGAACACCAC
GGCAGAGCCGCGCGCGAGACCATCGACCGACTGGCGGAAGAAGATGTCGTATTCCTTCTC
TTCCTTGCCGCCGATCCGCGCGATCCACACGGTGAACAGCGCCAGCAAGGCCAGCAGGAT
CAGCACGACGGCGCCGACTAGGACGTGGTTCGAACGGGTTTCCATCAGCGCGTCCTTGCT
TCTTTCTCGGCGTATGTCGCGTCGGCGTCGTCCGGCGCGGACTGCTTGGACTGGACTTCA
GTAGGATGTCGGGCTGCTTCTTCGTCGGCGCGCTCGTGCGCCTCCTGAGTTGCGACCGCG
GCACGGCCGCGTGGCCCCTTGAAATATTCCTCGATCCACGGGTGATCGAGCGCGATCAGC
TCGTCGATCGTCCCGACCGCGATGACCTTCTTGTCGGCCAGCACCGCAACCCGGTCGCAG
ATCGCATACAGCGTATCGAGATCGTGCGTGATCAGGAAAACCGTCAGCCCCAGCGTCTTC
TGCAACGACTGCGTCAGCCCGTCGAACGCAGCAGCACCGATCGGATCGAGCCCCGCGGTC
GGCTCGTCGAGGAACAGCAGTTCGGGATCGAGCGCCAGCGCACGGGCAAGACCCGCACGC
TTCTTCATGCCACCCGACAGCTCGGCGGGAAACTTGTTCGCGGCGTCGGCCGGGAGGCCC
GTCATCACCACCTTGTACGACGCGATCTCCGCGAGCAGCGCCGGCGACAGGTCCGGATAG
AATTCGCGCAACGGCACTTCGACGTTCTCGGCCACGGTCAGCGTCGAGAACAGCGCACCG
CCCTGGAACAGCACGCCCCAGCGCTTGCGGATCTCGGTCGCCTCGGTTTCCTCGCGGCCG
ATATTGGGCTCGCCGAACACCGTGATCTCACCCGCGACCGGCGTCTGCAGGCCAATGATC
GAGCGCATCAGCACCGACTTGCCGGTACCCGACCCGCCGACCACGCCGAGGATCTCGCCG
CGCCGCACGTCGAGGTCGAGCCCCTCGTGCACCACCGAATCGCCGAACGCGTTCTTCAGC
CCCTTCACGGAGATGATGAAATCGTCTGTCTTGTTGTTCGTCTTGCGGGGCATCAGTCCC
AACCCAACCACGTGAAGAACACCGCGAAGAACGCGTCGAGCACGATCACCAGGAAGATGC
CCTGGACGACCGCCGACGTGGTGCGCAGACCGACCTGCTCGGCGTCCGATTCGACCTGCA
TCCCCTGGAAACAGCCCGCGATCGCGATGATCGCGCCGAACACCGGCGCCTTGATCAGCG
AGATATAGAGATCCGTGATCGGCACGACCTCGCGGATGCGCGCGATGAACGTCACCGGCG
GGATCCCGAGCTGCACCCAGCACAGCAGCCCGCCGCCGATGATCGCGATGATCGACGCAT
AGAAACCGAGCAACGGCATCATCACGATCGCCGCGAGCACGCGAGGCAGCACCAGCGCCT
CCATCGGCGACACGCCGATCGTCCGCATCGCGTCGATCTCTTCGGTGAGCTTCATCGTGC
CCAGCTGCGCCGCGAATGCCGAGCCCGAGCGCCCCGCGACCATGATCGCGGTCATCAACA
GGCCGAGTTCGCGGATCGTCAGGCGACCGACGAGGTTGATCGTGAACACCTCCGCGCCGA
ACTGCCGCAGCTGGACCGCGCCCTGTTGCGCGATGACCATGCCGATCAGGAAGCTCATCA
GCCCGACGATGCCGAGCGCGGCAACGCCGACGACCTCGAATCGCTGGACCACGGCGTTGA
ACCGGAAGCGGCGCGGGTGGCGGATGACGCTGCCGAACGCGATCGTCGTCGCGCCGAGAA
ACCCGAGCAGGCCGAGCATCGTCTTGCCCGACAGCACGACCGCGTCGCCGATCTCGCCGA
CCACGCGGGACAGCGCGCCGACCTTCGCAGGCCTGGCGGCGATCGGCTGGTCGGAGGCGA
CGACCTGGTCGAACAGCGCCTGGTCGTTCTCGTCGAGCCCATCGATCGTCGCATCGTTGC
GCGCCGCGAACCGGTGGACGACCCACGCGCCGATCGTGTCGATGCGGTCGACGCCGCTCA
GGTCGACATGCTTCACCGAAGCCGCGTCGATCGCCTCGAGCCGATCGGGCAGATTGCCGA
TCTTCGCGAGCGACAGATCGCCGGTAAAGCGAAGCGTGCCGGTATCGGCACCGTCCTGCT
GGAAATCGGCCATCGCGCTCATCGGGGGCACCTTTGCGGCAAAGTGACTGGATCGGCAAG
ATGAATGCGGCGTAAGCGGCGACGATGATCGAAAAGCCTTCCGCCGCCCCGTCCGTCCGT
CTCGCGATCTACGACATGGACAAGACGATCACGCACGCGCCGACCTGGACGCCGTTCCTG
CTCCACACCGCGAAGAAAGGCGGCGCCCCATGGCGGCTGGCGCTCGTCCCGTTCGCCGGA
GTCGCCGCGCTCGGCTATGTCGGCAAGCTGATCAGCCGCGGCCGGCTCAAATACCTGATG
CAGCGGATGATGCTCGGCAAGCGCATGACGCCCGCCGAAGAACGCCGCGCCGCCGAAGCC
TTCGCCGACCGCGTCATGCGCGACGGCGTCTTCACCAGCGCCCGCGCGCAGATCGAGGCC
GACCGCGCCGCTGGCTACCGACTGGTCATGGCGACCGCGTCGTACCGGTTCTACGTCGAG
GCGATCGCGCGGCGGCTCGATTTCGACGCGGTGATCGGCACCGAGAGCCTGCGCGACCGC
GACGGCGTGCTGCTCGCCGGCATCGAAGGCGAGAATTGCTACGGCCCGGCCAAACTGCGA
ATGATCCAGGCCTGGATGGACCGCGAAGGTATCGCCCGAGACCGCGCCCACATCCGCTTC
TATTCCGACCACGTCTCGGACGCCCCGACCTTCGAATGGGCCGACGAACCCTTCGCGGTG
AATGCGCATGGGCCTTTGCGGCTGTTGGCAAAGGCTAAGGGCTGGCCGATGCCGGATTGG
GAGCGGTAGGTTTCTCAGAGGCGATTGCTCAGTAAAAGACTTGGTCGGTAACTGTCCCCC
CATGGCGGTTGTCTAGCCGCTAGTCCGCATCTCCAGATTGCGGGCGCTGGTTAACACGGG
CACGGTCTGAAAATGGACCCGATTTATGTGGTCCACCATGTCTAATGGAATGCTGGGTTA
AGCAGTAATGCTTTAGCTATTCAGAGTCCGCTGGGCAGCCGGCGCGCCCGCCGTTGCCCC
AGCGTGGCTGGCGCACCAGCCCGGCTTCCAACACCGTTCTCCCGGCTTTCATTTCGACGC
TTCACCGCTCGACCGCAGTTATCAGTGTCAAGGTTCGGCTCTGATCGCTGGTCGCTTCAG
CCGGCAGGTGGACGTTCGCGCAATTGTTGCATTGCGCGTCCCCTGCCACCCGCGATTAGA
TATAACATGGCCATTGCAGATCGCGTTGCACGGCACCTGACGCCATTGCCTACTTTGCGG
ATTTCGCTGCTGACAAAAGAGTTTCTGCGCGGTCATGGGACCATCCGAATTCTTCTAATT
CTTGAGCCATCACAAGATGGGATGCGTTTTTAAGCAACACAAAGAATACGAGAAAGTCTT
TAGGAGGTAGCCAGTTATCAGGTGCCACCACCTTGATTAGACGAAATATCTCGCCATCCT
CCTCACCGAGCAGCGTGATAATATCCCCGATATTGGCTAAACCGAGGCGTCGTGAAAGTT
CGTATATCTCGGGAAGAGCCGTATCATCTTCTATTTTATTATCAAGAATTATCCCGGACT
TATTCGCGAGATCAATAATTGGCCTCATAGCCTTATCGTTTGCGATCAGTTCAATGAGGC
TCTCGGACGTTATAGGAATATTGCTATCGCCCGCCGCGAAGGCCATCGCTGCCGCGTTTA
TCAGCTTACCTTTGGCATCACGTATTCCAACAAACTCCTCGTCCGCTAATTCGAACAATC
CGGCGATCCTGAAAAGGCGACGCCGCAAACGCGACGGGATGGCGGTTTCCTGCTTGTATT
GGAGCGCGTGGGACACCGCCGACCAAGCATGTTGTATAACTGTCCTTACCTGAATTTCCG
CGCGGAAATCGTTAGCGAATTTCCATTCTGCAAGAATCTGACGATTTTTCTTGAGCTTGA
CTACAAAGTGAACCGATAGATATCCAAATCGATCTGCATCAAAGGCATCCTGCTGATGCG
ACATTTCTTCTTCTAATACAGAAAACTCTTCCGCAATCATTTTAGATACCTTGCTAACAT
CATCAGCATAGTACACAATTATTCTAGCGCCACATAGATCGGGCAAGTCTGAAAGAGGAT
TACTGTAAAACTTACCAGCCCTCGTAATTTTTTCTCGAAAGCTACCAACGTCTTTTGCTC
TTGTTTCTACAACTTGATACTTTAAGTCATGTGCATCAAGAAGGGAAATCAGTAGGGGTC
TCAATTTCGCTGCATATGATTCATAAAGCGGCCTTTCGAGTACGTACTGCTCGACTTGGC
TCTCTGGATCGATTTTAATAACCGGTGCTGTCATTGTATCCCCACTCATTAACCGATTCT
GGTAAGAGGGATATTCTGCAAAGTAAATCGAAGCTCGCGATAGCAGGCATCGGGTCGCAA
GAGTTTAGATCTGACTTCGAAGCACGGTCCTATGCCCCCAAAAACTCGCAACGCGGGTTA
TTCCGCAACTCGATCCCTTGGGGAAAGGCGTCAGCACAACGCAATTGCAGCTGTCACCGC
TAGCTTCTACCGAAAGCGGTCAGTCCGCTTTCTCCTCCAACCCAGACATTCGATATCGGC
AGGCGTGGTTCCATTTCGATATGTTTTCAAAGCCAACCTCTCAAAGTCTTACTTAACCCA
GACAGCCGCAAACTACCGGACGATATCTGAAGACCTGCCGTTCCGAGATCAAACCGATCA
CACGCCGCCCCCATCACAAAAGCACATCGACGCTGTGGATCACCAGTCCGACCAGCCCGC
CAACGATCGTGCCGTTCACGCGGATATATTGCAGGTCCCTCCCGACGGCGTTCTCCAGGC
GGCGGGTGATCGTGTCGGCGTCCCAGCTGCGGACCGTTTCCGACACCAGCTTGACGATGC
CGTCGCCGTAATCCGCCGCCGCGCCGACCGCCGCACGCCGGACGAACCGGTTGATCGTCC
GCGACATGCGCGGATCGTGCTGCAACGTCTCGCCGAGCTGGCGCAGGATGTCGCCGAGCT
TGCCGGCCATCGCCCGCTCGGGGTCGCGCGCGATCGCCAGAAGCGCGCCGCGTGCCTGCT
CCCACAGCCCGTCGAGCCAGCGCTGCATCGCCGGATTGTCGAGCAGGTCGTTCTTCATCG
TCTCGACGCGCTCGCGCATCCGGCGGTCATATTGCAGATCCCAGGCGAGGCGATCGAGCC
CCTCCTCCGCCTTCAGGCGCAGCGGATGCTCGGGGTCCTCCGCCATCTCCGCGAGCAGCT
TGTCGAAGCCGCTGATGAGCTTGTCCGCGACCGTCGTGTCGAGCCCGGTCCAGCGCAGGA
TCGAGCCGGCCTTGTCGTGAACCATCGCGCGGACGAGGTGGTCGTTCGCGGCCAGCGTCT
TCGCCGCCCAGCGGATCGCGCTTTCGAGCAGCGGCGCGTGGCGGCGCTCGGCGATCGCGG
CCTTGAGCAACTGGCCGAGGATCGGCGACACCTCCGTCGCGCGCAAGCGGGCGCCGATCC
CGGCCTTGACCATCCCGCCGAGCCGCGCCGGATCGAGCCCCTCGAGCACCTGCGCGACCA
GCTTCGACGCGCCCTGGCGAAAGCGCCCCCCTGCCCCCTCGGGCGGATCGGTCAGCCAGC
GGGCGATCGCACCCGCAACGTCGAGGCGGCGGGTTCGCCTGGCGATGACGACGGGGATCA
GAAAGTTCGCGCGGAGGAACTGCGCGAGCGTGTCGCCGATGCGGTCCTTGTTGCGCGGCA
CGATGGCTGTGTGCGGGATCGGCAGGCCGAGCGGATGGCGGAACAGCGCGGTCACCGCGA
ACCAGTCCGCGAGGCCGCCGACCATCGCCGCCTCGGCAAACGCGCGGACGAACGCGAAGG
CGGGGTGGACGGGGACGAGCGCGCGGCTGACGAAGAAGGTCGCGGCCATAAACACGAGCA
GACCGGTGGCGACGATCCGCATGCGGACGAGCGCCGGTGGAGGTGCTTCGCCGGCCGGGC
GCATACGGGGTGAAAGCGTCATACCCGTAACAATCCCCGGGCGCCCCGAATGTTCACGCA
GCCGCGGCGGTTCGGGTGCCCGGGTGCCGCGGAGTATGCCGGACGTACCTCACTCGGCGG
GTTGCGTGCCATCACCCTGTTCGCGCCCTTGTTCGCGACCGTGACCGAGCTTGCCGGTCG
CCGGCCCGAGTAGCGGCCCCGGGTTGGGCCCGGCAATGCCGATCACGTCGTCGCCATTGT
CGCCTGGGCGATAGGTGAGCAGGCGACGACCGAGCCGCGGCCCGACGCTGCGCTCGATCC
CGACCGCCAGGCTGAACGCCGCGGGGATGATCAGCAGCGTCAACAGCGTCGACAGCGCGA
GGCCGCCGATCACGACCGTCCCCATCGGCGCGCGCGACGACGAATCGCCGCTGAGTGACA
TCGCGGTCGGCACCATGCCGGCAACCATCGCGACCGTCGTCATCACGATCGGCTGCGCGC
GCTTGTGTCCGGCGTCGATGATCGCGGTGAACGCGTCGACGCCCTTGCTCATCTCGTCGA
GCGCGAAGTCGATCAGCAGGATCGAGTTCTTGGCGACGATCCCGAGCAGCATCAGCAGGC
CGATATACACCGGCAGCGACAGCGGCTGGCCGGTCGCCCACAGCGCGAGCAGCCCGCCGA
GCGGCGCGAGCAGCAACGACCCCATGTTGACGAACGGCGGCAGCACGCGGCGGTACAGCA
GCACCAGCACCGCGAACACCAGGAACGTGCCTGCGATCACCGCGGTGATGAAGTTGGTGA
TCATCTCCGCCTGCCACTTGCTCTGGCCGAGCGTCAGTTCGCTGACGCCGACCGGCAGGT
TCTTCATCGCAGGCAGCGCGTGGACCTGCTTCATCGCGTTCGAGATCACGACGCCGGGCG
CGAGATCGGCGCCGAGCGTGATCTGGCGCTGCTGGTTGACGCGGTCGATCTTGGTCGGGC
CCGAGCCGAGGCCGATGTCGGCGACGAGATTGAGCGGCACCGAGCCCCCCGACGCGGTCG
ACACCGGCAGGTTCTGGATCGTCGACAGGCTGGTCCGCGCCGACTGGTCGAGCGCGACGC
GGATCGGGATCTGGCGATCGGAGAGCGAGAAGCGCGCCGAGTTCTGGTCGATATCGCCGA
GCGTCGCGATCCGGATCGCCGACGACAGCGCCTGCGTGGTCACGCCGAGATTGGCGGCGA
GATCGAAGCGCGGGCGGATGACGATTTCCGGGCGCTGCATGCCGCCCGACACGCGCGGCG
CGGTCAGCGACTTGAGCGAGCCCATCTCGGCGACGATCTTGTCCGCCGCCTGTTGCAGCT
TGGCGGGATCGCTGCCGCCCAGGACGATCGTCACGTCACGACCGCTGCCGCCCCAGCCGG
ACTGCGAGCGGAACGAGACGCGTGCATCAGGAATCGCCGTGAGTTGCGGCGCCAGGCGGC
GTTCGAAATCGACCGACTTCTCCTTGCGATCCTCGCGCAGGTTGGCGGTCACGGTGCCGC
TGCCGACGCGGGTGCGGGCGTACACCGTGCTGACCGCGGGTTGCTGGCCGAGCAAGGTGC
TGACGCGTGCGACCACCGCATCGGTCTGCGCCAGCGTGGTGCCGGGCACCATCTCGATCT
GCGCGGTCGCATCGTCCTCGTCACGGGTCGGCTGGAACTGCGAGGGGATGACGGTGAACA
TGAACAGCGTCAGCGCGAAGGCGAGCACGCCCGCGCCGATCGCCCACATCCGGTGATCCA
TCACGCGGTTGAACATTTTTCGCATGCCGCCGCGTGCGCGCCACGCCGCCGCCTTGCGGC
TGTCGAGCGTCCAGTGGAGCGTGCGGACATACCAGTCCATGATCTTGCCCTCGCCGTGGC
TCGCATGGCCGAACGACTTGAGGAAATACGCCGCGATCATCGGCGTCACGAGCCGCGCGA
CCGCAAGGCTCATCAGCACCGCGGCAACCACCGTCAGGCCGAAATTCTTGAAGAACTGCC
CGGCGATACCCGGCATCAGCGCGACCGGCAGGAACACCGCGACGATCGCCATCGTCGTCG
CCAGCACGGCGAGGCCGATCTCGTCGGCGGCATCGATCGAAGCCTGATAGGCGGATTTGC
CCATTCGCATGTGCCGGACGATATTCTCGATCTCGACGATCGCGTCATCGACCAGCACAC
CCGCGACCAGGCTGAGCGCGAGCAGCGTCATGCCGTTCAGATCGAAGCCGAGCAGGTCCA
TGAACCAGAAGGCGGGGATCGCCGACAGCGGGATCGCCAACGCGGAAATTGCGGTCGCCC
GCCAGTCGCGCAGGAAGATGAAGACGACGATGACGGCGAGGATCGCGCCCTCGATCATCG
CGTGGATCGCGCTTTCATACTGCGCTTCGGTATAGTCGGTGCTGGTGTAGCGCTGGACGA
ACTTGACCGACGGGTTGCGCTTCTCGAGCGCGCGCAGCTTCTCGACCGCGGCGTGATAGA
CGGTGACGTCGGACGCGCCCTTGGCACGCTGGAAATCGAAGGTGATCGCCTGGCGCCCGT
CGACGGTCGCGCGACTGCGCTGCTCGGCATAGAGATCGCGAACCTGCGCGATGTCGGCAA
GACGCACGGTGCGGCCGTTGCCGACGTTGATCTGCGTCTGGCCGAGATCGCTCGCGTCGC
GCGCGTTGCCGAGCACGCGGATCGACTGCTCGGAGCCCGCGATTTCGGCACGACCGCCGG
CCGCGTTCAGATTGACCTGACGCAACTGCAAATTGACCTGGCTTGCGGTCAGCCCCTGGC
TCTGCAGCTTGAGCGGATCGAGGATGACACGAATCTCACGGCTGACGCCACCATTGCGGC
TGATCGTCGCCATGCCCGGGATCGACAGCAGCTCCTTGGTGACGGTGTCGTCGATGTACC
AGGAGAGCTGTTCGACGGTCATGTCGGTGGTGATCGCCGCGAAGCTGGCGACGTCGTTGC
CGCTGGTGTTCGCGCGATAGACCTGCGGCTCCAGGATCCCCTCGGGCAGGTCGCTGCGGA
TCTGCGCGATCGCGTCGCGCACGTCGTTCACCGCGCGGTCGATCGGCGTGCCGATGGTGA
GCTGGATCACCGTTTCCGAATTGCCTTCGGTGACGGTCGAGTTGATCTCGTCGATGCCCT
GGAGCGAGCGCACCGCCGCCTCGACGCGCTGCGTGACCTGAGTCTCCATCTCGGTCGGCG
CGGCACCCGGCTGGTTGACGACGACGACCGCGATCGGGAAATCGATGTCGGGATCGCGGT
TCACGTCCATCCGCATGAAGCTGACGACGCCGGCAAGCATCAGGGCCAGGAACAGGACGA
TCGGCGGAACCGGGTTGCGGATCGACCAGGCCGAGATGTTGCGGAAGTTCATGACTCTCA
GCTCGCCTTCTTGATGATCGGCTTGACCGTCTGGCCGGGCGCGAGGAAGCCGCCCGCGGA
CTGGACCACGCGCTCCGAGCCGTCGAGGCCGCCGACGATCGTCACGCCGGCATCGGAGAC
CTGGCCGATCTTCACGTTGCGCCGGACGATCTTGTCGCCCGGGCCGACGATATAGACGTA
ATTGCCCTTTTCGTCGCTCTGCAGCGCGGAATCGGGAAGCAAAGGCGCCTGTGTCACGCC
GCCGACGATGGTCACTGCGGCGAACCCGCCGGGGCGCAGGGCCGGATCGTATTTGACCGC
GATGCGCGCGATGCCCTGGCGGGTCTGTGGATCGATCACGGGCGATACCTGCCATACTTC
GCCGGGATAGCCCTGCGTGGTGCCGACCGGCACCACGGTGGCGCGTGCACCGACGTGCAG
TCCGGTCAGATCGGCTTCGCTCAACTGCGCCCGCATCTCCATCTGGCCGCCCATCGCCAT
GCGAAACAGGACGCCTGCCGATGGCCCGACGATCTGGCCGGCCTCGACGCCGCGAGTCAG
CACCAGGCCGGCGGCGGGGGCGCGGATATCGAGTCGGCCGTTGCGCGCCCGCGCCTCGCC
GAGCGTCGCCTGCGCCACCTTCACGCGCGCCGCCGCGGCATCGCGGGTCGCCGCCTTGCG
CTGGAGATCGGCCTTAGAGATGAAACCGCGGTCGACAAGCTGCTTCGCGCGGTCGAGTTC
GGCCTGCGCGATGGTCTCGTCCGAGCGCGCGACGCTGACCGAGGCGGCGAGCGACGCCGC
CGTCTCGTTCTGGACCGAGCGATCGACCGTCGCGAGCACCTGGCCCGCCGCGACCCAGGT
GCCCGGCTCGACCAGCACGCGCGTAATCATGCCGCCCTCGCCCGCGACGCCGACCGGCAT
TTCGCGTCGCGCCGCCAGCGTACCCGTCGCGGAGATCGTCCGGTCGACCGCCTGCCGGCC
TGGCACGACCACCGACACGGTCGGCAATTGGGCGCCCGGAGTCGCGGCCGCCGCGTCCTT
CTTGCCGGACTTGAAGGCATAGACCGCCACCGCGATCGCCAGCACGACGATGATCAGGAT
GATGATGTTGCGGCGACGATGCGAGGGTGCGCTATAATCCGGCAACGCCAGCGGCTCTTC
GCTCTCGCCACCGATCATCTTCGTGTCGTAATTCATGCGCGTCACAATCCCAATTCCGAC
GGTCTTGTCTCGACCCGCTTCGCCATTCATTCGCTGTGTTATCTGAATAAGTCACCGTGC
TCAAGCCTTTCGACGAGCGCCGGGCGCAGACATGCTTCGATTTCGATCTATCCGCAATGC
GGTTCGGAGAGTTTGGAGGACGTTCAGCTTGCGTTGAACCGTGCCGGGCGACACGCAGAC
CGAGTTCCACGGGAGAGACCATCATGAAGACCGCATCGTTCCTGACCGCTTTGGCTGGCG
TTGCCGCAATCCTGCCTGCCGCCGGCGCGATCGCCCAGACGGCGCCGACCACGGTCGAGC
CAATGGTGCCCGCCGCCGGCACCGTGCTGGACGTGTCTGCCGAGGGTCGGACGACGCGCG
TTCCCGATCTCGCGACGATTCGCGCGGGCGTCGTCTCGCAGTCGCCGACCGCCGCCGCCG
CACTCACCGATAATGCGCAGCGGATGGCGAAGGTGCTGGACGCGCTCAAGCGGGCCGGCG
TGGCGCCGCGCGATATCGCGACCTCGTCGGTGCAGCTCTCGCCGCAATATCGCTATGCCG
ACAACCAGCCGCCGGTCATCACCGGATACCAGGCGACCAATACCGTCTCGATCCGCTTTC
GCGATGTCGCCAAGTCCGGCACGATCCTCGACGCGCTGGTGGCGCAGGGCGCGAACCAGA
TCGACGGGCCGAACCTGTCGATCGACAAGCCCGAAGCGGCGCTCGACGAAGCGCGGGCCG
ACGCGATCGCACAGGCCAAGCGCCGTGCGGATCTCTACGCGAAGGCGGCCGGGCTGCGCG
TGTCGCGGATCGTCTCGATCGCCGAATCAGGGCAGGACACCGGTGGCTCGCCGCAACCGA
TGATGGCGATGATGCGTGGCGCGATGGCCAAGGACAGCACGCAGATCGCACCGGGCGAGA
AGGACGTGACGGTGACGCTGTCGGTCCGGTTCCTGCTCAACTGACCCTTCCACGATTCTC
CCCCGCCAGGGGGAGGTGGCTGGCGCTTGCCAGACGGAGGGGGAGGAACGGGAAAACCTC
GGTTCCGTGTCCTCCCCCTCCGTCACCTTCGGCGCCACCTCCCCCTGGCGGGGGAGGATC
GCTACGGCGATGCGGCAAACATCGCCAAGCACAGAAAAAGTGCCGCCCGGTTGCCCGGAC
GGCCCTTTTACTTCGCGTGACGATGCGAACTCTTAGCGGACGCTACCGCGACGCACGAGG
TTCACGATCGCGAGCAGCACGACTGCGCCGAGCAGCGAGACCAGGAACGAGGTCAGCGTC
AGCGGTGCGTTGTTGATCGAACCACCCGACAGGACCAGGCCGCCGATGAACGCGCCGACG
ATGCCGACGACGATGTTCAGGAAAATGCCCTGCTGCGCGTCGGTGCGCATGATCATGCTA
GCGATCCAGCCGATGACGCCGCCGATGATCAGCCAAAGAATGAGACCCATGATATTTTCC
CTCCGTTGAACCCGTATCCGGGCGATGGCGGAAAGACGTGCGAGCGGCGTTTTTTGTTCC
GCCCGCGTTTTGAGTTTTAGACTTCAATACTTTTGTTGGCGCTCGTACAAAGACTTATAG
TGCTGGATGCGGGTAACGCGAAGTCCAGGCATGCCCGACCGATCGATCGCCCGCTGCCAA
CCGGCGAATTCCTCGACCGTCAGGCCATAGCGCGCACAGACATCGTCGACGCTCAGCAAC
CCGCCATTCACCGCTGCGACCACTTCGGCCTTGCGACGCACGACCCACCGCGTGGTGCTG
GGCGGCGGCAGCGTATCCAGCGTCAGCTGTTCGCCCAAGGGCCCGATGACCTTGCCGGGA
CGGATTTTCTGGTTCTCGATCATTTGAAACCTCTGGTCGGGGCGGGGGGCCCCCTCTCGA
TACGCACACACGACCTGTACTCGCAGGCCCTGAAGATCGGCTGAAACGCCGCGGTAAACA
GCATCTTCATTCGCCCTTCCACCGGGTTAAGGCCGCTGCCATCGGCCCGTTGAACGCGCC
ATGAAGTGGCGCGAACAATTTGGGATCGAGCGTCGCCCGACCAAAGCTCGCCTGCACGAC
CGCCGTCGGGCTCGCCGCCTGCCGGGCAGCGACGCCGACGATCAGGACCGCGAGATCACC
GGGAAGAACGGTGAGTTCGGTGTCACGATCGAAACGAGGAAAACTCAGGTCCAACGGGAT
ACTCGCGGCAACGTCTGGGACGACCTGTATACCGCGAGGGGGTGAAGGGACGGTAAAGCC
AAACCCGGGTTTTGCGAAAGTGTCGGAATTTTCCAATCACTGGTCCCGTTTTTCCCTCCG
TTCGTCCTGATCCAGATTAGGACACGCATCTTTTTGCAACGCGCGCCGCGGACGCTTATG
TAGCGATCATGGAACAATCCGATTTTCAGCTCGGGCCCAATACGGCCGGAAAGCGCATCG
TCGTGGCGATGTCCGGCGGCGTCGACAGCTCGGTCGTCGCCGCGCTCGCGCATGCCACCG
GCGCCGAGACGATCGGCGTGACCTTGCAGCTCTACGATCACGGCGAAGCGATCGGCCGCG
CCGGCTCATGCTGTGCGGGCCGCGATATCCGCGATGCCCGCGCGGTGTGCGACCGGCTCG
GCATCGCGCATTACGTGTTCGACCACGAGACCAGCTTCCGCGAGCAGGTGGTCGACAAGT
TCGCCGACGAATATCTTGCCGGGCGGACGCCAATCCCCTGCGTGCAGTGCAACATGGGGC
CGAAGTTCACCGACCTGCTGAAGCTCGCGCGCGATCTCGGCGCGGATTGCCTCGCCACAG
GGCATTATGTCCGCCGCGTCGAGGGTGCAAACGGTGCCGAACTCCACCGCGGCGCCGATC
CCGCACGCGACCAGAGCTATTTCCTGTTCGCGACCACGCAGACGCAGCTCGATTACCTCC
GCTTTCCTTTGGGTGGCCTGCCCAAGGCGCGGGTGCGCGAGATCGCAGCGGAGCTGGGGC
TCGGAGTCGCGGCCAAGCCGGACAGCCAGGATATTTGCTTCGTACCCGATGGCGATTACG
CGGGGCTGGTGAAGAAACTGCGGCCCGAGGCGGCGGAGACGGCGGGGGATATCGTCGATC
TCGGCGGGGCCAAGCTCGGCGAGCATCGCGGCCTGATCCACTTCACCGTCGGCCAGCGCC
GCGGTCTGGAGATCGGCGGCAGTCCCGAGCCGCTGTATGTCGTCCGCGTAGAGCCCGCCA
CGAAGCGAGTCGTCGTCGGTCCGCGGCGTGCGCTCGCGGTCGAGGCGGCGCGGATGACCG
ACATCAACTGGTTGGGCGGCGACTTCACCGGGCCGCTGACGGCCAAGGTCCGGTCGATGG
CCAAGCCCGTCCCTGCCCGTCTCGTCGGCGACCGCGTGGTGTTCGATGCGCCCGAATATG
GCGTCGCGCCGGGTCAGGCCGCGGTGCTCTATGCGGGCGAGCGCGTGCTCGGCGGCGGCT
GGATCGCGGACACCGAAGCGGCACTCGTCGCCGCCTGACGCGTTGAGGCGGCATGGATAT
CGAAACCTTGCGCCGCCAGATGGAAGCCGCCGCCGCAGCGATGGATTTCGAGACCGCAGG
CAAGTTGCGCGATCAGATCAGCGTGTTGCGGGGCGGTGGCGAGGTGGCGGACACCGCGGG
ACTGACTCGGCAACAGCCAGGCGCGATGGGCCTCGGCACCAGCCAACAACGCATGACGCC
GCCGCCGGGCTGGGTGAAGCCGAAAAAGCCCGATCCGATGACCAAAGGGCGCAAGCGGTA
GCACTTCTTTGCCCCCCCTCCCTGGAAGGGAGGGGTTGGGGGTGGGTCGGTTTGGGGCGG
GTGTCACGACCGCCAAGCGGCCGACCCACCCCTGACCCCTCCCTTTCAGGGAGGGGGGAA
GATTGCAGTGCCTAAATCAAGGCAGCAGGAACGTCCCTTCGATCGTCGTCACACACGATC
CGCCCAGCACCACGCGGTCGCCCTCAAGCCGACACGTAAGCTTCCCGCCCCGCGCGCTCG
CCTGATATGCCGTGAAGCTGTTCCCCAAGGTCGGCGCCCAATACGGCACCATCACCGCAT
GCGCCGAGCCCGTCACCGGATCTTCGTTGATCGCATAATAGGGCGTGAACACGCGGCTCA
CGATGTCGGTCGCCTCCCCCCGCGCCGCGACGATCGCGACGATCGGGAACTTCGCCAGCG
CCGCGTAGTCCGGCTTCAAGTCGCGCACGATCGCCTCGTCATCGACGATCACGAGCGCAT
AGCCCTTCTCATGCCACAACGTCTCGACCGGCGATTCGACGTTCAGCGCCGCGACGATCT
CCGGAATCGCCTTCGGGCTCGGACCCCAAGCCGGCAGCTCCAGCGTATACCCGCTATCCG
CCCGCGCGACCTCCAACATCCCCGCCTGTCGTGTCCGGAACCGCACCCGGTCGAGCGCGG
TGTCCGACGACAGCACGAAATGCCCGCTCGCCAGCGTTGCATGGCCGCACAGTGCGACCT
CCGCCCCCGGCGTGAACCAGCGCAGGTCGAAATCCACGCCTTCATCATCCGACGCGACGA
TGAACGCGGTCTCGCTAAGGTTGTTCTCCTGCGCGATGTCGAGCAGCACGGCGTCGTCGA
GCCATGCCGACAACGGCATCACCGCCGCCTGGTTGCCGCCGAACGGCGCGTCGGAAAACG
CATCGATCTGCGCAAACGGTATTCTCATGTTTGGAGCCCCTCAGACGCGCGTGCAGAACC
CGGACAGGTCAAACCCGCTTGCCGAACCAATGCGGCGTCACGTCCGCCTCGACCAGCGGA
TTATCGGTATCGACATGCCCCTCGGGATCGAGATGGATCAGCACCTCGACCTTCGGGAAC
GCGGTGCGCAAATTGCGCTCGACCGCCTCGACGATGTCATGCGCGTGTTCCACGGTCAGG
TCGCGCGCGACCTCCATGTGGAACTGCGCGAAGTCGTGGCTCCCCGAGCGCCGCGTGCGG
AAATCATGGATGCCGCGAATGCCGGGCTGGCGCGCCGCGACGTCGAGGAATTGCGCCCGG
AAATCCTCAGGCCATTCCTTGTCCATCAACTGGTCGATCGCGTTCGACGATGCCTGGAAC
GCGCCCCAGGCGAGCCACAGCGCGATGACGATGCCGAAGATCGGATCCGCGCCGCTCCAC
CCGACATATTGATCGAGCACCAGCGCGACGATCACCGAGCCGTTGAGCAGCACGTCCGAC
TGGTAATGGACGTTGTCCGCCAGGATCGCGACCGAGCCGGTCTGGCGGATGATCTTGCGC
TGATAGGCGAGCAGGAACACCGTCGCCGCAATCGCGATCACCGACACGCCAATGCCGAAA
TCGGCCCCGGTGGTCGGCTGCGGATCGCCGAACGCGAGGATCGCGCGCCAGGCGATGCCG
ACCGCCGACGCGGTGATCAGCATGACCTGGAACAGCGCCGCGAGCGCCTCCGCCTTGCCG
TGGCCGAAGCGGTGGTCGTGATCCGCCGGCGTCGCCGCGAGCCGCACGCCGTACAGCGTG
ACCAGCGACGCGAGCAGGTCGAGCGCGGTATCGGCAAGCGAGCCGAGCATCGCCACCGAG
CCCGTCGACCATGCCGCAAAGCCCTTCAGCAGCAGCAGGAAACACGCCATCGCGACGCTG
GCGAGCGCCGCGCGGGTTGCCAAGGGTATGACCTTGCGCCGTTCGTCCTGCGTCATGGGA
ACAACAGCCCTTCGCTCCAGTTGCCGTCTTCGCGAACGAACAACCGCCGTTCGTGGAGCC
GATGCGCACGGTCCTGCCAGAACTCGATCCGCGTCGGCGTGACACGGTAGCCACCCCAAT
GCGGCGGCCTTGGCACGTCCTGCCCGTCGAACTTCGCGGTCATTTTGGCAAAGCGCTGCT
CGAACGTCTCGCGGCTATCGAGCGGTCGCGACTGCTCCGAAGCCCAGGCGCCAAGCTGCG
AATCACGACCACGCGAGGCGAAATAGGCGTCCGACTCTTCGTCCGTCGCCCATGATACCG
GGCCCTCGATCCGGATCTGCCGACGCAGCGACTTCCAGTGGAACAGCAGCGCACCCTGCG
GATTGTCGGCCAGTTCGCCTGCCTTGCGGCTTTCCCGGTTGGTGTAGATCACGAAGCCAT
CGGGGCCATGGCCTTTCAACAGCACCATGCGCACCGACGGCCGCCCCTCGGCATCCGCCG
TCGCGAGCGCGACCGCGTTAGGGTCGTTCGGCTCGGACTGCTTGGCCTCGGCGTACCAGC
TATCGAACAGCGTGAAGGGATCGTCTGACATGCCGCGCGCCATAGCGGGATTTGGCGCGG
AACGAAACTTGGGAACGACTCTACCGTGCCGATGATTGACCCAGGTAATCGAATCGTTTC
CGCAACGAAGGAACATCCAGGGTGGCAGCGCGCGCATATTGGCAGGGGCAGATCCGGCTG
GCCCTCGTCTCGATCCCGGTCGAGATCTATTCCGCGACGAAATCCGGCGCGGCGGTGTCG
TTCAAGCAGATCCACGAGCCGTCGGGCCAGCCGATCCATTACGACAAGGTTGTGACCGGC
GTGGGACCGGTCGATGCCGACGAGATCATGAAGGGATACGAGGTCTCGAAAGGCGAATAC
GTCCTGTTGGAGCAAGACGAGATCGACGCGGTGAAGCTCGAGTCGAAGAAGACGCTGGAG
CTGACGCAGTTCGTCGATGCGAGCGAGATCGACGTACTCTATTATGAAAAGCCGTATTTC
GTGGTGCCCGCGGATGACCTTGCGGAGGAGGCTTTCATCGTTTTGCGCGAGGCGTTGAAG
CGGACCAAGAAGGTCGGGCTCGGCCAGCTTGCGATGCGCGGGCGCGAATACGTCGTCAGC
TTGAAGCCATGCGGGCGCGGCATGGTACTGGAGACGCTGCGCTACGCCGACGAGGTCCAC
AAGGCGCAGGGCTATTTCCGCGATATTCCCGATGACAAACCGTCCGAGGAATTGCTCGAA
CTCGCCGAGGCGCTGATCGGGAAGCGGAGTGGGGATTTCCATCCGCAGGAGTTCCACGAT
CGCTATGTCGACGCGCTGAAGGACCTGATCGAACGCAAGCGCAAGTCGAACGGGAAGAAG
ATCATCGAGGACAAGGACACGGGCGGGAAGACCGGCTCGAACGTGGTCGATCTGATGGCG
GCGTTGAAGAAGTCGATGGAGAAGAGCGGGGGGAGTACGGCGGCGGAGAAGGCGCCGGCT
AAAAAGGCCCCTGCCAAGCGCGCGCCGGCAAAAGCAGCGGCCAAAGCGCCAGCCAAGAAA
CGTGCGTAAGCTCCCATCCCTGGAAGGGAGGGGTTGGGGGTGGGTCGCTCACCGTAATGG
CGCCCCGCCCGCCAAGCAGCCGACCCACCCCAGGCCCCTCCCTTCCAGGGAGGGGTGAAG
ATGACCGACGATCCCCTCGCCCTCTACAATTCCAAGCGGAACTTCACCAAGACCGCTGAA
CCCGCGGGCACGCTGGCCCCCGGCAACGGCAACAGCTTCATGGTCCAGAAGCACGACGCC
ACCCGCCTCCACTGGGATTTCCGCCTCGAAATCGACGGAGTCCTCAAAAGCTGGGCGGTC
ACCCGCGGCCCCAGCCTCGACCCCAACGAAAAACGTCTCGCAGTCCGCACAGAGGATCAT
CCGCTAAGCTACGCGACCTTCGAAGGCACGATCCCCGCCGGCGAATATGGCGGCGGCACG
GTGATGCTCTGGGACCGCGGCACATGGTCGCCGATCAAGGGCAAGTCGGCCAAGGACCTC
GACAAGGGCCACCTCCACTTCGTCCTCGATGGCGAGCGGATGAAGGGGGAGTGGCTGCTC
ATCCGCCTAAAGCCCCGCGCGAAGGAGAAGCGCGAGAACTGGCTGTTGCGGAAGATCGAC
GATGCGGCAGCCGGCGGCACCGACACGCTCGTCGACGAAGCGCTGACCAGCGTCTCGACC
GGCCGCACGATGATCGAGATCGAGGAGGATAAAAAGCCGGCACGCCCCCCCAGCCCGTCA
TCCCAGCGAAAGCTGGGATCTCATGCGGCCAGCGCGGGACAGGAGCCGCGGGAGACCCCA
GCTTCCGCTGGGGTGACGAAGGGGGCGCAGCGCGGCGCGGTCAAACTGCCCGAATTTCAG
GACCTGCAACTCTGCACCCTTGTCGATGCCGTCCCCACCGGCTCCGCCTGGCTGCACGAA
GTCAAATACGACGGCTACCGCGCACTGATCTCCGTCGCCAACGGCAAGGCAAAGGTCTTC
ACCCGCACCGGCCTCGACTGGACCGACAAGTTCGCCGCGATCGCCGCCGCCGCCGCGAAA
CTCCCCGTAAAATCCGCGCTGATCGACGGCGAGATCGTCGCGTTCAAGGACGGCCACCCC
GATTTCTCGACGCTGAAGGACGCCATCTCCGCCGGCGGCGACATGACGTTGTTCGCCTTC
GACCTGCTCGCACTCGACGGCGAAGACCTGACCGGCCTCTCCAACCTCGACCGCAAGGCG
CGCCTCCAACCGCTGATCCCCGAGGACGAAGACCGCCTCCGCTATTCCGACCACGTCATC
GGCGCGGGCGAGCAACTGTTCGAGACGATGTGCCGGGAGGGCCTCGAAGGCATCGTCTCG
AAACGCGCCGACGCGCCCTATGCCGGCAAGCGGACCAAGGCGTGGCTCAAGGTCAAATGC
ACGCACCGCCAGGAATTCGTGATCGTCGGCTGGCTCCCCTCGGACAAGAAGCGCGGGTTC
AAGTCGCTGTTGCTCGGCGTCCGCGAGGGCAAGGGCTATCGCTACGCGGGGAAGGTCGGC
ACCGGGTTCGACCAGGCGTTGATGGACGAGATCCGCGACAAGTTCGACGCGCTCGATCGC
AAGACGCCGACGGTCGAGGCGCCCAAGGCCGCGGTCCGCGGCGCGAAATGGGTGACGCCG
AAACTCGTCGCGGAGGTCGCCTTTGCCGAGATCACCCCCGACGGCGTGCTCCGCCATTCG
AGCTTCATCGGCCTGCGCGAGGACAAGGCGGCGAAGGACGTCGTCGCTGAAACCCCCGCC
CCGCTGCCGGACGCCGCGCCGGCGACGAGCATCAAGGTCAGCAGCCGCGACCGCGTGATC
TTCGACAAGTCTGACGTCACCAAGGGCGACCTCGCCGATTATTATGTCGCCGTCTCGGGC
ATCATGCTGCCGTTCGCCGCCAACCGCCCGATCAGCCTCGTCCGCTGCCCGCAAGGCCGC
TCCCGCGCGTGCTTCTTCCAGAAACACGACGCCGGCAGCTTCGGCGACGCGGTCCACAAG
ATCCCGATCCGCGAAAAGGACGGCTCGACCGAAGACTATCTCTACGTTGAAGACACCAAC
GGCCTAATCGCGTGCGTGCAGATGGGGACGATCGAGTTCCACGGCTGGGGCTCGTCGAAC
GCGGCCTTGGAAAAGCCGGACCGGCTCGTGTTCGATCTCGATCCCGACGAGGGGCTCGAT
TTCGGCGACACCAAGAAGGCGGCGGAGCATCTGAAGAACCAGCTCGCCGAACTGGGGCTG
GTCAGCTTCCCGATGCTGTCCGGGGGCAAGGGCGTCCACGTCGTCGTGCCGCTGACCCCG
GAAGCGGAATGGCCGGCAGTGAAGGACTTCGCGGATCGCTTCGCGCGGGCGATGGCGGGG
GCGGATCCCGAGCGCTTCGTCGCGACAATGGCGAAGGCGAAGCGGAAGGGGCGGATCTTC
ATCGACTGGCTTCGTAACCAGCGCGGGGCGACGGCGGTAATGCCGTACTCGGCTCGGGCA
AGAGCGGGAGCGCCGGTGGCGGCACCGGTGTCGTGGACCGAGTTGCGCGATATCGAGACG
GCGGCGCGGTGGGGCGTGAAGGATGGGGCCGAGTTGATCGCGCGGGCCGGGTCGCGAGCT
TTGGCGGGTTGGGGTATGGCGGATCAGGTGCTGCCGGATTTGTGAGTGCCTCTCCCCTAC
TCACAACCACCCCGGCGGAGGCCGGGGCCCAATTGGAAAGGTGGTCGTAACGGCGCGATG
GCATTCGTCATTGGCGTGCCTCAATTGGGGCCCGGCCTTCGCCGGGGTGGTGGTTTTTGG
AGGCGACAGTTCGCTCCCTTACTGTTCCCTCGCGAACGCGGGGGGCCAGGGTAACTGCAC
GCAGCGCTCGGGATTCCTGTTCGCCCGCGTTCGCGAGGGAACAGGAGTAGGCGTGCGCGC
TAAACGACAATTTATGTTGCACCGCCGCGTTGAAAGGTGAAACACCGCCGCCTGTATTCG
GGGGCTTGAGGCATTGGACACGGCGACGCACACCGCGCCCCTTTTCGACGCGATGATCCA
TGCCGAGCGCTGGATCGCCGACTATTGCGCGCGTAGCACCAGCGCCGACGTGCTCTGCGA
AGATGCAGACCCCGCCTGGGCGGCGATGTTCGCCGAGCTCGCGATGGTCGCCTCGGACGA
CCTCGGCCACATCCGCGAACGCGTCCAGCGCCACGCGGTCGACATCGGCACCGGCTTCCG
CATCGCCGACGAACCCGATGAGCGCCCCTGGCCCGTCTCGCCCGTCCCGTTGCTGATCGA
AGCCGGCGAATGGGCCGGCATCGCGCGCGGCGTCATCCAGCGCGCGACGTTGATGGAGAC
GGTGATCGCCGACCTCTACGGCGCGGGCAAGCTGGTCGCTGACGGCCACATCCCCGCCGC
GCTCGTCACCGGGAGCCCGTTCTTCCTGCGGCCGATGGTCGGGCTCGACCCGCCCGGCGG
CCGGCACCTCGATTTCATCGCGATCGACCTCGGCCGCGGGCCGACCGGCGAATGGCGCGT
GCTCGCCGATCACCTCCGCGCACCCGCTGGCGCCGGCTATGCGCTGGAGAACCGGATCGC
CGTTAGCCGCACGCTCGGCGGGTTGCAGGATCGGCTCAACGTCCAGCGTCACGCGCCGTT
CTTTGCCGCGTTCCGCGCCGGGATCGCGGCGATGTGCAAGCGGACCGACCCGCGGATCGG
GCTGCTCACCCCCGGCCGGTTCAACCCGAGCTATCCCGAGCAGGCGCATCTCGCGCGCTA
TCTCGGGCTGTTGCTGGTTGAAGGCGCCGATCTCGCCGCGCTCGAGGACAAGGTGTATGT
CCGCACGATTGGTGGGCTCAAGCGGATCGATGCGCTGTGGCGGCGGCTCGACCCGCGGCT
GCTCGATCCGCTGGCGTTCGACACGCATTCGCAGATCGGCGTGCCCGGGCTGGTCGACGC
GTACGCGGCCGGCAATGTCGTGCTCTCGAACGCGCCGGGCTCCGCCGTGCTGGAGGCGCC
GGCGTTCTCGGCATTCCTGCCGCAGCTTGCGAAGTCGTTGCTCGGCGAGGACCTGCTGCT
GCCCAACATCGCGACGTGGTGGTGTGGGCAGAATGACGCGCGGGCGCAGGTCGAGGCGAA
TTTCGATCGCCTGCTGATCGGTCCGGCGTTCCATTCGCGGCCTCTCGGCATGATCGGCGG
CCCGGTCACGGGCGCCGACATCGCCGGCGAGGACCGGACGCGTCTGCTCGCCGACATGGC
GAATCGGCCGCAGGATTATGTCGGGCAAGAACTGGTCCAGCTCTCGACGATGCCGGTCGT
GGTCGGCGATGCGCTGGTCCCCCGCCCCTTCACCCTGCGCGTCTTCGCGGCGCGTAACGG
CGACGGCGAATGGACCGTCCTCCCCGGCGGGTTCGCGCGGATCGGCGAGCATCCCGACGC
ACGAGCGGCCGTTATGGGCGAAGGCATCTGGTCCGCCGACGTCTGCATCTATGGTGCCGA
GCCGGTCGCGCCCGTGTCGCTGCTGACCGCCGCGGATTCGCTCCAGGTGCGCCGCAATCC
GGGGACGTTGCCGAGCCGGGTGGCGGACAATTTCTATTGGCTCGGGCGCTATCTGGAGCG
CGGCGAAGCGCTGCTCGGCGCGATCCGGGTGATGCTTGGCAATTCGATCGACGTCGATGG
GGGGGCTGTCTTGTCCCCTACCACGGTCGGCAAGCTCGTCGTGCTAATCGTCGGGGCAGG
CAGCGCGCCGCACCCGCCATCGCTGCGCCGCGCCGACCTGACCGCGCTCGCGCGGACCGC
GATGGAGGACGAGCGATGGCAGTCGATCCTCACGCTCAACCGCCACGCGCGCGAGATCGG
CGAAGGCTCGCGCGACCGGCTGTCGGCGGATATGGTGCGGTTGCTCGAAGCGCCCTTTCC
CACCCACCGTGGCATGCTGGAGCGTGCCGGGTCGCTGCAACGGCGCTATGCGGCGATCGC
GGGGCTATCGGCCGAGCATATGGGGCGGACGGCGGCGTGGCGCTTTCACGATCTCGGGCG
GCGGATCGAGCGGGCGATGGCGATGGCGCGCGCGATCCGGTTGTTCGGGATGCCGGGCGC
GTCGTCTGACGATCTGTCGGTGCTGCTCGACCTGGCCGACAGCCAGATCAGTTATCGCCA
GCGTTATCCGACCGGGATCGCGCGCGTGCCGGTGATGGACCTGGTGGCGCTCGATCCGGG
CAATCCGCGCAGCCTCGCGTTCTCGGCGGAGCGGATCGCGGCGCGGTTGGCGGAGTTGCC
GGTGCTCAGCGACGACGAGATGGCGGAGCCGCAACAGGCGCAGGCGACCGGGTTGCAGGC
GATCGTGATGACCGCGACGGCGGCGGAATTGGATGCGGAGACGCTGGGGGATATCGAGCG
GCGGCTGGGGGCGGTGTCGGATGCGCTGGCGCGGCGGTATTTCCTGCAGGGTGCCGAGCC
GTTGCGGACTAGCGGGCTGACCTTGGCGTGAGGGTACTGAACCAACTCCTTCTCCCCTCC
GGGGAGAGGGTCGGGGTGAGGGGCTGTTCCAGGCGCCGCACTGCTTGGCGGGGGGGGGGG
GGGGGGGGGGGGGGGGGCGGGGGGGGGGGGGGGGGGGGGGGGGGGGCCCCCCCCCCCCCC
CCGGGGTGGGGGGGGGGGGGGGGGGGGGGGGGGGCCCTGTTCCAGGCGCCGCACTGCTTG
GCTACCCCTCACCCCAGCCCTCTCCCCGGAGGGGAGAGGGAGCAGATCATGATCTACGAC
ATTCGCCACGTCACGACGTTCGATTACGGCGCGAGCGTCAAGTTCGCGCGGTGCAACCTG
CGGTTGAAGCCGATCGACTGGCCGGGGCAGCGGCTCGACTCCTATGCGCTGTCGGTGCAT
CCGGCCGGGCGTACCAGTGCGGCGCGCGCGGAGGCGGGGCTCGCCAACGTGACGCGATTG
GTCGTCGACAGCCCAGTTCGCCACCTAACGATCGAGAGTCGGTCGCGGATGACGGTCGAC
CGACTCGTGCCCGTCCCCGACGCGAGCGATCCGACGCTGGGCGAAATCGCGACGATGGCG
CGGGCCAGCACCGATCTCTCCGCGGCGAGCCCGGCGAATTACATCTATCCTTCGCCGCTG
ATCCCGCTCGACCAGGCGATCGCGGACTATTGCGCGGTCGATCTCGATCCTTCGCGCGGC
GCGCTGGAGGCCGGGATCGCGCTCGCGCGGCGGATCCAGGTTGAGTTCGAATTCGATGCG
GACGCGACGCTGGTCGATACGCCGCCGCACGAGGCGTTCCTCCAGCGCAAGGGCGTGTGC
CAGGATTTCGCACAGATCATGATCACAGGCTTGCGCGCGGCGGGGCTGCCCGCCGCGTAT
GCGTCGGGGTATATCCGGACGATCCCGCCCGAGGGCCAGCCGCGGCTGGTCGGGGCGGAT
GCGACGCACGCCTGGGTGTTGCTGTGGTGCGGGCCGGTGCGCGGCTGGGTCGGGGTTGAT
CCGACGAACGGGATCTGGATGGCGAGCGATCACATCGTGATGGCGGTCGGGCGGGACTAT
GCGGAGATCGCGCCGGTGGATGGAGTTGTGCTCGGGTCAGGGGCGCAGAACATGGACGTC
AGTGTCGATGTTGCGCCTTTGGATGAGACAGTTCAGGCATAAACTTCCGGAATCCGTTCT
CCCGCGAAAGCGGGAGTCCAGGGCCACGAACGTGATTCATTGTTACCCTTGGCTCCCGCT
TTCGCGGGAGAACACGGTGGGTCTGGAGTGTAGCGGTCTTACTTCTCGTCGTGCGGGTTC
GGATACGAACTGCCGCCGCTCTCTCCGCCCTTGTCCTTAGCTGGCGCGTTGTTGACGCCG
TCCTTCTTCTTCGCGCCGTCGTCGTTCTTGGGTACGCCCTGCATCGGTTGTTTGGTCATG
ATCGTTCCTCTCGTGCAACCAAACACCCCGCGCGCAATTGCGTTGCGCGGCGCACCGCCC
CACATAGACGCGCAAGGTAGAATGGGGACGTAAGTGGCCGATCCGTACAAGACTCTGGGT
GTAGCGCGCGACGCGACCGAAGCCGACATCAAGAAGGCGTACCGCAAGCTCGCGAAAGAG
CTTCATCCCGATCGCAACAAGGACAACCCGAAGGCGTCGGAGCGGTTCAGCACGGTCACC
AACGCGTACGATCTGCTGAACGACAAGGACAAGCGCGCCCGGTTCGATCGCGGCGAGATC
GACGGCGACGGCAATCCCGCGTCGCCGTTCGGGTTCGGCGGTGGTGGCGGCGGGCGACCG
CAGCCCGGCGGCGGCTTCCGCAGCGAGGGCTATGAGACCGGCGCCGGCGGGGCCGACATG
AGCGATATCTTCGAAGGGCTGTTCGGCGGCGCGCAGCGGGGCGGCGGCGGCGGGTTCTCC
GGCGGCTTCGGTCGCCGTCCTCAGCCCAGGGGCGAGAATGCCGCGTATCGCCTGCAGGTC
CCGTTCGTAGAGGCGGCGACGCTGGAACCGCAGCGCGTGACGCTCGCAGACGGCAAGACG
CTCGATCTCAAGCTCCCCGCAGGTGTCGAGACCGGCACGCAGATGAAGCTGGCCGGCAAG
GGAGAGCAGGGTCCGGGCGGCGCGGGCGATGCGATCCTGACGATCGAGGTCCAGCCGCAT
AAATTCTTCACGCGCGACGGCGACGACGTCCGCCTCGACCTGCCGATCACGTTGGCCGAA
GCGGTGCTGGGCGGGTCGGTCAAGGCGCCGACGGTCGACAAGCCGGTGATGCTGACGATC
CCCAAGGGTACCACGTCGGGCAAGACGCTGCGACTCAAGGGCAAGGGTTTTCACAAGAAG
GGCGGCACGCGGGGCGACCAGTTGGTCACGCTGATGATCGACATTCCCGCTAGCGATGCG
GCGCTGACCGCGTTCGTCGAAAGCTGGGACGGTCGCGAAGCGGGGAACCCTCGAGGGGCC
ATGGGCGTCTGAACCCCTTGTGAATGACAATACCCTAACGCCCGAAGCGCGCGCGCACGA
TCATGGTGCGACGCGCGCCCGTCTCACTCGTGGCATGGCGAAGGTCAGGCCAGGCAGTTA
CGCATTCGAGATCGTCAAGCGAGCCGCCGTCGGCGTGTTCAACGATGGCTTCATCCACGC
GGGGAACCTCGCCTATCTCGCGTTGATGACGGTGTTTCCGTTCTTCATCGTTGCGGCGGC
GATCCTGTCGATCTTCGGGCAGAGCGTCGAGACGGTGCGCGCGGTCGAGTCGTTCCTCAA
CGTCCTGCCGCCCAACGTCGGCGACCTGTTGCGCAAGCCGATCGCCGACGTGCTCGCCGC
GCGGACCGGGTCGCTGTTGTGGCTTGGTGCGCTCGTCGGGCTGTGGACGGTCGGCAGCTT
CGTCGAGACGATCCGCGACATCTTCCACCGCGCCTACGGGATCAAGGCGACCGCACCGTT
CTGGAAATCGCGGCTCGGATCGTCCGCGGTGATCATTCTGTCGGTGGTTATCGCGCTGCT
GTCCTTCCTCGTCCAGGGTATCCTGACCGCGGCGGAGCAGTTCATCTACCGCCTCGTCCC
CTTCGCGCAGGACGCCGCCGGCTGGGTCGGGCTGTCGCGGCTCATTCCCGGCCTGCTGAT
GTTCGGCGCGCTGTACCTGCTGTTCTATTCGGTGACGCCGTCGCGCTATCGCTATTCGAA
GTGTCGCAAATGGCCGGGTGCGCTGTTCACCACCGCCTGGTGGGTCAGCGCGACCGCGCT
GCTGCCGGTGATCCTGTCGCGGCTCGGCGGCTACGACCTCACCTATGGCAGCTTGGCGGG
TGTCGTCATCATGCTGTTATTTTTCTATGTCATCGGGCTCGGGCTGGTATTCGGTGCGCA
TCTCAACGCGGCACTGGCGGAACCACCCGAAACAACGCTAGAGCAGCCTGCTACGGATAT
GCAGGTATAGGCGGGGACGGCGTGAACGGTTTGATGGCGGGCAAGCGTGGGCTGATCATG
GGCTTGGCGAACGACAAGTCGCTGGCCTGGGGGATCGCCAAGAAGCTGTCCGAAGCGGGT
GCGGAACTCGCGTTCAGCTACCAGGGCGAGACGATGGAGAAGCGCGTCCGCCCGCTCGCC
GAGCAATTGGGCGTGGCGCGGCTGTTCGATTGCGACGTGTCGGACATGGGTGCGCTCGAT
GCGACCTTCGACAAGCTGGCCGAGGAATGGCCGACGATCGACTTCGTCGTCCACGCGATC
GGCTTTTCCGACAAGAACGAACTGCGCGGGCGGTTCGTCGATACCAGCCTCGACAATTTC
CTGATGACGATGAACATCTCGGTCTATTCGTTCGTCGCGGTGGCGCAGCGTGCTGCGAAG
ATGATGACCGAGGGCGGCGCGATGCTGACGCTCAGCTATTATGGCGCGGAGAAGGTCATC
CCGCATTACAACGTGATGGGTGTGGCGAAGGCGGCGCTGGAGACGAGCGTGCAGTATCTG
GCGGTCGATCTGGGCCGCGATAACATCCGCGTGAACGCGATCTCGGCGGGGCCGATCAAG
ACGCTGGCGGCGAGCGGGATCGGCGATTTCCGCCTGATCCTGAAGTGGAACGAGCTGAAC
TCGCCGCTGAAGCGCAACGTGACGATCGACGACGTCGGCGGCGCGGGGCTGTACCTGCTG
AGCGACCTGGCTTCGGGTGTCACGGGCGAAACGCACCACGTCGATGCCGGCTACAACGTG
ATCGGCATGAAGGCTGAAGACGCCCCCGATATCGCACTGGCATAACCCCTCTCCCCCCTC
CGGGGAGAGGGAGGGGCCCATGCAAAGCATGGGAGGGTGAGGGCAAGGTGAGGCAACGCG
ACGGCACCGAAGCACTGAATAGAGCCCGAGGGCTGAGGCGCAACGCGACCGAAGCAGAAG
ACGGGGCTTTGGTACCGCCTCCGCAGTCGACGCCTCGGCAACTTCAAATTCCGCCGCCAA
GTCTGGATCGGCCCCTTCATCGCCGACTTTCTCTGCATGGACGCGATGCTGGTCGTCGAG
GTAGACGGCAGCCAACATATCGGGAACGTCGCCTATGACGACGACCGAACCGCCTTCCTC
GCGACCAAGGGATATCGTGTGATCCGTGTCTGGAACAACGACGTGATGCAGCGGATGGAC
GGCGTGCTCGCCGCGATCCTTGATGGACTCACGCGCGTGCCCTCACCCTCCCATGCTTCG
CACGGGCCCCTCCCTCTCCCCGTTGGGGAGAGGGGCAAGTGAGCTTCAATACGTTTGGAC
GGCTGTTCCGCTTCACCACCTGGGGCGAGTCGCATGGTCCTGCGCTGGGTGCGATCGTCG
ACGGGTGTCCACCTGGCATTCCGCTGACCGAAGATGACATCCAGCCCTGGCTCGATAAGC
GCCGCCCCGGCACCTCGCGCTTCACGACGCAGCGGCGCGAGCCGGACACGGTGCGCATCC
TCTCGGGCGTGTTCGAGGGGCGGACGACGGGGACGCCGATCAGCCTGATGATCGAGAATG
TCGACCAGCGTTCGAAGGACTATTCGGACGTCGCCAAGGCCTATCGCCCCGGCCACGCCG
ACTATGCGTATGACGCGAAATACGGGTTCCGCGATTTCCGGGGCGGTGGGCGCTCCTCCG
CGCGCGAGACCGCCGCCCGCGTCGCGGCCGGTGCGGTCGCGCGGCTCGTCGTGCCGCAGG
TTCGCGTCCGCGCCTGGGTCGAGGCGATCGGTGGCGATGTGATCGATCCGGCCAACTTCG
ACGATGCGCAGATCGACCAGAACCCATTCTTCTGTCCCGACGCCGAAGCCGCGCTTCGTT
GGGAAGCGCTCGTTGACGCCGCGCGGAAATCGGGCTCGTCGCTTGGCGCGGTGATCGCCT
GCGAGGCGACAGGCGTGCCCGCAGGCTGGGGCGCGCCGCTCTATGCCAAGCTCGATTCCG
AACTTGCCTCCGCCTGCATGAGCATCAACGCGGTCAAGGGCATCGAGATTGGCGACGGGT
TTGCCGCTGCCGCGCTGTCGGGCGAGGCGAATGCCGACCCGATGCGCCCCGGCGCGGACG
GCCCCGAGTTCCTCGCCAACCATGCCGGCGGGATCGCCGGTGGCATCGCGACCGGCCAGC
CGATTCGGCTCCGCGTCGCCTTCAAACCGACCAGCTCGATTCTCACCCCGGTCGAGACGA
TCAGCCCAACCGGCGAAGCCGCGACGATCGCCACCAAGGGCCGTCACGACCCGTGCGTGG
GCATCCGTGGAGTCCCCGTGGTCGAGGCGATGGTGGCGCTAGTGCTCGCCGACCAGGCGT
TGCTGCATCGGGGCCAGTGCGGCTGACGTCGGAACATAAGCAGGACTGAAACGCTTGCTC
TTCAATAACATAGGAGAGCGAAATGCGTATTCTGACTTCGATCGCAGCGGCAGCGCTGAT
CATACCGGGCGTGGCATTGGCACAGACGGGCACCGGCGGCTCGATGGGCAGCACCACGGG
TGGCACGATGAGCGGCGGCACCATGGGCGGTTCGACCGCAGGCAGCACGACCGGCGGCAT
GTCGACCGGCACGATGGATCAGGCCAATCCCTCGACCAGCACCCGTTCGACGACCACGAC
TCGCACGCAGCGCGGCACCAAGGCACGCAGCCGCACGCGCGGTACGACGTCGGGCACCAT
GAGCGGCACCGGCACGACGGGCAGCACGATGTCCGGCACGACCGGCAGCACGATGGGCGC
CGACACGATGGGCGGCACGACTGGTACGATGGGCACCACCGGCACGATGGGCGGCACGAC
CGGAACCATGGGCACCACGGGCACGATGGGTGGCACGACCACCGGTACGATGGGTTCGAC
CACGGGCGGGACGACCGGCACGACCACTCCGCGCTGATCCGACCTCGCTACAGTAATTGA
AAAGCCGGGCGAGCGATCGCCCGGCTTTTTCGTGTCCGCTCAGTCCGAAAACGGATCGCG
GACGAGGATCGTGTCGGCACGCTGCGGGCTGGTCGACACCAAAGTCACCGGGCAGCGGAT
CAGCTCCTCGATCCGGCGGATATACTTGATCGCCTGCGCCGGCAGGTCGGCCCAGCTCCG
CGCACCGGCAGTCGTCTCCTGCCAGCCTTCCATCGTCTCGTAGATCGGCTCGACCACCGC
CTGGTCCGCCGCATGCGCGGGGAAGTAATCGAGCGTCTCGCCGCGCAGCTTGTAGCCGGT
GCAGATCGACACGGTCTCGAACCCGTCGAGCACATCGATCTTGGTCAGCGCGATCCCGGT
GATGCCGCCGACCGCCGCCGCTTGGCGCACCAGCACCGCGTCGAACCAGCCGCAGCGCCG
CTTGCGCCCCGTGACGGTGCCAAACTCGTGCCCGCGTACGCCGAGCCGCTCGCCGGTCTC
GTTCTCGAGCTCGGTCGGGAAAGGCCCCGAACCAACGCGCGTCGTGTACGCCTTGGCGAT
CCCGAGCACGAAACCGACCGCGGATGGCCCAAGGCCAGAACCGCCCGCCGCGGCGCCCGC
GATCGTGTTCGACGAGGTGACGAACGGATACGTGCCGTGGTCGACGTCGAGGAGCACGCC
CTGCGCGCCCTCGAACAGGATGCGCTTGCCGGCTGAACGTGCGGCGTTGAGATCGCGCCA
GACAGGCTTGGCGAACGGCAGCACGAAGCCGGCGATCTCGCGCAATTCGGCGATCAGGCG
CGCGCGGTCGATCGGCGGCTCGCCGAAGCCGGCGCGCAGCGCGTCGTGATGCGCGGTGAG
GCGATCGAGCTGCGGCCCGAGATCGTCGAGATGCGCGAGGTCGCACACGCGGATCGCACG
GCGGCCGACCTTGTCCTCATACGCAGGCCCGATGCCCCGACGCGTGGTGCCGATCTTGCC
GGCGCCGCTCGCATCCTCGCGCAGACCGTCGAGATCGCGGTGGAACGGCAGGATCAGCGC
GCAGGTATCGGCGATCCGCAGCGTCTCCGGCGTCGCGACGACGCCCTGCGCGCCCAACCG
AGCGATCTCGTCCTTCAGCGCCCAGGGATCGAGCACCACGCCGTTGCCAATGAACGACGG
CGTGCCGCGGACGATACCCGACGGCAGCAGCGACAATTTGTAGACGTTGTCGCCGACGAC
CAGCGTGTGGCCGGCATTGTGCCCGCCCTGGAACCGCACGACCATGTCGGCACGCTCGGC
GAGCCAGTCGACGATCTTGCCCTTGCCTTCGTCGCCCCATTGCGCGCCGATGACTGCTAC
GTTGGCCAAACTCTATCTCCTGAGGATTACGCGCAGCGCCTACAGCGCGCGGGGCTCGCC
TGCTACCCATAGATGCGTGCAGACTTGTGCTTCGGGGGTGTCGCCGGCGTCGAGTGCGGC
GACGGTGACCCAGCCTTGCGCCCGCATTGCTGCGCCTTCGGTGGCGGGGGTACCGTAGGG
GAGGAAGAGGCGGCGGCGATCGACGGTGGCGACGCGCTCGACCAAGGCGTCAGCGAACAG
CGAGAAGCCGGTGGCAGCTTCCTCGGCGCCGGTTTCGTGAACGATGGTGTAGGTGCCACC
GCGACCGACTTCGCGTGCGCTACCGTCGGCGAAGAGCGAGAAGCCGAGCCAGCTCTGGTA
TTCGAACCCGTGCCGCTCGGTCGGGTCGAGCGTCAGCGCAACGCGGCCGTCGAGTGCTTC
GGCGATGCGCGCGAGGCCGTCGAGGCGCGAAGCGAGAGCGCCGGTGGTATCGAAGGCGCG
GAGGCGGTCCATCGCCTGGTCGAACGGCCCGGCGGCTTCGATCAGCGGGAGGTAGGCCGG
GGCGAGTGCGGCGACGGCACCGGCGTCCTTCGCGTCGAGGCGATCGCGCAAGGTGGCGAT
CTGCTCGGCGGCGACGGGGAGCGGGCCGGCGGCGAGTGTCGGCACGAGGTCGGGGAGCGT
GAAATCGATCGACGCGCCGGTAACGTCGGCGGCGGCGATCATGTCGACCGCGACCGCGAC
CAGTTCCTGCGCGGCGGCAACTGAGTCGAGGCCAATGAGTTCGCAGCCGATCTGACGCGT
TTCGCGGGCAGGCGCGAGCTGCGACGCGCGCAGTTTAAGCACCGAACCGGCGTAGCTGAG
GCGGACCGGGCGCGGGTGGTGCCCCATCCGCGTGGCAGCGATCCGCGCGACTTGTGCGGT
GATGTCGGGGCGGATCGCAAGTGTGCGTTGCGACACCGGATCAACGAAGCGCACCGCGTC
GTGAAGGCCACCGGCTTTGAGGCGCATCTCGAGCCCGTCGGCGAATTCGGCGAGCGGCGG
ATCGACGCGCTCATAGCCGTGGAGACGCGCGGCTTCGAGCACGCGGGCTTCCAGCGCCGC
CGCCGAATCGGCGAACGGGGGGAGGCGATCTCGGAAACCTTCGGGGAGAAGTGCGGTCAT
GCGCGTGCCTCTAGAACAGGTTGCGGCGAGATTGAACTGCGTTCGTCTCGACTATCCCCA
CCCCGTTCGTCCCGAGTAGCCGTCGAGTAGTGCCCGAAGGCACGTATTGAGATGGCGTAT
CGAGGGATACCTGCCTGCGGGACGTGTACCTCGATACGTGCCCTCGATACGCGCTTGTAG
CGCTACTCGGTCTCTACTCGGCACGAACGGACATGTGGGCTAGCGTGCATGCAAATCGCC
GAGGTGAGGGGCGCCGCGAGCGATGCCCCCACCTGCCCCTCACCCAACCCTCTCCCCGGA
GGGGAGAGGGTTGGGTGAGGGGCGTAGCAGGGTTAGAAGTTCAGGCCCATCGCGGTCTTC
ACGCCTGGCAGCGCGCGGACCTTGGTCAACAGGTCGGGCGTCACCGCTTCGTCGACCGAC
AGCAGCAACACCGCCTCGCCGCCAGCCGAACGACGCCCGAGATGGAACGTCCCGATGTTC
ACCCCAGCCTCGCCAAGCGCAGTCCCCAAACGACCGATGAACCCCGGCGCATCCTCGTTG
ACGACGTACAGCATCGGCCCCGCCAGATCGGCCTCGATCTTGATCCCGAGCAGCTCGACC
AACCGCGGCGCCGAATCGCCGAACAGCGTGCCGGCAACCGACCGCTCGCCATCCTCGGTC
TTCACCGCGACGCGCAGCAGCGTGTGGTAATCCGCCTCACGCTCGGTACGCACTTCGCGC
ACTTCGAGGCCACGCTCGCGCGCCAGCACCGGCGCGTTGACCATGTTGACCGTCGCGGTC
TGCGTCTGAAGATACCCCGCCAGCACCGCGCTCACGATCGGCTTCGCGTTCAGGTCGGCC
GCCGCGCCTTCGGTATGCACCGAAATCCGCGACACCGCGCCCGTCGTCAGCTGCCCGACC
AGCGAACCGAGCTTCTCCGCCAGCGCCATGTACGGCTTCAGCTTCGGCGCTTCCTCGGCC
GACAGCGACGGCATGTTGAGCGCATTCGTAACGCCGCCCGACATCAAGAAATCGGCCATC
TGCTCGGCAACCTGGATCGCGACGTTGACCTGCGCCTCGGTCGTCGACGCGCCGAGATGC
GGCGTGCTGACGAAGTTCGGCGTGTTGAACAGAGGCGATGCCTTGGCGGGCTCCTCGACG
AACACGTCGAGCGCGGCGCCGCCGACCTGCCCCGAATCGAGTGCCGCCTTCAGCGCGACC
TCGTCGATCAGGCCGCCGCGCGCGCAGTTGATGATCCGCACGCCCTTCTTGGTCTTGGCG
AGCGCCTCGGCCGAGAGGATGTTGCGCGTCTGGTCGGTCAGCGGGGTGTGCAGCGTGATG
AAGTCGGCGCGCGCGAGCAGTTCGTCGAGCGTGACCTTCTCGACGCCGATCTCGATCGCG
CGCTCGGGAGTCAGGAACGGATCGAACGCGACGACCTTCATCTTCAGGCCGCGCGCGCGG
TCGGCGACGATCGAGCCGATATTGCCCGCACCGATCAGGCCGAGCGTTTTCGACGTCAGC
TCGACGCCCATGAAGCGGTTCTTCTCCCACTTGCCGGCCTGCGTCGAGGCATCGGCCTCG
GGAAGCTGGCGGGCGAGCGCGAACATCAGCGCGATCGCGTGCTCGGCGGTGGTGATCGAG
TTGCCGAACGGCGTGTTCATCACGACCACGCCCTTGGCCGACGCGGCGGGGATGTCGACG
TTGTCGACGCCGATGCCTGCGCGGCCGACGACCTTCAGGTTGGTCGCGTGCTCGAGGATT
TCCTTGGTCACCTTGGTCGAGCTGCGGATCGCGAGGCCGTCATACTCGCCGATGATCGCG
ATCAGTTCGGCGGGTGTCTTGCCGGTGATCTCGTCGACCTCGACCCCGCGCTCGCGGAAG
ATCTGCGCCGCACGGGGATCCATTTTGTCGGAGATAAGGACTTTAGGCATGGGATTTCCT
TCTTCTCCCTCTCCCCTCCGGGGAGAGGGTCGGGGTGAGGGGTGGTACGGGGAGGTGGCG
TGCGTGGCGGGGGGGGGCCCCCCCCCCCCCCCCCCCCCCCCGGGGGGGGGGGGGGGGGGG
GGGGGGGGGCCGCGGGGCGGGGGGGGGGGGGGGGGCCCCGCCCGGCATCGACGTCGCGCT
TCGCTGCCGGCCGGGAGCCCACCCCTCGGTCCCCTCCCGCGAGCGGGAGGGGAGGGCAAA
GGAACTACTCCGCCGCGATCTGGATGCCGTCGCTGTCGAAGCCGGGCTCCGACTGCTTCA
GGTCCACATTCAGGCCGAGCGAGCGCATTTCCTTGACGAGCACGTTGAAGCTCTCCGGGA
TGCCGGCCTCGAACGTGTCGTCGCCCTTGACGATCGCCTCGTAGACCTTGGTGCGTCCAA
CCACGTCATCGGACTTCACCGTCAGCATTTCCTGCAAGGTGTACGCCGCGCCGTAGGCCT
GGAGTGCCCAGACCTCCATCTCGCCGAAGCGCTGCCCACCGAACTGCGCCTTACCACCCA
GCGGCTGCTGCGTGACCAGCGAGTACGGCCCGATCGACCGTGCGTGGATCTTGTCGTCGA
CCAGATGGTGGAGCTTCAGCATGTAGATGTAGCCCACCGTCACCTTGCGATCGAACTGAT
CGCCGGTGCGGCCGTCGAACAGGTCCGACTGACCCGACGTGTCGAGGCCCGCCAGCGCCA
GCATCGCCGAGACATCGGCTTCGCGGGCACCATCGAACACCGGCGTCGCCATCGGCACGC
CGCCCTTCAGGTTCTTGGCGAGCTCGACGATCTCGTCACCCGTGCGGGCGTCGATCTCGG
CGTGATACTGCTCGCCGTACACCGTCTTGAGGCGATCGCGGACCGCCTCGGGCATCGCAC
CCGGCTTGGCGTCCGGATTCTCTTCACGCCACGTCTCGAGAGCCGCGGTGATCGACTGAC
CCAGGCCACGTGCGGCCCAGCCCAGATGCGTCTCGAAGATCTGCCCGACGTTCATGCGCG
ACGGCACGCCCAGCGGGTTGAGCACGATATCGACCGGCGTACCGTCGGCGAGGAACGGCA
TGTCCTCCGCCGGCAGGATGCGGCTGATGACGCCCTTGTTGCCGTGACGGCCGGCCATCT
TGTCGCCCGGCTGCAGCTTGCGCTTCACCGCGACGAACACCTTGACCATCTTCAGCACAC
CCGGCGACAGCTCGTCACCACGCTCCAGCTTCTCGCGACGATCATGGAACTTGTCCGTGA
TCAGCTTGGCTGCGTCGTCGTACTGGATCTTGACCGCTTCCAGATCGCTCTGGACCTTGT
CGTCGGCGACCGCGAACTTCCACCATTCGTGGCGGTCGACGCTGTCGAGCAGATCCATGT
CGATCACGACGCCCTTCTTGACGCCCTTCGGCGCCGAGGTGGCGGTCTGGTCGAGCAGCA
TCTCGCGAAGACGCGACCAGGTCGCACGGTTCAGGATCGAACGCTCGTCGTCCGAATCCT
TCTTCAAGCGCTCGATCTCCTCGCGCTCGATCGCCATCGCGCGCTCGTCCTTGTCGATGC
CGTGACGGTTGAAGACGCGAACGTCGACGACCGTACCCGACACGCCCGGCGGCAGGCGAA
GCGACGTATCGCGCACGTCGCTGGCCTTCTCGCCGAAGATCGCGCGGAGAAGCTTCTCCT
CTGGCGTCATTGGCGATTCACCCTTCGGCGTGATCTTGCCGGCGAGGATATCGCCTGGCT
CGACCTCTGCACCGATGTAGACGATGCCCGCCTCGTCGAGGTTGCGAAGCGCTTCCTCGC
CGACGTTCGGGATGTCGCGCGTGATGTCCTCGGGCCCAAGCTTCGTATCGCGAGCCATGA
CCTCGAACTCGTCGATATGAATCGACGTGAACACGTCGTCCTTCACGATCCGCTCGGAGA
TCAGGATCGAATCCTCGTAGTTGTAGCCGTTCCACGGCATGAACGCGACGAGGCTGTTGC
GACCCAGCGCCAGCTCGCCGAACTCGGTCGAGGGGCCGTCGGCGAGCACGTCGCCAGCAC
GGACCGCATCGCCCACCTTCACCAGCGGACGCTGGTTGATGCAGGTCGACTGGTTCGAAC
GCTGGAACTTCATCAGCGTGTAGATGTCGACGCCCGACTTGCCGGCATCGATCTCGCCGG
TCGCCCGGATCACGATACGCGCCGCGTCGACCTGGTCGACGATGCCCGCACGCTTTGCCG
AGATCGCGGCGCCAGAGTCACGCGCAACCGTCTCTTCCATGCCGGTGCCGACGAACGGCG
CCTCGGCCTGGACGAGCGGCACGGCCTGACGCTGCATGTTCGAGCCCATCAGCGCGCGGT
TGGCGTCATCGTTTTCCAGGAACGGAATGAGCGATGCGGCGACCGAGACGAGCTGCTTGG
GGCTGACGTCCATCAACGTGATGTTGTCGGGCAGCGCCATCAGGAATTCGCCAGCCTGAC
GCGACGACACCAGTTCCTCGACGAAGCCGTTCGACGAATCGAGCTCGGCGTTGGCCTGCG
CGATCGTGTGCTTGGCCTCTTCCATCGCCGACAGATAGACGACGTCGTCGGTGACCTTGT
GGTCGACGACTTTCCGATACGGCGTCTCGATGAAGCCGTACTTGTTGACGCGCGAGAACG
ACGCGAGGCTGTTGATCAGACCGATGTTCGGGCCTTCCGGCGTCTCGATCGGGCAGATGC
GACCGTAATGCGTAGGATGAACGTCGCGGACTTCGAAGCCGGCGCGCTCACGCGTCAGAC
CACCTGGTCCAAGTGCCGACACGCGACGCTTGTGGGTGACTTCCGACAGCGGGTTGGTCT
GATCCATGAACTGCGACAGCTGCGACGAGCCGAAGAATTCGCGGACCGCGGCAACCGCAG
GCTTCGCGTTGATCAGGTCGTTCGGCATGACGGTCGAGACGTCGACCGATGACATGCGCT
CCTTCACGGCGCGCTCCATGCGGAGCAGGCCGACGCGGTACTGGTTCTCGAGCAGCTCGC
CGACCGAACGGACACGACGGTTACCGAGGTTATCGATATCGTCGATTTCGCCCTTGCCGT
CCTTGAGGTTCACGAGCGTCTTGATGACCTCGAGAATATCCTCGGTGCGCAGCGTCGTCA
CAGTGTCCTCGACGTCGAGGTCGAGGCGCATGTTGAGCTTCACGCGACCGACGGCCGACA
GATCGTAGCGGTCCGGATCGAAGAACAACCCTGAGAACAACGCCTCTGCGGTCTCCAGCG
TAGGCGGCTCGCCGGGGCGCATCACGCGGTAGATGTCGGACAGCGCCTGCTCGCGCTCCT
CGGCCTTGTCGACCTTAAGCGTGTTGCGGATCCACGGACCGGTCGCGACGTGATCGATGT
CGAGCAGGTCGAGACGCTCGATGCCTGCCTGGTCGAGCAGTTCGAGGTTCTCGGACGTAA
CTTCGTCACCAGCTTCGATGTAGATGCGGCCGGTCGACTCGTCGATCAGATCGTAGGCCG
AATAGCGGCCAAAGATTTCCTCGGTCGGGATCAGCAGGTCGGTGAGACCATCCTTGAACG
CCTTGTTCGCAGCGCGGGGGCTGATCTTCTGGCCGTTCGGGAACACGACTTCGCCGGTCT
TCGCATCGACGATGTCGAACATCGGCTTCTGGCCACGCCAGTTCTCGACCTGGAACGGAA
CGATCCAGCCACCCTGGCCGCGGACGAACGTCACGCGGTTGTAGAAATAGTTGAGGATTT
CTTCCGACGTCATGCCGAGCGCGTAGAGCAGCGCCGTGACGGGCAGCTTGCGCTTGCGAT
CGATGCGGACGTTGACGATGTCCTTCGCGTCGAACTCGAAATCGAGCCAAGACCCGCGAT
ACGGGATCACGCGCGCCGCGAAGAGGTACTTGCCCGATGCGTGCGTCTTGCCGCGATCGT
GATCGAACAGGACGCCCGGCGAACGGTGCATTTGGCTGACGATGACGCGCTCGGTGCCGT
TGATGAAGAACGTGCCGTTCTCGGTCATGAGCGGCATGTCGCCCATGTACACGTCCTGCT
CCTTGATATCGATGACCGACTTGGCCTCGGTATCGGGATCGACCTCGAACGCGGTCAGAC
GCAACGTGACGCGCATCGGCGCGGCGTAGGTGATCCCGCGCTGGCGGCATTCCTCGACGT
CGAACTTCGGCGGCTCAAGAACGTAGTCGTCGAAATCGAGATAGGCGGTGCCGGCGAAAT
CCTGGATCGGGAACACGCTGCGCAGCGTCTTCTCGAGACCCGAGACGTGGCCGATCGACT
TGTCGGAGCGCAGGAACTGCTCGTAGCTCTCGCGCTGGACTTCGATCAGGTTCGGCATCT
GCACGACTTCGTGGATGTTGCCGAAAACCTTGCGGATACGGCGCTTTGCAGTGCCGTGTT
CGATCGCCTTGGATGCCATAGGTTTATTTTGCCTCGTCAGCCGAAAATTCGTGCTCGGGA
ACCCCCGAGCGGGACGCACGTTCACGCAAAAAGGCCGCGCGCATCAGGTGCGGCGGCTCT
CAGCGTATGAAACCTCGGTATCCAATACGATCGACACGCTGCGCGACGGCATGTCATTTC
CCGGATGCTGTGGTGAGATGCGGATATAGGCGTGGCACGGCGTGATGTCAAAGGGGCCCG
CGTCAAACGGTCGTTTCGACACGGCCGCACTGCCGGAAATACTATAGCTACTAGACGCTG
GCCGACGCTATCTGCATCCCTGACACGATGTAATGCGTATTTCCAGTATCACCGGGTGGC
CCTCGCAAGGAGTAGGCGGCGTCATGAACGACAGGATCGCAGTGCGGACAGTATCCGACC
AAGATCGCGCGAACTGGACACGTCTGATCGACGATCACGAGAAGATCGCCGGGCAGTGCG
CCGACCTCGTCCTGCTCGCGCGGCAGCCGAGCACCCAGAGCGCGCTCGCCTCGCGCAAGC
TGATCGAACTCGCCGTTACAGTTGCCGACCACCTCGGCGTCGAAGACGAGGTCATCGATC
GAACCGTCGTGGCGATGGAAGCGCATTGCTCGGCCGACACGATCGCGATGATGGAAGAGG
ACCTCGACATCCTCCGCTCGGACTGGAAGGCGTTTATCGGCCGCTGGCTGCCGACGATCT
CGCCCAAGGACTGGGTCGCGTTCGGGGTGCAGGCTGAGTCGATGCTCGATCGGTTGTCGC
ATCAGGTGAAGCTGGAGACTGAGCTTCTGTATGACCATGCGCTGCGCGATGGCGTGGTGC
GTCCGGGTGGGCTGGTGCTGCACTGAGGGGGGCGGGGCGGCCATTCGGATCGTTGCTCCC
AGTATCCTCCCCAAAAGAGCTACTACCCCGGCGGAGGCCGGGGCCCAGTTGGAAAGGCGG
CAATAACGAAGCGTCGCCCGTCGCCGGCACCGTCCCCCAACTGGGCCCCGGCCTCCGCCG
GGGTGGTACTGCTCTCAGGGACACGTAGCCCCAATCAAACCAGTCTTTCTTCTACCGCTG
CTTCTTCTTCAACGGCACAACCACCACCGGCGCCACCGGCACCGGCGGTTGCACGGTAAC
CTTCACCACTAGCGGCAAAACCCCAGGATCCGCCGGATACTCCCGCCGCGCCCGCGCAAA
CACGAACCGAGCCTTTGCCGCCCCAGGCGCACTCTCGCTCGCGCCGACCCAGCGCCAATG
CCACGGCTCCCACTTCACATGCTGTTTGTTCCCACCGGGAAAGCTCTGCTCGAACCCGAA
CCGCGGCGCGTTCAGCCGCAGCCAGCGCGCGGCTGGCGTCGCGGCCATGCACGCCTCCGC
ATCGGGACACCCGTTCGCCGGCCGCACCGCGAAATCCAGCGCATAGCCGGTCGAATGCTC
GCTATACCCCGGCGGCGCGACCGAAATCGCGCGATCCGCCGGGCTGCTCGTTTCGCCGCG
ACAGAAGACGCTGCGTTGGCGCGCGATCGACCGCTGGCACGACAGCGCACGAAGCTGACC
CATCACCGAAGGATCGCCCTGCGCCGCCGCGAACAGCCGCAACAGGTCGGGCAATATGTC
GGCGCGCACCACGCACGGATTGCCGACCGAATACTCCGACGGCAGCGTCACAAGCTCGGT
CTCGGGCGCATCGCCATACGGCAGATGCCCGAACGCGCGACCGTCCGGCGCGATCGCCGC
GCTCTGTCCCCCGCACAATTGTGCTTCCGCGATCGTGGAGGCGAACAGGAGCGCGAGGGC
CAGTGTGCGGTGCAACATCGACACGGGCTCTGGCACGCAGGCGCTAATGATGGCAAGGGC
GGCGGCATGCATGGTGAACGCGTACTCTTCCTCGACGGCGAGGCCCTGGTGATCGACAAG
CCCGCAGGGCTGCCGGTCGATCCGCCCCGCGATGGCTCGCTGAGCCTCGAAAATCATCTC
GAAAGCCTGAAGTTCGGCTTCCAGCGCTGGCCGAAGGCGGTGCACCGGCTCGACCGCGAC
ACGAGCGGCTGCCTCTTGCTGTCGCGCAACCCCAAGGCGCATGCCCGGTTGCAGCAGGCG
TTCGAGCAGGGTCTCGTCTCGAAGCGCTACGTCGCGTTGCTCGACGGCGTAGTCGAGGGC
ACGTCCGGCTTGATCGAGATGGCGCTCGGCAAGGTCAGCACGGCCGAGACCGGCTGGCGG
ATGGTCGAGGACCCCGAAGGCAAGAAGTCGCGCACCAAGTGGCGTGTGCTCGAGATCAGG
GACGGCCGCTCGCTGGTCGAGTTTCTCCCCGAGACCGGCCGCACGCACCAGATCCGCGTC
CACGCAGCGAGCGGCCTCGGCGCGCCGGTGGTCGGCGACGGCGTCTACGGCAAGGCGGAC
GGGCTCGGCATGATGCTCCACGCACAACGGCTGATCGTGCCGCGCCCGGGCAAGCCCGAC
GTGCTCGCCGAAGCGCCGCTCCCAGAGCGGTTCGCGAAAGCCGGGTTCGCCGACGAGGCG
GCTCCGGTCGCCAACGTCGCTCCGGCTGCCGACGCGGTAACGACGCCCGACTCCGCCGAC
GACTGAGCGGGCGAGGGACTGATGGTCGCGATCCCGATCACCCGATCGATCTCGATCGAC
GACAGCGAGCTGATCGAGAGCACGACCCGCTCGGGCGGTCCCGGCGGTCAGCACGTCAAC
ACCACCGACAGCGCGGTCATCCTGCGCTTCGACGTCGGCCTCTCGCCCGGCCTGCCGCTG
GCGGTGAAGAACCGCATCGCCGTGCTCGCCGGATCGCGCCTCACGCGCGACGGCGTGCTG
GTACTGCGCAGCGAAGGCTCGCGGTCGCAATTGCTCAACCGCCAGGAAGTCCGCGAACGC
CTCGTCGCGCTGATCAAGGAAGCGACGATCGTCCCCAAGGCACGCCGCGCGACCAAGCCT
TCCAAGGCGGCGAAGGCACGGCGGGTCGATACGAAGAAGGTGCGCAGCGGGGTCAAGGCG
GGGCGGGGCAAGGTCCGCGACGACTGAGTGATGCATGATCAGCAGCCATCCCTCCGCCCC
GTCACCCCAGCGAAAGCTGGGGTATCCTTGAGGAAAGGACAGCGGCCGCCAACATGGAGA
CCCCAGCTTTCGCTGGGGTGACGGATTTCGGAGCGTGCTAGTTCCATCAAGTCGCTGACC
AAGGAAGACACCATGTACCAGTTCGACATATCCGCCGGCAGCAAGGCCGATCTCTACCGC
GATCTGCTGTCCGCGCTCGACGCGCTCACCGTGGACGAGCGCGATCCGATTGCCAACATG
GCCAACGCCGCGGCGCTGATATGGGAATATTTGCCCGACCTGAACTGGGCGGGCTTCTAT
CGGTTGGTGGACGGCGAACTCCTCCTCGGTCCGTTCCAGGGCAAGGTCGCCTGCATCCGC
ATCGCGGTCGGCAAGGGCGTATGCGGCGCGGCGGCGGCAACGTTCGAAACGCAGCTGGTC
GAGGACGTGCACGCGTTTCCCGGCCATATCGCGTGTGATGCGGCGAGCCGATCCGAACTG
GTCGTGCCGGTGACCAGGAATGGCATGCTGATCGCAGTGCTCGACCTCGACAGCCCCGAA
CCCGCGCGGTTCGATGCCGAGGACGCGGCAGGGTGCGAGGCGCTGGCGGCATTGCTCGCC
GACCGGCTAGGCTAGCACGCGCCCGGCACGCCCCGTTTCGGGACAGTGCATCGTCTGGCG
ACTCCGAAGCGGGCTTGGTAAGCAACGCCTCAAGCTATCCGGCGTTTGCGCTGGATCGGG
TGGCAAACCAGGGAGACGGACATGCGGAGGCTTTTGATCACGAGCGCGGGGCTGGTGTTG
GCAGGCGGTGTCGCGGACGCGCAACGTCCCGGCGCAAACTATCCTGCGCCCGGTGCCGCC
CCCGGCACTGCAATGCAGGCGCCGATGGCCCGTCCCAGCCGTCCCGGTCCGATCGCCGCG
CAGATGCCCGTCGTGCAGGCGCCCACCCGACCGGTAGCTGCACCGCGATCCTCACGCTGG
GGCAGCAAGATCGGCGGGCGCTGGTGGGCGGGTGCCAATGCCCCCGGCGGCTGGGCCGGC
TATCGCCGTCCACATCGCGGCTGGGCCGTACCCGCCTATTGGAATGCCCCACGTTTCTAC
GTCGGCGACTGGTCGAACTACGGCCTCGCGCAGCCACCCGCAGGCTATAACTGGGCGCGC
TACTACGACGATGCGGTGCTCATCGACAAGCGCGGGTCGGTCTACGATACGACGAGCGAC
ATAGATTGGGATCGTGCCGGCAGTGCCAGCTATGTCGTAGCAGACCCACGCGCCTATGCG
CGAAACGACACAGTCTATGCGAGCCCGAGCGACCGCGGCTACGTCCAGCCCTACGCAGAT
CGTCCGGCGCCCCGCCGTGACACGGGTCTGGATGGTGCCGCGATTGGCGCAGTCGCGGGC
GGCGTCGCCGGTAACGTCATCGGCGGCCGTGGCAATCGCCTCGGCGGGACGTTGATCGGT
GCAGGAGTCGGTGCTGCGACCGGCTATGCGATCGACAAGGCCGAGGATCGCGGTCGCCGG
GCACCGCCGCCGCCGGTTCGGGGTTATGGCGCAGGCTATGCACCGCCGCCTGCCTACGTA
GCGGGTGAGGTCGATTATGCCCCGGACTATGCAGCGCCGGCCTATGCGGCCGACTACCCG
CCACCACAGCCGTCCTATGATGCCGGATATTCGCAATCCGGTCGTTATACCGTGGCACCG
GGCGGCACCTGGACATCGCCCGACGGCGTTACGACGGTAACAACGACCAGTGGCCAAGCG
TATCCTGCCGGATCGACGACCGTGATCGTGCAATCCGTGCCGGTGACCACGACGACCACC
ACGACCGAATATTACGACACCGTGTCCCGTCCGCGCAGGACGGCGCGTCGGCGGCGCTGA
CCTGCTGCTTGGAAGCCCTCAGCCGAGCATGCCTGCATAGGTCTGCGGCGGCTGGGGCAG
CATGACGCGTGCGGCAGTGCCGCTGGCGACGACTAGAACGAGTACGCTCAGGCCGACCGC
GAGTATCTTTCGCGACGGCGCGCGATCGGCGAGCAGCACGACCGCCACCGCGGTCGAGAT
CATCGGCCACAGGTGATAGCGCAGGTCCGACGCGATGCTCAGCACCGCGAAGCTCGCGTC
GAGCGCCAGCGCGGACACGAGTAGCGCGGTAGCGAGATCGCGGACCGGATCGCGCGGACG
CGACACGCTGGCGGCAAGCGCGGCGATCGCGACGACGATCCAGGCGATCGGCCAACCGAG
CGGCGTCTCCACGACGATGGCAGTCAGCGCCTCCCACGCGCGCGCGCCGGCACCGGGGTT
GGAAAGTCCGAGCGTGTTCGGCTCGGACGCGGCAGGCGGGGCTGCGCTCGGCCAATGGAA
CGGGATCAGCCAGCGGTCGGTCGAGTTCAGGTGCGCGAAGCGGTGCCCGGCATAGGCGAT
CGGATGATGCAGCGCCGCCGACGCCAGCGTGACGTACAGTGCCCCGGTCGGCAGCGCGCG
CAGCCGCGCCATCGTCACTCCGCAATGCGCCTCGTCGCCGAGCGGATCCCAGAAGAACGG
TTTCGCGCAACCCCGAGCGATCAAGGTCGCCGTCTCCGATGGGGTCAGACCGGTGCTGTC
GCTGGTCGGGACGCGCGCGGCAATGCCGGCAAGGTCGTAGAGCGCCTGCGTAGCCTCGAC
GCCGCTAGATTGCGCGCGGAGCAGGCGGTGGTTCACTACAGGCGCAACGCCGAGCACGAG
CACCACCGCGATAAGGCCGGTGACGAGTTTAGCGAGCGGGTGCGTCGGGCGCGGGGCGAG
AGTGACGAGCAGGGGGACGACGATGAAGACGGCGTTCGCGCGGATTAGCACGGCGTAGGC
GAGCAGTAGCGCGACCGGAACCAACATCGCGCCGGGCAGCGGTCGGCGCGCAAGCCGCCA
CCAGCCGATGATCCCGACCGCGGCGAGCAGTGCACCGGCCAGTTGCGCGTCCTTGAGAAC
GACGCCCTGCCAGCCGAGGAAAGGCGGCAGCAGCCCGATCGCGAGGATAGCGATGGCGCT
TCGCGTGCGGCCGATGCGGGCCAACGCGGTGGCGATCAGCCCGAGGCCCAGCCAATAGGT
GCCGAGTTGCAGGACCAGCATCGGCGTCGCACCGGGGCCGAACGCCGCGAGCAGTGCCCA
GACCCGTGCCATCGCCGGCGGATGCCAGTCGTCGTACACCCCCGACAGGACTTGCCGATA
TTGCGCGACGGTATCGTACATCGCGGTACCCGGCCAGAATAGCGCAAGCGAAGCGATGAA
CAGCGCGGTTGCGCCGATAATGGCGGTACGAGCGGTTGCGGGTGGTACGGGTTCGATCGA
CATTCGCGGATCCTGCACCGAGGGCGTCTACCCGCGAAGTCCTAAGCATTGGACCTCGCG
ACTGACCCGCCCTTCGATGGGACGTGAGCGTGCGTCAAGCGAGATAGGACCGAAACGAGA
CGGTTTGCCCGACATGATCGGTCGGCTGGGGAGCTGAAACATTCGTCCGCCGTGGGCTCG
ACTACTGCCATGTTCTCCCGCGAAGGCGGGAGCCAAGTCTGGATCCCCGCCTTCGCGGGG
AAACATGGTTTGCTACCGTGGGCTCCAACTTCATCAGCACGACGGTCGACAGAGAAGCCC
TGCGCCGAACTCTGATCCTCCCCCGCTAGGGGTAGGTGGCGCCGAAGGCGGCGGAGGGGG
AAGCACGGAACAGCGGTGTCTCTTACCTCCCCCTCCGTCAGGCTAACGCCTGCCACCTCC
CCCTGGCGGGGAGGATCGCAAGGTCAGTAGTGGATCGCACGGCCGTAAGCGGCGAGGACG
CTCTCGTGCATCATCTCGCTAAGCGTCGGATGCGCGAAGACCGTCTCCATCAGCTCGGCT
TCGGTCGTCTCGAGCTGGCGCGCGACGACATAGCCCTGGATCAGCTCGGTCACTTCCGCG
CCGACCATGTGCGCGCCGAGCAGCTCGCCCGTCTTCGCATCGAACACCGTCTTCACGAAG
CCCTCCGCCTCACCCAAAGCAATGGCCTTGCCGTTGCCGATGAAGGGGAACTTGCCGACC
TTCAGCTCGTAACCGGCTTCCTTCGCCTTCGCCTCGGTCATGCCGACCGACGCCACCTGC
GGGCGCGAATAGGTGCAACCGGGGATGTTGGCCTTGTCCATCTGGTGCGGCGAACCGCCG
GCGATCTTCTCGACGGCGATGATGCCCTCGTGGCTGGCCTTATGTGCCAACCACGGCGCG
CCGGTGACGTCGCCGATCGCCCAGATGCCGTCGACGTTGGTGCGGCCATAACCATCGGTC
TTGATATGCCCGCGGTCGGTCTCGACGCCGAGCGCCTCCAGTCCGATATTCTCGGTGTTG
GGGACGATGCCGATCGCGATGATCGCGTGGCTGAAGGTCTCTTCCGAAACCTTGCCGTCC
CCATCCTTAGTCTTGGGACCCTTGATCTTGGCGGTGACGCCGTTCGCCGACGGGGCTAGA
CCCTCCAGACCGGTCTGGGTCAGCAGCTTGATGCCCTGCTTGGTCAGTGCCTTGTCCATG
AACGCGGACACTTCCTCGTCCTCGACGGGGAGGATCCGCGGGAGCATCTCGACGATCGTC
ACGTCGGCGCCCATGTCGTTGTAGAAGCTGGCGAACTCGACGCCGATCGCGCCCGAGCCG
ATCACGAGCAGCTTGGTCGGCATCTCGGTCGGCACCATCGCGTGACGATAGGTCCAGATC
CGTTCGCCGTCGGCCTTGGCGAAGGGGAGGTCACGCGCGCGCGCGCCGGTCGCGACGATG
ATGTTCTTGGCTTCGAGCTCGACGGTCTTGTCGCCCTGCTTGACCGACAGTTTGCCCTTG
GCAGTGACGGTGCCGACGCCCTCGACGACGGTCACCTTGTTCTTCTTCATCAGGCCCTTG
ACGCCCGCATTCAGCTGGCCCGCAACCTTGCGTGAGCGGTCGACGATCTTGGCGAGGTCG
AAGCCGACATTGTCCGCCTTGAGGCCGTAGCTCTCGGCGTTCTGCATGTAGTGGTAGATT
TCCGACGTGCGGAGCAGCGCCTTGGTCGGGATGCAGCCCCAGTTGAGGCAGATGCCGCCT
AGGCGCTCGCGCTCGACGATCGCGACCTTCAGGCCGAGTTGCGACGCGCGGATCGCGGCG
ACGTAGCCGCCGGGGCCCGAGCCGAGGATGACGAGATCGAAAGTATCAGCCACTTATTAG
TCCTTCGAAACTGCGAGAGTACCCATAGAAAAAGCGTCTATGGCAGCGATCCGTGTCCTC
CAGAGTAGACCCTGATTTCCAGGAATAGGGTTTCCTGCTGAGCTAAAGAAGCGCGCGTCT
CTCATATGTAAAAAGGACGGGCTATCTAGCATCGTGCCCTCCGGGCCATACCAGTCTTTC
TCAGCGCCAAAGAAATCTGCAACCTGAGCTTGGCTCTCGTCGGACATGCCCTGAGCCATA
TTTTCGCCAAATTTAGTAAAGTATTCTCTGCCGCCAATAACACTGCCAGAGACTATCAAG
CCTCCAACATTCAAGGTCATGCCAAATGCAGTATCAGTCGCTCCGGAGTTGAGCATTGCA
ACTAGTTTTTCAATGAGCCAATCCTGCTCTGGTTGAACAATTGCATCCAATGCCTCAACT
GGATCGACGTCCTGTTCCTGCTCAGACATTGTCTTGTTCCTCCAAAAGCGGCACGGGCCG
CGGTTTGCGATCGTCGCCGACCGCCACGAAGATGAAGCGCGCCTGGGTCACCTTGCAGCT
GTCGTTGCTGTGACGCGCGCGGCGCCACGCCTCGACCTCGATCGTCATCGAGGTGCGGCC
GACCGCGATCAGGTGCGCGTAGACCGAGACCTCGTCACCGACGACCACGGGCATGTGGAA
TTTCATCGCGTCCGCCGCGATGGTGACGGCACGGCCGCCGCTGCGCCGAGACGCAACCGA
GCCGGCGGCGAGATCCATCTGGCCCATCAGCCAGCCGCCGAAGATGTCGCCATACGGATT
GGCGTCGGCGGGCATCGCGGTGACGCGGATCGTCGGCGCTTTGTTGGGGGGCAGGTCGGT
CACGCTTCACTCCTGCGGGTCGTTCGGTCGAGACGGCGGGCGCGGCGCAGTGGCCCCACG
CCCATCAGCACGGTCGCGACCATCGCCGCTGCCCCGCACGACCAGATCACGTCCTGCCCA
AGCGGGTAGGACCATGCTGCCGCCCATGTGATCGCGACGGCGACGACGAGGCCCGCGAGG
ATATGCAGGATCTCGATGGTCGTCTGCTTCATAGCGAAGCGGAACCGCACATCCCCACTC
GCCCTGAGCGAAGTCGAAGGGTGTGAGACTCACCTGCTTCGACTTCGCTCGGCACGAACA
GCGTGGGTGGGAGGAGGGCGGCGGTCATGCGTATGCTTACGCCAGCATGCCCAGCGGGTT
CTCGACGAGGTGCTTGAACGCCTTCATGAACTGCGCGCCGTCCGCGCCGTCGATCGCGCG
GTGATCGAAGCTGCCCGTCGCCGACATGACGGTCGCCACGGTCAGTTCGTCACCGACGAC
GTACGGACGCTTCTCGCCCGCGCCGACCGCGAGGATCATTGCCTGGGGCGGGTTGATGAC
CGCATCGAACTGCGTGATGCCGAACATGCCCATGTTGCTGATCGAGGCGGTGCCGCCCTG
ATATTCCTCGGGCTTCAGCTTGCCGTCACGCGCACGGCCGGCAAGGTCCTTCATCTGCGT
CGAGATCGACGACAGCGATGCAGTGTCCGCGCCGACGATGATCGGCGTAATCAGCCCCGA
CGGCGTGCTCACCGCGACCGAGATGTCGGCACGCTGGAAGGTAATGAGCTGGTCGGGCGT
GAACATCACGTTGCAGGTCGGAACCTGCATGAGCGCGACGGCCTGCGCCTTGATCAGCAG
GTCGTTGACCGACAGCTTCACGCCGCGCGATTCGAGGCTCTTGTTCAACTCGCCGCGCAG
CTTGAGCAGTGCGTCGAGGCGGACGTTCACAGTGAGATAGATGTGCGGAACGGTCTGCTT
CGACTCGGTAAGGCGACGCGCGATCGTCTTCCGCACGTTGCTGAGCTTGGTCGCCTCGTG
CGGGATGTCGGGCACGGTCGCAGGCTTTGCGGCAGGTGCGGGGGCCGCAGCGGCGGTCGG
CGCAGTAGCTTCGGTCTTCGCAGCAACGGGCGCCGCACCCGGCTTGGCGTTGTCGACGTC
GGCCTTGACGATGCGACCCTTCGGCCCCGAACCCGACACGGCACCGAGATCGATACCCTT
GTCGGCAGCAAGACGGCGCGCGAGCGGGCTGGCCTTGACGCGGTCACCGCTGGCGGTTGG
CTTCGCCGCACCGGCGTCGTCGGGACGACCGTGATCCTCGGCCGAAGCTTCGGTGCGCTC
GACCGGCTGGGCCTCGGTCCCAGTCTTGTTCGGGTCCGTCGGATCGGGCTTGGCTTCCGA
TTCCTTCGCGGCGGGCGCGGGCGTCTCGCTCTTGGTGGGCGCAGACGAGACCGACGACGC
GTCCTCGCCCTCTTCGGCGATGATCGCGATGACCGTGCCGACCTTCACGTTGTCGGTACC
CTCGGCGACGAGGATCTTGACCACGGTGCCCTCGTCGACGGCTTCGAATTCCATCGTCGC
CTTGTCGGTCTCGATCTCGGCCATCAGGTCGCCGGATTTCACGACGTCGCCCTCCTTGAT
CAACCATTTGGCGAGGGTACCCTCCTCCATGGTCGGGGACAGCGCAGGCATCTTGATCTC
GATCGACATGGATTTCCCCAGGGCGTGACGTAACGGCATGCCTACTCGCGCCCTCGTCCG
CTCGGGTCAACCCCGACGCACTTGCGTATCTACCCGCCTCGGCCCAATTACCGGCAATAA
CGGGGGCTAAAATGCGCATTTATCTGGTGGTTATCGACGATAGTCCGGAAGCGGGCATTG
CGTTGCGGTTCGCGGCACGGCGCGCGGTAAAGACCGGCGGCGGCGTCGAGATCCTCACCG
TGATCCCGCCGCAGGAGTTCATCGCGTTCGGTGGCGTCCAGGCGACGATCGAGGAGGAGG
CGCACCTCCACGCCCAGGGTTTGGTCGCAGGTGCCGCAGGCACGTTGCTGGAGGAATCGG
GCCTGCGACCGTCGATCACGGTGCGCGAAGGTGAAGGGCCGAAGATCATCCGCGAGATGA
TCGAAGCGAATCCCGAGATCGCGGCGCTGGTGCTGGGTGCAGCGGCGACCGGCGCGCCGG
GCGAACTGATCGCACATTTCACCGGTGCGGATGCGGGCGCGCTGCCAGTGCCGGTGATGA
TCATTCCGGGTTCGCTGACACGCGAGGCGATCGACCGGTTGAGTTGAAGGGGCCTTATCC
CGATCGGTTCTGCCTACCCAGCCGTCACTGGCGACTTGGCAGAGAGCAAGCGTTCGATGC
GCTCGATCCCGATCTGGGTAAGTTGCACCGCATCCAAATCCGTATCGACGTGTTCGATCA
GCGACTTCGACTGAAGCACCCGAATCCAGCGGATCAGCGATGTTCGGGGCAGGTTGAGCT
GGGCACCGATCGATCCCACCGTCGCAATCCGGCTTTCGGCCTCTGCGACATAGATGATCA
ACAGGCTGGTCCATGCGTGATCAGCGAAAAGGTCGGCGCCCAGTATTGCGTCACGGGACC
GCGTCACATCGAGCAGATTCTTTGCGCGCCGCCACAATCGATACGGCGTATGATCGGGAA
TATTGAGTTGCGAGGCTGATGGAAGCGCGGGTGGCGGGGTCGACAGCGTGCCGAACAGGT
GCCCGTCTTCGCAACTGCCGATTCGCGAGACCTGGACCTCTAGCGTGATGATCGCTCCGT
CGCCGCCGATATAGCGTTTTCGTATCCGCGACGAGCTTCCGTTGGGTTGCAATGCGGCGA
TTTGGGCAACGTTGCGCGCAATGTCTTCGGGGTGGGTGATGGACATGTACGTCATCCCAA
CCAACTGCTTCTGTGTGCGCTGCAATATCGTTGCGACGGATTCGTCGATCGTCTGGATAA
CCCCTGCGGTCGTCGAAATCGAATGCCCCACTATCATCTTGGCTCCCTGCAGGCTGGACG
GTGCTTCTAGTATCCTGCGTTATCTTTCTAAAACATAGATCATGGTCGTAAGTAGAACTT
ATGTTTTCTTACGTGCGGAGATACGGATCAGAGTGCTCGGTGGACGCAAGCTGAGCTCGG
TGCATTTCCCGGCTTGAGCCGCGCTGCCGATACGGGCACGATCGGCTATGCCCTTATTCG
CAGTCCCGCTGCTTCTCGCAGCCGCCGCCCCGATTTCGCCCGCGCCCGCCCGGCTACCCG
CGCCCTCTGCGACCCGGCTCAAGGCGGACGTCACGACGATGGTCGACTTCGGCACGCGCC
ACACCGCGTCGATCACCACAGACCCCAAGCGCGGCATCGGCGCGGCAAGAACCTGGGCAG
CGCGTCGTTTTACGGAGATCGGTGCGACGTGTGGCGGCTGCATCACGGTCGAGCGGATCG
CGCGGACCTTCACCGGGCCGCGTGCACCGACCGGGGTCGTCGTCGAGGACGTGCTCGGCA
TCCAGAAGGGGCGCGACCCGAACCGCGTGGTGATCGTCGGCGCGCATATCGACAGCCGAG
TGACCGACGTGATGAACGTCACCGCCGATGCGCCGGGCGCGAACGACAACGCGTCGGGGG
TCGCGCTGGTATTGGAAGCTGCACGGTTGCTGTCGCAGCGGACCTTCGATGCGACGATCG
TCTACGCAGTGTTCTCGGGCGAGGAACAGGGGCTCTGGGGCGCCGAACTGCTCGCCGATA
CCGCCAAGGCGCGCGGCTGGAAGGTGTCGGCGATGCTCAACAACGACATCGTCGGCAACA
CGGTCGGGCAGGGCGGCGTACGCGTCGCGGACAAGGTCCGCGTGTTCTCGGAAGGCATCC
GGGCGTCCGAGGATCTGGTTGCACAGCAGGGCCGCCGGGCCGAGGGTGGCGAGGACGATG
GCCCCAGCCGCGCGCTGGCCAAGGCGATCGACGTGATCGCCGGCACTATCCCCGGCGGGC
TCGACGTGATGCTCGATCGTCGACCGGACCGGTTTGGCCGCGGCGGCGATCATGAGCCCT
TCCTCAAACTGGGCTATCCGGCCGTGCGTTTCTCGGTTGCCGCCGAGAATTGGGACCGCC
AGCACCAGGACCTCCGCACCGAAAAGGGCGTCGTCTACGGCGACACGATCGAGGACATGG
ATTTCCCGTATCTCGCCAAGGTGACCGCGATCAACGTCGCCACGCTCGCACGGATCGCCG
GCGCCCCCGCCGCGCCGGAGGACGTCTCGATTGCGGGTGCCCTGTCGCGCGATACGACCG
TCAAGTGGAGCGCCGTACCCGGTGCGGCGGGATACCGGGTGCGCTGGCGTCGTAACGACG
CACAGGACTGGGCGGAGACGCGCGACGTGGCGGGAACGGAGACGCTGCTGGTGCAGGTGC
CGGTCGACGACAATTTCGTCGGTGTGTCGTCGCTCTCGGCCGATGGCGCGGAGAGCATCG
TAAGCTTCGCCGGACGCGAACGGCGGCGGTAAAGCGCAGGTTAGCCTGAACGGGGACGCA
CGCCCTCGTCGAACACTGATCCAACGGCACCGCGATCAAGCCGCCGCTGATGCCTTCCAT
CCCCGATCGACCAGCGCCCGCGCCTGTTCGGCCGGCATGGGGCGGCCGAAATAATATCCC
TGGGCCTTGGTGCAGCCGAAATCGCGCACCATCCGGTGCTCCACTTCGGTCTCGACGCCC
TCTGCCGTCGTAGCGATGTCGAGGCTTTTGGCGAGCGCGACCACCGCGCGGACGATCGCT
ACGGCTTCGCGAACACCCTGTGCGGCGTCCCGGACGAAGCTGTGATCGATCTTGATCGAC
GAAAACCGGGTCCGGCTGAGATAGCCAAGCGACGAGTAGCCGGTGCCGAAATCGTCGAGG
CTAAGGCGCACGCCCAGATCGAGCAGGCGGTCGAGTACGCGGGTCACGCCCAGCCCCTCG
TGCAGGAAGACGTTCTCGGTCACCTCGAGTTCGAGCCGCTCCGCAGACAGGCCGGAATTA
GCCAGCGCCGATGCTATTGTGGTCAGGAAGCTGGGGTTCTGCAGCTGGATCGCCGAAATG
TTCACCGCGACGCGGATGTCCGACGGCCACTTCACCGCTTCGGCACAGGCGGTGCGCAAC
ACCCAGGCGCCGATCGGCGCGATCAACCGCGCGTCTTCGGCGATCGAGATGAACTTGCTG
GGCGGGATGCTTCCCAGCCCGGGGCTGGTCCAGCGCAGCAGTGCTTCGAAGCCCTGGAGA
TGGCCTGTGTCGGCATCGACGACCGGCTGGTAATCAAGGTGCATCTCGCCGTTTTCGACC
GCAGTTCGCAGCGCGAGTTCGAGGACCCGGCGTTCCTCGGCTTGGACATGCAATTCGGGT
TCGTAGGTGCGGAAGACGCCCCGGCCCGAATCCTTGGCGCGGTACAAAGCGAGATCCGCC
GAGCGCACCAGCATCTCCGCGGTACGACCGTCCCGCGGGCCGATCGCCAGCCCGACGCTC
GCGCCGATGTACAGCGTATGGGCATCGAGTTCGTACGGGCGAGACAGCGATTCGATGATG
CGCTGCGCGAGGTGCTCGACCTGCGCGATGTCGTTCGCGTCCGGCACGATGACTGCGAAT
TCGTCACCGCCGAGACGACCGCACAGGCAGTCGTCGTCCATCAGGCGGTCCAGGCGCTCG
GAGACGCGGCTCAGCAGGCGGTCGCCGATCGGATGGCCCAGCGTGTCGTTGACCGCCTTG
AACCGATCGAGATCGAGCATCATGAATGCGTAGCGACTGCCCAGCTTCTCCGCCTCGACG
ATCGTCTTGGCGAGCGTCTCGTTGATCATCAGGCGATTGGGCAGGCCGGTGAGCGTGTCG
AACCGCGCCATGCGGTTGATCCTATCGACGGAGGCGCGCTGTTCGGTGACGTCGGAGCCG
ACCCCGCGGAACCCGCAGAATTCGCCCATGTCGCCGTATCGGGGCGAGGCGGCAATCTCC
CACCAACGGTCCTCGCCGCCGATCTGCACGGGTACGCGCAAGTCGCGAAAGCTTTCGCGC
GCCTTCAGCTTCTGGGCCAACGTGCGCAGGCCGGCGGCGAAGTTGCCGGTTTCCCATGTC
GGGCCAGCCAGTATCTGGAGGAACGGCATCCCCTCGATGTCGGCAGGATCGAGACCGCAG
GCGCGCGCGAAACGCGATGACGCGTGGACGATCCGCCGGGCGGTGTCGGTTTCCCACAGC
CAGTCGGCGCCGGTTTCCTCGAACTCGTGGAGCAACAGGCTGACGGTCTGGTCGCGTTCG
CCGAGCGCAATCTCGCCGGCGCGAATCATTATGAGCGCACGCGCACGGCTGACGGAGGCA
AGCATCAATATCAGGGTGAAGCTCAGGATGCCGGCCGCAGCAGCGGGTGTTCCCGCCATC
GCCAGCTGGATGCCCATCGCAGCCCCCAGATAGCCGAGGAAGATCAGGGTCGCGAGCGTC
AACGGCGCCATCACGAACGCCGCCGTGGTCATCAGGACCGCGAGCGTTATCCCCAGCCCG
GCGGTCGTTCCCGAAGGGGCGTGCGTGCAGAACAGGACGGGTACGGCCGACCAACCGATC
GCCAGCGCGAGCCCTTCCCAGCCGGTGTTGCGCAAGTTGCGAACGCTCGCATAGCGTTCG
CCGCGCGGATCGGTCGACAGGCGGCGGAAGGCGATCGTCACCGCGATCGCCACCATCAGC
GACGACCACGAGACGATCTGCCAAAGCGGTACGACGCCCTCTACGAGAAAGGCGATGCCG
AGGGTTGCGATGATGTTGGCGGTGAGCAGGATCAGCGCCATGCGGCGGCCGGCGAACAAT
TGCGCGGCGCGGATGCGACTCCATTCCGCAGGATCCGCGCCATCGCGCAGGCCGAGCAGC
GGGGAGATGCCGGCCATGAACCGGCTCGGCGTCGGGAGTGATCTCATAGTCACGCCAGCT
GTCATAAGTCCGGTTGGTTAGCAGAAGGTTCGCACGAGTCCGAAATGAACCGCAATTTTG
CGGAATTCGGTTCTAATGCACCGATTCACCGCGGTTTCTTTTTAGTGTGCCCGTCTAGGC
GGCGATGTCATACGGCTTGATGTCGCCGCTGAGATACAGGTTGCGCGCCTTCGCCCGGCT
GAGCTTGCCCGACGACGTGCGCGGCAGCGTGCGCGGCGGGATCAGTTCGATCAGGCAGTT
CATGCCCGTCACCGACCGCACGCGCTCGCGGATCTCGTCGCGCAGGCGCAGGCGTTCGGC
CTCGTCCGAGCTGCGGCACTGAACAAGCACGGCGGGGGTCTCCTCGCCGCCGGGCGTGGT
GATCGCGAACGCGGCGATGTCGCCGGCCTTGAAGCCGGGAAGCTGTTCCACCGCCCATTC
GATGTCCTGCGGCCAGTGGTTCTTGCCGTTGACGATGATCATGTCCTTGGCGCGGCCGAC
GATGTAGATGTAGCCGTCGGACATATAGCCCATGTCGCCGGTATCGAGCCAACCGTCCGC
CATGCACGCCTCGGTCGCGGCATCGTCGCGGAAATAGCCGACCATCACCGACTTGCCGCT
GCACCACACCTTGCCGATCGCCCGCTCGGGGAGCGGCGTACCGTCCTCTTCACGGATCTC
GATTCGCATGTCGCGGACCGGCTTGCCGCAATTGACGATCGCCCGGTAGCGCTGAGGACG
GTCCCCGCCGCGCGAGCCACCCGAAAGCTGCGTTTCCTCGACCAGTTCGACGCGGATGCC
TTCGCCCGGCGGCATCAGCGAGACCGCGAGAGTCGCTTCGGCAAGGCCGTAGCTCGGCAG
GAACGCACTTGCCTTGAAGCCCGCATCGGCGAACGCGTCGACGAACGACTGCATCACGTC
GGGACGGATCATGTCGGCGCCGTTGCCGGCGACTCGCCAGCGCGACAGGTCGAAGCGGTC
ACTCGCCTTGGTCTGCGAGGACATGCGGCGCGCGCAGATATCGTAGCCGAAGGTCGGCGA
ATAGCTGAGCGTGGTGCCTTCGTTGCGGCTGATGAGATCGAGCCAGGCGAGCGGTCGGCG
CGCGAAATCCTCGGTCTTTAGGTAGTCGGTCGAGACCTGGTTGGCGATCGGCGACAGGAA
GCAGCCGACCAGCCCCATGTCATGATACCAGGGCAGCCACGAGACGCAGCGATCGGTGTC
GCAGACCTCCATGCCGTGGCTGTGCGCGGCGAGGTTGTTGAGCAGCGCGGCGTGCGTGAT
GACGACGCCGTGCGGGAAGCGCGTCGAGCCGCTCGAATATTGCAGGTACGCGATGTCGTC
GGGCTTCGCCTCGGGCAGCGTCGCGGCGGGTGCTTCGCGCGTCGCAAACTCGGACCAGTC
GATCCCGACGGTGCCTGACAGGCGCGCGGCCTCGCCGGCGATCTGCGCAAGCTCGGGCGG
GAAGATCAGCATCTTCGGATCGCAGCTGGCGAGCTGGACGCGGAGCTGTTCGATGTACGA
GTCGCGACCGCCGAACGAGGTCGGCAGCGGCAGCGGCACGGGCCATGCGCCGGCATAGAC
CACGCCGAAGAACAGCGCGGCGAACTCGGGGCCAGTCTCGGCGACCAGTGCGATGCGGTC
GGCAGGGGCGACACCGGCGGCGATCAGGCGATCAGCCATCGCGCGGGCATCGGTGCGAAG
TTGCGAATAAGGGTAGGGCTGCGACAACGTGCCGCGCGCGTCGTGGAAATTAAGCCCGCG
GTTACCGCTGGCCGCGTAATCGAGCGCTTCGCCCAGCGTGCCGAAATCGGCAAAACGGCG
CGGCAGGGCGTCTTGGGTCGGCGTCGCAACGAGTGCCGCTACGGTCATGCCGTCCTTGTT
GGCCGTGTCGGTCGTCATCGCAGTTCCTGCCTTGGTTCGTCGCGGCGCTCGAACACACCA
CACCTATCTTCAGTCTAGCCGTTCAACTTCGGGTGCCAGTGTGGCACAATGATGGCGTGA
CCGATGATAGCCACAGCGAAAGCAACGCGTTTCCCCCGTCGCTGGACGCCGGCGACCAGG
AAATCGGTGCGTTCGGCGAGGGGCGGGGCGGCAAAGGGCGTGGCGGCAAGGCCTGGGGCA
AAGGTGGCGGGAAGGGCGGTGGCAAGGAGCGGGATAGGGACCGAGCGCGCGAGCGTCCTG
CGCCGAAACCGCTCGATGCCGCGGCACTCGAACAGATGGCGCTCCGCTATGTCGAGCGGT
TCGCGACCACGCGGGGCCGCCTGACCGATTACCTGATGCGGAAGATCCGCGAGCGAGGTT
GGGACGGGGGAACCGGCGCGGCGCTGGCCGAGCCCGGCGAACTCGCGCAGCGGATGGCCG
ATCTCGGCTATGTCGACGACCGGGCCTTTGCCGAACAGCGCGCTGCTGCGATGCAGCGAC
GTGGCCTAGGCGCTCGCCGGGTCGCCGGCGCGTTCCGCGAGGCTGGTATCGATGAAGGCG
ACGCGGAGTCCGTTGCGCCAGCAATCGCCGACCGCGCCGTCGAATCGGCACTCGCCTTCG
CACGGCGAAAGCGAATCGGCCCCTACGGCAATGGGGACGGCGACCGGAAACTTCATGAGA
AACAGCTCGCCGCGATGCTGCGAGCCGGACACCGGTTCGATCTGGCGCGTAAAATTGTTG
CTGCACCGCCGTCCGATACCCCTGAATCGATGGATTTCGACTGAGCGAAGCAACGGATTC
ATTGCGACTGCGACGAACCGTGCTAGCAAGGCGTTCAGGGGTGTAACGATGCGTAACGAC
ACGCAGCAGGTGCTGACATGCCGGTAGAGGTGGGGCCAGTGGAAGCGGGAACGACGACGC
TCGAGGGTGTCGGCGCAGCGGAAATGCGTGCGATCGGCGGCGTCATCAAATGGTTCGACG
TCACGCGCGGTTTCGGCTTCGCGGTCGCGGACGACGCGACCGTCGGTGATATCCTGGTAC
ACTTCTCCGTCCTGCAACCGCACGGCCGTCGCAGCCTTCCCGAAGGAACGCGCGTCGAAA
CCTTGTCGGTGCAGCGCGGTCGGGGTTTCCAGGCGCGCGAAATCGTCTCCATCGACCTGA
CCAATGCCGTCGAAGAGCCGGTCCGGGCACCGTCATCGCCTGACCGGATCGATCCGATTG
CGATGATCGATGCCGCCGGGCCGTTCGAAGCCGCATCCGTCAAGTGGTTCAACCGTTTGA
AGGGCTATGGTTTTCTGGTACGCGGCGCCGATGGCAGCGACATCTTCGTCCACATGGAAA
CGCTGCGTCGCGCAGGCATCGAGTCGGTCGAACCCGATCAACCGCTGCGCGTGCGCGTCG
TCGACGGGCGCAAGGGACCGCTGGCCGTTGCGGTCGAAGAGGATCTGGGATGAGTTTCGT
TGCGAAGGCGGTGTTGGCCGGGGTGTTGGCGCTGGGCGTCGGGGCCGGGGGTGTCGCGTA
CATGACCAGCGGCGCTGACACCGAAGCGGCGAAGGACGGCACGCTGGCGCTGACGATCAA
GAGCGCGAACGGATCGCATGCCTTCGAGGTCGAGAGCGCCAAGACGCTGGACGAGCAGGC
GCGCGGGCTGATGTATCGCACCGATCTGAAGCCCGACGGCGGCATGCTGTTCTGGCCGTA
TCCGCCGACCGGTGGCGCGCCCGTGGTGGCGAACTTCTGGATGAAGAACACGCCGAGTTC
GCTGGATATCCTGTATATCCGTGCGGACGGGACGATCGCGCGTATCGCCGAGAATACGGT
GCCGTTCTCGGAAACGCCTATTCCTTCGGGGGAGCCGGTCGGGGCTGTGCTAGAGTTGAT
GGGCGGCAGGTCAGCGGAACTGGGGATCGCCGAGGGTGATCTGGTGACGTGGGACAAGGC
GAAATAGGCGCGCGAACCGTTCGATCGATTACACCACCCCGGCCTTCGCCGGGGTGGATG
TGTGGCTAGCCGACGTCTCCAGCCAAGTTGTTTCCCCGCGAAGGCGGGGACCCAGACTGG
GCTCCCGCCTTCGCGGGAGAACAAGTGAGGTTGCATCCAAGACACAACGAACGCCGCTAC
GGCGCCCCTCTACGATCCTCCGCCAGGGGGAGGATCGGTCTTCGCAACGCCTTCCCGCAT
CATCATGGTTGAAGCCCGCCCCCACTCGGGTTAAGCGCGGCGCATGGGCTTTCTTGCATC
GACATTCACGTGGTGGAACGGCGCCACCCTCGGCACCAAATTCGGCTTGCGCAGCATGGC
GAAGAAGGGCGAGGACGCGCTTGGCAACGTCTATTACGAAGGCGGCAAGGACACCGCCGG
CAACCCGCGCCGCTGGGTGATCTACCAGGGCGCGACCGACGCAAGCCGGGTGCCGCCGGC
GTGGTTCAGCTGGCTGCATCACCAGGTCGACGACGTGCCCGATCGCGCGCTGCCGCCGAT
CCGCGCCTGGCAGAAGCCCGCCGTGCCGAACATGACCGGTACCGCGCTAGCCTATCGGCC
TGCCGGCGCGCTCGAAAAGGGTGGCCACCGTGCCGCTGCGACGGGCGATTACGAAGCCTG
GACTCCCGAAGGGTGATCATGCGCTGGCTCGCCGCGGCCGTGTTGGTCGTGGCGTTGGCG
GTGGGCGGCTGGTTCGGATACCGCGCGCTAACGAAACCTGCGACTCCGGTCGCCGCGGTC
CAGCAGGACCTGCCGGGCGCGGACGATGCCGGTAATTCCTCGATCGAAACGATCGATACG
GGTGCCGCTGCGATCGCCAATGGCGGTACGCCGATGGCGCAGCGCGTCGCGGTGCTGGGG
TTGCTCAACAAGCGCAACGGCGAAACTCGCGAAGTGCGGCTTAAACCCGGCCAGGCGACG
CGAATGGGCGACGTCGTGCTGCGCCTCCGCGCGTGTGAGCAGACTGCTCCCTGGGAGCAG
GAGCAGCTGACCGGTGCGTTCGTGCAGGTGCTGGTGCGCGGCGTCGACACGCATTGGCGG
CGGACGTTCTCGGGCTGGCTGTACAAGGAACGCCCCGCGCTGAACGCGGTGCAGCATCCG
ATCTACGACGTCTGGACCAAGAGCTGCGCGATGACCTTCCCGGAGACCGGCCCCGATACT
GCGCCGCCAGCCGAAGCCTTACCGGCCAAGCGATCGAGCGCGCGGAAATCGCCGGCTGCC
GAGGCTAGCCCGGCGGCGGACGACGGCTTGAGCGCACCGTCGAGCGACGCCCCCAGCAAC
GCGACGTAATCCGCCCGGTCGATCTCGATCGCGCCGAGCGAGGCGAGATGCGAAGTCTGG
AACTGGCAATCGAGCAAGGTGAAGCCGCCGACGCGCAGCCGTGCGACGAGGTGCGCGAGC
GCGACCTTCGACGCGTCGGTGGCGCGGCTGACCATGCTTTCGCCGAAGAACGCGCGGCCG
AGCGACAGGCCGTAGAGCCCGCCGACCAGCTTGCCGCCGTCCCAGCATTCGACCGAATGC
GCGAACCCCATTGCGTGGAGAGTCTGGAAGACGCGCTCGATGCCGTCGTTGATCCACGTC
TCAGGGCGGCCTTCGACACTCTCCGCGCAGAGCTGCACGACGCGCTCGAACGCGGTGTCG
ACGGTGACCTGGAAACGGTCGGCGACGATCGTTTTCCGCAGCGACCGCGAGAGCTGGAAG
CCGTCGAGCGGGAGCACCGCGCGGCGGCGGGGCTCTACCCAGTACACGCTGGCGGCGTCG
CGGCTGTCCGCCATCGGGAACACCCCGACCGAATAGGCGCCGAGCACGAGTTGCGGGTCG
AGCCCATTCTTCGAATCGAGGACGTCGCTCATGCTGCGAGCCGGTGTTCGATCCGGCGCC
AGAGGTCTGCGAACGCGTGTGCAGCGGCGGACTTCGGCGCGAACACGCCGACGGGTGCGC
GCTTGACCGCCATCGACTCGATCCCGCTCGCCATCGGGATGACCGGCCAGTCAGGATGGC
GGGCCAGCGCCTCGGCATGCAGCGCCCGCCGCTTGTCGACCATCACGTGGACGGGGAACA
ACGGCGTACGGCCGCCGAGATGCTGGACGACCGCGTCGTATGCACGGGTCGAGAGCGGGG
AGGGGATCACGGGAATGACGATCAGATCAGCGGCGCGCATCACCTGGTCCGCGGTCTCGG
TCAGCCCCGGCGGGCAGTCGAGGATGACGCGGTCATAGGCAGCGAGCTCGGCCAGCAATT
TCGCGAGCCGCTTCTTCTTGTCCATCTCGTGGAACAGCTGGTCGAGGCCGCGCAACGACG
CGTCGGCGGCGATCAGGTCGAGGTGTGGATAGGCAGTCGGCCGCGCCTGCTTGGCGACCG
CTATGTCCTTCGAGAACATTGCCTGCGCCTGATCGACTTTACCCGGACCACCGAGCACCC
AGGTTGAGGCGGCCTGCGGGTCGAGGTCCCATAGCAGGGTGCGGCGTGCGGACAGAGTTG
CGGCGCACCACGCCAGGTTCACCGAAAGCGTCGTCTTCCCGACGCCGCCCTTGAGGCTAT
AGATCGCGACTGTTGCCATACTGCTACGGTGCCGGTCCGCGGCGGCGAGGGCAAGAGCGT
GCGGCACAAAGAAAAACGGCCGGCGGATGATCCGCCGGCCGTTTCAGAACCAATAAACGT
CGAAGAGTTACGCGTGGCAGGTCTGGGCCGACTTGCCCGGTGCGGTCAGCGTGACGTTGG
TGTCGCTGCCAGTCATCGACCAGCCGCCCTCGGCGGTCTTCGGCGCACCGGCGACGTCCG
ACTTCAGCGTCGTCGCGGGGCCGTCCTTCTTGGTGCGGACCACGGCCTGCTTGTCGCCTT
CGAAGAAGGTCACGAACAACAGGCTGTTGTCCTTGCAGCGCAGCGTCGCCTCGGACTTGA
TCGCGGGCGGCAGCTCGACCGGCGCGGCGTTGGCGAGCGTGTTCGCCATCGGATCGGGAT
TGCTGTCCAGCACCTCGGGCGAAGCGGGCTTGGAGTTGCAGGCTGCCAGCACGAGCAGCG
CGGCGACGGCGGTCATGGGGAGGATTTTCATAGCGAACACTGCTTCGCGGATGCAGCATT
GAGCGTCAAGGCTTATGGCCTATCAAACGGCCTGCGCTCGTCAGGCGGGTATATAGGGAT
GACGAGACGTTCTGGCGCGACGGACCGAGCTAGGTATGACGGACGGGGGTCGGTGCGCAG
GACGGCCGCGGCTTAGTTGCTGTCGGTGGAATCGTCGCTTTCCGCGACGATGATGATCCC
GGCGATGATCGCCGCCGCCGCGAGCACTGCGACGACGAACCCGCCGCCGCCCGCCAGCTT
GTCACGCGACGTCGCCTGTTCGCCGGTGCGAACAGATTTCGCGAGCGACAGCCGCGTCGC
CGATTGGCTCGGCGATGGTGCGACCGTCGCCGGCGCAGCGCGTGACGGCGCGGCCATTGC
GGGCGATACCGACAATGCGGACGTCGTGACGAATGCGGTAAACGTGGCGAGTCTCATGCT
GCCCTGTCCCCTCCCTGGATGCGAGACGCTGTCACGCACGAAAAACCAGAGCAATTACAA
AAGCCTGTCGTGCGTCGAGGTGACGGAGTTTCAAGGCAGGGCGAGGCGGGATGGAGCCCC
CACCGAGCGGTGTCGCCCCGCCAGCTGCGACACTTGGCGCTCCGCCAGCCGAGTCGGAGC
GGTTTCAGAGGCTCTCAGGTGCTCGAGTTTGGCGATACAAACTTTCCCTCGCTTGCTCCA
AACGGGCCGCGGCGCCACATACCGACGATGCAAACGACACCCGACACGCTCGCCCTCATC
GGCAATACCCCCCTGGTCCGGCTGAAGGGCCCCAGCGACGCCACCGGCTGCGATATCTTC
GGCAAGTGCGAATACGCCAACCCCGGCGCGTCGGTGAAGGATCGCGCGGCGCTGTTCATC
GTCGAGGATGCAGAAGCGCGCGGATTGCTCCAGCCGGGCGGGACGATCGTCGAGGGGACC
GCCGGCAATACCGGGATCGGCCTCGCGCTGGTCGCCAATGCGAAGGGCTACAAGACGATC
ATCGTCATGCCCGAAACGCAGAGCCGCGAAAAGATGGACACCCTGCGCGCGTTGAATGCC
GAACTCGTACTGGTCCCGGCCGCGGCATTCTCCTCGCCCTGCCATTTCGTCCACACCTCG
CGGCGGATCGCCGAAGAAACGCCGGGTGCGGTGTGGGCGAACCAGTTCGACAACATCGCC
AACCGCCGCGCGCACATCGTCGGTACGGCCGAGGAGATCTGGGCGCAGATGGAGGGCCGC
GTCGACGGTTTTACCTGCGCGGCCGGGACGGGCGGGACTATCGCTGGAGTCGGCCTCGGG
CTGAAGGCGAAGGACGAAAGCGTCTGCATCGCGCTCACCGATCCGCACGGCGCGGCGCTG
TACAACTATTATGCGCACGGCGAGTTGAAGTCCGAGGGATCGTCGGTCGCCGAGGGAATC
GGGCAGGGGCGTATCACCGCCAATCTGGAGGGCGCGCCGATCGACACGCAGTTCCGGATT
TCCGACCAGGAGGGGTATGCCTGGGTCCGCCGCCTGCTCGACGAAGAGGGGCTGTGCCTC
GGGCTGTCATCCGGGATCAACGTCGCTGGTGCGGTGGCGCTGGCTCGGCATCTCGGCCCC
GGAAAGCGGATCGCGACGATCCTGTGTGACACCGGATTCCGCTATCTCTCGACGCTGTAC
GATCCCGAGTGGCGGCAAGCGAAGGGTCTCGCTTGAGCGGTCCGGTTCCCCAGAATCGAC
AGAAGCGCGGCAGTCGGGTATCGTGGCGGGGCAAGATGAAGTCCTCCCACGAACCCTCCC
AGACCATGCAGCGCATCAAGGTCGGCATGATCGGCCTCGCCGCGGTCGTGCTGCTGATCG
GTCTCGCCAGCGCGATCATCGGCTCGACGAATCGCGAACGGCCGGTGGCGACCGCGGGCA
CCGCGCAGGCGGACGTAGTGGCGAACATGGGCGTTTCGAATATTACCGAAGCCGCCGGTG
CGGGTGAACCTCTCGCTGAGATGGGTGTCGCGCCGAGCGCAAACGCGCAGGCCCCCGCAC
AGTAATCGTCAGCATATACTGCACTGCCTTGCTCCCCTCCCTGTAAGGGAGGGGCTGGGG
ATGGGTCGGTTTCCGCACATTCGAACGCGGGTGGCTCGATCAGGCCAACCCACCCCCGAC
CCCTACCTTCCAGGGAGGGGAGAGCGTTGCGCTCCGATGAGGTCTAACGGTCTCAGCTTG
GCTTCCTGCAGGACGAGCACTTCTCCTTAGGGCATCCCGTAATTTCCCCAGCACTGACCG
CCACCCGTTCCCAGTCACACCCAATCCGCACGTAACTCCCTTTGTATCGAGCGTCGAAAC
CGGCGTGGAATCCGTCCAATCCCCAAAAATCCCGTTGCGTCCCCGAACTGCTATGGTAGA
TGGAGGTTAATACAGGGGCACGTTCACCGTTAGCTGAAGCTGCGGTCGGGACGCGGCGAT
GGCCGCTTTCCGAGATGGTGAAGCGTGTGCGCCATTTCGAAGGGTTTTGGCGTGTCGGTA
CGGGGTCGCTATCAAGGAGACGGTATCGGCCTTGTCGACGACAAGGGCCGGGTAGCCATC
CCCTCGGCACTCCGCACGATGCTCTCGGCAAATGCGCCCAAGGCGAACGGCAAGGACGGC
GGGACCATCATCATCGGCGCGCATCAGAAGAATCGCTGCCTGGTCGCGTATGACCCCGGT
TATGTCGACATCCTCGCCGAGCGCCTCGATCGCCGCGAATCCGAGAATACCTCCGAGAAC
GGCGAATACGACTACAACATCAAGCGCGCCGCCGCGTCGGGCGAAGCGGTGCCATTCGAC
GGCTCCGGTCGCTTCATTATGCCTGCGTTCCCGCGCTTCTATGCGGGCATCAAGGGGCAT
GCGTTCTTCTACGGCGTGCTCGACTACATCGAGATCTGGGACCCTGCGACGCTGATCGCC
ACCGACGGCATGCCCCCTGTCGTCAAGGAGATGGCGCGCTTCTACATGGCCGAGAAGGGG
GTGCAGCTGTGAGTTCCCCCGACGCCCCGCACATTCCTGTCCTGCTCGACGAAGTCCTGG
CCGCGCTTTCCCCTAAGCCCGGCGAGACGATGGTCGACGGCACGTTCGGCGCGGGCGGCT
ACACCTTGGCTTTGCTCAAGTCGGGCGCGCGGATCGTCGCGTTCGACCGCGATCCAGACG
CGATCGCCAATGGTCGCGCGATGGAAGAAGCCGAAGAAGGCCTGACGCTGATCGCTGCGG
ACTTCTCGGCGATGGCGTCCGAACTCGAAGCGCGCGGGCTGGCACCGGTCGACGGCGTGA
CGCTCGATATCGGCGTGTCGTCGATGCAGCTCGACCAGGCCGAGCGCGGCTTCTCGTTCC
AGTCGGATGGCCCGCTCGACATGCGGATGGCGCAGGCGGGCATGTCGGCGGCGGACTTCG
TCAACGAGGCGGACGAGAACGAGATCGCCGACGTGCTCTATCAATATGGCGACGAGCCCA
AGTCGCGCCGCGTCGCGCGCGCGATCGTCGCGGCGCGCCCGCTGACTCGGACCGGCGAGC
TGGCGCACATCGTCCGCCGCGCGCTCGGCTACAAGGCGCACGACAAGAAGGACCCGGCGA
CGCGGGCGTTCCAGGCGATCCGCATTCATGTGAACCGCGAGCTGGGCGAACTGGCGGATG
GATTGCTGGCGGCCGAGCGCGTGCTGAAGCCCGGTGGCCGGCTCGCGATCGTGACCTTCC
ACAGCCTCGAGGACCGGATGGTGAAGCGCTTCCTGCGCACGCGCTCTGGTGGATCGCCTT
CAGGTTCGCGTCATCTTCCGCAGGTGAAAGCCGTTGCGGAACCTAGTTTTTCTCATGTCG
GCCGCGGTGTTCGCGCCGGCGAGGCCGAGATCGCACGCAACCCGCGTGCGCGCTCGGCGA
CATTACGGACGGCGCGGCGGACCTCCGCGCAACCTTGGACGGAAGAGGTGACGACATGAC
GGCGGCGTATCGGATGAAGGGTGTGGGCTGGTTCGGGGGCTGCGTGGCCGTCGTGCTCGG
TTTCTACCTCGTGTCGCTGCAGGTCGCCGCCGAGCGCAAGAAGCTGGAGGCGGTCAATGG
TCAGATCCGCTCGGCGCAGCGCGACATCCGCGCGCTTGAAACCGAGTTCGACACGCGGGG
TAATCTGGCCCAGCTCGAGCGCTGGAACGGCGATACGCTGGCGCTGTCGGCGCCGACCGC
GGGCCAGTTCGTGGTGAGCGAAGCCGCGCTCGCGGCGCTCGACGTCAACAGCCTGCGCGC
GGACGGGGTCCAGACCGCCGCGCTGCTCGTGCCGTCGGGGGCGGGGTCCGTCGTCTCCAC
GTCGATCGTGCCGGTTACCGCTGCTCCTGCCGTGGTGAAGCCTGCTCCGGTGCAGATGGC
GCAGGTCAGCGCACCGCGCGCGATGAACGTCGCGATCCAGGCTGCTTCGAAGACCGCGCT
CAAGCCGGTCGTGATCCGCGCGTCGGTGTCGACACCGCGCTCCGCCGAGGCCGCACTCGT
CCGCGCCGCCAAGACCGAACGCCTCGCAGCAGTGGCCAAGGTCCGTCCGCAGGCAGTGGC
GATGCTCGACCGCAAGCTCCTGTCCGACACGACGCTGGGTGACATCATGAGCGGCGCCCG
CTCCGAGAGCCGTAAGCGGCGGTGACCGCATTGGTCGCCCGGCCTGTCTCGCAACAGCGT
AGCGCCAACCAGCGTCACGCCCTCGTGGCGACGGCGCACACGCGTCTGATGATGCTGATG
TTCCTGTTCGGAGCAGCGGTGCTGGTGGTGGTCGGGCGGCTCGGGATGCTGGCGGTGCAG
GCGTCGCTCGCCGATCCGCAGGCGCGCTCGGCAGCGATCGCGGCGCGCGGCGACATTGTC
GATCGCAACGGCGCACCGCTCGCGCGGACGATCGATGCGTGGACGATCGCGGTACACCCG
AAAAAGCTGATCGGCGATCCGACCGAGATCGCCAGCAAGCTCGCCGCGCTGATGCCCGAG
GCGGGCGACCAGGCGCATTATTATGCGCTGCTGACGTCGGGCAAGAGCTTCATCTATCTC
CAGCGGCGCGCGTCGCCGGCGCTGGTCGAGCAGGTCAACGCGATCGGCGAGCCGGCGATC
GTGTTCGACCGCGATACGCAGCGGCTCTACCCGCAATCGACGATGGCGGCGCATGCGCTC
GGCTTCCTGTCGACTGCGGGCCACGGCATGAGCGGGATGGAGCGCGTGCTCGACGAGCGG
CTGACCAATCCCGCGCTCAACGGCACGCCGGTTGCGTTGTCGCTCGACAATCGCGTCCAG
GCGGCGATGGAGAGCGAACTCGGCCGCGCGATGACGACGTTTTCCGCGCGAGGGGCGGGC
GGTATCGTCCTCGACGTCGCGACCGGCGAGGTGATCGCGATGGTCTCGTTGCCGACCTTC
AACCCCAACCGCGTCGGCATGTCGGGTAGCGAACAGCTCCGCAACATCACGACGCAGAGC
GTGTTCGAGCTTGGCTCGACGTTCAAGCCGATCACGATGGCGACCGCGATGGACACGGGT
GTCGTCACATCGTTCGCGCGGCGCTTCGATGCGACCCACCCGCTGCAGGTCGGGCGCTTC
ACGATCCACGACGAGCGCGGCGATCCGAAGCGCTGGCTCAATATGGCCGAAACGCTGATC
TATTCGTCCAACATCGCCACCGCGCGGGTTGCCGACGAGGTCGGGCCCGCGAAGATGCAG
GCGATGTTCAAGAAACTTGGCTTCGACACCAAGCCCGATATCGAACTGCGCGAGAAGGGC
CGTCCGTTGTGGCCGAAATACTGGGCGCGGACGACGACGATGACCACCGCCTATGGCCAC
GGCATCGCGGTGACCCCGCTGCATCTGGCGAGCGCGTATGCGGCGCTGGTCAACGGCGGG
ATCTGGCGGCCGGCGACGTTGTTGAAGGTCGCGCCGGGGCATGCGGTTGCCGGTCGTCGC
GTCATCAGCGAGCAGACCAGTGCGCGGATGCGGCAGATGCTGCGGCTGATCGTGCAGCGC
GGTACGGGTCGCAAGGGCGATGCGCCTGGCTACCGCGTCGGCGGCAAGACCGGGACGGCC
GAGGCGGCGGTGTCGGGCGGCTACGATCATTCGCGCAACGTGGCGACGTTTGCCGCGGCA
TTCCCGATGGATGCGCCGCGCTATGTCGTGCTGGCGATGCTCGATTCGCCGCTCGGCACG
AAGGAAACCGCCGGGTGGAAGACCGCGGCGTGGAATACCGCACCGGTGGTCGGCCGGACG
ATCTCGCGCGTCGGTGCGATCCTGGGCGTGGTGCCCGACGCGCACCGCGACATCGACGTG
TCTGACATCCTGCCGACTTTGTGGCAGGACCCGTCGCGTACACAGCCGACCGGGCAATGA
GGACTATTGCATGAAACTCGCAGCGCTGACCGACGGGACGGAAGAGGCGCAGGTGACGGG
GTTCGCGATCGATCACCGCAAGGTCGCGCCGGGCACCGTGTTCGGCGCGTTCGAAGGCGC
GCGCGTCAACGGCGAGGATTATATCGAGGACGCGATCCGCTCGGGCGCGATCGCGGTGGT
CGCGCGGCCCGGGCTGACGGTCGAGGGCGCCACCTACATCGCCGACGACAACCCCCGCGA
ACGGTTCGCGCAGCTGGCCGCAAAGTTCTTCGCGCCGTTTCCCGAGACGTCGGTGGCAAT
TACGGGGACGAATGGGAAGACGTCATGCGTCGAGATGACCCGGCAACTGTGGCGGATGGC
GGGGTTTCATGCGGCTTCGATCGGTACGCTTGGGGTTACGACGGCGGACGAGCGGGTTAC
GACTGGGCTGACCACGCCGGATGTGGTGACGTTCCTGTCCAATGTGGCTGGGCTTGCACG
TGAGGGCGTGACGCACCTCGCGTTCGAGGCATCGAGCCACGGGCTGACGCAGTATCGGAC
CGAGGGGCTGAAGGTGGCTGCCGCGGCGTTCACGAACCTCAGCCGTGATCACCTCGATTA
CCACGGTGACATGGCCGCGTATTTTACCGCCAAGATCCGGTTGTTCTCCGAAGTGCTCTC
GCCGGATGGTGCGGCGGTGGTGTGGGCGGACGATCCGCAATCGGCACGGGTGATCGACCT
GGCGCGCGAGCGTGGCAATCGGCTGGTCACGGTCGGGACGCAGGGCGAGACGTTGCGGCT
GGTCGGCCGCGATCCGACGCTGCTCGGGCAAGGGCTGACGATCGAGGCCGAGGGCCAGAC
GTACAAGGTGACGTTGCCGTTGATCGGAGCCTACCAAGCAGCGAACGCGCTGGTATCGGC
AGGGCTGGTGATCGCGACCGGGGGCGATGTGGCCGCGACGATCGCCAATCTCGCCCGGTT
GCAGCCAGTCCGCGGCAGGCTCGAACGCGCGGTGATCGCGAAGTCGGGTGCCCCGGTCTA
CGTTGACTATGCGCATACGCCAGATGCTCTCGAAGCGGCAATCGCTGCGCTCAAACCGCA
TGCAGGCGGCAAGCTGATCGTGGTGTTTGGCGCCGGTGGCGACCGCGATACCGGCAAGCG
CGAGACGATGGGGCAGGTCGCGGTGCAACACGCCGACCGCGTGATCGTGACCGACGACAA
CCCCCGAACCGAGGACGCGCGAGCGATCCGGTGCGACGTCCTGAAGGGTGCGCGCGGTGC
TGAGGAAATCGGTGACCGGCGCGCGGCGATCGGCGCGGCGGTGCGCGAGGCTGGGCCCGA
GGATATCGTGCTGATCGCCGGCAAGGGCCACGAACAAGGTCAGATCGTCGGGGATATGGT
CCTGCCGTTCGACGACGTGACCGTCGCGCGGGAGTGCGCGGCGTGAAGGGCACGGCATCG
TCATTCCCCTCCCGCTTGCGGGAGGGGCTAGGGGAGGGCGCGACGTACGTACTGGCGTCC
GCTCTATTTGATCAGCCCCTCCCCCGACCCCTCCCGCAAGCGGGAGGGGAGCAGTGAGCT
TGTGGACTTCCGCGGAGATCGCTGTCGCTACCGGCGGCGTGGCGTCTGGTGACTTCTCTG
TCACCGGCGTTGCGTTCGACTCGCGTGAGGTTGGCCCCGGTGACCTCTTTATTGCGATGA
AGGGCGAGGCCAGCGACGGGCACCTGTTCCTCGATCAGGCCTTCGCACAGGGCGCGGCGG
GGGCGATCGTCTCCGAGCCATGCGACCACCCGCACGTGCTCGTGGCGGACAGCTTCGTCG
CGCTCCAAGCCCTCGGCCGCGCCAGCCGCGCACGCACCACCGCAAAAATCATCGGCGTCA
CCGGCTCTGTCGGCAAGACCAGCGCCAAGGAAGCGCTGTTCGCCTGCCTCGACCGCGCAT
CTCCCGGCGAGGTGCATCGCTCGGTCAAAAGCTACAACAACCACACCGGCGTCCCGCTCA
GCCTCGCCCGCATGCCGCGCGATGCGACGTTCGGCGTGTTCGAGATGGGGATGAACCACG
CCGGCGAACTCGCCGAGCTGACCCAGCTCGTCCGCCCGCACATCGCGATGATCACTGCGA
TCGCGCCGGCGCATACCGCGTTCTTCCCCGATGAAAGCGCGATCGCCGATGCCAAGGGCG
AGATCTTTGCCGGGCTCAAACCCGACGGGACCGCGATCGTCCCCTATGACACCCCGCACC
GCGACCGGCTGCTTGGACACGCCGCGCCCCATGCTGCGCACATCGTGATGTTCGGGAGCG
AGAAGGGCGCCGACGTCCGCGCGATCGAGGCGATGCGGCTGCCGACGGGCGGGACGTTCG
TCACCGCGCGGATGGGGCAGGGGGCCGAGCATGAGCTGAGCTTCACGATCGCGCAGCCGG
GCGCGCATTGGGTGTCGAATGCGCTCGGCGTGCTGGCGTGCGTGCAGGCGGCCGGCAGTG
ATCTCGGACTCGCCGGCCTCGCGCTGGCCGAACTCGGCGGATTGCAAGGTCGGGGCGCAC
AATCGCTCGTGACCGTAGGCGAAGGCCAGGCGCTGGTAATCGACGAAAGCTACAACGCCA
ACCCAGCCTCGATGCGTGCGACGCTCAGCGTCCTCGGGCATGAACCCGGCCGGCACATCG
CGGTACTCGGCGAAATGCGCGAACTGGGCGAGGGCTCCGACGACTATCACGCCGCCCTGG
CCGAGCCGATGCTCGCCGCGCGCGTCGAAATGGCGCTGCTCGTCGGTGAAGCGATGGCGC
CGTTAGCGCAGGTGCTTGAGGGACAGATCGAAACCGTCCATGTGGGCGACGCTGCGGCCG
CGCTCGCGTCGTTACGGACGATCCTGGCGCCCGGCGATGTCGTGCTCGTCAAGGGATCGA
ACGGGGTTGGCCTCGCGCGCGTCGTAGCGGGTCTCCAGGCTGGCCTCAAAGGCGGGATTA
ACTGAATGTTGTACTGGCTCGCCGAGCATCTGGGGTTTCCCGGCCTGCTGAACCTCATCC
GTTACCAGACGGTGCGGACCGGTGGCGCGGTCGCGACCGCGCTGATCATCGGCCTGATCA
TCGGGCCGAAGTTCATCGGCTGGCTGCGCGTGCGGCAGGGCAAGGGCCAGCCGATCCGCG
CCGACGGCCCGCAGTCGCACCTGTCGAAGCGCGGCACGCCGACGATGGGCGGGCTGATGA
TCCTGACCTCGATGTGCCTCGCCATCTTCCTGTGGATGGACCTCAGCAATCCGTATGTCT
GGGCGTGCCTGTTCGTGACGCTCGGCTTTGGGACGATCGGGTTCCTCGACGACTATGACA
AGGTGCGCAAGGCGAGCACCGCGGGGATCAGCGGGCGCACGCGGCTGCTGCTCGAGTTCA
TCATCGCCGGCGTCGCCGCGACGATCATCATGTCGCAGAACGGGCCGCATCTGTACCTGC
CGTTCACCTCGCGCATGTATCTGGATCTGGGCTGGTTCTTCCCGGTGTTCGCGGCGTTCA
CGATCGTGTCGTTCGGCAATGCGGTGAACCTCACCGATGGGCTCGACGGGCTGGCGACGA
TGCCGGTGATCATCGCCAGCGTCGCGTTCATGGTGATCGTGTACCTCGTCGGAAACGTGA
AATTCGCCGATTATCTCGGTATCCCGCACGTCCCTCGCGCGGGTGAGCTGGCAATCTTCT
GCGGGGCGATCGTCGGCGCGGGGCTCGCGTTCCTATGGTTTAATGCGCCACCCGCCGCGG
TGTTTATGGGTGATACCGGGTCGCTGGCTCTGGGCGGCGCGCTCGGGACGATCGCGGTCG
TCGCGCATCACGAGATCGTGCTGGGGATCATCGGCGGGCTGTTCGTGATCGAGGCGCTGT
CGGTGATCATCCAGGTGTTCTTCTACAAGCGCACCGGCAAGCGCGTGTTTCGGATGGCGC
CGATCCATCATCATTTCGAGCAGCTCGGCTGGGCCGAGGCGACCGTCGTGATCCGCTTCT
GGATCATCGCACTGGTGCTCGCGCTGGTCGGTCTTTCGACGTTGAAGCTGCGGTGATTGT
TGCGAAGGCCTGGCGCGGGAAACGCTATGCGGTGCTGGGGCTGGCGCGGTCGGGGGCTGC
GACTGTGCGGGCGTTGGTGGCTGGTGGGGCGCAGGTCGTCGCGTGGGATTCCGATGAGGC
GAAGCGTGATGTCTTCACTCCCTCTCCCCTCCGGGGAGAGGGCTTTTAGAAGTGGCGCCG
CTTGACGATCTCTCGGGCTTCGATGCGCTCGTGGTGTCGCCGGGGGTGCCGTTGAACACG
CACCCGCTCGCCGCGGCGGCGCGCGCGGCCGGCGTCCCCGTCATCGGCGACATTGAGCTC
TTCGCACAGGCCCGCGCCAACCTCCCCCCGCACAAGGTCGTCGGCATTACCGGCACCAAC
GGCAAGTCGACCACCACCGCGCTCGTCCACCACATCCTCAAGACCGCCGGCATCCCCACG
TTGATGGGCGGCAACATCGGCCTGCCGATCCTCGAACAGGAAGCGCTCCCCGAGGGCGGC
GTCTACGTGCTCGAACTGTCGAGCTACCAGATCGACCTGACGCAGACGCTCGATTGCGAC
GTCGCGGTGCTGCTCAATATTACGCCGGATCATCTTGACCGCTATGACGGCTTCGAAGGC
TATGCCGCCTCGAAGGCGCGGCTGTTCGCGATGCAGTCGCCCGAACATGACGCGGTTATC
GGCATCGGCGACACACCCTCCGCCGAGATCGCGCGCGGGCTGTCGGCGAAGGGCGAGCAC
CTCACCAAGATCGCGCCCGGCGTGTGCATGGATCAGAGCAGCTGGCCGACGCTCCAGGGC
CCGCACAACGCCCAGAACGCACTCGCCGCGATCGCCGTGGTCAAGGCGCTGGGCGTAAGC
GAAGTCGATATCGACCGTGGCCTCATGAGTTTCACGGGCCTGCCGCACCGGATGGAGCAG
ATCGCCTCATATGGCGGCGTTGCCTATGTCGACGACAGCAAGGCGACCAATCCCGAGAGC
ACCGCGCCGGCTTTGGCCGCGTTCGACCGGGTCCACTGGATCGTCGGTGGCCGCGCGAAA
GGGGACGACCTCGACGCCTGCAAGCCCGCCTTCGGTCACGTCGTCCACGCCTACACGATC
GGTGAGGCTGGCCCGAAATTCGCTGAAATCCTGAAAGACTCCATGCCCGTCGAGAACGTC
GGTACGCTGGACGCTGCCGTCCGAGCCGCCGCCGCAAACGCCAAGCCCGGCGACACTGTT
TTGTTATCCCCGGCCTGTGCTAGCTTCGACCAGTTTCGCGATTACGAAGCGCGCGGGGCC
GCGTTCCGCGCTGCGGTGGAGTCGCTGGCATGACCGATATCCGCGCTGGAACGATTGATA
TGGGCACACCGAAGACCAGCATCGTCGCCAAGATGAAGCGGCGCGGCGGGCGAGGCGACC
AGTCGCCGCTCGGCACGTGGTTCTGGGATATCGATCGGATGCTGCTGCTGCTGACGCTGT
TCCTGATCGCGATCGGTCTGATCGCGGTCGCGGCGGCGTCGCCGGCGAGCGCGGTCCGCT
ATTCGGGCGAGCATCACAAGATCGCGCCGCTCTACTATTTCTGGCGGCAGTTGATGTGGG
TCGGTGTGTCGCTGCCGGTGCTGTTCGGCGTCTCGATGATGCCCGTGTCGATGGCGCGGC
GGATGGCGATTGGCGGGTGCGCGCTGTTCGTGCTGATGCTGATGGTGACGCCGTTCATCG
GGGTCGAGGCGAATGGCGCGCGGCGCTGGCTCGGCGTCGGGTTCGCGCAATTCCAGCCTT
CCGAGTTCCTGAAGCCGCTGTTCATCGTCACGGTCGCGTGGCTGTTGTCGCTGCGTGCGA
AGGATGCCGAGCTGCCGACCGTACTGATCACCGGCGCGATGACCGCGGGCGTCGCGGTGC
TGCTGATGCTGCAACCCGATTTCGGCCAGACGATCATCTTCTGCTCGGTCTGGATGGCGC
TGCTGATGATCGCGGGGACGCCGGCCAAGGTGATGCTCGGCCTCGTCGCGATGGCGCCGG
CGGGGCTGATCGCCGCGTATGTGTTCTACGGCGTGGCGCGGTCGCGGATCGATGCGTTCC
TGTTTCCTGGCGTCGAGGGCGAGGGTGCGGGCGATCATTTCCAGACGAATGCGGCGCATA
ATACGCTGACCGCGGGTGGTTGGACCGGGACGGGCCCCGGCGCGGGTGCGGCGAAATTTG
GGCTGCCCGAGGCGCATACCGACTATATCTTTTCGGTGATCGGCGAGGAATTCGGACTGA
TCGCCTGCGGAGTGATCGCGGTGATCTTCCTCGCGATCGTCGTGCGCGTCTTCGTCAAGC
TGCTGGACGAGCAGGACGAATTCAAATTGCTGGCCTCGGCGGGACTTGCGACGCAGTTCG
GTGCGCAGGCGCTGGTGAGCATGGCGGTGAACACCGGCCTCGCGCCATCGAAGGGTATGA
CGCTGCCGTTCATCAGCTATGGCGGGTCGTCGATGATCGCGTTGTCGGTTGGCATGGGGT
TGCTGCTGGCGTTTACCCGGCGCAATCCGTTTCTCACGCGGAGCCCCTATGTCGTCCGCT
GGAGTGGTGAATGAGTAAGCATTACGTCCTCGCAGCCGGTGGGACCGGGGGACACATGGT
CCCGGCAGCGGCGCTCGCAGCCGAACTGACCAAGCGCGGCCACCGCGTCGCGCTGGTCAG
CGACGCGCGCGGCGTGCGGTTTCCGGGGCTGTTCGAGGACATCCAGACGCATGTCCTGCC
GGCTGGACGCTTTACCGGCGGGCCGCTTGGTTGGGCTCGGGCCACGCGGGAGATGTGGCG
CGGGCGGGCAATGGCGCGCGAGCTGTACCGGACGTTCAAGCCGGCCGCGGTGATCGGGTT
TGGCGGGTATCCTGCGCTGCCCGCGCTGCTCGCGGCGTTCGCGGACAAGATCCCGACTGC
CGTGCATGAGCAGAATGCGGTGCTGGGGCGGGTGAACCGCTTCGTCGCGGGGCGCGTGGA
CGCGATCGCGACCTCGTCCGAGCCGACCGAGCGCCTCGCGCCGAAGCTGCTGGGCAAGGC
GCATCTGGTCGGCAATCCCGTGCGCGAGGCGGTGCTGGCGCTGCGCTCGCGACCGTATCC
GTTGCTGGAGGAAGACGGCATCTTCCGTGTGCTTGTGACCGGCGGCAGTCAGGGGGCGAG
CATCCTGTCTCAGGTCGTGCCTGACGGACTGGCGATGCTGCCGGTGACGTTTCGGCGGCG
GTTGCAGGTGACTCATCAGGCGCGGATCGAGGATATCGATGCGGTGCGCGCCAAGTATGC
CGAGCATCATATCCCGGCCGAGCTGGCGACGTATCTGCCGGATATGCCCGAGCAACTGGC
CTGGGCGCACCTGGTGATCGCACGCGCGGGAGCCTCGACGATTTCGGAACTGACCGCGGC
GGGGCGTCCGGCGATCCTGGTACCGCTGCCGGGCGCGACCGACGATCATCAGACCGTGAA
CGCGCGCGAGATCACGCGGGCGGGCGGCGCGCGGACGATCGCGCAGGGAGATTTTACCGC
AGTGGAACTGGCCAAGCAGATGCAGAAACTCGGGCTCGATCCGGCGGCGTTGCAGAATGC
GGCGGGGCGTGCGCGCAGTTGCGGACGGCCGAATGCGGCGAGCGATCTGGCCGATCTGGT
CGAGAGCCTCGATGCGCCGTTGTCGCGTATTCCGGTCGGCGCGCCGTCGAAGCCTAAGGC
GCAGTTCGCATGAAGGGCGTCGCGACGGATATCGGCACGATCCACTTCGTCGGGATCGGC
GGGATCGGCATGTCGGGCATCGCCGAGGTGATGAAGAACCTCGGCTACCGCGTGCAGGGC
TCGGACGTGGCAGAGGGCTATGTCGTGCAGGGCTTGCGCGACAAGGGTATCCCGGTCGCG
ATCGGCCACGCCGCGTCGAACATCGGCGATGCTGCGGTGGTGGTCGTGTCGACCGCGATC
GTGCGCTCGAACCCCGAGGTCGAGGCGGCGTTGAACGCGCGCGTACCGGTGGTGCGGCGT
GCGGAGATGCTGGCGGAACTTATGCGGCTGAAGTCGACCGTCGCGGTGGCCGGTACGCAT
GGCAAGACCACGACGACGTCGATGGTCGCGGCGTTGCTCGATGCCGGCGGGGTCGATCCG
ACGGTCATCAACGGCGGGATCATCAACTCGTACGGCTCGAACGCGCGGCTGGGCGCTAGC
GACTGGATGGTCGTGGAAGCGGACGAGAGCGACGGCAGCTTCCTGCGGCTCGACGGCACG
ATCGCGGTCGTCACCAACATCGATCCTGAGCATCTCGACCATTACGGCTCGTTCGAGGCG
GTGAAGGATGCGTTCGTCGAGTTCGTCGAGAATGTGCCGTTTTATGGCGCTGCGCTGCTG
TGCCTCGACCATCCGGAGGTGCAGGGGATCCTGCCGCGGGTGCGCGATCGTCGCGTCGTT
ACGTACGGTTTTTCGGCGCAGGCGGATGTGCGCGGGGTGGAGGTTACGCCGATCCCGGGC
GGCAACCGCTTCGATTGCGTGGTGCGTGAGCGGGATGGCGCGACGCGGACGATTTCGGGA
ATCGAGATGCCGATGCCTGGGCGGCACAACGTCCAGAACGCGCTAGCGGCGATCGGTGTG
GCGCTGGAGCTCGGCATCGCGGATGCGACGATCCAGCAGGGGTTCGCCAAGTTCGGTGGC
GTGAAGCGGCGGTTTACCAAAGTCGGTGAAGTAGCCGGTGTCACGATCATCGACGATTAC
GGGCATCACCCGGTGGAGATCCGCGCGGTCCTGGCGGCGGCTCGCGAGGGCGTGAAGGGG
CGTGTGATCGCGGTCGTGCAGCCGCATCGATACTCGCGGTTGGGCAATCTGATGGAGGAT
TTCCAGACGGCCTTCAACGATGCTGACCGGGTGTTGGTGACGCCGGTCTACGCGGCTGGC
GAGGCGCCTGTGGAGGGTGTCGATGCGGCGGCTCTGGTCGAGGGGTTGAAGCGGCGGGGG
CACCGGTTTGCGGGTGTGGTTGCTGACGCTGACGCGCTGGCGGTGGAGTTGGCGGCGACG
ATCGAGGCTGACGACATGGTTGTTTGTCTCGGGGCTGGCGACATCACGAAATGGGCGGCC
GGGCTGGCCGATGCGATCGCGGCCGAGCGCGCGAAGGTGCTGGCGTGAACGCTCGCGCTT
CTGCTCCCCTTCCGCTTGCGGGAGGGGTCGGGGGAGGGGCTTCGGCCTCCTCCGACGGCA
CGGGCGCGGTTATGTCAGTCCCTCCCCTAACCCCTCCCGCAAGCGGGAAGGGAATCAAGG
TCGAGGCAGGGGCTTCGCTGGCGGCTTTCATATGGTTTCGGACTGGTGGGCCGGCGGAGA
CGCTGGTGCGGCCTGATACTGCGAACGATCTGGCGGCCTATTTGCGCGATCTCGACTCTT
CTACGCCAGTTCTTCCAGTCGGGGTCGGCTCGAACTTGATCGTGCGCGATGGCGGCGTGC
CGGGGGTCGTTGTGCGATTGCCCAAGGCGATGGCCAAGGTTTCGGTGCAGGACGGCCGCG
TTCGTGCGGGCGCGGGGGCAATGGGGATTACCGTTGCCAGTGCCGCGCGGGATGCGGGGA
TTGCCGGGCTTGAGTTTCTGCGTGGGATTCCGGGCACCGTTGGCGGCGCGGTTCGGATGA
ACGCCGGCGCTTATGGACGGGATGTCAGCGATATTCTCGTCGAGGCTACCGTCGTCACGC
GCGACGGTTCGGTCGAGACATGGTCCGCCGAGAAGCTCGGGTTCACCTATCGTCATTCGG
ACCTGCCGGCCGGCGCGGTCGTGGTCGAAGCCGTATTCTCCGGCACGCCCGGCGAGCCTG
CCGTGATCGGTGCGGAGATGGACCGGATCGCGGCGGAGCGCGAGGCTTCGCAGCCTTTGC
GTTCGCGCACCGGCGGCTCGACGTTCAAGAATCCCGAGGGGCACAAGGCCTGGGCGTTGA
TCGACGCGGCCGGGTGTCGGGGGCTGACTCGCGGCGATGCGCAGGTCAGCGAGAAGCATT
GTAATTTCCTGCTGAACCTCGGGTCCGCGTCGAGCGCGGAGATCGAGGCGCTGGGTGAAG
AGGTACGGGACAGAGTGAAGGCGCATTCGGGGGTGACGTTGGAATGGGAAATCCAGCGGG
TTGGCATCGCTGCTCCCTCTCCCTTGCGGGGAGAGGGGCGGGGTGAGGGGCAGCCAAGCA
GCGCCCCGCCCGCGCTTTCCACCAGCGATGCGGCCGGTGATGGCGGGCGCCCACCCCTCG
GTCCCCTCCCGCATGCGGGAGGGGAAGCATGACGGTGGCTCTTCACATCGCGGTGCTTAT
GGGCGGCTGGTCGGCGGAGCGTGAGGTTTCGCTGATGTCGGGTAATGGCTGTGCCGACGC
GCTGGAGTCGCTCGGGCACCGGGTTACGCGGATCGACATGGGGCGTGATGTTGCCGCTCG
GCTCGCTGACGCGAAGCCCGACTTGGTGTTCAACGCGCTGCACGGCACGCCTGGCGAGGA
TGGATCGGTGCAGGGGCTGCTCGATCTGATGGGGTTGCGCTACACCCATTCGGGGCTCGC
GACGTCGGTGATCGCGATCGACAAGGTGCTGACCAAGCTGCTGCTCGTTCCCGCGGGCGT
GCCGATGCCGGGTGGGCGGATCGTCAAGTCGGCCGACCTGTTCGAAAGCGATCCGATTGC
GCGGCCGTACGTGCTGAAGCCGGTCAACGAGGGTTCGTCGGTCGGGGTGGCGATCGTCAC
GGACAGCGGGAATTACGGCAATCCGATCGCGCGCGATAGCGTGGGCCCGTGGGGCGAATT
CGAGGAACTGCTTGCCGAGCCGTATATCCGTGGGCGCGAGCTGACGACGGCGGTGCTCGG
CGGCAAAGCGCTCGGCGTGACCGAGTTGAAGCCCAAGAGCGGTTGGTACGACTATGACGC
GAAATACACCGACGGCATGACGGTGCACGTCTGCCCCGCGGAAATCCCCGACGAGATCAC
CGATGCGTGCAAGAGCCTCGCCCTCGAAGCGCACCGGTTGCTCGGCTGCAAGGGCGCGTC
GCGGTCGGACTTCCGCTGGGATGACGAGCGCGGCGTCGACGGGCTGTTCCTGCTCGAGGT
GAACACGCAGCCGGGGATGACTCCTTTGAGCCTCGTCCCCGAACAGGCGCGGCATATCGG
CATGAGCTATGCCGAGCTGGTCCAGGCGATCGTCGACGAGGCGATCGCGGATCACCCTTC
TCTATGAGCCGCACGATCAAGCGCGGTCCGCCGCCCAAGCGGCCCGCCCCGCGGCGGAAG
GTCGCGGTCAAGAAGGTGTCGGTGATGGACCGGCTGGTCGGGATGCTCCCGGTCAGCGAG
GACACGCTGCGCAAGATCGCGACCTGGTCGATCCTCGGCGCGGGCGGTGCGGTGGCGATC
GCGGCGGCGACGTGGGTCGGCATTCCCGGCATGATCGGCGCGGCGGTGGCCGAGGGTGCC
GGGCGTGCGGGCTTCAAGGTCGAGCAGATCGAGGTCACGGGGCTCAAGCGGATGGACCGC
ATGTCGGTCTATGCGGTCGCGCTGGAGGACAAACAGAACCAGACGTCGATGCTGTCGGTC
GATCTGGAGGCGGTGCGGCAGAAACTGCTGCGCTATGGCTGGATCGCGGACGCGCACGTC
TCGCGGCGGCTGCCCAACACGATGCTCGTCGATATCGTCGAGCGGACGCCGGCTGCGGTA
TGGCAGGACAATGGGCAGCTGACGCTGATCGATTCTTCGGGCGTGCTGCTGGAGCCGGTC
CAGCCTGATGCCATACCGAATTTGCCGCTGGTGATCGGCCCCGGCGCGGATCGACAGGAG
GCGTCGTATCAGACGCTGCTCGCCGCGGCGCCCGCGCTCAAGCCGCGCGTGAAGGCGGCG
ACCTGGGTCGGCAATCGGCGCTGGGATCTCACGTTCGAGAGCGGCGAGACGTTGGCGCTG
CCGGAAGACGGTGCACCTCGTGCGCTAGTGAAGTTCGCCGAGCTGGATGGGGCGAGGCCG
CTGCTGGGGCGCGGCTGGATCCGGTTCGACATGCGCGATCCGACCAAGCTGGTCGCGCGC
AAGCCGGGCGCGAGCCTGGCGCACAGCGTCGACGTGCCGGCACCTGCCAGCGCGGGGGCA
AGCGCACCGGCAACGGGCGAAACTACGAATACTCCGTCGCAAACGGCGGGCGCGAACGTA
ACGGGCGGGGAGGGATGATATGGCAAAGGTGGCACCGGAAGGGCTGATCACGGCGCTCGA
TATCGGGTCGTCGAAGGTTTCGGCGATGATCGCGCAGAAGGGGGACGGCGGCGAGCTGAT
CGTGCTCGGCACCGGCCAGCGCGAGAGCCGCGGCGTCAAGCGCGGTTATATCGCCGACAT
GGCGACGACCGAGGCGGCGGTCCGCGAGGCGGTCGAGCAGGCCGAACGGATCGCGGGGAT
CAACATCGAGAACGTCTGGGTCGGCTTTTCGGCCGGCGGGCTCGTGTCCGACGTCGCCGA
GGTCGAGTTCGAGCTGGGCGGCCACCGCGTCGAGCAGCAGGATATCGACGCGCTGCTCGC
CGCGGGGCGCAACTCGATCGATCCGCAGGGCCGCATGGTGCTGCACGCGCAGCCCGCGCT
TTATACGCTCGACGGGCTTACGGGTGTGAAGACGCCGCTCGGTCTGCATGCGGATCGGCT
CGGGGTGCACATCCATGTCGTCGCCGCGGACGGTTCGCCGGTGCGCAACCTCGACCTGTG
CGTGCGGTCCGCGCATCTCGAAGTGAAGTCGATCATCGCCTCGCCGGTCGCTACGGGCTT
GGCGTGCCTCAGCGACGAGGAGCGCGAGCTTGGCGTCGCGCTGGTCGAGATGGGCGCTGG
GATCACCAACGTGTCGCTGTTCGCGGGCGGCATGCTGGTCGGGCTGACCTCGATCCCGAT
CGGCGCGCAGGACATTACGGACGACATCGCCAGCGCATTCGGCACGCGGCGGCAGAATGC
CGAGCGGATGAAGTGCTTCCACGGCTCGGCCAATGCGAGCCCCCGCGATAATCACGACAT
GATCCCGGTCATGCCGATCTCCGCCGAGGACGGCGCGGGCGAGGGGGCTCAGATCACCAA
GGCGCAGCTGATCGGCGTGATCCGCCAGCGGCTCGAACACCAGATGGGCGAAGTGCGCAA
CGCGCTCACCAAGCTGAAGTTCGAGGGGCCGGTCGGGCGTCAGGTCGTGCTGACCGGCGG
CGGTGCGGAGCTGAAGGGCATCGCCGACTATGCGCAACAGGCGCTCGGGCGGTCGGTGCG
GATCGGTCGACCGCGTGGCCTGACCGCGCTGCCGGAAGCGCATGGCGGACCGGCGTTCGC
GACGCTAGCGGGGTTGGCCTTCTACGCGGCGACCAACCCGATCGACCTTCGCGGGCTCGC
GCCGCAGCGGACGACGGTGCATCGGCCAAAGGGTATGGGCATGATGCGCAAGTTGATTCA
GGCGGCACGCGCGAATTATTAAGAGTTTCGAGGGCGCTGGCGTTATTTCGGCTGGAACAG
GCCGTGACGTTGGTGCACACAGATTAATCAGGGGCCCGGCCGTAGCGTATCTACCGGGTT
GTGCGGAGAACGGCGATGAGCATCGAATTCCTTAGTCCCGAAGTGGACGATCTGGCCCCC
CGCATCGCGGTGATCGGCGTCGGCGGCGCGGGCGGCAACGCGATCGCCAACATGATGCGG
GCCGACGTCCAGGGCGTCGACTTCCTCGTGGCGAACACCGACGCGCAGGCGTTGAAGCAG
TCGACCGCACCGCAGCGGATCCAGCTCGGCACCAAGATTACGCAGGGTCTCGGCGCCGGC
TCGCGTCCCGAGATCGGTCGCGCGGCGGCCGAAGAGACGATCGACCAGCTCGCCAAGATG
CTCGAAGGCGCGCACATGTGCTTCATCACCGCCGGCATGGGCGGCGGTACGGGCACGGGC
GCAGCGCCGGTCATCGCCAAGGCGGCGCGCGACATGGGCATCCTGACCGTCGGCGTCGTG
ACCAAGCCGTTCGCGTTCGAGGGCAATCGTCGCGCCAAGTCGGCCGAGGGCGGCATCGAC
GAACTGCAGAAGTATGTCGACACGCTGATCGTCATCCCGAACCAGAACCTGTTCCTCATC
GCCAACGCGAACACGACCTTCAAGGAAGCGTTCACGATGGCGGACGAGGTGCTCCAGCAG
GGCGTCCGCAGCATCACCGACCTGATGGTGATGCCGGGCCTCATCAACCTCGATTTCGCC
GACGTCCGCTCGGTGATGCAGGAGATGGGCAAGGCGATGATGGGCACCGGCGAGGCGAGC
GGCGACAACCGCGCGCTCGAAGCCGCGCAGAAGGCGATCTCGAACCCGCTGCTCGAAGGC
GTCAGCATGCGCGGCGCGAAGGGCGTCATCATCTCGATCACCGGCGGCGACGACATGCGT
CTGCTCGAAGTCGACGAAGCCGCGAATCACATCCGCGACCTGGTCGATCCCGATGCGAAC
ATCATCTGGGGTTCGGCGTTCAACCAGGAGCTCGAAGGCAAGATCCGCGTCTCGGTCGTC
GCGACCGGGATTGACGCCGATGCGCGTCCGCCGGAAGTCGCACCCGAGCCGACCCGCTCG
TTCAGCTTCGGATCGCGCAAGACCGACGAGAACACCTCGTTCCGTCCGAGCGAGCCTGCC
GCTTCGTCGGCCGCGCCTGCTGCTTCGTCCGCGGACGAAGAGCCACTCGACCTGAACGCG
TCGTCGGAAGTCGAGCCATCGGCGTCGAAGTCGGATGACGAGCTGGTGCTCGGTGCCGAG
ACGATGGTGCCGCAGGCCGCGCCTGCGCCGGTTGCTCCTGCTCCTCAGCCTGCTCCCGCG
CCGCGTACGTATGGCGACGAGCCTTACGGTCGTGGTCCGATCGCGCGTCCGGCTTCTGCA
TCGTCGGTGCCGCCCGCTCGCGCGCCGATCGCGCCGGCTGTTCCGGTGCCGACTCCGGCT
GCCGACGAGGGTGGCGCTCGCCGCCGCTGGCTCGCTCCGGGTGCCGAGGCTGCGCCCGAG
GCGGTTCCGGCCGCACCGCGCGTGAAGCTGGGCGGTACGTTGTTCGAGCGCATGTCGAAC
GCGGCTCGTGGCGCAGCGAAGGAAGACGGCGAAGCGGCTCCCCAGGACCCGCTCGATATC
CCCCGCTTCCTGCATCGCCAGAACAATCAGTAAGTCGGAAATAATCGAAGTTTCTCAATA
TTTTGCTGAAAGTTCGTCCTCACGGCCACACGGTCGCGGCTCAGATCCCTCTCCCACCGG
GAGAGGGAGAGACGCTAAAGGCGGCGAAGGGTGAGGGCACGCCAAGCAGGGCTATCGCGC
TTGAGTACGCAAAACCCTGCATTCGTCGCCGCCCCAGCCCAGTTCGCCGCGCCCATGCGT
CGCAGACATTGCCGGTTCGGTCGGGCTGGCGTCTAGACAGATGATCCTCATGACCCGGTC
CTCCCATCATCTCCTGACCGCCGCGCTGGCACTCGTCCTCGCGGCCGTGCCCTGCGTCGC
GTCCGCGCAAGCCGTCGTCCAGGCGATCCCCGGCACCACCGACGCGGACAAGCTTGGCGA
CGTGATGCGCCAGCTCGCCAGCAACCCGCGCAACATCGACGCGCTGATCAAGGCGGGCGA
TCTTTCGATGGGCCTGGGCGATCTCAGCGGTGCGGCCGCGCTGTTCGCGCGCGCGGAAAA
GGTGAACCCGCGCGATGGTCGCGCCAAGGCGGGGATGGCATCGATCCTCGTCCGGTCCGA
GCGTCCGGGCGAAGCGCTCCGCTATTATGCGCAGGCGGAGGGTCTCGGCCTCGACCCGCG
CAACTTTGCCGCCGATCGAGGGCTCGCCTACGACCTGATCGGCCAGCAGGACCGGGCACA
GCGCGACTACCGAGTGGCACTCCGCGATGCCCCCGACGACGAGACGATCAGGCGCTATGC
GCTGTCGCTCGGCATCTCGGGCAAGCCCGAGCTTGCGATCCAGCAGCTAAATCCGCTTCT
GCTCAAGAGCGACCGTGGCGCATGGCGATCCCGCGCCTTCATCCTCGCGATGAACGGCGA
TGTCGCCGGGGCCGAGAAGATCGCCACCACGATGATGCCCGCAGGCACCGCGCAAGGCCT
GCAACCCTTCTTCCAGCGCCTGCCGAACCTACCGGCCAGCGACCGCGCCTTCGCGGTACA
TTTCGGTGAGGTTCATGCGACACCAGCACGTCTCGCGGATGCACGCATGGCACCACCGTT
GGGCATCCTGGCCGCAGACCCCACCGCGCCGGTAATGGTGGCCGCGGTGACGCCGCAGCC
GGTGGTCACGGCAAGCACCGGCAAGAAGGACAAACGCGATCGCCGGTCGAGCCGCGATCG
AGTCCAGATGGCCGCGGTGACTCGAACACCTTCAACGTCAGTACCCGCGACACCAGTGCC
CGTGATGACGTCGGCACCGATCCCTCCGGCGACCAGCGCATCCCGTACGCTGCCCACGGT
TCCAGCTCCGACCACTTACGTCGCCCCCGTCCAGCTCGCGTCAGCGCCGATACAGATGGT
CCAGCCGTTGCCAGCCCGCACGGTGCAGCCTGCACCGCGACCAAGCTATTCTGGACCGAC
CGTCGCAGTTCAGAGCGCTCGTATAAGCCCGGCAGCGGAAGCGAACCCCGTGGTCGCAGC
CACCATCCAGCCGAGCCCGTCGTCGGTTGCCCGTACAGTCCCCTCGCCATCGGCGCCGGG
AACCCTTCCCCAGAACGTCACCACGCAGATGGCGGCCATCCCGGTGGAACAGGCGCGAAC
CGATCCGACCCGCGCGGCGAATGCACTCGCAGCCTCGGCAGCGGCGGCGCCCTCGGTTTC
GCCGCTACCGACTCCGATACAGCAGGCGCCTGTTCAGCAGGTCGCCCCAACGCAGAGTGC
TAGCGCCGAGACGCCGACGCCCGGCTTCACCAGTTCGTCCACGCCCGCGCCGGTAGCCGC
CACATCGTCGCTACGCACCCACGCGGTCGCCGCGAGCGAGGACTCGATCCTAGCGCGGAT
CGTCGCGGGCCTGTCGATCCCTGCGTCTGAGCTCGACGTCGCGCCGATGCATCCAGCTCC
AGTCGTGACCCCCGCCGCCATCCCCGTCCCGGATGATTCCGAGCGCGTACTCGCCGAGGC
AAAGGCCAAGACTGAGCGCGATACAGCGGCGAAGGCGATCGCCGCCAAGACGCTGGCCGC
GGACAAGCTCGCCGCCGACAAGAAGGCTGCGCTCGACAAGAAAGCCGCAGCGAAAAAGGC
GATTGCCGACAAGAAGGCGCTGGCCGAGAAAAAGGCTGCCGCCGCCGAGAAGCTTGCCGC
CGACAAGGCTGCAGCCGAGGAAAAGCGGATCGCCCGCGCCAATCCCGCGCGGACGTGGGT
GCAGGTGTCGACCGGCGCGACCGAGGGCGATCTGCCCAAGGCGTGGAAGAAGGCGAAGGC
CAAGGCACCGACCGTGTTCGGCACGCGCGGCGGCTGGACCGCGCCGTGGAAGGCGACCAA
CCGCGTGCTCGCCGGCCCGTTCAAGACCGATGCGGAGGCGCGGACCTTCGTCAATCAGCT
GGCCAAGGAAGGCGTCCCGACGTTCACCTTCACCAGCGATCCCGGCGAAATCATCACGAA
GTTGCCGTCGAAGTGAGCTATCGCGCGCCCTGGGCATCGGACCCGGCGCGCAGCAAAGGA
CGGCTTCACGAGGAACAGAACGGGTCCACCCGCGGGCCTCGCGACGCCTTCCAACGCGAC
CGCGACCGGATCATCCACTCGATCAGCTTCCGTCGCCTGCGCCACAAGACTCAGGTGTTC
ATGGCCCCCGACGGCGATCATTTTCGCGTCCGCCTGACGCACAGCCTCGAGGTCGCGCAG
ATCGGCCGGACGATCGCGCGAACGCTGGCGCTGAACGAGGATCTGACCGAGGCGCTGTGC
CTAGCGCACGACATCGGTCATCCGCCGTTCGGTCATGCCGGCGAGGATGCGCTAAAGGCG
GCACTGACGGGGCAGGGTGGCTTCGATCACAACGGCCACACGCTGCGCACGTTGATGACG
ATCGAGCGGCCGTATCCGTTGTGGAACGGGCTGAACCTAACGTGGGAAACACTCGAGGGC
CTCGCCAAGCATAACGGCCCGGTGCGGCATCCGGGTTGGGCGCTGGCGACGGCGGACGCG
GAATACCCACTCGCGCTCACCAGCTTTTCCAGCCTCGAAGCGCAGGTCGCGGCGATCGCG
GACGACATCGCCTATGACAATCACGACATCGACGATGGCCTCCGCGCAGGGCTGCTGACG
CTCGACCAGATGCTCGCGGTGCCGCTGGTCGCACGCGGCTGGGACGACGTGCGCCGCCGC
TTTCCCGATATCGACCCGAAGCGCCTGGTCGGCGAGCTCGTCCGCACGCAGATCGGCACG
ATGGTCAACGACCTCATCGCCGAGACCCGCCAGCGGATCGCGGCGAGCGGCGTGACCAGC
GTCGACGACGTCCGCGATGCGGGCCAGTGCCTGGTCGGCTTCTCGCCCGAGATGCGCGAG
GCGGAGCGCGACCTGAAGCGCTTCATGTACGCCAACCTCTATCATCATCCGCGGCAGCTG
GCGGCAGCGGATGCAGCGCACGGCATCGTGTCCGGGCTGTTCGCGGTGTACCGCGACGAT
CCGGCGACAATCCCCGAGGAATGGCGCGAACGACTGCCGACCGACGATCCCGACCGCAGC
CGGCATATCGCCGACTTCATCGCAGGGATGACGGATCGGTATGCGGTATCGCGCTACCGC
GAACTGGTTGGCCCGATCGACCTGCCCGAAGGGTTCTAAGTTCTGCTCCCCTCCCTGGAA
GGGAGGGGCTGGGGGTGGGTAGGCTAGCTTGTGCCGCGTCCGTTCCGCGCTACGGGAACC
GACCCACCCCCAACCCCTCCCTTCCAGGGAGGGGAGTAAAAGGTGCGGAGGTTCATTCAA
ACGCGAACCTCAAACGCGAAACGGCGGCCGGACCTAAGTCCGACCGCCGTCATGCCGTCT
CACGACGAAGTCAGCTCAGCGCGTAACCGAAGCGATGCCGCCAGCCGCACCATTGGCTTC
GTTGGTCTTGAACGCAACCGGGACGCCGCCCGACACACCCGATACGCGGTCGCCGCGAAC
GATCAGGTGGAACTTCTGGCCCGACGGATAGCGACGGCCGTCGATGACCTGGCGGCCATG
GTCCTGCGTCGAGGTATAGACGTACGTGCTGCCCTCATGGACGAAGCTCTGTTTTGCGTC
GGCGGCCATGCCGATCGTCGAGGTGAGGGCGGCCGCTGCTGCTGCGATGATCTTGAAAGT
ATTGCGCATGATCGTGTCTCCCGCGGTGGTGCGTCGAGCCGGATCAGGTGTTTACCCAAC
TCTCGAGCCAGTGAAATATTGCGGTGCAGCATGAGTTGCAATTGCAAACCGATCCGTCGC
GATTGCACCAACTGCAACGATGAACGGCCCCTTGCGTGCGACCAGCGCGACGGGTGACAT
ACTTCCACGACATTTGCCGCGTACACTCGCCCAGGAAGGAGAAGTGTCGTGTCTGCTTCC
AGTATCGCGCTCAATCGGTTCGGCCTCGGCGCAAGACCGGGTGAAGCTATCGTCGGCGAT
CCGGCGAAGTGGGTGCTGGCGCAGTGCGAACGGTTCGACCCGCGGCCACCGGTCATCGCG
AGCGCGCCCGCGACTGCCGGCATTTCGACAGGTCTCGTCGCTTATTATGCGCAGGAAAAG
GCGATCAGGTCGCAATTCGGTCCGCGCACGCCGAAAGCCGCGATCGGCATGGACGGGAAA
CCCGCGGTCGCCGCCCCAACGATGTCCGGCGCGATGAGCCCCGCACCCGTGTCGCCGGGC
GTTTCACCCTCCGGCATGGCTCAGGCCCCCATGTCGCCGGTGCCGATCGATCCAGGCGCG
GCCGCACGACAGGAAGCGCGGCAAGTCATCGGCAAGCAGAGCCGCAACGATTACGGCGCG
GCGGTCGCGGCGCGGACGATGGCGGCACTGACCGGCGAGGCGCCGTTCGTCGAGCGACTC
GTGCATTTCTGGGCCAACCACTTCGCGGTCTCGACCGAGAAGTTCGAGGTGATGGCGCTC
GCCGGGCCGATGGAGTTCGAGGCGATCCGCCCACATGTGCTCGGCACGTTCGCCGACATG
CTGAACGCGGTCGAGCGACATCCGGCGATGCTGCTGTATCTCGACCAGGCGGTATCGATC
GGTCCCGACAGTCCGTTCGCGGTGCGCAAGACCAGGCGACGCACCGGACTGAACGAGAAT
CTCGCGCGTGAGATCATGGAGTTGCACACGCTCGGCGTCCGCAGCGGCTACAGCCAGGCC
GACGTCACCGAGTTCGCGCGGACGATGACCGGCTGGACGGTCGCGGGCATCGGGCGCGGT
CCCGGCGCGCGCATCCAGGACGATTCGCGCGCGGGCAGCTTCCTGTTCCTCGACGACGTT
CACCAGCCCGGCGATCGCACCGTGATGGGCAAGCTGTATCCCGCGGCGGGGGAGGCGCAG
GCGCAGGCGGTGCTCTCCGATCTCGCCGTCCACCCGGCGACCGCGACGCACATCGCCACC
AAGCTCGCGCGGCATTTTGCGGGCGATACGCCGCCGCCGGCGATGGTCGCGCGGCTGAAG
ACGGCGTTCCTAAAATCCGGCGGTGACCTGCCGACGGTGTACCGCGCGCTGGTCGCGTCG
CCCGAGGCCTGGGTGAGCCGGCCGGTGAAGTTCAAGTCCCCATGGGAATGGTATGTCTCG
ACCCAGCGTGCGCTCGGCACGACGACGGTTCAGCCCGGCGTCACGGTGGGGATGATGAAC
CAGCTTGGCCAGCCGATCTGGCAGCCGGGGCAGCCGATCGGGTATGACGACGTCGCCGCA
GCCTGGGCCGGACCCGACGCGATCATGCGGCGTGTCGAGGCGGCGGAAAGGTTCGCGGCA
CGCGCCGGGCCAGTCGATGCGCGGGCGTTGGCGCCGATCCTGTTCCCCGCCTCGCTCAGC
CCCGCGACCGCGCAGGGCCTGTCGCGTGCGGAAAGCCCGGCACAGGCACTCGCGCTGTTG
CTCGTCGCCCCCGAATCGCTGCGGAGATAGTCATGCTCGACCGCCGTTCCTTCCTCTCGA
CCGGTACGCTCGGCGTGCTGGCCTCCGCCGTCGCCCCGCGCATCGCCTTTGCACGCGCGG
CGACCGACAAGCGGTTCGTGTTCATCATCCAGCGCGGCGCCGCCGATGGTCTCGGGACGA
TCGGTGCGGTCGGCGATCCGGCCTTTGCCGGCGTGCGCGGCGATCTCGCGGCGGACTTCG
CCGCGGGCGTCAAGCTCGACGGCCTGTTCACGCTGCACCCGGCGATGACCGCGAGTGCCG
GGCTCTACAAACAGGGTCAGGCGTTGTTCGCGCACGCGATCGCGTCGCCCTACCGCGATC
GCTCGCATTTCGACGGCCAGAACGTGCTCGAGACGGGCGGCGTCAGCGCGTACGAGGTCC
GCGACGGCTGGCTCAACCGGCTGCTCGGCGTGCTGCCTGCGGACGAGGCGCGCGCGATCG
CGGTGGCGGCGACCGTGCCGATGGCGCTGCGGGGGCGGCGCGAGGTGGCATCCTATGCAC
CATCGAGCCTGCCCGACGCGTCCGACGATCTGCTGCAACGCGTGGCGATGCTGTACGAGG
GCGACCAGCAACTTCACGGCTTGTGGAGCGAGGCGATGGCGACGCGGCAACTCACCAGCG
ATCTTGCGCAGGACGGCGGGCGCAATGCGGCCGCGACCGGCGCGCTCGCCGCGCGGTTGC
TCAAGCCCGACACCGGCGCGCGGATCGCGATGATCGAGACCGGCGGCTGGGATACGCACA
CCGGCCAGCGCGCCCGACTGACCGCGCAGTTGAAGGGCCTCGACGCGATGGTCGCGTCGC
TGCAGGCGGGGCTGGGGCCGTTATGGGCGGACACGATGGTGCTGGTCGCGACCGAGTTCG
GACGGACCGTCGCGGTCAATGGCACCGGGGGGACGGATCATGGCACGGGCACGTCTGCGA
TGCTGTTTGGCGGCGCCGTGAAGGGGGGCAGGGTGGTTTCGGACTGGCCCGGTCTCGCCC
CCGCCGCGCTCTACGAAGCACGCGACCTGAAGCCGACGATGCAGCTCGATGCGTTCATTG
GTGGCGCGGTATCGTCACATTTTGGCGTCGAGCCAGCGCGGGCTATGGCCGCGCTGTTTC
CTGCGAGCGCGAAGACTGCGGCAATCGAGGGGTTGGTTCGGGTCTGAGATCCTTTCTCAC
TGCCTGACGCCACTTCTGTTCCCTCGCGAACGCGGGGGCCCAGGATCTCGGGCGGTGCAT
GTGGTTTAGCTGGGCCCCCGCGTCCGCGGGGGAACAGTTATAGCTCGGGCATGCAATGAA
CTCTGCCCGGCGGAAGCAACCCAATCCGCAACGGGATTAAAATTGAGCGCCGCGCCGCGA
TGGTCTAGAGCGCGCGTTTCCTTGACGTACCGGGACTGCCATGACGCTCTACACCCGTTT
CGCCGCGCATATCGATGCGGCGCTCGACACGCTGACCGCGGCGGGCACGCTGCCGGCCGG
TCTGGATCGCAAGAACGTCACGGTCGAGCCACCGCGCGACACCAGCCACGGCGATCTCGC
GACCAACGCCGCGATGGTCCTCGCCAAGCCCGCCAAGACCAATCCGCGCGTCCTCGCCGA
TGCGCTGGTCGCAGAACTGTCGAAACTCGAGGACGTCGCCTCGGCGAGCGTGGCGGGCCC
TGGCTTCATCAACATGAAGCTGACCGATGATGCCTGGCGCGCCGAATTGGCGGCGATCCC
CGAGGCGGGCGCCGACTATGGTCGGTCGAAGCAGGGCGACGGGATCACCGTCAACATCGA
GTATGTGTCGGCCAACCCTACCGGCCCGATGCACATGGGCCATTGCCGCGGCGCGGTGGT
CGGCGATGCGCTTGCCAGCCTGCTCGAGTTCGCCGGACACAAGGTGATCCGCGAATATTA
CGTCAACGATGCGGGCGGCCAGGTCGACGTGCTCGCACGCTCAGTCCACCTGCGGTACCG
CGAGGCGCTGGGCGAGACGGTCGAGATCCCCGAGGGCCTGTACCCCGGCGACTATCTGGT
TCCCGTCGGCCAGTCGCTCGCCAAGGAGTTCGGCGATCGCTATGTCGGTGCGCCCGAGAG
CGAATGGCTGGTGATCTTCCGCACGCAGGCGGTCGCCGCGATGATGGTGATGATCCGTGC
CGATCTGGCTTTGCTCGGGATCGAACACGAGGTGTTCGCATCGGAGGCTGAGCTGCAGGC
CGCCAAGAAGCCGGAAGCGGCAGAGGCGGAACTACGGTCGCGCGATCTCGTCTATGACGG
CGTGCTCGAAGCGCCGAAGGGCGAGGCGCTCGACGATTGGGAGCCGGTCGAGCTGCCGCT
GTTCCGCTCGTCGCAGTTCGGCGACGATCAGGATCGCCCGATCAAGAAGTCGAACGGGTC
GTGGACCTATTTCGGTGCCGATCTCGCCTATCATTTCCAGAAGAGCCAGAGCGCCGATCA
GCTGATCGACATCTGGGGCGCGGATCACGGCGGCACGGTCAAGCGGATCGTCGCGGCGGT
GGCGGCGCTGACCGGCGGCAAGACGCGGTTCGACGTGAAGCTCGTCCAGATGGTCCGGCT
CCTCCGCAACGGCGAGCCGGTCAAGATGTCGAAGCGGTCGGGCAATTTCGTCACGCTGGC
GGACGTCGTGCGCGAGGTCGGCAAGGATGTCGTGCGCTTCACGATGCTGACTCGCCGGTC
CGATGCGCAGATGGATTTCGACTTCGCCAAGGTGGTCGAGGCGTCGAAGGACAACCCGGT
TTTCTACGTCCAGTACGCGCATGCTCGTATCGCATCGCTGCATCGGCGCGCGGCAGAGGC
GGGAATTACGCCGATGTCTGCGGATTTGTCCCGGCTTGATACGGACGAACTCGCGCTCGT
GCAGCTCGCAGCGCAGTTCCCGCGGCTCGTCGAGATCGCCTCGACCGCGCGCGAACCGCA
CAGAATTGCGTTCTATCTCTATGACTTGGCGGCAGCGTTCCATGCGCTATGGAATGTCGG
CAACGACCGGCCCGATCGCCGTTTCCTGGTGATCGAGGATCCACAGGCGACCGCGGCACG
GCTGTTCCTGGCGTCCGCTATAGGGCAGATTATTCATAACGGCCTCGCCATCATGGGTGT
CGAAGCGGTTTCGGAGATGAAGTGATGGCCGAAGACATGGATCTGCGCGAGGAAGACCGG
CTCCCCTGGCTCGAAACCGTCGAGCCGGACGAGCAGGAAACCGTCGGTATCGGCCGTGTT
ATCGCGCTCGTCGTACTCGGCTTGGCCATCCTCGCGGCGATCATCTTCGGCATCTACAAG
CTGCAACAGCGCGCGCCCACCGGTGACGGCCAGCTGATCGCCGCGCAGGAAGGCGACTAC
AAGGTCAAGCCCGACGACGTCGGCGGCCTGAAGGTCAAGGGCGAGGGCGACTCGGCGATC
GCGACCAGCGCGGGCAAGTCGGGCAACGGCGCGATCGACCTGCGCGGCGTGCCGGAAGCG
CCCGTCGACGGCAAGCGCGCGGTGGCGCCCAAGACCTCCGACGTGGCAGGTCGCAACGCC
GTGGCACAGGTGCCGGCTTCGAGCGGCCGTCTGGTCGCGGCCGCACCGATGGCGCCGTCA
CGCTCGGGCACCGCGGGCGCAGCCACTGGCGGCTCGCTCGTCCAGCTCGGCGCGTATCCC
AGTGAAGCCGTCGCCAACGCGGCCTGGACGAACTTCTCGAAGCGGTTTGCCTATGTCGCG
GCGCTGGGCAAGTCGGTCCAGCCGGTCGCGACTGGTGGACGCACGCTGTATCGGCTGCGC
GTGAACGCGGGCAGCGCGAACCAGGCGGCGGATATCTGTGGCCGGTTGCGCGTCGCGGGT
GAAACCTGCTTCGTCGCGAGTTGATCGCGCAGGGGCGGGATCGAAGCTTCAGAGTTCCGG
GCGTCGACCACCCTGATTGGCACTTGAGTGCCTGCATCGGTTTAGACTGACCTATCGGGA
ATCGATTTCCGGGTCCGCTGGTTGATTCGAGGTTTAGGTGCTTGTGTAGCTTCGATGCCC
GCTCTCTATGCGGGTCACGGCAGACTAGCACTCAGTATCACATCGACGTCCGCAGATGAT
TCATCGCCCTGCCACGGCAGGGTCATCCGAGGATATACGAGTCCATAACCCGCGTTCTTT
GATCACCTCGATGCAATCACACCAACGTGAATTATCGAGGCGGGCTAAGATTTCCGCTCC
CGCAAACCGCACAGAGCAACGATCGTCTCGGTCTAGCGAGCCACGATCATTACCGTTCGG
CCGCTCATCCCAAGCCTCAGATCGAGCGACGGTGCTTTCCGCCGTATTTGCGGCCGATAT
AATCGCCGATCTGCGCGACTTCGGTGGCGGCGGCGCGGGCGCCGTTCATCTGACAGGGTA
GCGGATCGCTGGCGTGATCGTTCGCGCGACGCTTCACCGTGTCGCAAAGCTCCTCGATAT
CCGCGCGCGATAGCACGTTCTTCTCGCGCAACAGGCAGATCAGGCTTTGCAGGATCACGA
GATTCTTGTCTTCGGGATCGGTTTGGAGTTCCGGGTATGTCGCCATTGGAGATCTCCTCG
TAAAGATATGCGCCGAGGATATGCCTAATCGATAAACATGCAAGCCCTAAGGTTCACGAG
GGAAAATTCGTCTTCCACCAGGTTTCGAACGCCGCGGTTTGCTCGCCTGTCAGACACAAT
CCGACTTTGCTACGGCGCATCAATGCATCTTCGGGTATCCTTGCCCATTCCCGATCGTAC
ATCCAGCGCGCCTCGATTTCGGTCAGTCCATCGCCAAGATCGACGCCAAGTCCGTGGATA
TCCGTGACCTTTGCCAGCATGTCATGAAGCAGCGCGCCATAAGCGTGCGCCATCCGTTCG
CTGCGTGCGGCGCCGAGATAGGGCCAGCGTGCACGGACCTGCGACAGATACGTCGCGAAC
TCGGGAATCGCACCGCCCGGAAAGACGCGTTCTCTGGTAGCTGGACGGGTGCGCGCACCT
GTCGTCAGGGCGATCTTCGCGATCGCTTCCTCCGCGAGGTGACGCGCGGTCGTGATCTTG
CCGCCGAACACAGACAGTAAAGGTGCTCCGCCGGCATCCCCAAGCGTGTCGAGTTCGAGG
ACATAGTCGCGCGTGACCGCCTTCGCTTCGCTGGCGCCGTCGTCGTAGAGCGGGCGCACG
CCGGACCAAGTCGAGGTGACGTCGGCGGGCGTGATCTGGCGCGTGAAATGCTGGTTCGCG
GCGTCGCAGAGATACGCAATCTCGCCCGCATCGATCACCGCGTCCTCGGGCCGGTCGACG
GGAATGTCGGTCGTGCCGATCACGGTCTGGCCCTGATACGGGATCGCGAAGACGATGCGG
CGGTCGGCGAGCTGCAGGATATACGCGTGGTCGCCCTCGTATAGTCGGGGCACGACGATG
TGGCTGCCCTTGACCAGCCGGACGCCGGCGCTGGCATTGATGCCGAGCCGACCGAGCAGT
TCTGCGACCCACGGGCCGGCGGCATTGACGAGCGCGCGCGCGGTGATGTCGCGTCCGTCG
GAGAGCGTTGCGCGCCATACTGCGCCGTCGCGGCGGGCGGCGACAAGTTCGGTGCGGACT
GCGATTTCGGCGCCGTTGTCGTGCGCGTCCATCGCATTGAGCACGGTAAGGCGGGAATCG
TCGACGAATGCGTCGGAATAGACGAAACCGCACGCGCCGTTCTTCAGCGGCGCGGTGTAG
GTGACGTCGCTCCTGCGCAGGCCGCGCGATCGTTTCAGTGTCATCCGGCCGCCAAGCCAG
TCGTACAGGTACAGCCCAAGCCGAACCATCCACCAGGGGCGCACAGCATTCTCGTGCGGC
AGGACGAACCGCATCGGGCGGATGATGTGCGGCGCGGCCTTCACCAGGCGTTCGCGTTCG
CGCAAGGCTTCAGCGACCAGCTTGAAGTCGTAATATTCGAGGTAGCGCAGGCCGCCGTGG
ATCAGCTTGGTCGAGGCGGACGAGGTCGCGCCGGCGAGATCGCCTTTCTCCACCAGCAGC
ACCGAAAGGCCGTTCAGCGCCGCCTCGCGCGCGATCGCGGTGCCGTTGATGCCGCCGCCG
ACGATGAGGATGTCGTAACTTTGCGTCATGTCCGCAGCTTAGCCGTTTGGTAATGCCGGG
CCTACCGACTATCTCTGTACGATGTACAAACCAAAAGCCGGTCTTCCGACGCGCGAGCAG
ATCCTCGACTTCATCGCCACTTCCGACGTGCCCGCGGGCAAGCGCGAGATCGCCAAGGGC
TTCGGGCTCAGTGCACAGGACAAGATCGGGCTCAAAGCGCTGTTGAAGGACATGGCCGAC
GAGGGGCTGATCGACAGCGCCCCCGGTCGCGCATTCCACAAGATGGGCGGCATCCCGAAG
GTGACGGTGCTGCGGATCGCCGATGTCGATGACGGCGGCAACGTCTGGGCGGTCCCCGAG
CGCTGGGAGGCGGAGGGCGTGCCGCCGCCGCGTCTGCGCGTGCGCGAACGGAAACGCGGG
GCGCTGGGCGTTGGCGAGCGGATCCTCGCGCGCACCGAGGAGGCCGGGAACGGCTGGATC
GCGCATCCGATGAAGGTGCTCGCGCCGGCGTCCGAGCAGGTCCTGGGCGTCTTGCGCGAA
GAGGCGGGGCGGCTCTGGCTGACGGGTGTCGACAAGCGCGAGCGGCGTGAGTTCGCCGTC
GCGGACGCAGGTGGCGCGGCGCCGGGCGATCTGGTGTTGGCGGAACTCGCTGGCAAGCCG
CCCAAGATCGCGGCACGCGTCGTGTCGAAGTTGGGCGATCCGTTTGCGGCGCGCAGTTTC
TCGCTGATCGCGATCCACAAGCTCGGCATTCCGGACGTGTTCTCGCAGGACGCGCTCGAC
GAGGCGGAGCGGGTGTCGAAGCTTCCGTTGGGTGAAGGACGTGAGGATCTGCGCGATTTG
CCGATCGTCGCGATCGATCCCGAGGATGCGCGCGATCACGACGATGCTGTCTGGGCCGAG
GCGGACGACGATCCCTCCAATGCGGGCGGGTGGAAGGCGATCGTCGCGATCGCCGATGTC
AGCTTCTACGTGCGGCCGAAATCCGAGGTCGACCGCGAGGCTCGGCGGCGCGGGAACTCA
GTGTATTTTCCCGACCGCGTGGTGCCGATGCTGCCCGAAATTCTCTCTGCCGAAGTGTGC
TCACTGAAAGAGGGCGCGGACCGCGCGGCGCTCGCATGCCATTTGCGGATCGGCAAGGAT
GGCTCGCTCAAGTCGTGGCGCTTCACGCGCGCGGTCGTGCAGATCGCGGCGAACCTTGCG
TATGAGGAGGCGCAGGCGATCATCGACGCCACCTCCCCTCCCGTCTTGCGGGAGGGGTCG
GGGGAGGGCGGTGCCCCGCTCGATCCGGTCGTGAGTCATGAAGCCCCTCTCCCGGCCCCT
CCCGAAGACGGGAGGGGAGATATGTTGAGCGTGCTACAGCCCCTCTGGGCCTGCTGGCAC
GCGCTTGCCAATGCGCGTGATGCGCGTGCGCCGCTCGATCTGGACCTTCCAGAACGGCGC
GTCGTACTCGATGAGAAGGGGCGGATCATGTCCGTATCCCCCCGCGAACGGCTCGACGCG
CACCGGCTGATCGAGGATTACATGATCGCCGCCAACGTCGCCGCCGCCAAGGCGCTGGAG
GCGAAGAAGGCGCCGGTGATGTACCGAATCCACGAGCCGCCGAGCCGCGAGAAGCTGGCG
GCGCTCAAGGAGTATCTCGAAACGTTCGACGTGCCGTTCGCGCTCGGGCAGGTCGTGCGG
CCAGCAACGTTCAACCACATCATCGAGCGGATCGGCGATGCGGACTTCCGCCCGCAGGTG
ATGGAGCAGATCCTCCGCACGCAGACCCAGGCCTATTACGCGCCGGGCAACCACGGGCAT
TTCGGCCTCAGTCTTGGCAGCTACGCGCACTTCACCTCGCCGATTCGGCGCTATGCCGAT
CTGCTCGTCCACCGTTCGCTGGTCTCGGCGTACGGCCTTGGCGAAGGCGGGCTGCCGGCC
GACGACGCAGCCAACATGGAGTCGGTAGGCGAAATCATCAGCCGGCTCGAACGCCGCGCG
ATGGAGGCGGAACGCGACACGACCGACCGCTACGTCGCGGCGTTCCTGTCGGAGCGCGTC
GGCCAGGTGATGGACGTGCGGATCACCGGCGTGACCAATTTCGGCTTCTTCGCGACGGTC
GAGGGGATCGGCGGCGATGGGTTGATGCCGGTACGTGACCTGGGCGGCGAGTATTTCCGC
TTCGACGAGGGCGCGCGGACGTTGACCGGCGAGCATAGCGGCGATGTCTTCGCGCAAGGC
CAGACCCTGGAACTGCGGCTGGCCGAGGCGAACCCGGTGTCGGGTGCGCTGCGCTTCGAG
ATGCCCGAGGGCAAGGGTGCGGCCCAGCCTCCACGGGGTGGACGCAAGCCGGTGCGCGAG
ATCAAGCGGCGGGGGCGCCCGGCGAACATCCGCCACCAAGGCAAGCGACGTTAGGATTTG
CGCAAGCCGTCGGCGCTATGCGATTGCGAGGCAAGGGGCTGAGGCAGGGCGCGCTAGGCA
GGGGATTGGCATGCGGGGATTCGTTCTAGGTCGGTCGCGGCGGCGGATCGTCAGGGATTT
CGTCGCGTCGCGCGCGACCGCACCCGAGCGTGCGATCGTCTATGATGCGGACGATGCGCG
GACGTTCCGGCGGCTGTGCGACTACGGCGCGATCGTTGACGACGGCGCGGGGCAGTATTA
TCTCGACGCGGGCAAGCTCCACGCGTTTCGCGGTTCGGTGCGCAGGCGGGCCGCGGCGAT
CGCAGCGACTTCGGGCGTGGTAGCCAGTGCCGCCGCGGCTGCGACGGTGTTCGCGCTGGC
CGAGTGACGCCGGGACCTTCTGATCCAAGCAAATAGTCCGATACCGACAGTGCCTGACGA
TCACGCACAGCAAGGAGGCAGGTGCTGTCGCTAGACCAATGATCCTGGTCCATCACCCAA
CCGTAAAGGTCAGCCCCGCCTTCGCCACCAACCGATCGCGCAGTCTCGTCCCCATCAGCG
CACCCGGCGTCCAGATCCCGCCATCGCCCTCGACGTCCTGCACGAGGCACAATGCCGCCT
CTGCGATCATCTTGCTGGTCGAGCCGTAACCCGGATCGCGGTCGCCGGTGACGACCGCGT
CGATCCGCGCGCCATCGGGCATGATGCCCGCGAACAGCAGGTCGTAGTGTCCGGCGTCGC
GTTCCTCCTTCGATGGTCCCTCGCCGGGCTTCGGCCCCTTGTCGCCCGAGAACGGATTGA
ACTTCGCGATCGCCTCGGCCGCGACCTTGCCGAGATCGCCGAGCCCTGCGACCATCATCT
CGTCGTAGACGAAGTCCGCGCCATACGCTTCGCCAAGCAGGAAATTGGTGCGGTGGACGT
TCTTGGTGTTGATCGGCGCCATCACGAACGGCGCGACCCAGGCGGAGATCGTCATATCGT
ATTCCGGGATCAGCCCGGTCGGCTGATGCGGGCCCTGGAAGCCCGGCGTCAGCGCGAACG
GGCTCGTGAGCAATTTGACGATGCCGGGATCGCGCGCGGCGGCGGCGAGCGTCGCCTTGA
GGCTGGCCGCGGTGCCGCCCGAGAACGTGCCCTGCATTTTACGGACGCGACCTTTCACGC
GAGGCGCGGGGATGCCGTATTTGGCGCGAGCTGCGTCCTGCAAGGTAAGCACGCCGAGAT
CGAACGGGATCGAGTCGAACCCGCAGGAGAACACGATCCGCGCGCCGGTCCGCGTCGCTT
CGCCCTCATGCGCATCGATCATGTGGCGCATCCAGGCCGGCTCGCCGCACAGGTCGACAT
AGCCGGTCCCGGTCGCGGCGCACGCGGCGACCAGCGCTGAGCCGTAGAGCTGGTACGGCC
CGACCGTGGAAATGACGACCGTGGCGCGTTCGGCCATCGCGCGCAGGCTCGTGGCGTCGT
CCGATTCGGCGGTGACCAGCGCTGTGTCGGCCGGCGCGCCGATCAGGCTGCGGACCTCCT
GCAGCTTCGCCAGCGACCGCCCCGCCATCGCCCAGCGGACACCGGTCGGATAGGTCTGGA
CGAGATACTCCGCCACGAGCCGCCCGGTGAACCCGGTCGCGCCGTACACGATGATGTCGA
AGTCGCGCATATCCGTCTCCTGTTTCGCCGAGTTTGCGCGCGTGGGCGCGTCGTCGCAAG
CGAAACGCCATCGACGTTGTGGCTCGCCACGCACACACCGATCTGCGAGGATCGCCTAAT
GGCATCCGATCCCAAAACCGTCGCGTTCATCGTCGACCAGCTCGCGGCGGCAGGAGAGGT
TTCGGCAAAGCCGATGTTTGGCGAATACGGGCTCTATTGCGATGGCAAAATGGTCGGCCT
GATCTGTGACGACCAGCTGTTCGTGAAACCTACCCCGGGCGGCCGCGCGTTCGCTGGCGC
CATCGAGGAGGGGGCGCCGTATCCAGGCGCGAAACCCTGTTTGCTGGTCGATGCGGATCG
CTGGGACGATGCCGACTGGCTCGCGGAGCTCGTCCGCATCTCGACCGCGGAACTGCCAAT
GCCGAAACCGAAGAAACCGAAGGCCAGGAAGGGCTAAGACGGATCGAAGTTCAGGCTGAA
CCTACGACTCCCGTAATGCCGGGCTCGTTCCAGCATCCACGGTGCCGTAGGATCAATGGA
TCTGGTTTGCGGCATAGCGGACGCTGGAACATTTCAGTGCCTGCGCCATCTCAACGCGTG
CACCTCCCCGGCGAAGGCCGGGGTCCAGTTGGTGACGTCGTGGTAACGGAGCGCAGCCGT
CGTCATCGACGTTTCCCAACTGGACCACGGCCTCCGCCGGGGAGGTGATTGTCGGTCGGG
TAAGATTACCTAACCAGTCCGGAAAGACGGAGCGCTTCGGGGACTGTCGCTACCCGAAAC
GGCCCGCCGGCGTGCGCGTCTACGCCGCCTCGTTAAATTGCAAACTCGCCAGCCGCGCGT
AGAGCCCGCTGTTGGTCATCAACGACGCGTGCGAGCCTTCCTCGACGATCTGACCGTCGT
TCATCACGATGATCCGCTCGGCCGCACGCACGGTGGCGAGGCGGTGCGCGATGACGAGCG
TGGTGCGGTTCGCCATCAGTCGCTCGAGCGCTTCCTGGACCAGTCGCTCGCTCTCGGCAT
CGAGCGCACTGGTCGCCTCGTCGAGCAGCAGGATCGGCGCATCGCGGAGCAGCGCGCGGG
CGATCGTCACGCGCTGTCGTTGGCCGCCCGACAGTCGCGCGCCGCCTTCACCGAGGAACG
TGCCGAGGCCCTCGGGCAGCTTGCGCAAAAACTCGGCGGCGTTGGCGGCTTCAGCGGCGG
CCCAGAGCTGGTCGTCGGTCGCGGACCAATCGCCGTAGCGAAGGTTGTCGCGGGCCGAGG
CGCCGAAGATGATCGTCTCCTGCGGCACCATCGCGATCCGGGCGCGGACTTCCGCCGGGT
CGGCGTCGCGCAGGTCGATGCCGTCGAGCGTCACGCGGCCGGCGTCGGGGTCGTAGAAGC
GCTGGACCAACTGGAAGAGGGTAGTCTTGCCCGCGCCCGAAGGGCCGACGACGGCGACCG
TCTCGCCCGGCTTCACGTCGAGCGAGAAGCCGTTGAGCGCGGCGACGTCGCGCCGCGTCG
GGTAGTGGAACTGCACCCCCTCGAACGCGAGCGCGCCGCGTGGCGGTTGGGGCAGGGCGA
CCGGGTTGGCAGGCGCGGCGATCTCGGGCTTTTCGCGGAGCAACTCGGAAAGGCGTCCGG
CCGCACCGGCGCCGCGTAACAGGTCGCCATAGACTTCGGTCAGCGCGCCGAACGCGCCTG
CGACGATGCCACCGGTCAGCACGAACGCGGCGATCGCGCCGCCACTGATCCGCCCCGCTG
CGACGTCGATCGCGCCTTCCCACAGCACCAGGGTGATCGACCCGAATACCAGGCCAATCA
CGATCGCGGTCATCACCGCACGCAACAGGATCCGCGCGCGCGCCGCAGCAAACGTCGCCG
CAACCGCGTCGCCAAAGCGGATCGCCTCACGGTCTTCCTGCCCGAACGCCTGCACGACCT
TCATCGCGCCGAGCGTTTCCGTGGCGATCGAGCCGACATCCGCGACGCGGTCCTGCGAAG
TGCGTGAGTAATTACGGACGCGTTTGCCGAGCAGGGCGATCGGCAAGATGATCAACGGGA
TGCCGATCATCAGCATGCCCGCAAGCTTTGGCGAGATAGCGAACAGGTAGATCAGTCCAC
CGATCCCGGTGAACGTGTTGCGCAGCGCAATCGACACCGTGCTGCCGACGACCTGTTCGA
TCAGCGCTGTGTCCGAGGTGAGGCGCGACGCGATCTCCGACGGGCGGTTCTCCTCGAAGA
AGCGCGGCGTCAGGCGGAGCAGGTGGCGCTGCACGTTGGTGCGGATGTCCGCGACGACGC
GTTCGCCGAGCCATGACACGTAGTAGAAGCGCACTGCGGTCGCGAGCGCGAGCACGACGA
CGATCATCAGCAGGTAATGGAACGAGTTGGCGACCGATCCGCCTTCACCCGGACCAAAGC
CGCGATCGATCACGCGCTTGAACCCGTAGGGGATGCCGATCGTCGCCGCCGACGTCGTCA
GCAATGCAAGCCCGGCGAAGGCGATCTGGCGGGGATATTGGGAGGCGTGCCGCCATACCA
TTGCAAGATCGCCGATCCGGCGGGACGTCTTTTCTTCGGGTATCGGCTTGGCCATGCGCG
GTGCCTAGCAGTGGCGAGGGTGGCGCTCAACGAGAACCGGGCGTGGTCGAGGGCAGTGAT
CGCGCCGCGCTGGACGGAGTGCCCGTCGATCGCGCGTTGCACTGCGGCAAAATTGCGTTA
CCACCGTGCAAAGCCCGATGAGGCGAGAGGATACCGCATGCTCTACGATGCCTATGAATT
CCAGCGTTCGATGATGGCCGGCGCCAGCAAGATGGCCAGTTTCGGCGCGGATATGCTCAA
CAATCCGGCAAACCCGTTCGCCTATTTGGGCGGCGGCACGGTGGTCGCCTCGGCGCTCGA
GGTGTTCGCACACGCGAATGCGACTCGGGGAAAGCCTGCCTTCGGCCTCGACCAGACGAC
GATCGACGGCCGCGAGGTCGCGGTCCGCGAGGAGATTGTGCTGCGCAAGGACTTCGGGCA
GCTGAAGCGGTTCGTGCGCGAGGGCGTCGAGGGCGGTCCGAAGCTGCTGATCGTCGCGCC
GATGTCCGGCCATTACGCGACGCTGTTGCGCGGGACCGTAGAGCGGATGTTGCCGTTCGC
GGACGTCTACATCACCGACTGGCGCGACGCGCGCAGCGTGCCGCTCTCGGCAGGGCGGTT
CGATCTCGACGATTACATCGATTATCTGATCGAATACCTGGAGACGATCGGCGCGAACGA
AGGGCAGGGGGGCACGCACATGCTCGCCGTCTGCCAGCCCTCGGTCCCCTGTTACGCCGC
CGCCGCGTTGATGAGTGCGGACAAGAACCCGTGCCGTCCGAAAACGCTGACGATGATGGG
TGGTCCCGTCGACACGCGCGAGGCACCGACCGCGGTGAACACGCTGGCGACCGAGCGGCC
GCATGCGTGGTTCGAGCAGAACGTCATCGCGACGGTGCCGGTCAATTATCCGGGCGCGGG
GCGGAAGGTGTATCCCGGCTTCCTGCAGCTTGCCGGGTTCATGTCGATGAATCTGGGCAA
CCACATGGTCTCGCATTGGGAGATGTATAAGCACCTCGTTCAAGGCGACGGCGAAAGCGC
CTCGCAAAGCCAGGATTTCTACGAGGAATATCGCTCAGTCTGCGACATGACCGCGGAATT
CTATCTCCAGACGATCGACGTCGTGTTCCAGAACCATGCGCTGCCGCGTGGGATCATGAC
GCATCGGGGTCGGCTGGTCGATCCGGCGGCGATCACCGATATCGGTCTGCTCGCGGTCGA
GGGAGAGCGCGACGACATTTCGGGCTTGGGCCAGACCAAGGCGGCACTGACGCTGGCGAC
TGCGCTACCTGACGAGAAGAAGCGCTATCTGATGGCGGAAGGCGCCGGCCATTACGGCAT
CTTCAACGGCTCGCGGTGGCGGGACAAAATCGCGCCCGTGGTGGAAGAGTTCATCACCGC
GAACGGGTGAGAGAAACGGGCAGCCCTCGCAGGCTGCCCGCAGTCGTTACGCGATCGAGT
TTACCACTGCGTGGCTGCTCGACTCGTCCGAGCGGATCGTGCCGCCGAACAGCATCTTGA
GGCGACCGCCGATCGAGATGTCGGTCTCCCAAAGCTCGGCGCTGTCGATGTCGAAGCGCA
GCAGTGTTAGGTTGGGGTCTTCCTTGCCGCCCGGAAACCATGCCTCGACCTGGTTGTTCC
AGAGCTTGTCGATCTGCGTGCGGTCGTTCGACGTCGAGACGTCGCCGGCCATGCACGCGA
AAAAATCATGACCCTTGCCGACGAACTGCGCCATCGCCGCGCCGCCCTTGGCGATGCGGT
TGTCGCGACCGGCGAAGAAGAACAGCGTGTTGGGCTGATCGTCGTCGATCTGCGCGGTCA
TCGGCTCGGAATGCTGACCGTCGTTGAGGCCGATCATCACGAACGGGCTGGCCTTCAGCT
TCTCGATGAACTTCGCTGCGACTTCCTGCGGGGTATCCTTGTCGGCCATCGTCATTCTCC
TATTGGCTTGGATTGCCACTGAGAACGGGCGGGGCGGAGGTTGGTTGCGCGGGGGCGGCC
GGATCGGCGCACGCGATGCCGCTTGGTGAAAGCGCATGCGACGCGCCATGGTGGCGGCGG
CAGCAGTTCTGCTGTCGACCAGAAAGGATCGAGAATGTCTCTCACCGATCTGTGTCTGAT
ACTAGGCGTGCTCTTCGCCTTTGCGACCTTGGTCGTGAAGATCATCGAAGTGACACGTCG
AGGATAAGCACACGGGCGGGGTTCGGGCTGACACTCGAGCCCCAAACGTATTAGAGCCCC
GGCCGCTGACACGGCCGAGGCTCCCAGAAAGGCGAGAATGTCCTTCGCCGAACTCTAAAT
ATCCCTTTGCCGGATACCTTGCAAGGTCACAGCACTTCGAACAACCCAGCTGCGCCCATG
CCGCCGCCGACGCACATCGTTACGACGACGTACTTCGCGCCGCGACGCTTGCCTTCGATC
AGCGCGTGGCCCGTCGCGCGGGCGCCGGTCATGCCGTAGGGGTGGCCGATCGAGATAGCG
CCGCCGCTGACGTTGAGCAGCTCGTCGGGAATGCCGAGGTTGTCGCGGCAGTACAGCACC
TGCACAGCGAACGCCTCGTTCAGCTCCCACAGGCCGATATCGTCCATCTTCAGGCCGAAG
CGCTTGAGCAGCTTCGGGATCGCCACGACCGGGCCGATGCCCATCTCGTCGGGCTCGGTG
CCGCCGACCGCCATGCCGACATAGCGACCAAGCGGCTGTAGACCGCGCTGCGACGCGATC
TTCTCCTCCATCAGCACCGAGGAGGACGAGCCGTCCGAGAGCTGCGAGGCGTTGCCCGCG
GTGATCGTGAAGTCGGGGCCCATCACGGGTTTCAGCGACTGGAGGCCCTCCAGCGTGGTG
TCGGCGCGGTTGCCATCGTCCTTGGTGATCGTCACGTCCTTGTACGTGACCTCCTTCGTC
TCCTTGTTGACGATGGCCATGTTGGCATCGACGGGCACGATCTCCGCATTGAAGTAGCCG
GCAGCCTGCGCGGCGGCAGTGCGCTGCTGCGACTGGAGCGCATAGGCGTCCATCGCGTCG
CGGCTGATGCCGTAGCGCTTGGCGACGACCTCTGCGGTCTGCAGCATCGGCATGTAGACG
TCCTTGTGCATTGCGATCAGCTCGGGATCGGGGGCGACGCGCATCTGCGGGGTCTGGACG
AGGCTGATGCTCTCGACACCGCCGCCGATCGTGATGTCCATATTGTCGGTGATGATCTGC
TTGGCGGCGGTGGCGATCGCCATCAGGCCGGACGCGCACTGGCGATCGACCGACATGCCC
GAGACGGTGACGGGGAGGCCGGCGCGGAGCAGCGAGGTGCGGGCGATGTTGCCGGCCTGA
TGACCTTGCTGGAGGGCGCAGCCGAAGACTACATCGTCAACTTCGGCGCCGTCGATGCCG
GCACGCTCGACCGCGGCCTTGATCGAATGCGACGCCAAAGTCGGGGCGGGGGTGTTGTTG
AAGCCGCCGCGATAGGCGCGGCCGATGGGGGTGCGGGCGGTGGAGACGATGACGGCTGAA
CGCATGAGTATTTCCTTATCTGCTCCCTTCCCGCTTGCGGGAGGGGTTGGGGGAGGGGGT
GGCCCAAGCAGCCGGCGCAATCGCGGCTATCTCGGACCCTCCCCTGACCCCTCCCGCAAG
CGGGAGGGGAATTGGTTTTAGACGAAGACCTGGCTGATCCATTCGGCGATCAGGGCGGGC
TTTTCCTGGCCTTCGATCTCGACGGAAAACGCGTTGGTCTGCTGCCACTGGCCGGGGCGC
TTCTCGTCGAACGAAAGCAGCTTGAAGCGGCCGCGCACCTTCGAGCCCGAGCGGACCGGC
GTGAGGAAGCGGACCGAATTGCCGCCGTAATTCACGCCCATCTTTGCTCCCTCGATCGTT
GGCGCATCGGGGACCTTCGACGACAGCAAAGGCATCAGCGACAGCGTCAGGAAGCCGTGC
GCGATCGTGCCGCCGAACGGGGTCTGCGCCGCGCGGACCGGATCGATGTGGATGAACTGG
TGGTCGCCGGTCGCATCGGCAAACTTGTCGATCATGGCTTGCGTGACCTCGACCCAGTCG
GAGACCGTCTCGGTGCCGATGCGCTGCTGCATCTGCGCGGTGGTGATCGTCGCCACGGCA
TTCCCCTCAAAGCTCATTTGGCGCTAAGCGCTGAAATGTCTCTAGGCGTACAGGCGAGCG
GATCGCAAGCCTCACCCAACCGGAAGCTGGAAAATGTCGACTGCCGTAACGTCCAATGCC
CGCGATATCATGGCAAAGCTGTATCGCGCGAGCGAACCCGATGTTCTAAAACCGCTGCTG
GACCGCGCTGCGCTCGATTCGGATTCGCGCGAGCGGGTGATGGGGCACGCGCTGGGCCTG
CTCGCGGACCTGCGGGCGGCGCAGAGCAAGGGCTGGGTAAATCAGTTCCTCCAGGAATAT
CGGCTGAATTCGTCGGAAGGCGTCGCGTTGCTGTCGCTGGCGGAGGCGTTTCTGCGCGTG
CCCGATCCCGAGACCGCGGATCTGCTGATCGCGGACAAGCTGGGCGATGCCGACTGGCGT
GCGCATGCGGGCAAGTCGAATTCGAAGCTCGTCAATTCGGCGACCTGGGGGCTGGTGGTC
GGCCGCGTGCTGGTCGGCGAGGGATCGACAGGGCCGCTGCGTCGCCTGATCAGCCGCGCG
GGCGAGCCGTTCGTGCGCCAGGCGGTCGGCGCGGCGATGAAGATGATGGGCGAGATCTTC
GTCATGGGCCGCACCATCGACGAGGCGATGAAGCGGATGCGGCGCCCCGAGAACAAGGGC
TTTACCGCGAGCTTCGACATGCTCGGCGAGGCGGCGCGAACGCATGCGGATGCGCAGCGA
TACTTCCAGGCGTATGTCGGCGCGGTCGATGCGGTCGGGCGCGATCCGGCGGCGGGGCAC
TCGATCTCGGTCAAGCTGTCGGCGCTGCACCCGCGGTATGAGGTAGCGCGGTGGAGCGAG
TGCGTGCCGGCGCTGACCGAGATGCTGGAGGCACTGGCGGTGCAGGCGGCGTCGAAGGGG
ATCGCGCTGACCGTCGATGCGGAGGAATCCGAGCGTCTGGAGATGAGCCTCGACATCATC
GGTGCGGTTGCGGGACTGCCGTCGCTGAAGGGCTGGGACGGGTTCGGCATGGCGGTGCAG
GCGTATGGCAAGCGCGCGCGGCCGGTGATCGAATGGGCGAACGGGCTGGACCGCGTGATG
AACGTGCGGCTGGTGAAGGGCGCGTATTGGGACAGCGAGATCAAGCGCACGCAGGTCGAG
GGGCTGGCGGACTATCCGCTGTTCACGCGCAAGGCGGCGACCGACGTGTCGTACCTGGCC
GTGGCGAAGGACATGCTGGCCGCGGAGAATATCCGGCCGGCGTTTGCGAGCCACAATGCG
CTGACGGTCGCGACGATCATGGAGTGGGCGGGCAACTCGCGCGACTTCGAGTTTCAGCGG
CTGCACGGGATGGGCGACGGGCTGTACGAACGGCTGGTGCAGGAGAATGGCTATCATTGC
CGGGTGTATGCGCCGGTTGGTGGGCACCGGGACCTGCTCGCGTATCTGGTTCGGCGGTTG
TTGGAGAATGGGGCGAATTCGAGCTTCGTGCACCAGTTGGCGGATGAGCGGCTGACCGAG
GCTGAGATCTTGGCGGATCCTGTGGCGAAGATCGCTGCGGTCGGAGGGAAGCGGCATCCC
AGCATTCCGTTGCCGGTGGATTTGTTCGGGGCTGGGGGTCACCGGAATTCCGCTGGGTTG
GATTTGAGCGATGTGGGGACGCTGGAAGCGACGGTGCGAGCCGTTTCTGTTCCCCTTCCG
CTTGCGGGAGGGGAGTTCTGTTGCGGCCGCCATTGGGCATGCGCACGCGGCGTTTCCGGC
TTGGTCGACCACGCCGGTCGACGAGCGCGCGGCGTGCCTCGAACGCCTCGCGGACCTGCT
CGAGAAGCATCGAGACGAACTCATGGCGATCTGCGTGCAGGAGGCGTTCAAGACGATTGG
TGATGCGATCGGCGAAGTGCGGGAAGCCGCCGATTTCTGTCGCTATTACGCGCAGCAGGC
GCGGCTGAACCTGCATCCGATCGAGCTGCCGGGGCCGACGGGCGAGCGGAACACGCTGCA
TATCGAGGGTCGCGGTGTCTGGGCGACGATTGCGCCATGGAACTTCCCGCTGGCGATCTT
CCTCGGGCAGACGGTGGCGGCGCTCGTCACCGGCAACACCGTGGTCGCCAAGCCGGCGCC
GCAGACGCCGCGGATCGCAGCGCGTGCGGTGGAACTGGCGCATGAGGCTGGCGTGCCGGT
CGATGCGCTGGTGCTCGTGACCGGCGGGCCGGAGGTCGGCGCAGCGCTGACCGCGGACGT
GCGCATCCAGGGTGTCGCGTTCACCGGATCGACCGCGACGTCGCGGAAGATCGCGCGGTC
GCTGCTCGACGACGAGACGCGGCCGATCGTGCCGCTGATCGCGGAGACTGGCGGGATCAA
TGCGATGATCGTCGATTCCACCGCGCTGCCCGAGCAGGTGGTGGCGGACGTGATCGCGTC
GTCGTTCCGGTCGGCGGGGCAGCGTTGCTCGGCATTGCGCTTGCTGCTGGTGCAGGAGGA
TATCGCCGACGGCGTGATCGAGATGCTGTCGGGGGCGATGGAGACGCTGCGGATCGGGCG
GTCGGGCGATCCGGCGACCGATGTCGGGCCGGTGATCGATCAGGCCGCGTATGACCGGCT
GATGGCGTATCGCGAGAGCGTGAAGGCGAAGATCGTCAAGACGCTCGATGCGCCGGCGGA
TGGGTTGTTCGTGCCGCCGACTCTGGTGCGGATCGGGGCGATCGAGGATCTGAACCAGGA
GTGGTTCGGGCCGATCCTGCACGTGGCGACGTGGGAGGCGGGGAAGCTCAGCGAGACGAT
CGCTCGGGTCAACGCCAAGGGTTACGGCCTGACGATGGGCCTGCATAGCCGTATCGCGCG
GGCGGCCGAGGTGATCGAGGCCGAGGCTGCGGTGGGGAATTTGTATATCAACCGGTCGAT
GATCGGGGCGGTCGTGGGGTCTCAGCCTTTTGGGGGTGAGGGGCTTTCAGGAACTGGGCC
TAAGGCTGGTGGGCCGCGGTATCTGTATCGGTTCTGTGCGGAGCGGGCGGTTTCTGTGGA
TACGACGAGTGCTGGGGGGAATGCGACGTTGTTGTCGTTGGATGAGGGCGGGATTTAGTT
GCCGCCCGACCGAACTCGGCCTTCGTTCGTTTTATAAGGAAAGCTCCCGACATCATAGAG
CACCACCGCGGCGGAGGCCGGGGTCCAATTGGGAAACGGTGCTGACGACCGTTGCGCTTC
ATTAGTGCGACCTTGCCAATTGGGCCACGGCCTTCGCCGGGGTGGTGTTGGGGTGTGGCA
GCGCGTTCTTCACGTCCAGCTTGTCTACCACCTATGGTTTCGCGCTACCCTAGCAAGCAT
TGTTTCCCCGCGAAGGCGGGGACCCAGACTGGGCTCCCGCCTTCGCGGGAGAACAAGGTG
GGGTAGCGCTGCCCTAACAAGGGCGTACCTTCCGATGGCGAAGGGGGAAGGCGAAGGCGT
CGAGCGGCCTGGTGGACAATCAGGCGGGCGTTGCCTCCACATCCGGCCGTCGTCCTTCGG
GATACGGCATCACGACCGACCCATCCGGTGCCGCCATCATATTCACCTGCGTCGGGAAGG
CGATCTCGATCTTCTCGTCGTTGAACCGCTTCAGGATCGCGATCCCCACCGCCGTGCGAC
CGTCGTAGAAGCTCGCATAATCCGGCCCCTTGCTGTCGAACTGGACCTCGAAATCCAGGC
TCGACGCGCCGAAGCCGGTGAAGCCTGCCCGGGTGAAAATCTTGTCGTTGGCTTCGACGA
TCTCCTTCAGCATCGCGGGGATGCGCGAGCAGACTTCGGGGGGCGTGGAGTAGGTGACGC
CGATGACGAACTTCGCGCGGCGGTGGTTGCGCTGCGTGTTGTTGAGGATCTCCTTGTTGA
GGAGGTTCTTGTTCGAGATCACGCGCTCTTCGCCGTCGATACCGCGGATACGGGTCGATT
TGAGGCCGATCGCCTCGACGCTGCCCGAGGCGGTGTCGTAGCTGATCGAGTCGCCGCGGC
GGAACGGGCGGTCGAAGATGATCGCGAGCGCGGCGAACAGGTCGGCGAAGATGCCCTGTG
CCGCCAGGCCGATCGCGATGCCGCCGACGCCGAGACCCGCGACAAGGCCGGTGACGTTCA
CCCCAAGATTGTCGAGGACGACGACCAGCGCGACCGCGAACACCACGAACGTGACGAGCA
GGCGGATCAGGCCCATCGCGGAGAGCAGCGCCTCGCCCGAATAATGTTCGGACTGCGTGC
GGTGCTCGATCGCGCCGAGGATGATCTCGCGGACCCAGACGGCGGCCTGGAACACCGCGG
CAACGGTGAACAGGAAGTTGATCGTCGTCGCGACTTCGCCGGGGGCGGCGGAGTATCCCG
CGACCAGCTTGGCGGCGAGCATCACGATGAAGGAATTGCCGGTGCGTGCGATCGCCTTGC
CGACGACGATGCCCCAGCCGTTGAGCGCGCGCGGGCGTTCGCAAAGCTTGCTGCCGAAGC
GGCGTGCGGTGTGGAGTACGACGACGATCACCGCACCGATCCCGAATGCGATCAGGATCT
GGAGCCAATAGGCTTGCACCCACGCGACGCTGGCGGTGACGAAGCCCTGCGCCTGGTTGC
CGACGTTCCCTGCGTCGAAGATCGGTTGCTTGGCGGCGGCAGTGGTATTGGTCATGGAAA
TACTCGTCAGGCCGCTTTGGCCAGTGTCGCAACAGCGGGCGTGCCGGCTTCGAGGAAGGT
GATCAGGCCACATTCCTCGCGGCTCATGTAGCGCTTGGCGCGGGGGAGGCGGAGCGCCTT
GCGGAAGGTCGACTGACCGGTCTTCACGAGCGCGATCAGCGACGGGTGGACATAGCTTTT
GCGCGCGATCGCGTGGGTGTTGCCGAGGCGCGCCACCACGGGTTCGAGCATTGTCTTGAG
ACTCAGGTCGCGCTCGGCCGACGCGAGCGCCTCGAACGCGGCAACGCTGGCAGCCCAGGT
CCGAAAATTCTTGGCGGTGAAATCGGTGCCGGTGACGTCGCGGATGTAGCAGTTCACGTC
GGTCGAGGTGACCGGGTGCGCGACGCCGGCATCGTCGAGCCACGCGAACAGATGCTGTTC
GTCGAGGTCCTGGCATTTCTTGACGAAGCTGCTGAGCGAGCGGTCGGTGATCTTGAGCGT
CCGCATCTTGCCGGACTTGCCCTTGTACTGGAGTTTCAGGGTCGAGCCCTTCACCTCTCC
GTGGCGCTTGCGCAAAGTGGTCGCGCCGAAGCTCTCGTTCGCTTCGGCATAGGCTTCGTT
GCCGATGCGGATGTGGCCGCCGTCGAGTAGGCGGATGACCGCGGCGACCGCGCGTTCGCG
GGTCAGCGAGCGCTTGCGGAGATCGGCCTCGACCGCCTTGCGGATCTTGGGGAGCGCGTG
GCCGAAATCGGCGCAGCGTTCGTATTTGGCCGCCTCCTGCGCCTCGCGGAAGCCAAGGTG
ATAGCGATACTGCTTGCGCCCCTTCTCATCCCAGCCGACCGCCTGGATATGGCCGTTGGG
CTTGGGACAGAACCAGGCGTCGCGGTAGGCGGGGGGCAGGCCGACTGCGTTCAGCCGGTC
GATCTCCTCGCGGTCGGTGATGCGTTCGCCCTTGGCATCCCAATAGCCCCAGCCGTTCCG
CATCTTCTTGCGGGTGATGCCGGGCTTCGAGTCATCGGAATACACGATCTTGGTGGGCAA
TGCGGTGGTCCCTCGGGGCGTCTGATTCTGACTATCTCTGCAAATGTTCGGGAAGGCGCA
TCGTTCCGGAACGAGGCGGGCTGCGCTTGGTTGAGGGGGCACGGGATTTCACTGGAGACA
TGACATGGCCGATCTTTCCCAAGCTCGCGTATTGATGCTCGCTGCCGATGGTTTCGAGAC
CGTCGAACTGTTCGAACCGCGCAAGGCGCTGGAGGCGGCGGGCGCGAAGGTGACGCTCGC
GTCGATCAAGACCGACCCGATCCAGGGCATGAAGGGCGACATCAACAAGGCCGAGACGGC
AACGCCCGACCTGACGCTCGACGAGGTCGATACCGACGATTACGACGCGCTGGTGCTGCC
GGGTGGCGTCGCCAACCCGGACACGATGCGCCAGCAGGAGCGCGCGATCGAGATCATCAC
CGAGTTCATGGAAGACGGCAAGATTATCGCCGCGATCTGCCATGCCCCGTGGTTGTTGGC
CGAGGCCGACGTGATCGACGGCCGCCGCGTGACGAGCTTCCCGTCGATCCGGACGGACCT
GGAGAATGCGGGGGCGGACGTGGTGGACGAGGAGGTCGTGGTCGACGGCAATCTGATCAC
GAGTCGCAAGCCGGACGATATCCCGGCGTTCAACAAGGCGATCATCGCCGCGCTTGAGGA
AGAACTGGCCGACGAGCCGGTCGACTGACCTGTTCCCCTTCCGCTTGCGGGAGGGGTTAG
GGGAGGGGAGTGGGTACCGGCCTGTTACGGCCGCCCCTCCCCCAACCCCTCCCGCAGGCG
GGAGGGGAGCCTGTTGAACCAGCGTTGAGCGGGGCGCTCTATTAGATGATAGAGGGCGAT
CGAGGTCAACAGGACCAAGCCGAGATACAGCGCGATCTTCGCGGGCCACACGGATGTCGC
ATCGCTGACGAAGGCGAGCTTGAACGCCTTCCACAAGATGAAATGGCTGAGATAGGTCGC
GTAGCTGATCTCGCCGAGATAGTGCGTCCATCGTAATTCGAACGGATTGCCACGCTTGCC
GGCAGTAAGCGCGAGCAACAGGAGGATGGCAGCGAATACTGCCGGAACGACAAGCGTCTC
CGGTGCGCCCGCGACCCAAGCCGCGGCGAGCAGTACGGCTGCTAGTCCTGCCCATACCGG
TCCCCAGGTCAGGTCTCGCCACCGCAGCCACAGGGCGCAGACGATACTGCCGGTGGTGAA
CTCGATCAGACAGCGCAGCAGGCCGTAGCGCGGGATGTCGGTGCCCAGCGTGGGGGCGCC
CATCGCCAAGTGCAGCCCGAACAACAGCGCGGCTGCAATCGCCAGCAATGTCACGCTCGG
CAAACGCCGCCAGTCCACCGCGATCACCAGCACCGGAAACAGCAGGTACGCGGCCAGCTC
CGCGCTGATCGACCACGCCGGGTCGTTCCAGGCCAGATGCCGGGTGAACCCCCAGTTCTG
GAGCAGGAGAACGTGCAGCGGCAATTTGGGGAACACGAATTGCGGATCGCTACGACCGGT
TGCGCGCAACACTAGAGCCAACGCGACGGCGCCCCCGAGCGTCATCAGGTGCAGCGGCCA
GATACGGGCGATGCGTTTTTGAAGGAAGCGGGGGATGCTCGCCGTACCGCCCGTGCGTAA
GCGGTCGTTCCACGTCAGCCAGATGACGAAACCCGAAAGCAGGAAGAAGAAATCGACGGC
GAGATAGCCTTTGGCGAACACGTCGCGCACGCCTGTCGGCAGCCCCGCTATCGAAAGGCG
GATGTGATAGAAGACGACGAACCACGCAGCGATTCCGCGAACGCCGGTGAGCGCGCGCAG
TTCGTGGACCGGTGTGCGATCCGTCACGCCGGAGGTGGCACGGCACTGCGGCGCATCGGC
CGGAACGATTGCTCGCTCCGCTTGCGCGCCAGATACGTGTCGAGGCCGATCTGCGCGCCG
ATCAGCATGTAGATGAACGGCTGGAACGCGATCGCGATGAACCCTGCGCCCAGCAGATAG
ACGATGTGCCCGCTTTGCAACGCGGCTGCGAGCGGTCCGGCCCAGGCGAACTCCCCGTCC
GGATCGCGGTAGCGGCGACGGATGAACTCCATGCGGACGATGCCGATCAGGTTGATCGCG
AGCCATATCGCAAGGCCGGGATAGCCCTGCTCGCCGAGCATCTCGAAATACGCGCTGTGA
TACGCGCGCGCCTTGTCGACCTCGACCTTGGGGGCCTCGGCAGCGCCGGGTGTGGTCTTC
AGGTCATAGCGAATGCGGTTGCCCAGATACGCGTTGAAGCCCCCGCCGAACGGGTTCGCC
TTTGCGTATTCTATCGTCCATTTCCAAACCGCGAGCCGCGTCGAGGCGGACTCGTCCGCG
TCATAGGTCTTGATGGTGTTCATGCGGTTGGTGAAGGTCGACGGCAGGAACGGGATCGCC
GCCACCCCCAGCACACCCAGCATCGCCAGATACGCGACCTTGCGCTTCACGTTGCGGATC
GACAGCAGCGCCAGCAGGCCGATGCAGAGCAGCCCGGTGCGCGTCGACGTGCCGACCGGG
ATCAGCAGGCAGGCGAAGACGAGCGCCAGGCAATAGGCCTTCACCCGCCAGTCCGGCCTG
AAGATCGTCCCGTGATGCATGAACCAGACGATGATCGGGACGATCGCGATCGCCACCGCG
CTTATCGTGCTGCCCTCGTAAAGCCCTGAGTTATTGTCGACCATCAGGTTCAACTGACCG
TAGCCGCCGCCGCCGCTGGCGATCGTCTTGATCCCGCCGACGACGATGATCGACGAGGCG
GCGAGGATCATGAACAGCAGCAGCGCCTCGATCCGGACGCGCGTGCGCAGTGTCAGGGGG
AGGAACGCGGCAAAGGCGAGCGCCTTCCACACCCAGTCCCATTTCTCCTTGGCCTCGACC
GGGAAGTCCGCGGCGATCGTCGTGCCCCAGCAATAGAGGAGGAGCAGGACGATCAGCACC
TGGCGCCCGCCGACCCGGGTGTCGCGCTTGTCGTCGGCGAGCACCCAGCCGCCGACCGCC
AGCGCGACCGCGATCAGCGAGATCGGGACGGTGTTGAGCAGGAGGTAGGTAAGCCGCTGC
GGCGAGACGATGTCGATATAGACATAGACGAGCACGAGCAGGAACGGCCGCTTGAAGCCC
ATTCCGAAGAACGCGAGCAGGAACGCGATGAATGCGAGGTCACGCATCGCGGTGGGGTTT
CTCTATCGGTGCGCGCTTCTTTTCAGGCGCGTCGTGCGGGCTCGGCTCGCGATCGAGGTC
GGGCCGCTTGAGTAGCAGGAACGCGGCGAGCATCATCAGCCCGTGGCTGAGGCCGAGCGC
GAGATTGTCGATCATGGGTTCGGCCTCCTTTCCTGTGAGCGCTTCACGAGATTCGTGCGT
AGCCATAGTCGGTTGACGCGCCGTTAAGCGATCTGTGGCAGACGACGTCCACGATGCGTA
TCCTTCATATCCTCGATCACGGCCTGCCACTGCAAAGTGGCTACACGTTCCGCACGCGGG
CGATCCTCAAGGCGCAGGAGGGACTGGGTTGGACCGTCGCGGCGGTCACCGGCCCGCGTC
ACGGCGTTGCGCCGGCTTCGGTGGAGTCGGTCGACGGGCTGACCTTCTACCGGACGGCGG
CGGGAGTGAAGCCGGGGCCGGTCGGCGAAGTCGTCGGGATCGCGGCGTTCGCCAAGCTGA
TCGAGGCCGCGGTCGATGCCTTCAAGCCCGACATCCTCCACGCGCATTCGCCGGTGATCG
ATGCGCTCGCCGCGCTGATCGTGGCGCGAAAGCGGAAACTGCCTCTGGTGTACGAGATCC
GCGCGTTCTGGGAGGATGCGGCGGTCGGCAACGGGACGGGGACGGCGACGTCGATGCGCT
ACCGTGCGACGCGGGCGCTGGAGACGTGGGCGGTGCGGCGGGCGGATGCGGTCGCGGTGA
TCTGCGAAGGCCTGCGCGGCGACCTCATTGCGCGGGGCATCGCGGGGGACAAGATCATGG
TCTCGCCCAACGGCGTCGACCTCGACCTGTTCGGCAACGCGCCGCCGCGCGACGATGCGC
TTGGGGCCGAACTGGGGCTCGACGATGCCGACGTCGTCGGGTTCATCGGCAGCTTCTACG
ATTACGAAGGGCTCGACGACTTGATCGCGGCGATGCCGGCCCTACTAGCGTTGCGGCCTA
AGGCGCGGCTGTTGATGGTCGGCGGCGGGCCGATGGAGGCGGCGTTGCGCGAGCAGGCGG
AGGCATCGCCGGTGGCGGACGCGATCCGCTTCGTCGGGCGCGTGCCGCATGAGGAAGTCG
AGCGCTATTACGGGCTGGTCGACATCCTCGCCTATCCGCGCAAGCGGATGCGGCTGACCG
ATCTGGTCACGCCGCTGAAGCCGCTGGAGGCGATGGCGCAGGGGCGACTGGTGGCGGCGT
CGGACGTCGGCGGGCACCGCGAGCTGCTCCGCGACGGCGATACCGGAACGTTGTTTCCGC
CCGACGATCCGCGGGCGATCGCGGAGGCACTCGCGGGGATGTTCGCGGATCGCTCGGGGT
GGGACGAGCGGCGTGCGCGGGGACGTGCTTTCGTCCAGGAAGAGCGTAACTGGTCGTCAA
ACATTCGCCGGTATGCTCCAGTCTATGAGCGGCTGATCGCGGCCGCGGTGCGGGAAAATT
AATGGCAGAGTTTGCTCTTCGGACTTTGCAGCGTGGCAATCTAACCCGTCTGGTGCCGAT
CGTCGGCGCGATCGCCGGGGGTGTGATCGCGGCGGCGGGCGTGATGCTGTCGTCGGGCGA
TGCGCTGGAGGCGCTCGTATCGGATACGGGTATCGCGGCGTTGATCCCGATGGCGGCACC
ACCGCTAGGGGCGACTGCGCGCGCGATCCTCGCGCTGGGGGCGGGGGCGTTGGTCGCGGC
GATCCTGTGGTCGTCGCTATACCTGTTGTTCGGGCCGGGAGGTGTGTTTGCCGGTGTGCG
ACCGCGGGAGGACGGCGTGCCGGTGATCCGCCGCGCGGACGCACATCCCGACGCGCCGCC
GCGCAAGCCAATGTCGGCGGCCGATCTCGGTACGCCGTTGATGGAGGTGGGGGTTGCGGG
CGCGGCCGATGGGGCCGCGCGCGATGAGCGGGCTATTCCCGCCGATCTCGATTTGCCGCT
GGCCGCCTATGATCCGAAGGCGATGCGGCCGGTGCCGATGGAGCCTGCCCGGCCGGTCGC
GCCGCTGGCGCAGCCGACGATGGTCGCGCCGGTGATCGAGTCGGTGTCGACAGCCGAGCC
GGAGACCTTCGTGACCGCGCCTGTGCCAAAGCCGGTCGAGCCGCCGGTCGTCGAAACGTC
CGAACCGGTGGAGGAGATCAGCGCGCCGACGCCGATCGCCCGGCCTTTGCGTGCGCAGGC
CGAGCCGACTACGCCGCCGACGATCGAGACGCTCTTGCAGCGACTGGAGCAGGGGGCGCT
GCGTCGGGGACGGATCGGGTCGCACTGAGGTAGGCGCGCGCCGCTCGCTCTGGCGTACCC
GAGCCTGCTGAAAGCGCTGTTTCTGTCTTCTGACCTCTGATACCCATAGCTCGAAAAGCA
TCGGGGAGGGATCATGGCAAACGCCGAAACCGTTATGGGCGAGCCGGAGAAAGGCGCGTC
GCGCTACGCGTGGTACGTGCTGTCGGTCCTGTTCCTCGTCTATGTTCTGAACTTCGTCGA
CCGGCAGATCATCTCGATCCTGGCGGAGGACATCAAGCGCGACCTGGGGTTGAAGGACCA
GGATCTCGGCTTCCTGTACGGTACCGCGTTCGGGGTGTTCTATTCGTTGTTCGGCATTCC
GCTGGGGCGGCTGGCGGACAATTGGCACCGCGTCAGGCTGATGACGATCGGGTTGTCGCT
ATGGTCGGTGATGACCGCGCTGTCGGGCTTTTCGAAGACCGGCGGGCATCTTGCCGCCGC
GCGGATTGGCGTCGGGATCGGCGAGGCGACCGCGAGCCCGTCGGCCTATTCGATCATCTC
CGACTATTTCCCGAAGCGGCTGCGCGCGACGGCTTTGTCGATCTACTCGGCCGGATTGTA
CGTCGGCGGCGGCTGTTCGTTGTTCATTGGCGGGCTGATCGTGCAGGGCTGGAACAAGGC
CTATCCGGGCGGCGGACCGCTCGGGCTGGTCGGCTGGCAGGCGGCGTTCATGGCGGTCGG
CCTGCCGGGGCTGTTGCTCGCCATCTGGATCGCGACGTTGAAGGAGCCGATCCGTGGGCT
GGTCGAGGGTCTGCCCGAGCCGGAGAAGCATCCGGCGCCGTTCCGCGCGTTCGGGGCCGA
ACTGGTGACGATCGTGCCGCCGCTGACGTTGATTGGCGCGGCGATGGGGGGAGCGCGGGC
GCTCGGGTACAACCTCGTTGCGCTCGCGTTGGTGGTTGCGGCGGTGTCGGGGCTGGTGGC
GGCGGGCGAGCCGTGGCCGCAATGGGTGGCGATCGGGATCGGCGTATATGCGGTGTTCTC
GTGGGCGTCGGCGCTGAAGCGGCGCGATCCGCCGACGTTCGCGCTGATCGTCGGTACGCC
GGCGTTCCTGTGCACGGTGGTGGCGTATGGGCTGAACGCGTTCCTGAGCTATGCGGCGAG
TTTCTGGGCGGCGCCCTATGCATTGCGCGAGTTGGGTGCGACGCCGGCGTCGGCGGGGTT
CATGATCGGCAGCCTTGGCGCGACCGCTGGGTTCCTGGGGCTCACGATCGGCGGCGTGGT
GTCGGATCGGTTGCGGCAGCGCAATCCGGCGGGGCGGTTGTGGGTGGTGATCTTCGGCGC
GGTGGTGCCGGTGCCGTTCCTGATCCTGGCCTTTACCGCGTCGTCGCCGATCGCTTTCTA
TACGGGGATATTCCTCGCGCAGTTGACCGCGTCGTGCGCGCTGGGGGCGGCGGCGGCGAC
CACGCAGGATATGGTGTTGCCGCGGATGCGGGGCACGGCGACGGCGACGTTCTTCATCGG
GACGACGCTGATCGGGCTGGCGCTCGGGCCGTACATGGCGGGGCGGGTGTCGACGCTGAC
CGGGAGCTTGTCGATCGGGATGCTGTCGTTGCTGGTGGTGACGCCGATCACGCTGGCGTG
TGCGGTGGCGGCGTACCGGTTGGCGCCGCGGGCTGAGGCTACGCGGGAGGAGCGCGCGCG
TGCGGCTGGGGAGGCGGTCTGAGGGCCAGTGCGATCCTCCCCCGCCAGGGGGAGGTGGCG
CCGTAGGCGACGGAGGGGGAGGACACGGAACCGCGGTTGTCCCTTTCCTCCCCCTCCGTC
TGGCAAGGGCCAGCCACCTCCCCCTGGCGGGGGAGGATCGAGCGGTTCGGAGGTCCGCAT
GAGTTGCGCAACCACTTTCCGTTCGTCCTGAGTAGCCGTCGAGTAGCTGCGGCAGCAGCG
TATCGAGACGGCGTATCGAAGGACAGGTTGGAGCTCGGAACCCATGCTTCGATACGAGCC
CTAGATACGCTTCTGCGAAGCTACTCGGTCTCTACTCAGCACGAACGGAGGGGAAATCAC
CTTTAACTGCGGGGGATCACGCCAACCCGGGGTAGCATCACCCCGCCTGGAACACTCCGC
AAGCGATCCGCCCCCCGCTGTTGCCGGCCGGGTCGGTCATTAAGTCGTCCGGACCCGCAT
GCACCACGAAGGCCGAGCCGTCCGTGTCCATCAGGCCCGCCATCGTCGCGCCCGGGATGG
TGATGCCGATCGTGCCGCGGCCGTCGGTGCCGATGATCAGGTTGGGCAGGTCGCCTTCGT
GCGGGCCCTGCGGGTTCATGCTGCCGTGCTTCATGCCGGTCGGGTTCCAGTGACCGCCCG
CCGTGGTGAAGTCCGGTGCGTCGCAGCGGCCGACCATGTGGATGTGCGCACCGTGCGTGC
CGGGGGGCATCGCCTTGGCATCTAGCGTGAAGCGGAGGCCGCCCGCGACTTCGGTGGCGG
TGGCGCGGCCGACGTCGGTGCCGGTCGCGGTCTGGAGCATCGCGGTGGCGCGCTGGCCGC
CCGCCACCGGCGTTCCTGTGTCCATACCAGTCTTCTCGCAGGCGGTCAGCCCGATCGTTG
CCGCGCCGAGCAGTGCCAGTGTCGCAATCCGCATAATGTCTCTCCCTGTTGATACTCTGG
CGAACCCTCCGCCGCGCGTCAGGTTCCAAGCGCCCAGCGTGCGACCGGTTCGTACGTCGC
GCCGTCGCGGCCGAGATGGCTCTGGTACAGCACGAGATGGGGTAGCGGGAAGGGCGCGCT
CGACAGCGCGGCGTGGGTGGCGAGCCAGTCCTCGATCGCGAACCCGACCCCGGCCGACCG
CGCCAGCCGCGCGAGCGTGATATGCGGGATATACGCGCGGTGTTCGGGCGGGAGGCCGGC
GCGAACGCATGCCTGGTCCACCTTGCGGTGGAGCGCGGCGAGCGCCTCGTGCGGCGTCAC
GCCGGTCCAGAGCGTATCGGTCCGCCCACGCTTCTCGAAGCGGCCGACTCCGGTGAGCGT
CACGCTTGGGATCGGCGCGACGATCTGGCTCAGCGCGACAGCGACGTCCTCGGCGACCGG
CCTTTCGACCTCGCCGATGAAGCGCAGCGTCACGTGCAGCTGTTCCTCGTCCTGCCAGCG
CGCGGCCGGCACGCCTTCCATTATGTCGAGCAAGCTCTGACGGATAGTGGGCGGCGGGCG
GAGGGCGACGAAAAGGCGGATCATGGATTGCGGCAGGTTAACCGCGAACCACCATGCCGA
TGCAACCACTCTGCTTGAAAAGCGTCCTGTAAAAGACGATATTCACTGTAACCGGCACCA
TGCCGGACAAAGGAGCTGATTTCACAATGGCTAATTGGTCTGACCCCCGGCCCCGCGCCG
CGCCGTTCGGAACGACGGCCACGGGCCAGCGTACCGAGGCCTATGACGCTGGTCTCCGGT
CGTACATGCTGTCCGTGTATAACTACATGGGCTCGGCTGTCCTGCTGACGGGCATCGTCG
CGATGCTGTTCGCATGGGGCGGCGCAGAGTCGCCGGCCGCACAGGTGTTCATGAGCGGCG
GCATCCTGAAGTACGTCATCATGTTCTCGCCGCTCGCGATCGTGTTCGGCATGAGCTTCG
GCCAGAACAAGATGTCGACCGGCACGATGCAGATGCTCTTCTGGGGCTTTGCCGTGCTGA
TGGGCCTGTCGATGTCGACCATCTTCCTGGTCTATAGCGGCACGTCGATCGCGGGTGCGT
TCTTCGCCACCGCAGCCGGTTTTGCTGGTCTCAGCCTGTACGGCTACACGACCAAGCGCG
ACCTGTCGGCGTTCGGGACGTTCCTGATCATCGGCGTCGTCGGCTTGCTGGTCGCGAGCC
TGATCAACATGTTCCTGCAGTCGGGTGTCATGCAGCTGGTCATCAGCGGCGTCGGCGTAC
TGCTGTTCGCGGGCCTCACCGCCTACGACACGCAGCGGACCAAGAGCCTGTACGCGCAGG
TCGCTGGTACGGACATGGTCGGCAAGGTCGTCATCATGTCGGCGCTGAGCCTGTACCTCG
ACTTCATCAACATGTTCATGTTCGTGCTGCGTCTGTTTGGTAGCAGCCGCAACTAACTCC
CGCTAAGGGTGTGACGAACGCAGGGCTCGGCGGGACACCGCCGGGCCCTTTTTCTTTGGC
TTTAGGACAGGAATGGGACGCGCAATGCGGCTCTCGATCGACGTGCGTCTGGATTACGGG
ATCACGGGGGACGCCGATGTGCTCCTCCAGATCGAGGCTGCGGCGATGGCCGACCAGAGG
ATCGAGTCGGAATCGCTGACGCTGTGGTCCGACAGTCCGATCCGGGCGGTGCGCGGCGAG
GATGGGATCGGCCAACGGTGCTGGTCGCGCGGGCATGGGCGGTTCACGGCCGAGTATAAG
GCGATCGTCGCGGTCAAGCGCGAGCGGGTGCAGCTCGAGCTGTATCCGGCGACGCCACCG
CGGATGCTCGACGGCGAACTGACGCCGTATCTGATGCCGAGCCGCTATTGTCCGTCGGAC
CGGTTCGAGGGCTTCGTCGCGCGCGAGTTCGGGGGGCTGGAAGGCGGTCCGCTGGCGGCG
GCGCTGACCGAGTGGGTGTATCAGTCGCTCGACTATCGCTGTGGATCGAGCAGTGGCGAG
ACGACCGCGCTCGATACGTTTGCATCGCGCTCGGGGGTGTGTCGGGATTACTCGCATCTG
CTCGTATCGCTCGCGCGGGCGGGCGGGATCCCGGCGCGGTGCGTGTCGGCGTACGCGCCG
GGGGTCGATCCGCCCGACTTCCATGCGGTCGCGGAGCTGTGGCTGGCAGGCGACTGGCGG
TTGATCGATGCGACGAAGATGGCGACATGCAGCGATATCGCGCGGGTCTGCGTAGGGCGC
GATGCGACCGATATCGCGTTCATGACGGTGTTCGGGCAGGCGTATCTCTGGGAGCAGACG
GTGAAGGTGACGCCGCTCGCTTGAGGCGCGATGTCGTCATGCCGGGCTTGTTCCGGCATC
AACCGTTCCGCGGAATCGGCAGGGTTTGGTTTGCGGAGCGGTGGACCCCGGAACAAGCCC
GGGGTGACGGAGGAACTCATTGCTCGCGGTTTGCTACGCCACAGGAACGCACCGCCCCTT
CGACCGTTGGTCATCGCCAAGATTAAAAAGGGACGTCGCAATGACCGACATAGACAAGAG
CGCGCTGGATAGCCTGTCCGTAGCGCCCGACGACAAGGATGCCGAGGGCAAGAGTTCGGG
TCGCGATCCGCGCCAGGAAGCGGGCCAGGACAAGTCAATCGGCAAGCGCCTGCAGAAGAA
CCCCGACAGCGCCGACGCGCGTCTCGACAACGGGCTCGACGAGTCGATGGACGGCAGCGA
TCCGATTTCGGCGACGCAGCCGGGCTCTGGCACCGAGCCGGCGAAGTCGTCGGGCTATGA
CGAGGATGCCGAGCGGGCGCTGCGCGAAAAGCAGGCGTAACGCTCGCATCTGCTCAACGA
ACAGGCGTCGGTCGGCAACGACCGGCGCTTTTTTGTTGCCCAAACGCCTCGCAAGACGAT
CAAATCGCTTAGTTTCGTTCGGTTCGTCGCAGCCTTGTTGCAGTGCAACAGCTTTCATGG
TCGCTTGGTGTTACGGAAAGATGACGCGCGATAGGGTCGTTGTTAACCATCCGAGCGCAT
AGTCTGCCGGTTCCTTGACGAGAGCGGGGTGACGACATGGCTTCTAGAATGAAACCGGCA
CAGGGATCGATGACCCTCGCCGAGATGAAGGAATTCGCGGCTTTTCCGAGTTCGACGCAG
CGGTATATCCGGCGTTCGCTCGATGTAGGCCTGGACCGCGAGGATGCGATGCAGCGCTGG
TCGCGCGACGTGGTCGAGGCGGCAAGCATCCGGGCGCAGGCGCGGCTGTACAACAATCTT
CCCGATCTGCGCGCGATGGTGCCGGACGACAGCGGCCTCGACGCGATCGAGCCGTTCTTG
GCACCGTTGATGACGCTGGTTGCGTTCGACTTGGGGCAGGGGCGGCTGACGAGTTTCTCG
GCGTTGCGGTTCTTGTACGAGCGGTTGATCGGGGCAGAGGTCCGTCCGTGGTTGCCGTCG
GCGTTTTGTGCGGCGGCGGCGCTCCCGCACCTGCATCCGGAATTGCGGCGGAAACTGCTC
CAGTCGATCAGCGAGGCTGCGGCGACCGCGTCGGGCTGGTCGAACCGGCAGCCGGCATTC
TTTCCGTATTGGGTGGAGAAGGTGGACTCCGGGACGACGCTGGCGAGTTGAGACTGGGCT
GTGGTTAATCCTCCCCCGCTAGGGGGAGGTGACGCCGGAGGCGGCGGCGATAACGTAGGT
TCCGTGTCCGCCCCCTCCGTCTGGCAAGAGCCAGCCACCTCCCCCTGGCGGGGGAGGATT
GAAACTTTTCGCACGTGAGCGGCAACGCGCGTCGGGGCAGCTCTCCCTCACCACCCCGGC
GAAGGCCGGGGCCCAATTGGTGAGGTTGTCGTAACGATGCGCTACCCTTGCCATTGGCGT
CCCCCAATTGGGCCCCGGCCTTCGCCGGGGTGGTTTGGGGTATAGCGCCGGAGTCGGCGC
GGAACTGGGCACCTGGGTTTTGGCAGAGTGGGTAAGCTCCACATCTGGACCACCCCAGCC
ATCCCGGTCACCGACACGCGCGCCAGCCCATCGATCCACGGTTCGCCTGATCCAGATGCA
GGTGATCGGCATGCGCGGCGTTGTAGTCGGGCGACAGCGTCGTCGCGAACAGCGAGCACG
CGCCGTCGCGCACCTCGCGCAGGAAGGCCGATTTCGCATCGTCGCCCTTCCAGTCGCGGG
CGACGGTAACGCGGGTGCCGTCGGTCAGGCGGAAGCCCGCGATGTCGACCGCGTCGGCGG
TGGAGTGTTCGCTCCAGTTCCCCGCGTCCCGCCCGTAGATCCGCCGGCAACTATAGCTGC
CGAAATGATCGATGCTGGCCACGCGCGCGCCGAAATGACGTTCGGCCGCAGGCTGGACGA
CGTTCCATTCCCACATCGACAATGCCGCCGCGACGGGGCAGGCGATGCCGAGCCCGGCGG
GCACGAAGCCGATCTTCCGTGCGCCGCTGGTCAGCCTGACGCCATCCGAATAGCCGCATT
GCCCTTCGCCATTGCGGGGTGGCAGGACGGTGTACCGCACCCCCGCACGGTCGAGCAGCG
CGCGGCATTGCGGGAAATTCTCGGTCAGCGCGGTCAGCTTCCGTCCGGTGAACAGGCCGA
TTGGCTGCCCGAGGTCGAGCGGCGTCCAGGGCATATCCTGCGGACGGCCGCGCGCCATCG
ACCAGAGCATCAGCGCTAGCGTCGCCACGATCGCCAGCCCGACGAGCCAGCCCAAGGTAA
GCCGCACCGCCCGCATGTCAGCCGCGCACCGCGTCCGACATTGGCTCCGACGTCACCGGA
TAGCCGAGATCATCGGGGATGCAGAGATGCTCGACGCCGTCCCGTGTCTCGGTCCACGGC
GTCACGGTCCGCACGGCGCGCGCGCGCGCGTCGGCGACGGCCGCATTAAAGTCGGCGAAC
TGCGCGAGCCGTTCGAGATTGCGCCGCGTCGGAAAGATGATCGTCGCGCGCCCCGCATCG
GCCTCCGCCAGCACGTCGGCCGCGGTCGCCCAGAACAGCCGCACATTCTCCGTCGCATCG
ACCCGGGCCTCGGGCGCACCCGCGGGAAGCCGCGCCAAGTAGAAGCGCGTATCGAAGATC
CGGGCATGCGCATGCGCCGGCCGCCAGCGTGCGAAATAGGTGAGTGCGTCGAGCTCGAGA
CGGGCGCCGGCTTCCGCCAACGCCTCGGCGAATGCGGCGCCGGCGTGCAGCGACGCTCGC
AATCGCTCGAAAATAGCCGGCGACGGCATCGGCGACAATCCGACGGGAAGCCCTGCCTCC
TCGATCGTCTCGCGGATGGCGGCAATGCGCGCTGCGGTGTCGTCGTCGGGGTGGTCATCG
GGATGATCAAGCAGGGCCGCCAGACTGTGATCGCCCGGATCGACCCGCCCGCCCGGGAAG
ACGAGTGCGCCACCCGCAAACGCCATCGCCTTGGCGCGCTCGACCAAGAGCAGCTGCGGC
GGCCCTGCGTGCGTCTCGCGAAACACGACGAGGGTCGCGGCGGGTATCGACGGTATCTCG
GTGGGCGCCTCGGTCATCGCTCGTGGTAACGCGCGAACGGCGCGGCGGGTAGCGTCGGTC
GCCGGGTTTTCGATGGTTGAACGACGGATCGGCGGACGCCGGTCGGGACCGGTATCCGCC
GCTTCGCCGCGATCAGCTGATGTGGATGGCCTTGGTGACGAGATGCGCGGCGATGCCCTC
GGGGCCGTCTTCCGAGCCATGGCCGCTTTCCTTGACGCCGCCGAACGGGCTGTCGGGATA
GCTCAGGCGGACGGTGTTGATGCCGACCATCCCGGCCTCGATCGCGTCGCCGAGCAGGTT
CTGGCGCCGGCCATTCTCGGTGAAGCAATACGCTGCCAGCCCGAACGGCAGGCGGTTGGC
TTCGGCGATCGCATCCTCGTCGCTGCCGAAGCGGCTGAGCAGCGCGACCGGGCCGAACGG
TTCCTCGTTCATTGCGCGTGCCGACAGCGGCACGTCGGACAGCACCGTCGGCTGGAAGAA
GAACCCGCCCTGGCCGCCATACTCACCTCCCGCGAGCAGCTTGGCACCGTGGCTGGTCGC
ATCGCCGACCAGTTCGGCGATCGCATCGGGGCGGCGGGCGTTGGCCATCGGGCCCATCTG
GCTGGCCGAATCCATCCCGTCGCCGACCTTCAGGCCGCGCGTCCGCTCGGCAAAGCCCGT
AGCGAAGCGGTCATAGATGCCGTCCTGCACGTGGAAGCGGGTCGGCGCGACGCAGACTTG
TCCGGCATTGCGGAACTTGTGCGCGACCAGCGTGTCGAGCGTCTTGTCGAGATCGCAATC
GTCGAACACCAGCACCGGGCCGTGACCCCCAAGCTCCATCGTCGTGCGCATCATCGTGTC
GGCGGCGAGCTTCATCAGTGCCTTGCCAACCGGCACCGACCCGGTGAAGCTCAGCTTCCG
CGTGATCGGCGAGGCGAGCAGGTGGCGCGAGACCATGTCGGGGACGCCGAACACGCACTG
CGCGACGTCGCCGGGCAGGCCGGCATCCTGGAAGCACTTGAGCACTTCGACCGCGCTGCC
GGCGGTTTCCTCGGACGGCTTGATGATGATCGAGCAGCCCGCCGCGAGCGCAGGCGCGAT
CTTGCGCACGACGTTCATGATGGGGAAGTTCCAGGCGCAGAACGCCGCGACCGGACCGAC
CGGCTGGTGCAGGACGAGGCTGCGCGTGCCCGACGGGCGGGGCAGGACTCGGCCATAGAC
TCGCAGGCCCTCGGCGGCGTGGAAATCGAGCAGCGCGGCAGCGAACGCGACCTCGCCCTT
GGCCTCGGCCTGGATCTTGCCCTGTTCGAGCGTGGCGATGCGGGCGATGTGATCGGCGCG
CTCGCGCAGCAGTTGCGCGGTCCGCGTCAGGATCGCGGCACGCTTCTCGGGCGGGGTGGC
ACGCCATGCGATGAACCCGCGCTGCATCGCCTCGAGCGCGCGATCGAGATCGGCGGCACT
CGCGAGCGGCAATGCGGCCTGTCCGGCACCGGTCGCCGGATTGAGCACGTCGCGCGTCTC
GCGACCGTCCCCGCTCAGCCATTCGCCGGCGATATAGAGCCCGAGTTTGGTATCGTAGGT
CGCAGTCATTGGCGTCTCTCCGTATAGTGCGTCGATCGAACCGTCGGGCTCATGTCGTCG
CGGTACGGCGCGAATGTAACCCTTTGCCGGGGATTCGGGAGTTGATCGCGTGACGGTCGA
CCGACCTCAAGCACGGACCGCGGCATATCCTCGGCAAAGGTTCATACCGGTCGCGGATCA
GCCCCGCGTCGCGTCGAGGAAGGCCGCCGTCCATACCAGGGGCGCGTTCCAGTTGATGGC
GACTTCGTTGACCTTGAACGCGCGGTAGTCGTCGATCCAGCAGGTTTGTGGTGCGCAGCC
CTTCATCGAGCCGGGTTCGTTTGCTTCAGCGGAATTGGGGCCGCCCGACAGTACGCCGCT
GGGTGGTGCGGGATAGCGCTTGTCCGCCGCCGCCGCCCAGAAGCGGTGGTGCGGGTGCTG
CATCGGGCGCGTGCCGATACCGGTGACGTAGGACCGGTCGAGCGGGTTGCGGCCGAGGAT
ATAGTCAAGGCTCGATACCACCGCGTCGCGATAGGCGGGCTTGCGGTCGATCTGCCACGC
AACGCCGAGCACGATCGCGCGGTTGAGGATCGAACTGCTCGAGCCCCAGGGGTAGTTGGT
GCCGGCGAAGGGTATGCCGTAGCCGCTGCTCTTGCCGTCCTCGACGAAACGATCGGCGAG
CGCGGTTATGCTGGTGCGGAGTTTGGCGCGGTCGTCGGCGGAGAGCGGGCTCGGAACGGT
CGACAGCGTCAATGCGCCGGCCAATTTGAGCGAACCCCAGTTTATGCTGCTGCCAGGATC
GGTGAATATCTCGTCGGCGCGCAACCGGTCGAGGAACTTGACTTCGCCCGTGGTGGCGTA
GAGCTGGGCGGCGGCGAAGGTGAACTCGTCGCGGACGTCGGGGTCGCCGTAGCCGCCACT
GCCTGAGAAGTCCGAACTGGTGAGCAGGTTCGGATGGCGCAACGCCGCCGCCCAGCCGCG
CCGTGCCGCGGTGAGGCATTGGGTGGCGAAGGCGGAGTCGATCGTCCGCCATATCCGCGC
GCATTGCGCTGCGACGCCGACCATGTTGAGCGTCGCCGCGGTCGAGGGCGGGTAGAGGAA
CCGGCGTTCGTGATCGTCGGCGGGCGCCGTTGGTAGCCCCGTCCAGTTCTCGTCGGCGAT
CTTGGTATGGACGAGGCCGCCCGCGTCGATCGTCTCAAACCGGGTGATCGCCTTGCCTGC
CACGCCTGCGTCGGGGGCGACCGCCAGCTTCGTCCCGTCGGGGATCTGCATCGCGAGCAG
GAAGGCGACTTCGACGCGGGCTTCGTCGAGCAGATCGTCCTTGCCATTGGCGCGCTCGGG
CAGCGCGAGGCGGCCGTCGGCGAACGCGTTTGCGTCACCGAGCGCGGCGAGGCGTTCGTG
GAGGTCGAGCAATGTCCAAGTCGAGACGCCGCCGTTGACGACGTATTTGCCCTGGTCGCC
CGCGTCGTACCAGCCGCCGGTCGCATCGAGCCTGTAGTTGCAGCCGGGCCATTTGACGCC
CTTCTGGTCGACGCCGGCGAAGCAGGTGGCGATGTCGGGGGCGTGACCGGCGGGGCGGGC
GAGGTCCTTGCGCTCGACGAACGCGGGCAGGATCGGCATGCCGCTGCGCTGCTGGTAGAA
GAACGCCATCGCCGCGGTCGCGACGCGCGCGAACGGGCGGTCGGCGATCGCGAAGGGGTG
GCTGGCGTCGCTGCCAACACGGAGGCGATAGCCGGAGCCGGGCGTTCGGAACATGCCGAA
ATCGATCCGGTGGATGCTTTCGCCCGAGGCTGCATCGGGGCCCAGCGGTATCGTCTGGCC
GGACGCGACGGCCTTGCCTCGCGCATCGGTGAGCGTCCACGCGAGCGGCTTGGCCTGCGT
GGATGGCAGGACGGCGATCTTGCGACCACTCGTCTCGAACCCCGCCTGATCGATCCTGAT
CGGCGCGGGCGGGGGCTGCGTGGCGGCGGTCGTCAGCAGGACGGCCGCCGCGCCGAGTAG
AATGGGGCTCAGTCGCCGCATCGGGTCATCGGTACCGGTGCGGAGTCGATCTTCACGTCG
GAGATCGACAGGCCGAGCTTGCCGTCGGTGACGATCACGAACGGCGCGGTGACGTGCGCC
ATGTCGATGCCGCGCTTGGCGAAGCATTGCAGCGGGACGATCACCTGCTGCCACTCGCCT
GGCTTGCCCGCGGCGAGCGTCTTCGTGATCGGGACGGTGACCGCCTTGCCATCGCCGCTG
ACCATGCCGAGGTTGACCGGTGCGCTGCCGGTGCGATCGACGCGGACGTCGACGACCAGG
CTCAGCTCGCCATTGCTCTCGCGCGTCAGGTCGAGCGGGCCCGATGCCTCGACGCGAGCG
TCCGCTGAGCCGCCCGTCCAGACGAGCGCGCGCGCGTCCTCCTGGCGGCGGCGATCGACC
GCGGAGGCGGTAAGACGCTTGGTCGCGGTCGTCGCGTTGACGCCGAGCAGGCGGACCTTC
GACTGGCCTTGCTCGACCAGCGCGAGCGACCAACCCTCGGGGACCCGTCCCTTGCCGAAG
ATCGTGCCGTTCGACGATGCGGCCATGCCGGCGGGGCGTGCTTCGTCGAGCTTCGGCACC
GCGCCGGGCTTGGCGTAGCTGAGACCGTAGCCGAACGCGAACAGCGGGTCGTAGCCGGGA
TCGGAGCGGTTGAGGACGTACTGATCGGGGCGCTTGGGCCAGGAGAAGCTCAATTTGCCG
CGGAAGTCGTTGGCGACGCTGCCGTCCTTCTTGCGCAACAGCACGTCGGCGACACCGCCG
CCTTCGCTGCCCGGCAGGAACGCCGCGACGAACGCATCGGAGGCGTTCAGTTCGGCGTTC
ACCCAGAGCGGACGACCCGACAGGAATACCGCAACGACGGGGACGCCCGCAGCCTTCAGT
TTCCGCAGGAGATCGAGGTCGGACTTGTCCTCGGGGCTGTATTCGAGGTTCGGGCGATCG
CCCTTGAACTCGGCATATGGCTGTTCGCCGAACACGACGATCGCCGCGTCGGGCTTCTTG
GCAAAGCTGCCGTCCGCCGACAGCGTCGCGGTGCCGCCGGCGTCCTTGACCGCGGTGCTG
ATGCCCGACCAGATCGTCTCGGCATTCGGGAAGTTCGCGTTGGTCGTGCCACCGCCCTGC
CAGGTGAGCGACCAGCCGCCGGCCTGTTGCGGGATGTTGTCCGCACCGCCGCCCGCGACG
AGGATGTTGGCCGAGGGCTTCAGCGGGAGCAGACTGCCTTCGTTCTTGAGCAGGACCATC
GATTCCCGAGCGGCCCGGCGCGCGATCGCGCGGTGATCGGCGGCCCCGATCAGGTTCATC
TTGCCGGCGAGCGCGCGCGACGACGGGCGACCACGATCGAACGTGCCGGCGCGGATCTTG
ACGCGCAGGATGCGACGGACCGCGTCGTCGAGGCGCGCGGCGGGAATTTCGCCCGACTGC
GCCTGTTTCAGGGTATTGTCGTAGAGCGTCTTCCACCCGCTGCCCGAATACATGAACATG
TCGAGGCCTGCATTGATCGCCGCGGCGCAGCTCTCGTTCGAGCAGCCATCGACCTGGCCG
TGGCCGTTCCAGTCGCCGACCACGAAGCCGTCGAAGTGGAGGCGGTCTTTCAGCACGCCG
GTCAGCAGGCTCTTGTTGCCGTGCATCTTGGCGCCGTTCCAGCTCGAGAAGCTGGCCATC
ACCGACTGCGTGCCGGCCTCGATCGCGGCGGGGTAGCCGCCGAGGTGGATGTCGCGCAGC
GTCGTCTCGGGGATCAGCGCGTCACCCTGGTCGCGCCCGCCGGTGCCGCCGTCGCCGAGG
AAGTGTTTCGTCGTCGCGATCACGCGGTCGGGGGCAAGAAACTCCTTCGTGCCGACCTTG
CCCTGGACGCCTTCGATCACCGCGCCGGCGTAATCGGCCTGGATTGTCGGCTCTTCCGAA
TAGCTTTCGTACGTCCGACCCCAGCGATCGTCGCGGACCACGGCGAGCGTCGGTGCGAAG
GTCCAGTCGATGCCGGCGGCGGCGGTCTCGATCGCGGTGACGTGGCCGATCTCGCGCATC
AGGTCGCGGTCGCGTGCTGCGCCGAGGCCGATGTTATGCGGGAAGAGCGTCGCGCCGGGG
ATGTTGTTGTTGCCGTGGACCGCGTCGGTACCCCAGATCACCGGGATCGCGGGGCGGCCG
TCGCTGCGCGCCATCGAGGCGTCGTAGAACTGGTCCGCGAGCTTCAGCCATTCGACGGGG
GGCGCAAGATCGTTGCCGCCGGGGCCGGCATTGCCGCCGTTCAGGATCGAGCCGAGCTTG
TAGGTGCGCAGGTCGGAGGGCTCGATGCTGGCGATGTCGACCTGGATCAACTGACCGATC
TTGTCGGCCACCGACATGCGTTTCAGGATCGCATCGATCCGTGCCTCGACCTTCGGGTCA
CGTGTGGGGCGTGCGTTGGCGGTCGGCCAGATCTCGGGATGCGCGACGGGGGAGAGCGCG
GGGGCTGGAGGCGTCGCGGGCGTTGCCGCGGATTGCAGCAGAAGCGCGATCGTGAACGTG
GAAAACCCTGCCGACATCATACTCTCCCTGGGCGGTCCGCGACCGTGGCCCGGACCTTTG
CACGCGTGCTACCGGGTGACGGCGGCATTGGGCAAATCATTTGGCTATTGGCGCGCCCAC
ATCTCGGGATGCGCATCGATATAGGTGGACAGCGCGGTGGTGATCCGCGCGTCGTCGGCG
ATCGACGGATGCGAATGGCACCCCGTGAAGGCGAGGCCGGTCACGGGTACGAATGCGATC
TTGCGCATGCCCTCGGCCTTTAGGCGCAAGGCGACCTTGCCGACTTCGGAAGCAATCTCA
CCGCCGGCCATGTCGGTCGCCCACAGGACGATATGTGCGTTCGGATTGCGCGCGCGCAGG
CGTTTGACGAAGTCGACATAGTGCTGCTCGTAATCGGCATGGAGCGCCTCGCGCGTCTTC
CACGGTTCGCCGGGGTGAAGCGGCGTGGTGAAATCGTTGGTGCCAAGCGCGATCACGAAC
AGGCGGGGGTGCCAGGCGGCGTCGGCGTAGCGCGCGACCTTGTCGAACAGCGTGAACGGA
TAGGCCGTGGGTAGGGTGTCGGCGGCCATCCCGTCGTAATTGCGGACGATGCCGCGGCCC
GAGATCGCGTTGACCTGATAGTCCGCGCCGTAGCGACGAGCGGTCAGCGCTGGCATGGCC
TGCGAGGTGTCGGTGGTGGCCCACACCTCCGCCTCGGTGCAGTCGCGTTTGGCCGAGATG
TTGCCGTAGCCCACGGTGTGGGAATCGCCGATGAACTCGATCTGGCGGAATCGGGCGGGT
ATGTGCGCGGGGGTGCGGGCGAGGGAGGGGGCGGGCAGTGCATGCGCGCCGGGGGCGGCG
TAGAAGCCGCCGAAGACGGTCGATGCGGCCTGGCTTTCGCTGGCGACGTCGACGCGGACG
GTATGACGGCCGTTGGCAAGGCCGCCGACGCGGTAGACGCCGGGCTTGGGCTTCACCAGC
GTGGCAGTGCTGCTGGTGTCGACCGAAATGCGCAGGGCGACCTCGCCCTCGCCGATCCTG
AACAGAACTTCCTCGCCGCGAAACGTCGCCTCGAAATATGTGCCGGGCCATTGCCGCCGA
TAGCCGTCCCGCGTCCGCTCGACGCGACCGCCGATGTGGATCGGCAGCGGTGTGCCAGGC
CGGATCGACACCGGGGTCACGGTCGGTGGTGCCGAGATCGCCGAGGTCGACAACGCCGCA
GCGCCGATCAGACCCAGTAGTTTGTTCATGCTCTTGCCTTCAGTCATGCGGGGAGTGCCC
GGTATTTTCCTGCCCGTGTTTCTATGGCGGCCGCCCCTCCATCCCATGCATCACAGCGCC
GCCATTGCCGCGGCATGCGCGCGGATCACGGCTTGGGTGGAGGCGTCGCTGTCGAATACG
CCGTACCAGCCCTGCGGTTCGTGCGGCGGATCGCCCATGTAGCTGCGGTCTCCGCGCCGG
AACCGATGATCGGCATGCGGTGTGCGGGCCTCGCCATTCCACGCCCAGAAATTCGAGCCG
GCAAGCGGTCCGCCGGACTTGGCGTTGGCCTCGATCGCGGCATAGATCTGGCGGTAGAAG
CGATCCTTGTACGTGGTCGGGATGCCCGGATCATAAGCGTTCCGGCCGTCGCGCGGATAA
CCGAACTCCTCGATCACGAGCGGCTTGCCGAGCGTCGTCGCGAGCCGGATGTGGGCGTCG
ATATAGTCCGCGACTCTGACCGCGCCCGCATCATAGGTGCCCGCGAGATCGCCCGCATCC
ATCCAGGTCCAGTTGTTGGGCCAGATATGCGTGGTGAGATAGTCGATCGACGGCGATCTG
TGCGCGGCAAGCACGACGTCCTCGCGCTCGATCGCCCCCTTTAGGCCTTCCGATCCGGTG
GAGACGAGGTGGTTCGGATCGAGTGCCTTGATGTATCGCGCAGTCTCGTCGATCCAGCGG
TAGAAGGCGGGGAGGTTGGGAACGGCGACCGTGTCGCTGCCCGCCGGGCGAGGTTCGTTC
GCCAGTTGCCACGCCATGATCGTCGGATCCGCGGCATATGCGACGCCGGTGACGGTGTTG
GTGCGCGAGACGACTGCGCGGATATAGTCGCGGTACATCGCCTGCGCCTGGCCGTTGGCG
TAGAACACAGCGTTCCAGTCGGCGAACTCGGGCCAAGGGTGTGCGGGGTCGTTCATGTCT
ATGTAGCGACCGCCGTTGACCCAGGAGAGATAGGTCATCATTCCGCCCGACCATTCCCAG
AAGTTGGTCAGGTACACGACGGCGGTCATGTCGCGCCTCGCCATCTCGGCCAGCGTCCAG
TCGAGCCCCTGGAGTAGTTCCGTGTTGTAGGTCGCGGTCCTGTCGCGGAAGCCGGGTGTG
ATCGAGTTCTTCAGCGGCGACAATTCGCCCGAGCCGAGGATGCGGAGATTGCGGATGCCG
AGCGCCTGCAACCGGTCCAGTTCGCGCTCGAGCCGAGCACGGTCGCCGTACGCAGTATCG
GCACCAAGCCACGCGCCGTACCAGATGTTTGCGCCGACATAGCGATACGGCTTGCCGTGG
CGCGCGAAGCCATGGCCGTCGATCGTGACGAACGGCGCGTCTGGTCGTGCGTTGCCGAGC
GTCGCGGACCCGACATGCGTCGTGTTCGTGCAGCCCACGACCAGGGCCACGCCCGCCAGC
AATGCCGCCCGCCTGTCAATTGCCGCCACTGCCAACTCCCTGCCCCGCCCGTGACCGAGG
GCGATTGCGTTCGCCCCCGTGTTGCAACACCTTAGGTTCGCGTCCGCCGCGGCGATACCG
CCGACTGTACGGGGTGCGTGATTTGCCGACGGTCGTTCGATCGCAATGCTGCGATCCGGC
GATGGGGCGTGCCGGGAATCGATCTCCAATCCCGATGTTCACCGCGACAGCCTGCGCAAT
GCATCGGATCCGCCGTGCGTGTATCGGCCTGCGCTCGCGTTGTGGGCCCTGCACGGACGA
GGACCGCTACATTGCGACATCGCGTTCAGAGCGGGATCAACGTCACGACCGGGTTCTGGT
TCGCGCTGTCCGCGTGCGCCAAAAACCGGGCAACACCCCCTGCGACGGGTTTGGTCGCGG
CGCCCGCGACGACCTCCGCCGCGCCGAAATAGACGACATAGAGCAGACCGCTGGGCCAGT
TCAGTTCGTACGACCAGCTGTTGCCCGAACTCGTGGCGTAATAGCCGAGCGGTGCCGGCC
GGCCGGTTCCGGGTCCGGTATCGCCCGCAGTGGAATTGAGCGCGATCACATACGTGTTGG
TCCCATCGGCCTTGAGCGGGCCGCCGATGATGCCGAACACCGCCGCGTCGCCGCTGCTCT
GACGAAAGCCGAGTTGCATGCAGCCGCCGGTCGTCGCTCCTTGCGCTGCCGTCGAGAGCG
CAAGCCGCACGCCCGGTGCCCCGACCGGCAGCGGCACGGGCGTATCGCCGAGCCCTGGAC
CATAGGCCGCGACCGAAATCGGCGTGGCCGCAGCGACGCTGATGTTGGTGATGGTCAGCG
TGCCGCCGCCCCAGTCATGCGCGAACACGCTGGGTGCCAGTGCCAATGCCGGGGCCAACA
GGACCATCGGCGGGCACGTGGCACTGGTCCAGGCCAGCTTGCCCGCGCTGTTGAACGGCG
CGGTGTTTCGGTAGCCGAGCAGCATCGAGCCGTTGGGCGTTTGCGGCATCGTGACCGACT
CATATTGCGCGAGCGTCGTGGCAGTGCCGTTCCAGGGCGGGGCGGAATTCTGAGCCGAGG
TGTGGACTGAGGTCTGAGCGGACGGGAACCCTGACGAGACGGCGAAGCCCGTACCGCGCC
GCGGGGTTCCGAGGATGGCGTAGGCCGGACCATCGGCTACGGCCACGCCAACCCCCGCCA
ACACGAGGTCGATCACGACCCTCCGCCGCGACACGTGCATCCTGGGGACGGACCCGGCTA
TAGCGCGATCATCGTGACGATGACGGGCGCGGCGCCGACTGGGGAAAGATTGGCGATGTA
AACCATCACAGCGCCCCACTTGATCGGGAAATCATAGCTATTGCCCGCAACGACCGCGTA
ATAGCCCTTTGTCGGCCCCGCTTGGGGAGCGTTGAGCGCGATGACGTAGGCGTTGTTCTG
ATCGGGTGGCATGGGGGGGCCGCCGATGATGGCGACGATCGTCAGCGCGCCGCTGTTGGC
CTGGAAGCGGAGCAGCGAAGGCTTTGGCTTGGACGGGCCTTGGGCTGCCTGTGCGACGCC
GAGCGTGATCGAGGAATTGACCGGCAGGTTGACCGGCGTGGCCCCGGGGATACCGGGTCC
GAACGCCTGGACCAGGATCGGCGTCGCCGACGCATCGCTCGTGTTGGTGATCCGCAGGTT
GTCGGCCTGCCAGTTGCAAACCAGCAGGCTCAGCATCTGCTGCAATGCCGGTACCGGATA
GAAGACCGCCGCACCGCCCCCCGAGGTGACGGCGATCTGGCCCTGGTTGTTCAGCGTCGA
CTGGTTGAGATAGCCGACGACCAGCGTGCCGTCCGGCGTCTGCGGCATGCCGACATGCTC
GTCGACCGCCAATATCGTTCGGGCGCCATTCCAAGTGTCCTGGCTTGCCATCTTCACTCC
TCCCGTCTTTGGCTTGGGGCGCGGGCGAGCCCGGTCCGGCGTATCGCAGGACCGGGCCCG
TCGCATCAAAGCGCGACCAGCGTGAGCGTGACCGCCGCCGCCGTCGAGGCCGACATGTTG
GCGAGATACACGACCGACGCACCCCAGTTGAAGGTGTAGCTGATGGTGTTTCCTCCGGTC
ACCTTTGTGTAACCGGCCGCCGATCCCGAGTCGTCGACGTTCAGCCCAAAGACATAGGCG
TTGTTGCCGGTCTTGTCGGGAGGGCCGCCGATCAGCGCGATCACCGACGCATCGCCGGTG
GTCGAAGTCATGCGCAGCATCATCGACTTGGGTGGCGTCACCCCTTGTGCGACCGATGTG
GCGCCCGGTGCCGGATTGAGCACGAGGGCGGTGCCTACGGTGATCGGGACCGTCGTCTGC
CCTGGCAGTCCAGGACCGAACGCTTCGACCCAGATCGGCGTCGCGTTCTGTTGACTGATG
TTGTTCACCGTCAAGTTGTTCGCTTGCCAGTTATTGACGTAGATCGAGGGCACCAACGCG
CCGTAATTGGCGTCCAGCGTCTCGCCGCCGCTGCCGCTCGATACGTAAAGCTGGCCGCTG
TTGTTGAGAGTCGCCTTGTTCTGATAGGCGAAGACCATCGATCCATTGGGGGTCTGCGAC
ATCAGCAGCGTATCCCCCATGGTGGTAAGCGTCTTTGGTGAGCCGTCCCAGATCACGGTT
GCGCCAAGGGCCTCGACAGTTTCGAGAGTTTCGATTTCAATCGTCGCGTCGCTCATTGTT
TCTCTCCATCAGGTGCGTTCGTGAAAGTCCCGGCATGTCGTGATGCGTGCATTCAGGCTC
CTTCGTGGCTGTGTTCAAACCGGGTCGATATCGGTCAGCGCGAGCGTCAGCGCGGTGAAG
CGCAACACCGGCGTGTCGACGCCGCTGAGCGCGGCATACAGCGTCGTGTCGAACACCAGC
TGCGCGCCGATCGGTTCGGCGGCGCTGCCGTACGAGACCGCGTTGACGTTCGCCCATTGG
TCGATCGCCTGTGCGAACAGCTGCGCGAAATCGCCGAGTTGCGCGGGGTCCTGGCCGTCG
ATGTCGAAGCTGCGCGCGAGTATGATCGGCACCAGCGGCCTGAGCGACGCGGCGTTGTAC
GCGGTGCCGCTGACCGCAGGCATCGGGAAGCTGAACGCACAGCTCATGGTCATGCGGCGC
TTGGCATCGGGGGCGGCGCCCGCTGCGCGACAGGCCGAATGGAGGGCTGCCATCTGGTCG
GGATCGGCGAGCAGATTGGCCATCAGCGTGTAGATGCGCTGGCACAGGCTGGCCCCCGAG
ATCGAAGAGCACGCCGCCCCGCTGCCCAGGTTCGGCAAGGCCGCGACGTCGATCGCGGTC
GCTATATCGATGAACGGCGTGACCGGTTGGCTCGGTCGGACCTGCGCGGTCTTGTAGACG
AACGCCGGCAGGGTGTCCCATTCGGTCTGGTCGGACGCGACGAGCGTGAACAGGTTGCGT
TCGACCTGCACCGACGCGAGCGCATTCTCGGCCGCCAACACGTTCAGCGCGTTCACCGTA
ATCTCCTGGATGACGCCGAGCGGGGCGATTGGCGCGTTCGGCACGGTGAGCACCAGCGAT
ACGTCCGACGTCGTGCTGGTCTGGTTCGCATAGGGTTGCAGCGTCGCTGCGGGATCGAGC
GCGGTCAGCGTCAACGTTACGCCGGGATAGCTCGATTCCCCCTGGTCGATCGGCCACTTG
AGCGTGACCGTCTGCGTGGCGGTGGGATCGTCCGGACGTTTGTCGACCATATCGGTCACG
ACATAGCTGTCGGTGATGCGGGTTAGCGCCCGCGCGCGGAATGCGGCGTTCAGGGCGGGG
TTCCAGTCGGAATTTGCCGCCACTTCGGCAACGCATTGCGCGAACGCGGCGACCGCATCG
GTCCAATTGGCCGCAGCAGGCGTCTGCAGCACTGGCCGCACGACCTCGAGCACCGCACTG
GCGCGGGCGAGTGCTTCGAACAGCGTGTAGACGGTGTCGTCGGCGGTGCGCAGTAGCGGC
CGTCCCGGTCCGGATGCGCTGAGATCCGTATTGTACGTGACGGTGCTGCTGATGCGATCC
TGCGCGGCGAGGAAGGCCTGGTACGTGTAGCTATAATCCCATTGCGCATGGGAGGAGATC
GGGTTGGCGTCGTTTGGTGCCGCGATCGCCTTGGTCCAACCCTGCCGAACCAGCGTCGGC
GGCGTGGGATATTGGCGGAACACGATCGGGATGTCGGTGGTCGTGCCGGTCTGTCCGATA
TGCGGCGTCTGGCCGGTCGCATAGGGATCGACCAACTGGAGCCACAGCGACGCTCGCGCC
TCGCCCTCGGCCCCTGGCGGCGCCAGGAAATATTGCAGGTTGGTGATGTTGAAGCGGAGA
TTCAGCGATACGATCGCGTGGTCGGCGACGTCGGCGATGTCGGGCGTTCCGTAGAGGAAC
GTCAGCGGGCTGCTGCCAGTCGACACGATCGGCACGTGCGCGGTCGACAGGCCGGCATTC
TGTTGCGTCGCGGAGAACCGCCCGGTGCCGCTGCCGCTGGTCACGGCGATCGTGAACTGC
GTGTCGCTGACGTTGGTGACCTCATAGATGCCGTCCATAGGCGCCGAAGACCCGGCATCG
GCGGTGAACACCATCGCCAGCCGGTCGCCATTCGCCAGCGATGCCGCAGCGGGCAAGGTC
GCGGTGAGCAGCACGCCGGCCAGGCTGTAGCGCCCGACCATGAACGCCTCGACCTGGCCG
AACAGCTCGATCGCGCCGTCGACCGCGGGCGACACTGCTGCGTTCCATCCGACGTCATAC
TGGACGATCGTGTCGACCGCGTAAGCGGTCATCAACGCAGACCGCATCTGCTGCTCGAAA
GTTTCCCGCGCCACGCCCAGTTCGGCAAGCGTTCCGGTGAAGGGAGAGGTGGGGCCGAAC
AGCCAGTCGACCTCGAACGTCGCATAGCCCTGCGCCAGCGCCTCGCGGCCGCGCGCGATC
GTTTCATACGCCGCCTGGGCGTGTTCGAACGCCTGCGCAGCCGAGGCGGGGCCGAGCAGC
GTGTCAACCGCTTGGAAGAACACGCGGTTGAACTGGTCGAGATCGATATCGACGAACAGC
CGTTGGGCGGGCAGTTGTTCCAGCGAAGCGGTCAGCGTCGGCAGCGCGACCGTGGCGGTG
TTGAGCGTGTTGTCGAGCGGCTTGGGCGACAGGAAGCGCGGGCCGCTGTCCGCTGCCTGG
CCGATCGACACGTCGAGGATCGTCGCCTGGATCGCCCAGAGCGTCTGTCCGCTGCTTCCG
GTCCCCCCGCCGGATCCATCGGTGGCGAGACGCCGCGTACGCAGGGCTGCGCGCAGGCGC
TGCGTGCTCGACGCGAGTTCGGGCGGTTGCGCCGCGTCGGTGCCGGTCAGCCCGACCGCG
AGCTTGCGTGCCGGGAATGCCGCGACGAACGACGCGGCGAACGCGGACAGGTTGCCGGTT
TGACCGGTTGTCGGTGCGATCGTCGACGCCACGTTCTGCGCGGCGGGCAGCAGGATGGTG
GTACCGTCCTTGATATACGGCGAAATCAGCGCCGGATCGCGCAGGATCCCGAACAGCACC
GCCAGCGGGAAGGCCGGGGGCAGCGCCTCGGATCCGGTGATCGCGACGGTGAGCGCCACC
GGCGCGGGGAACGGCTTGGTCTGGTCCATCAGCCAGGCGACCATGCCCGTCACCAGTGTC
GCCACGTTCGCGGTGTCGGGCGCGGCGAGCGCGAACTGCACGAGGTTGCCCTGCGTATCG
ATCGCGAGGCTGGTCTCGACATAGAAGCCTATGCCCGGGCCGGTGATCTGGTCGTGGATC
GTCAGGAAATGGGTGAGCGCCGCCTGCAGCGCGATATCCGACATGCCCGTGAACGCGCTT
TGCGTCGGTGTCAGCGACAGCGCGATGCTGCCCAGCCCGGCGCCAGCGAAACCGTAGCTG
GCGATCACGCCGGTCCATTGGTCGATCGGGAGGATCGGATCGAAATAGAGATTGGTGTCG
CCAAAGATGCTGGGCGTCGGCAGCTGGTTGCCGAACGCGTCGTTGGTGAAGACGTCGAGC
GCGAACGGCTTGCCGATGCTGGCATAGCGATCGGGATTCGGCTGGCCGACATTCGCCACC
GCCACGCCGTAGAGCGGGGCGATGATGCGATAATCGGTCGTGGTGGCCAGATCGTCCACC
CGCTGCGGCTGGATCGGGGCCGACAGATTGCTGGCGACGAATCCTGCGCTCGCCTCGACC
TGATACGCGACCAGGCTATAGAGCGCGTTAAGCGCTGCTGGTGCCGCGCCCATGGCGGCA
AGCGCGGCATGAATCTCGGGCTCGTGCGTCAACCCCGATGTCCGCAGCGCCGCGATCGCG
TCGTCGCGGTTTATCGGTGTCGTCGCGCCCACATTGGCTTGTGCCGCGACGGACGTGTTC
GCAACGAGATCGGTAACGCTGTCCGGTCGCGACAGCGTCACGCCGAACGTTCCTGCCGCC
GCCGCCGGATAGCGGACCTGCAATGCCGCATCGGTCGTCTTCGCGTAATAGACAAGATCC
GCCTGCGTCTGCGCGAGCACGATCGCGGTGTGATACGGCTGGACCGACAGCGGCGCGGTC
TCGGTGTTACCCGCGCTGGCACCATAGCGGATCAACAGCGTGACCTGCCCGACGCCCTTG
GCGAACAACGCGGTCGGCAGCGACTGGCCGCTGATATCGCGATAGCGCAGATAATATCCC
GCGGCGTTGGTGACGGTCGCCTGCTGCACGATCTGCAGGAAGCTGTAGCCGCCATCGGTG
GTCAGGTCGGCCGAGGCTCCTACGGCGACGCCGTCGGGGACCGCCGCGGTCGCGAGCATC
GCCGACGTCGGGGGTGGCTGCGACACCGAACTGGTATTGGTCCGCAACACGAAGAGCGCG
GCGGGGTTGATCGGCGCGGAATGGAGGCCGGGGACGCCCGCCCCGGTCTGGTAGAGGATC
TCGATCAACGTGATCGGCCGGTCGCCGCCGCGCAGGTCGGTCAGGATGCGGCCCAGCAGC
GCCTCGTCGGCCTGGCTCGCTCCCGACAAGGCAAACAGATCGTCGAGCACCGCACCCGGC
GTTCCGCCGGGGATCTGGCGGACGGTCAACCCGATGCTCGTGACGAGCGCGATCTCAGCC
GCTGGCAATAACAGGCCTTCGGGCTGATAGGCGCCAGTGGCGGCGCGCGACTTGATCAGC
ATAGACACCGGCGCCGTGCCTTCGCTGCGCTGGAGTTGGAGGAGGTTGGGTGGGAAAGGC
TGCAAGCTCTGCGTCTGGTCGAGCACGATACGGCTCTGGAAGGCGAAGGCTTGTGGCCCG
ACATCGGTAAACTGGATCGGCTGCGGGGTGCCCGGCTGCGTCACCGCATTTTGCGTCAGG
CCGTAATAGCCGAGGATCGTCGCCTTGCTGAGCGTGTAGCTGGCGTTCGGCGTGATCCAG
CTCTGGGTCGGATCGGGATTGGTGAGGTCGATCGTATAGGCGTCGCCGGTGGCGAACCCG
CCGACCGGGAATTCCTGCCACAGCAGCGCGAATAGTGGGTTGGTCGTGACTGCCGCTTGG
CCGCCGGGAACCGTCATGCCGCTGGCATAGGGCAGGCGGATGCCGCTGCGCATGCTGCTG
CTGATCTGCCCTGCGAGTTGCTGGAACAGCGATTGCGGCTGCACCGCCGACGTCCCGGCA
GCGGTGCTGAACAGCGTGGTGAGCTTGACCTGCGCGAGCGGCTGGTTCTGCATCGTCACC
AGCAACTGGTGGACCGCGCCGCGCACCAGCCCCTTGAAGTAATCGACGAAGATTTCGGTC
GCCAGCGACGTCGTCGTACCGGCCGCCAGTCGCAGCGACGGCGGGGTCGCGGTCTGGTTG
ACGAACAGCTGGTTGAAATAGGCGTCGACCGTCTGGAGGTAGCTTTCGGGAACGAGGTTC
TTCGATTCAAAGGCATAGGATAGGTCGTCGGGGGTGGTGCCGTCGGTCCGGCCCGCGGTC
GCGAGCTGGAGGAACGGCGGCATCGGGAAGACCGTCGCCTGGGTCGGCGCGGTCGGCAGT
GCGACGCTGGCGGAAAAATTGGCAAGCTGGCCGAGAATGTCGTCATAGCCGATCCAGCCG
GTCAGCAGATCGGGATCGCTGTCGAGCGATCGCAAACCCGGTTTGCCGCTGACCGGATCG
TCCTCGAGCGAGACGATCGCATCATAGGTCGCCAGATCGAGCGCATGCATCAGCGCGAAC
GTCGTAAGCTGCGTCGTCACCGCCTCGAACGGCTTGAAGGCCGCATAGGGCGGGGTGGTG
GCCGGCGCTGGGTCGTATTCGACGCCCAGCGAAAGCGCGATCCACGGCGCGCCGATGTCG
GTGGCGTTCGGGAACACGACGGTGACTTCGGGCAGGTAGAGCAGCGGCAGCGTGGCGCTC
AACCCTGGGCAAAGTCCGATCGCGGCGGGGGCGGCGAGCCTGCGGGTTGCACGGTAGCCT
GCAAGCCGCAGCATCGCGTGCTGGCTCGAGCCGACTAGCTGCCATTCGAAGCGGAACGAG
GCGTTGAAACTGAAGCTGATCGTGATCGAGAACAGGAACAGGTTGATCCTGACGCTCACG
CTGACGCTGACGCTCGCCTCGATATACAGCAGGATCGAGCCATCGCCGCCGCCCGGCGCA
TTGGGTTCGTAGATGAGGATCAGGCCGATGCTGGCCTGCAACCGGACGTTGACGCTCGCC
TTGATGATGACGAAGTCGAGCGAGCCGTATAGTTCGCCGATGATCCCGACCTGGCCCTGC
AACGACAGCGCGTCGGGGGTGCGGAAGATGTCGCCGCCGTCGCTGAGATAGCCCGCTGCG
CCCTGGATGATCCCGAAGAACGTGACGCTGACGCCGGCTTTCAGCGGGCCCGCGACGAAG
TCCTTGCCGACGCCCAGCCGCAACGCGAAGCCGAACGAGGCGATCGTCGCATAGCTGCCC
TTGAACACGTTCGGGTCCGTCGCGGAGCTCATCATCGCGATGTAGAAACCGCCCGAGCCG
GTCAGCGGGACCGGTCCCGCCTGCGCCTGAATCCGGAAGCAGCCGCTCCAGTCGTTGCCG
TCGGGAAAGCCGAGATCGACCTTCCAGTCGCCGTTGGTGTAGATGCTGACTTTCAACGTC
GGCAGCGTCATCGACGCGACGCCGACCTCGAAGGTGCGCAGGCTGTCGGGCAGTGCGAGC
GCGATCGCATACAGGCCGATCGTATCGGTCACCTTGGTATAGATGATCTCGAACGAGAAT
CCCTTGCCGGGCCCGCCGACCAGCGCGACCTGCAGCGCATAGAACGGCGTGACGTCGTAG
AAGACGACGCCGATCTGGATCAGCTTGAGCAGCGTGAAATCGGCGACGAATATCCACCGC
CCGTCGGGATGGTAGATCTCGGCGAACTCCTTGTCCTTCAGCTTCTCCCAGAAGTCGGTC
TGCATATAGCTGAGGAAGTCGGCGTAGTTGGCTGGCGGATCGGCCGGATCGGGCCCGACG
CGCTGGCCGAGGCCGACATAGGTGAGTTCGAACACGTCGCTGGCGTCTGCGCTGCTGCCC
ACTTGCGTAAGCACCGCATTGCGCGCGTCGTGCGCAGGCAGCGCGAGTGCATGTGCTTCG
CTCTCGCCGCCGCCGCCGTCTTCGCCCTTGTTATACGCGCCGATCCAGCCGATCTGGTCG
GCGCCCGCGGTCGGTGCGAACAGCCCGATGCTGACCGTCCCCGATGGCGGAACGCGCGTG
CCGAGCATTTCGATGAAGCAATCCTGCAGCCCGAGTACCAGCATCTTCGGATCGGATTCG
GTCGCGTAGAGCAGGGTGAACTGCTCGATCGCGATCGTGAGCACGCCCTGGATCTTGATC
TCGAGCTTGCCGTCGACCTGTGGCAGCTGCACGCCGAACGCGATGCGTCCGCCGTTCGCC
GGAGTCTGCCAACCGATCAATATGCTGAACTTGAACGCCGACAGCGAGCCGACCAGACCA
CCGAGCGAGCCGAGATCGAGATCGAAGATCAGCGCGTAACTGAAATCGTTCTGTAGCCTG
ATTCCGTTCTCCGCGAGCCCGGGGATCGACGCCAGCGAGTAGTAATCGAGGCTGTCGATG
CTCTGGCCGCCACCGCTCGCGTACAGGAATGATTTGAGCTTGAACGGGAGCAGCGCGAGC
AAACTGGTGGTGCCGTTGCGTGGCTTGGTCGTCCCGAGATCGAGCCGCAGATTGCCGGGC
GAGAACTTGAGAGCTAACCCGTCGGTCGACGGCTGCGCATTCTTGTCGATGATCAGATCG
AACCCAACATCAATACCGAGATCGGAGAATTGGAGTTTCTCGAACGCGAGGATGTCGAGC
ACTTTAAGTTGGTTGAATGCGATGCTGCCCCAGATGCCGAAGTGCGACGCGATCTTCGTT
GTGGTGACGTCTCCGACGGTTACCGGCTTGGACTCGTCGTCGAACGAGAATTGCAGCTTG
GTCAGCGTGATCGTCTTGAGATAGTTGTTGTTGGATACGCCTTTGTCGTCGACGAAATCG
AAGGTGAAAGTGCCTTGGGCGACGAAGGAATAGAGACCCTCGCCGGTACTGCCATCGTCG
CCGGAATTGGCGTTTGCCTGGTAGGCGCCGACGATCGTTAAGGTGTTGCCGGTGCTCGCG
CCGGTGCCGGGCGTGGCGGGGCTCGGCACCCGGTAGACGCCGGTCTCGAACAGGCTGTTG
ATCGTCAGGTCGAGCTGGCACGCAAAGCTGCGCAACTCTGAATTGACGAACAGCGCGCGG
AGAAACTCGACTTCGAAGCCGTAGTCAGCACCGGCTCCAGGCGCAGGCGCAGGCGCCGGC
GCTGGGATGGACGGTAGTCCCTTGGTTTTGGTCTTCTCGTAATCGACGAGCGCAAACGCC
GCGCTGCGCGCCAGTGTAGGTAGGGGATTGGCAGGATCGGTATTGTTGATCGCAACGCCG
ACGTGGTGGACCCGGAAGCCGGCGATACCGGGTTCGTTCATGCCACCGAGCACACCGCGA
ATGGCGCTCGGCAGTGCGGCGAGCCGCATCGTGCAATTGACCGCGAGGATACCGCTGAAA
TTCGGATCGGTGACGGCATGGTAGAACGGCCAATACAGGGAGTCGGTGTCCGGATCGGTG
CCGCCGCTGACGAACACCGCGGCCTTGGCATCGGCAATCGTCTCCTGAAGAAACACCTGC
GCTTTGGCCGCAGAGAACGGCGCGGTGTTGAACACCTCCGGCTGGGACCATAACCGGATA
TCGTCGACCAGCGCGGCGATCGGCTGGCCGGGATAGAATTTCATCAGGAAGATCGGCGGC
GTGCCATCGGGCGCGGCGAGGCCCCCGGGCGACAGGTCGAAGGTCCATTCCCCGATCGTC
AGTTCGCTGTCCGCAAAGCCGAACAGCGAACTTGGATCGGTACTGACGACGGTGAAGATC
TGGTTCTGCTGCAATGATCTGCGCATTTCCGACCCGAGGCTGTCGAAGCCTAGAATGCCC
GCCTTGCTCGTCGCCATCTGCAACGTGGTCCAGCCGGGTGGCGTCCCGTCGATCTGCGCG
AGCATGCCCTGCGGCGTCATCGCAAGCGTGCCGCCGGTCGACGCCAACGCCGCGTGAACC
GGGCGAACCGCGGTCTTGCCCGCGACTGGCAGCGCGGCGAGATACGCATCCGTGCGCCGG
GGATTGAGCGCGTTCGACTCCATCTCGAGATAGGTCGACACGTCGAGGCTCGGATCGCTT
GCGAATGCGAGCCCGCCATAGGGGACGAACGGCGTCGCGGGGGCATGCTGTGCCGCAGTC
CACGAGTCGATCGGCAGGGCGTCGAGCACATAGACGTCGAGGCCCGAGGCGGGAGCGGCG
CCATCGATCAAGGCGGTGCCGCTGACGGCTTGCGCGAAGAGTGGTGCGCTTTGCGGCTGC
GAGACATAGGCCCCCGCGCTCGAGACGATGCGCGCGTAGGAGGTCGTCGCGTTGTCGCTC
AAATACGCAGGGGCCGTGGCGCTGTCGGCGCTGTCGGCAATGCGATAGGCAGGCTGGGCG
GGGACGAACTCGACGCGATCGCCCGTGCCAGCAAGCGAGACGTCGAGATATTCGGTGCCG
GTGATGCCGCAGAGCAATTGCGCGACGTCGACGGTCGAAGCCGCTTGGCAGGGGGCTGCG
CTGCCGTCGCTCAGCGAAACCGTGAACTGGCCTGCGGGCGTCAAATAATAGTTGCTGGTG
TCGGTCGTCGCCTGGACCGGGCGGTTGGCGAAGACGAAGCGGCTGGTGCTGGCCACGTCG
CCCGCATTGCTTTGGAAATAGACCGGCTTGCCGTTGGTGGTGACGTAGTTTGTCCCCAGG
ACCGCGTCGGTGAACTGGAAAAGGGTGCGCAGCGGATCGAGTGGCGCCAACACGTCGAGC
GTGACAGCGAAGCCGAACGGCGTCGTCGGTTCACCGGCCGGGCGGAACACGGGGTATCCA
AGCGCCGCGATCAGCCCGCCAAGCGACGGCGGGTTGAAATACATCATGCCTGCCTCGAAC
TGTTTGAGATCGTTGGCGGTAAACTTGAATGCGGCGGTGAACGTCCCCGCGAGATCGCCC
GTTACCGGCAGCATGGCGACAAGTGCACTGCTGTAATAGGAGGACGATCCTCCAGCCGGC
GGCGCCGCGGTGAGCTGGAAGATCTGGGTGCTTGCGGCCGTATCGATCAGCTGGAAGGCG
GCGCTCGCATCGTCGAACACCATCGTGGGATCGCCGCCGAGCAGGCTGGGTAGCACGGTG
AGCGTGACGCTTTCGCGGAACGCTAGCGAGAAGGTCTGCGCAACCACGGGGGGGGTGCTG
TTCCAGTCGAGTGCGATCAGCACCGGCGGAACGGAAATGTCGTCCGCGAACCAGCCGAGT
TGTGCCTGATAGTTGCTGGCGAATGCACTGCGGGCCAGGGCGGCGAAACTCGTCCAGTCC
CGCGTCGTCGACGGCGTGACGAAGGCGAAATAGCCGGTATCGTTCAATGCCAGCCAAGAC
TTCATAGTCAGGTCGAAAGTCGGGTCGGTACGCTGCACATCCTTGAATAAAAACACGACG
CGTGCCGTTCCAGGTGCGGATGGCAAGTAGATACCACTCGTATCGCGGCTAAATGCGACC
ATCATCCACCCCTTGAAAGGCTTTTATAGTTATAGTTTTAAGCCGACTCGGAACTTGCCC
GGTGCATATCCAATAGAGCGTTTACTTGAGCACGCCGCATACAAATTAAGCCAAAATGAG
TTGCATTATCGTGCTAATAGTAGCGGAGAATCGTAATGTATTTCGCATGCGACGGTTTAA
TAAGTAAATATTATTCAAAGCTGACATTTTGTTGCTGCGTTTACTGCTGCAAACGGCACG
TCGGCCGGCCATCCTGGAGCGATCTATTGCGCACCACAGTATAAGTGGTGGACCAGCCGT
GTGTACGTCCGCCGAAGGCCGCGAGGGCTATGCCGCATCGCGCCGCCAGCCGGCGGCCGC
TCGTCGTGGCGGCGGGGGCGGACGAATCGGACATCTCGTCAATACCGCTGGCATCGCGCG
TTATGGCAGGTGATGCTGCGCCCTGAAGCGAGGATGGTGCCGGTTGCAGGAATCGAACCC
GCGACATCCAGTTTACAAAACTGGCGCTCTACCAACTGAGCTAAACCGGCCCAACGCGTG
CCGCATTTGTGCGGCGACACCGTGTGCGGCACCCAATGCGTCAGGAAACGCCGAAGGTCC
AGCCCTCGGTGCGCGCGATATGGGGAGTCATCGCGGTCGGTGACCAGAGTTCGGGGCGGT
GCGCGTTGGCGCGCAGCCAGGCGGCGGTCAGGATCGCGTCGGTCGCGTGATCGTCGTAGC
GCGCGAGCGGCAGGTGAGGGGCGCTGCCGAGGCCCGCCAGCGCGGTGTCCAGCGCAGCGG
CGTCGCGCATCTTGCTCAGGCCCTTGCGGATACCGGCTGCGCGCGCCGCGATCGTGGTAT
AGATTTCGACGATCGCCGGGCCGTCCTTAGGGTGAGGATCGAACGGCCATACCGGAATGC
GTCCCGCCAGCCGCTGGAGCACGCGCATCCCGGTCAGGCTCGACTTGCCGACCTGCGCGG
CGCCGACGAGGTTGAAGCAGCTCGTCGGCGACAGGCCCATCGCGCGCTGGCCGATCTCGC
AGGCGCGCATCCGGCCTGCGCCACCGGGGAACAGGTTGCCGCAGTCGCGATGCTGGCGGA
AATGGCGGCGGATCTCCGCGTCCTGCAACAGGCTGGACGTCGCGAGGTGCGGATCGCCGA
CCGACGCCGATTCCACCATCGCCCATAGTGCGCGCGCGTCGGCCGGACTGTCCTGCCAAC
CGGGGAAATAGCTGCCCTCGTCGACGAACGGCAATGCCGGCGACAGATCGAGCCCGATCA
GAGTCGCCGAACCGTGCTGCCGTAGAAGCCAGTCGAGGACGTCGCCCCGCGACCACGCCG
AAGCCTCGGGCGGCGTCACCAGCGCCGGGGCGTCAGTGCCGGTCGAGCAGACCGCCACCG
TGATTCCCTTGTGGCGATGGCCCTGCGCGCCGGACCAGTCGATCGCGGCGAATCGATCGA
ACCTTGGCATGTCTTTCGGGGCGACAGGCGCAGCGATCACGACGCGGCGGCACCTCGTCA
AAAGCACCGCTCCTCGTGATCGTCCACCAGGCCGCAGGCCTGCATCCAGGCATAGACGAT
CACCGGTCCGACGAAGCTGAAGCCGCGCTGCTTGAGGGCTGCGGACAGTGCCTCGGATGC
GGGCGAGCGGGTCAGCGCCTTCCGGCCGTCGCCGACCACCGGCGTCCCGCCGACGAAGCT
CCAGGCGAACGCGGCGAAATCCTCGCCGGCCCCTTGCATCGTGAGATAGGCGCGGGCGTT
GCCGATCGTCGCGCGGATCTTCGCACGCGAGCGGACGATCCCGGCATTCGCCATGAGCCG
CTCGACATCGTCGTCGTCGAACTGGGCGACGATGTCGGGGTCGAATGCGGCGAAGGCAGC
CCGGAACGCGTCGCGCTTGCGCAGGATCGTGATCCAGGCCAGTCCGGCCTGGAACCCGTC
GAGCATCAGCTTTTCCCAAAGCGCACGGGAGTCGTACTCGGGAACGCCCCATTCCGCGTC
GTGATAGGCGGCGAGCAGGGGATCGTTCTGTGTCCAGCCGCAGCGGGTATGTTCGGCGGT
CGACGCATCGATGGCTGAGGAATCGTGAGCCATGTCGTCAGCGACCGGCATCGCGCTTCG
CCGACCAATAGGCCAGGCGCTTCCTTATATCCCGCTCGAAGCCGCGTTCGTTCGGGGCGT
ACAACGGCTCAGGATTTGAGGCCGCAATCTCGTCGGGGAAGAACTCCTGACCCGAGAACG
CATCCGGATGATCGTGATCATACGCATAGCCCTTATGGTAGCCGAGTTCCTTCATCAGCG
CGGTCGGCGCGTTGAGGATGTGCTTCGGCGGCGGCAGCGATCCGGTTTTCTTGGCCAGCG
CGGTGGCGCGGTCGAACGCCAGATAGGATGCGTTCGATTTCGGCGCGGTGGCGACATAGT
TGATCGCCTGCGCCAGGAACAGGCGCCCTTCCGGCAGGCCGACCCGCTCGAATGCCTGCC
ATGCGGTCATCACCTGGATCAGCGCATTGGGATCGGCCATGCCGACATCCTCCGACGCGG
CGCAGGCGAGCCGTCGGAAGATGACCGCGGGATCCTCCCCGCCGGCCAGCATCCGCGCCG
CCCAGTACAGCGCCGCATCGACGCCGCTTCCCCTGAGGCTCTTGTGGAAGCAGCTGAGCA
GGTTGAAATGCTCTTCCTTGCCCTTGTCGTACAGCGGTGCGCGCGACTGCGCGAACGCCG
CTAGTTCGGCGGTGGTCAGTGGCTCGTCGGCCGCCATCGAAAAAAGGTCTTCGCACAGCC
CGAGCAGATAGCGCGCGTCGCCGTCCGCCATCGCGATCAGCGCGTCGCGGGCGCCCGGAT
CGAGCGGGAGCGGCCGGTCGAAATGGCGTTCGGCACGGGCGATGACCTGGTCCAGATGCT
CAACGTCCAGCCGATTGAGCGTAAACACCTTCGCCCGCGACAGGAGTGCCGACACCAGGC
TGAAGCTGGGATTCTCGGTGGTGGCACCGATCAGCACGAACGTGCCATCCTCGATAGCGG
GCAGCATCGCATCCTGTACCGGTCGCGAGAAGCGATGCAGCTCGTCGATGAACACCGCGG
TCGACTTGCCGGTGTCCTCGCGCAGCACCGCGGCCGCGGCGATCGCCTTTCGCAGGTCGA
CGATGCCGGTCGATACCGCCGACAGCTGGGAGAATTCATACCCCGCCTCGGACGCGATCA
GCCGCGCGATCGTCGTCTTGCCGACGCCGGGTGGGCCCCATAGGACGAACGACGACAGCC
GCTTGCCGCGGAGCATGCGGCCCAGCGGACCGTCCGGGCCGAGCAGATGGTCCTGCCCGA
TGACCTCCGAGATGGTGGCGGGGCGCAGTTCCTCGGCGAGCGGACGGGCTACCGCGCGGG
CGAACAGCGAGCCGGTCACGGGCGTTGCCCCGCCATGCTGGAGGGGCCGGGGATCTCGGC
CTGAAGAGAGACGGCAACCGGACGGTTTCGCTGAAGCGCATAGTCGGGGGCGGCGGGTTC
GAAGCCCGCGATGAGATCGGCCATGTGCGGAAGATAGGGGCGGGGGGGCGGTTTGCCCAT
CCGTACTCCTTCTCGGCCAGCGCATCGTCCTTTCCGCGCAGGCGGGCATTCATACTGGCT
GACGGCAATGCACGCTCGCCCGATCCGAGCGTCTGGGTCCCCGTATGCGCGGGGATGACG
GACGAGAAAAAGCGTATCTTTTCTCATTCACCCTTGAACTAAAAACACTCTACGATATAT
CGCAATTCATGAATGAAGATATATCGGAGAATACTCAAATGCGTTTTGGTATGGGATATG
GAGCCTGGACCGGTGGCCCGCGGGCCGAGGGCGAAGGCCGGGGTCGGCCAGGACATGACG
GTCACGGTCGGCACGGACACGGACATCGCGGCGGCCCCGGTGGTCGGCGGCGCTTGTTCG
ATGGTGGCGAGCTGAAGCTCGTGATGCTGAAGCTGATCGCGGACGCGCCGCGCCACGGCT
ACGACCTGATCCGCGAGATTGAGGGGCTGACCGGGGGCGGCTATGCGCCGAGCCCGGGCG
TCGTCTATCCGACGCTCAGCATGCTCGACGAGATGGGGCTGATCGAGGAGCAGCAGTCGG
AAGGCGCGAAGAAGCGCTTTGCGGCGACCGACGAGGGTCGCGCGCATCTCGCCGAGAATG
CGGCCGTGGTGGACGGGCTTTTCGCGCGGCTGGCGGCGGTCGGGGCGGAGTCCGAGCGGA
CCGATGGCGCGCCGATCCGGCGGGCGATGGGCAATCTTCGGCAGGTGCTCCAGCACCGGT
TGATGCGCGAGGACGTCAATGAGGATACGCTGCACGAGGTCGCGGCATTGCTCGACGAAG
CCGCGCAGAAGATTGAGCGCTTGAAGTGAGCGTCTCGGTCGCACGCGTGCCGACGCATTC
GGCCAGCAAGTATCTCCAGCAGCTCGCCAAGCACTGGAGCCACAAGATGGAGGTCAGTTT
TTCCGAGGAAGAGGGCCGCATCGCCTTTCCGAACGGCGCCGTGCTGGAGATGCGCGCGGA
CAGCGAGACGCTCGACGTCGCGCTGACGGTGCCGGAGGGGGATGACGTCGACCGGCTGCG
CGGCGTGGTATCGAGCCACCTCGACCGGTTTGCGTTTCGCGAGGCGCCGCTGACGTTCGA
CTGGACGACTGTCTGAGGGTGCAACCTGCTCCCCTCCCTGAAAGGGAGGGGCCGGGGGTG
GGTAGGCCGGTTTGAGCCACTCCCGTCCGCGCATGCTGAACCCGACCCACCCCCAACCCC
TCCCTTTCAGGGAGGGGAGCAGGTCAGGGCATCATTTATCCCGCCGCGCCATCACCTCGA
GATACGTATCCAGCACGGTCTGGTTGATCGTATCCCAAAGATACCCGGCGGCCTTGTCGT
GCCCGGCCCAGCCCATCGTCTCGCGCAGGCCCGGCTCGGACACGATCCGCCCGATCGCAT
CGGCATATCCGCCGATATCCGTCGGCGGCACGAGAAATCCCGTCACGCCGTCGTCCACCA
ACCCCACCGCACCCGACGCGCGGGCGGCAACGACGGGAACACCCGCCGCCATAGCCTCCA
GCGTCACGTTGCCGAACGTCTCGGTCACGCTCGGATTGAAGAACACGTCCATCGACGCGA
CCGCGCGGCCGAGATCGTCGCCCGACTGGAACCCCGCGAACACCGCACCCGGAACGCGGC
TCGCAAACCACTCGCGCGCAGGCCCCTCGCCGATAACCAGCACCTTGTGACGCACGCCGC
GCTGTTCCAGCTCGCGGACCACGTCGGCGAAGACGTCGAGCCCCTTCTCTTTCACCAGCC
GTCCGAGAAACCCGACCGCAACCTCGCCGTCCGCTATCCCGTGCGCACGTCGCCATTCGA
GATCGCGGCGTGTTGGCGTGAAGCGATCGTGATTCACCCCGCGCGACCAGATCGCGGTCG
GCGTCGTCACGCCCCAATCACGCACGATCTCCGCCATGCCGCGCCCTGGAACGAGCACCT
CGTCGACCCGATTATAGAAGCGCGTCAGGATCTTCACCATGATCGGCTCGAAGAACGCCA
TCTTGTAATAGCGGAAATACGTTTCGAACCGCGTGTGCAGCGACGCGACCGTGGCGATAC
CATTGCGCCGGCCATAGCTGATCGCGCGATGCCCCAGGAAGTCGGGCGCAGACACATGGA
CGATGTTCGGTGCGAACGCATCCAGATCGCGCCGGATCGCAGCCGGCAGCCCGCGCGCCA
TCTTGTATTCGCCACGTCCCGCCGGCAGCGGCAGCGACGGCACCGCGACCAGATCGCCGG
TCGGTGGGAAGGCCGGCCTGGCGTTGGTCGGCGAATAGACACGCACCGTCACGCCCTTTG
ACAGCAGATGGCCGACGAGGAGATTGAGCGCCTGGTTTGCGCCATCGCGAACGTAATTAT
AATTGCCGCTGAACAGGGCGATGCGCAGGTCGGTGGCGTGCATCGTCGCGCGGATAACGC
CGTGTGCCGCCAAGCGCCACTAAATCTGCAACATAGGCCTATCGCCAGCCATTGATGTTC
CCGTATCGTTCTCGTACATCGCTCGGATGGCGAAACCCCAGAAGCGTTACGTATGTCAGG
CCTGCGGATCGGTATCGCACCGTTGGGCGGGGCAATGCGCCGATTGCAGCGAGTGGAACA
CGCTGGTCGAGGAAGCGAACACCGCCGCCACGCCGTTCCATTCGAAGCATAATCTCCAGA
CCGGCGGGCGCGCGATCCAGCTTGTCGGGCTCGATGCGGAGATCAAGCTGCCGGACCGGA
TGGCGACCGGTATCGCCGAACTCGATCGTGCGCTGGGGGGCGGGTTCGTCGAGGGGTCGG
CAACGCTGATCGGCGGCGATCCCGGCATCGGCAAGTCGACGCTGCTGTTGCAGGCGGCGG
CGAAGATGGCACTGGCCGGCCAGTCGGTCGCTTACGTGTCTGGCGAGGAAGCGGCGGATC
AGGTCCGCCTGCGCGCGCGGCGGCTGGGCTTGGGCAACGCGCCTGTGCAGTTGGCGGCGG
CGACGTCAACGCGCGACATCCTGACGACGTTGCAGACGCGGCCGCCGGCGATGCTGGTGA
TCGATTCGATCCAGACGATGCACTCCGACCTGATCGAGGGCGCGCCGGGGACGGTCAGCC
AAGTTCGAGCCTCGGCGCAGGAGCTGATCCGCTTCGCCAAGGAGCGCGGTACGGCCGTCG
TTCTGGTCGGACACGTGACGAAGGATGGCTCGATCGCGGGCCCTCGCGTGCTCGAGCACA
TGGTCGATACGGTGCTGTCGTTCGAGGGCGAGCGCAGCCACCAGTACCGCATCCTCCGCG
CGATCAAGAACCGCTTCGGCGGGACCGATGAGATCGGCGTGTTCTCGATGCAGACCGAAG
GGCTGGCGGAGGTCGGTAATCCGTCGTCGCTGTTCCTGACGCACCGCGACGATGCGATGA
CGGGGGCGACGGTGTTTCCGGCGCTGGAGGGGACGCGGCCGGTGCTGGTCGAGATCCAGG
CGCTGACCGTAAGGCTCGCGTCGGGCGCGACGCCGCGGCGCGCGGTCGTCGGCTGGGATT
CGGGGAGGCTCGCGATGATCCTGGCGGTGCTGGAGGCGCGGTGCGGGCTGAGTTTCTCCA
GCGCCGAAGTGTATCTGAACATCGCTGGCGGATACCGCGTGCAGGATCCTGCGGCGGACC
TTGCGGTGGCGGCGGCGCTGATCTCGGCGATGTCGGAGCGGCCGGTGCCGGTCGACGCGG
TGGCGTTCGGCGAGGTTGCGCTGTCGGGCGAGATCCGCCCGGTCGCGCATGGTCCGTTGC
GGTTGAAGGAGGCGAGCAAGCTCGGTTTCGAACGCGCATTGGTGCCCGCGTCGATGACGG
GGGAGAAGAGCGGGATGAAGCTGTCGGGGTTCAAGACGCTGGCCTCTTTCGTCGATCACA
TGATGGGGCGGGGGTAGGCGCCCAAGGAAGGCAGATTGTTTCCCCGCGAAGGCGGGGACC
CAGACTGGGCTCCCGCCTTCGCGGGAGAACAGGGCAGCGTTAGTGACGGGGTTCGGCCGT
GCTTTCGCGGCCGGTTGGATAACTGGCGCTCTAAAGTCGCGTGCCTAGTCGCCCTTTGAT
CGTTCGGCGCGGTTTATCCAACGGGAAGGACCACCCCGGCGGAGGCCGGGGCCCAGTTGG
GAGACGCTGATGGCGACCGCTGCGCTCGATTACTGCGACCTCTCCAACTGGGCCCCGGCC
TCCGCCGGGGTGGTGCACTGACTGCGATCGTTACGCACTGATCGACCAAACCGCACGCAA
CGGCACCGTGCCCAGCAAATCCGCCACCCCCGAACGCATGGCCTCTCGCGACAGCCATGC
TATGGCCGCCCGCATGGCGAACACGAAAAGCAATACCGGTACCGTCGAGGTCGACGGCAC
CCGATACGACTGGCACCTCCAGCGCGAACCGCAACACACGGATGCCGAAGGCTGGAAGGG
CATGACGATCTCGCTGTTGCAGGACGACGCCAAACGCGAAGCCCTGCTCGAGTTCCCCGC
GCCGAAACGCCTGCTGAAGGGCTTGCCGCGCGGGCGGCTCCAGATCGACGACGCGACGAT
CGCGCGCGGCGTGCGGGCGGCGTTGGCCGCGGGGTGGGACCCGATGTCGCGCGGCAAGCC
GATGGTCTTCACGGTGGATTCCGAAGGGAATTGAACCGTGGATCGGCGTGACACCCCGAC
CCCGACGGACGCACGCGCGCGGATGCAACCCCATACCGACGTGGAGACCGCGCTGCTGGG
GCCGATCCTGCCCGATCGAGAGTGCGGCGATTGCACCGCGTGCTGCACCGAACTGACGGT
GAACACGCCCGACTTCGCCAAACCCGCGGGAACGCCGTGCATCCATCTCTCCGATAAGGG
GTGCGGCATCCACGCGGTCCGCCCGCGCATCTGCCGGACCTGGTTCTGCGCGTGGCGACG
GGTTGCGAGCCTGCCCGACGAGGCGCGGCCCGACCGGTCCGGGCTTCTCGTCTCGCTCAA
TTTTGTCAAGGAACCGCAGAACTGCCTCGAAGGCGTCTCGATCAACGTCCGCGTCCTCGC
CGGCAGCGACGCGATCGCGAACGGCATGGCTGCCACCGTCCTCGACAGCGTGTGCGACCA
GCTCGTCCCGGTCTGGTTCAGCGACGGGTCGAAGAAAATGCTGATGCATCCCGACACCGG
CGTCGCTCGCTTCGTGCTCTCGGGCGAGGCTGCACCCGCGCATTTGCAGGACGAAGTCGC
CGCGTGGCGCGACCGCTACGGCGTGTTCGGTTTGAACCGCTAGCGCGCATCGTTCGCAAC
CCGCACTAGCGGTTCGCGCCTAGCGTCCCTATTCCAGAGACCATGAACCTCACCGCCCTA
GACATCGTCGTCCTGATCGCCGTCGCCGGGTCCGCGGTGCTGGGGCTCGTGCGCGGGTTC
GTCACCGAAGTGCTGTCGATGTTCGCCTGGGTGGCGATGGTGGCGATGTTGAAGCTGTTC
CACATCCCGCTCGCCGCCGCGCTGTCGCCGATGGTCGGTACCGTCGGTGGTGCCGCGGTG
CTCGCGTTCGCGATCATCACCGGCGTGACCTATATCGGCGGGCGGCTGGTCGCCAACGCG
ATCGGCGCGCGGACGCGGACGTCGATCCTCGGGCCAGTCGACCGCGCGCTCGGCTTTGGG
TTCGGCGCCTTGAAAGGGCTTATCCTCGCCAGCCTCGTCTTCCTGCTCGCGACGCTCGTC
ATCGACACGATGAGCGGCGGCCCGTCGCGCCGGCCCGGCTGGATGACGACGTCGCGCACC
TATCCGCTGCTCAACGCGACCAGCGCGGGGATCGCCGATTTCGTCGACCGCCGCCGCCGC
GGCAAACCCGTTTTCGGCGCGACCACGCCGCCTTCCAGATCCGACCCCTCCCGATCCGAT
AGTGCAAGCGAGCCGAAGCCATGAGCGCGCCCCTCTACAATGCCGAAATCCTGCGCCTTG
CCGCGACGATCCCGCACCATAAACGCCTGCCAGAGCCGATGGCGACCGCGGAGAAACGCT
CGCCGATCTGCGGCAGCCGCGTGACGATCGACGTCGCGGTCGACGACGAGGGCCGCGTAA
GCGAGGTCGGCCTGCTGGTCCGCGCCTGTGCGCTAGGCCAGGCATCGTCGTCTCTTCTCG
CGTCGAACATCCTCGGTCGCACCCCCGCCGAGCTTGCCGCGGCGCGCGACGCGCTGACCG
CATGGCTTGCGCGCGAGGGCGATGCGCCCGATTGGCCGGGGATGGACATCTTCACCCCTG
CGCTCGACTACACCGCGCGCCACCCGTCGATCCGGCTCGCGTTCGAAGCCGCCGCCGAGG
CTGCCGATACTGCTGCAAAGGCGAAGGTCTGATGGCGGAGGGCACGTCGCCGTCGCTGCT
CCGCGACGGCGTCGTACTGCTCGGGTTCGGGCTGATGTTCGTGCTCCTGTTCCGCCGGCT
CGGTCTCGGTGCGACGCTGGGGTATCTCGTTGCGGGCGCCGTCGTCGGGCCGCATGTGCT
GGGGCTAGTCGGTGATGCGGAATCGAAGCTCGGGTTCGCCGAACTCGGCATCACGCTGCT
GCTGTTCATCGTCGGTCTCGAACTGAACCCGTCGCGGCTGTGGAAGATGAAGGAGGAGAT
CTTCGGATTGGGCCTGCTTCAGGTCGCGATCTGCGGCCTCGCGATCACCGCGATCGTCTG
GATCGGCGCAAAGTTTTCGCTCCCCGCGGCGCTCGCGCTCGGCCTCCCGCTGGCGCTGTC
GTCGACCGCGCAGGTGCTACCGATGCTGCGGTCGTCGGGGCGGATGCGGACGCCGTTCGG
TGAGCGTGCCTTCTCGATCCTGCTGTTCCAGGACCTCTCGATCGTCCCCCTGATCACGAT
CGTCGCGGCGATGAGCCGTAATCCGGCGGATGCGAACGCGCCTCCCGGCTGGCTGCTCGC
GATCTATACGGTGCTCGCGGTCGTCGGGCTCGTCGTCGCAGGGCGTTTCCTGTTGCGCCC
GTTCTTCCGGCTGATCGGCAATCTCGGCGAGCGCGAGATGTTCGTGTTTGCCGGCCTCTT
CACCGTCATCGCCAGCGCCGCGATCATGGAGTGGCTCGGGCTGTCGACCGCGCTCGGCGC
GTTCATCGCCGGCGTGATGCTGGCGGACAGTCCGTATCGTCACGAGCTCGAGGCCGATGT
CGAGCCGTTCCGATCGATCCTGCTAGGCCTGTTTTTCCTCGCGGTCGGCATGGTGCTGGA
TCTCAACGCGATCGCCGAACGCCCGTTCTTCGTGATGGCGATGGCCGCCGCGCTGATCGC
GACCAAGACCGGCGTGATCATGTTGATCGGCATGGCGTTCAAGATGACGTGGCGGCAGGC
GTTCGCGCTCGGGCTGTTACTCAGCCAGGGCGGCGAGTTCGGCTTCGTGCTGTTCGCGCA
GGCGCAGGCGGGGCTGCTGATCGAACCACAGGCGGCCAGCCTGTTCGGTGCGATCATCAC
GCTGTCGATGGCGACGACGCCGTTCCTGATGGGCATCACGCGGCGCTTCCGGACCGAGCC
GGTTGCTAAGGACCAAGAGCGGGATGGACCCAAGACCGACGGCGCGAACGCGATCATCGT
CGGCTATGGACGGTTCGGCCAGACGGTCGGCCAGATGCTGCTCGCACAGGATATTCCGGT
GACGCTGATCGATACCGATATCGAGATGATCGACATCGCCGGCGAGTTCGGCGCGAAGGT
CTATTACGGCGACGGCACCCGGCTCGACCTGTTGCGGCAGGCGGGCGCGTCGGAGGCGGA
GATCATCTGCTTCTGCATGGACGGCGACCAGCTCGATCCCGACACGATCGAAGGCGTGCA
CGAGGCATTTCCAGATGCCGCGATCTACGTGCGCGCGTTCGATCGCCGCGCGCTGGTGAA
GCTCAAGAACACGTCGGCGACCGCGGTGGTACGCGAAGTGATGGAGTCCGCGGTGAAAAT
GGCGCGGCTCGCGCTGCGCGGGCTCGACGTGTCGCCGGCCGATATCGATCGTGCGGAGGA
GCAATACCGGTCGCGCGACAAGGAGCGGTTGCAGTTGCAGATCGACTCCGGCGACATGCG
CGCGGCGCGTGCCGAGACCGCGAAACGCTTTCCCTGGGGGAATGATACGCAATGATCATC
GCCATTCTTGCGGCCTTGTCGGGCGCGATCGCTGTCGCGGCTGGGGCGTTCGGTGCGCAT
GGCGCGAGCGGGTCGGCGGCGGAATGGCTGAAGACCGGCGCGCAGTATCAACTCGTCCAC
GTCGTCGCGGCGCTGGTCGCGATTCGGATGGACGCGCGGGGGCCGGCGTGGCTGTTCGTG
GTCGGCGCCGCGATCTTCGCGCTGACGTTGTACGCGATGGCACTGGGCGCGCCGCGGTGG
TTCGGGGCGATTACGCCGATTGGCGGGGCGTTGCTGGTCGGCGGATGGTTGTGGCTGGCT
TGGAGTGCGGCGCAATCACGTTGATCCTCCCCTAGGAGGGGAGGTGGCAGTCCGCAGGAC
TGACGGAGGGGTGAGCCGCTATCGAGAGGGCGTCACCCCTCCGTCTGGCAATCGCCAGCC
ACCTCCCCTTCTAGGGGAGGATGTAAATTCACCGCTTCTTCCGACAGGCGTCCGAGCAGT
AGATCACGCTGTCCCAATCGCGCGCCCATTTCTTCCGCCACGTGAACGGCCGTTCGCACG
CGGGGCACACCTTAGTCGGCAGGTTCTGCTTGGCGACACCGTTGGGCATCAGCGGGGCTG
CGCGTCGAGGAAGGTCTCGACGTCGGCAAGGTCGACCGTCTTGTCGAGATACGTCTGGCC
GATCCCGCGCGCGAGCAGGAAGGGGAGGGTGCCCGCCGCCATCTTCTTATCGTGCCGCAT
ATGGTCGACAAGGCGCGCACCGCTCGCGCCGATCTTCGCAGCAGCCAGACTGTCCGGCAG
CCCGACGTCGCGCCAATGTGCCGCTACACGCTCGGCATCCTGACCCGAGCAGATCCCCTG
CGATGCCGAGAACCCGAACGCCAACGAACAACCCGCCGCGACGCCTTCGCCGTGGATCAA
AGCCTGCGAGAACCCGGTCTCCGCCTCCAGCGCATGGCCGAAGGTGTGCCCGAGATTGAG
TAGCGCCCGGATTCCGTTCGTCTCGTGCTCGTCCGCCGCGACAATCCGCGCCTTCGCCGA
AACGCTGTGCGCGATCGCATATTCGCGCAGGCCGATGTCGCCCGCGAGCAATGCCGCGCC
ATTCGCCTCGCACCATTCGAAGAACGCGAAATCGTCGATCAGGCCGTATTTCACGACCTC
GGCATAGCCAGCGCGCAACTCGCGGATCGGCAGCGTGTCGAGCACCTGCGGATCGATCAG
CACCATCACCGGCTGGTGAAATGCGCCGATCAAATTCTTCCCGGCCTTCGTGTTGATCGC
GGTCTTGCCCCCGACCGAGCTGTCGACCTGCGCGAGCAGGCTCGTCGGAATCTGCACGAA
GTTGCACCCGCGCTTGAGAATCGAGCAGGCGAACCCGACTAGATCCCCCATCACGCCGCC
GCCCAGCGCGACGACATGATCGCCGCGCTCCACACCGAGTTCGAGCAGCCGGTCGCAAAG
AAATTCAAGCGTCGCCCAGCTCTTGCTGCCCTCGCCCGGCGCGAGGACGATCGCCTCGGA
CACGATCCCCGCCGCGGTCAGCGAAGACTGCAACGTCGCCAGATGGATCGACAAATTCTC
GTCGGTAACGATCGCCACGCGCCTGGCCTTCGCGAGCGGCGCAAGAAACTCGCCCGCCCG
CGCGAGCAACCCCGCCTCGATATGGATCGGGTACGTCCGTGCACCCAGTTCGACGGTAAC
GGTCTTCATCGGCCAAGCGCTCTCAGGATGGCAGCGACGGTCGCTTCGTGCGGCGTCTTG
TTGCTGACGATATGGATCTGCGCCTGCGCGTAGATCGGGTTGCGAACGCGCGCCAGTTCG
GTGAGCACCTTGCCCGCATCGCGGTTGCGGAGCAGCGGGCGGCTGTCGCGCCGCCCCACC
CGCTCGACCAGGATGTCGGGATGCGCGCTGAGCCACACCGAGATCGCGTCGCGTAAAATC
AGCGCGCGCGTGTCGTCGTTGATGAATGCGCCGCCGCCGGTCGCGATGACCTTCGGCGTG
CCGTCGATCAGCCGCGCGATCACGCGGCGCTCGCCATCGCGGAAATACTCTTCGCCGTAT
TTGGCGAAGATTTCGGCGACGGTCATGCCCGACGCGGCCTCTATCTCGTGGTCGGCATCG
ACGAACGGCAGGTTCATGCGCAGCGCGAGGCGGCGGCCGACGGTGGTCTTGCCGACGCCC
ATCAGCCCGACGAGCACGATCGGGCGATCGATCGGGGCAGGGCGGCGACTGCCCGAGGGC
CCGCCTGAAGGGTTGTGGCTTTGCAACATCGTAGCCCGCGCTATACAGCGGCACCGCGCG
AGGGCAAAAGCTCTTGGCGCCCGGTTTGTTCTATTCACTACAAGGTTACGCCGCATGTCC
CGTTTCATCGTCTCGGTCGTCGTCGTTCTTGTCGTGGTGGTCGGTGGGCTGTTCCTGCTG
GCAGGGCGCGCGACCGAGCGTCCGCAGAGCCGCGTCGAGAAGGCCGTGACGCTTGCGAAC
CTCTCTTAAGGCAACCCTGACGGCGGCGGTTGCCGTCGGAGCCTTGGTCGCGCTGGCGCC
GGCGATCGGGCAGGACCGTCCCGAATCGATCCTGCCGCCGGGGTTCGGCGAGCCGACGCC
CGCGCCTGCACCGCGTCCGGCACCTCCGGCTGGTACGCAGCCTGCGCGTCCGGCAACGCC
AGGCTCGTCGCCGTCGCCAACGCCAGGGCAACCTTTGCCGCCGAGCGCGATGATCCAGCC
GCTGCCGGCCACCACGCCTGAAACCGCTCTGCCTGCACCCGTCGCGACCCCGGCACAGGT
CGATCCGGCCGTGCTCGCGCGCTACGAGATGCCCGATTCCGCGCGGCGGTCGCTTGCGAC
GGTCGGTCCCGTGACCTCGAGCCAGGGTGGGCTGGACATCGATGCGTTCGGTGAGGCGGA
CGGCCAATATGTCGAGACGCTGATGCGCCGGCTGACTGCGCCGCTGCCGTCGCGCTGGAT
GTCGATCCTGCTGCGGCGCGCGCTCGTTTCTCGCGTGGACACGCCGAGCCGGACCAACGG
CGCGGACTTCGCGGCGGAACGCGCGTGGCTGTTGTTGCGGATGGGCGAATCGGTCGCCGC
GCGTGCCGTCACGCAGAGCGTCGACACCGATAATTACACGCCGAAACTGTATCAGGTCGC
GATGAACGCCTCGCTGGCGACGGGGGATCCGGCCGGGTTCTGCCCGCTGGTTCCCGGCGC
GATGCGTTATGCGCCGGCGCGCGGCTGGACGATGGCGCAAGCCATGTGTGCCGGCTTGTC
CGGCAATCCCGCACAGGCGACCCCGCTGATCGCGACCGCCAAGCGTCGCAACGTCGCCAG
CGGCGTCGACATGCTGCTCGCACAGAAGGTCGTCGGCGCGGGGGCTCAGGGTCGCCAGGC
CGTGACGATCGAATGGGACGGCGTCGACCAGTTGACCGCGTGGCGCTTCGGCCTCGCGAT
GGCGACCGGCGTCGCGGTGCCGGACGCGCTGTATGCGAGCGCCGGCCCTCAGGTTCGCTA
TTGGCAGGCCCTGTCGCCGTCGGTTCCGCTCGGGGCTCGGCTGGCACCGGCGGAGTCCGC
GGCGGGGCAGGGTGTGCTCTCCAGCGCAGCGCTCGTCGACCTCTATGCCGCCGCGTCGAC
CGACGACGATACGCAGAGCGGGGCGGCTGCCACGGCCAACGATCTCCAGACCGCCTATGC
CGATCGCAATCCCGATGCGCGGCTGAATGCGTTGCGCCAGTTGTGGGGCGATGCGAAAAC
CCAGCCGTTCTATGCCCGGCTCGTGCTGACCGCGCGGGCGGCGGCGCGGATGAACCCGGT
GCTGGCGAAGGCCGAGGCGGATCGTCTGGTCGCCTCCATGCTGTCCGCCGGGCTCGATCG
CACCGCCGCGCGCTGGCTCGGCACCGTACCCGCCGGCGGCGACGCCTGGGCGATGATCAT
GCTCAGCGATCCCGACGCATATCGTCGGCTGAGCTATTCCGACCTCGCCTCCTATTCCGG
TGGCGAAGGCGATTCGGCGTTGAAGCAGCGCATGCTGTTCGCGGGCCTTGCGGGGTTGGG
TCGCCTAAACTCAGGGGACATCGAACGCGCGGCACAATCGCTCGGCGTTCGGATCGGTGC
GGACAATGCCTGGACGCGTGCGCTCGATCGGGCGGCGCGCGACGGGCAGGCGGGGACGGT
CGTCGTGCTCGCCGCGATCGGCATGCAGGCGGGAAGCTGGAAGGACATTCCCCCGGAAGC
GCTGTACCGCATCGTCGGTGCGCTCCGCGGCGTCGGGCTCGACGGCGAGGCGCGGATGAT
CGCCGCCGAGGCCATCGCACGGGCGTGACGCACGCCGGCCCTTGGACGTGACGCACGCCG
GCGACCGTGCGCTGATCGACCGGTTTCTCGAAATGATGACGGCAGAGGCGGGCGCCGCGG
CCAACACGGTCGCCGCGTATCGCAGCGACCTGACGCTGGCTTCGCAGGCGCTCGACGGCA
GGCTGGTCGAAGCGAATGCAGACGCGCTTGCGACCCTCGCCGGCAGCTGGTCGGCGCTGT
CCCGCTCGACCGTGGGCCGAAAATCCGCCTCGCTCCGCCGCTTCTTCGCGTTCCTCGCCG
ATGAGGGCCACCGCGCCGACGATCCCGGCAAGGCGCTCCCCCGGCCCGGGACCGCGCGTA
CCTTGCCCAAGGTCCTGAGCCACGCCGACATCGACCGCCTCTTTGCGGCGATCGCCGAGC
GCGCGGCGCGCGATCCGCTCGATCCCAACGACCTGCGGCTCTCCGCGTTGTTCGAACTGC
TCTACGGCTCCGGCCTGCGCGCGACCGAGCTTGTCAGCCTGCCACGCAACGCGGTTCACC
CCGATCGCCCGTTCCTGATTCTGCGCGGCAAGGGTGGGCGTGAGCGTCTCGTACCCATCT
CCGACCGAGCGCGCGCCGCCGTCGCGGTCTGGCGTACGTATGTCGCGAGCGACCGGCTCT
GGCTGTTCCCCTCTGGCAAAGGCCATCTCTCGCGCATCCGCCTGTACCAGCTCGTCAAGG
CGCTCGCTGCCGAAGCCGGCATTCCCCCGGACCGCGTCAGCCCGCACGTCCTGCGTCACG
CCTTCGCCACGCATCTGCTCGCCGGTGGTGCGGACCTGCGCGCGCTGCAATCGATGCTCG
GCCACGCCGATATCGCCACAACCGAGATCTACACGCACGTCGATTCGAGCCGCCTCGTCG
AGCTCGTCAACACACGGCACCCGCTTGCCGATCTGCCGCCGCGTTGACGCGGACGCGCCC
GCACCGTAACCGCCGCTGATGCCAAGCTTCCTCGACTTCGAGAAACCGATCGCCGAACTC
CAGGGCCGGATCGACGAACTCCGTGACACCGCCGCCGAAGGCAGCGTCGACCTGGCCGCC
GACATCGCCCGCTTGCAGGCGAAGTCCGACAAGCTGCTGAAGGACACGTTCGCGCGCCTG
ACGCCGTGGCAGAAGACGCAGGTCGCTCGCCATCCCGAGCGTCCGCACTTCAAGGATTAC
GTCGCCGCGCTGTTCGATGAATTCGTGCCGCTTGCGGGCGACCGCGCGTTCGGCGACGAC
CAGGCGATCATTGGCGGATTCGCGACGTTCCGCGGACGTAAGATCATGGTGCTCGGCCAC
GAAAAGGGCGACGATACCGCCAGCCGCCTCCGCCATAATTTCGGCATGGGCAAGCCCGAG
GGCTATCGGAAAGCGATCCGCCTGGTCGAACTCGCCAACCGATTCGGCCTGCCGATCGTC
ACGCTGGTCGACACCTCCGGCGCGTTCCCCGGAATCCAGGCCGAAGAACGCGGACAGGCC
GAGGCGATCGCCCGCTCGACTGAAGCCTGCCTCAACGCCGGCGTGCCGATCGTCGCGGCG
ATCGTCGGCGAGGGCGGCTCGGGTGGCGCGGTCGCGCTGGCTGCGGGCAACCGCGTGCTG
ATGTTCGAACACGCGGTGTATTCGGTGATCAGCCCCGAGGGTTGCGCATCGATCCTGTGG
CGCACCGCCGACAAGGCCCCCGAGGCGGCCGAGGCGATGCGGATCACCGCGCAGGACCTG
AAGGCGTTCGGCGTCATCGACGACATCGTCACCGAGCCGCTCGGCGGCGCGCACCGCGAC
CGGGTGACGGCGATCGAGTCACTGGGCGATGCCCTCTCGTCGGCGCTCGACGACCTCGTG
GCGTTAGCGCCCGCCGACCTGCGGAAAGATCGCCAGGCAAAGTTCCTGAAGATGGGCCGC
CTCTGAGGCTCGTCGTCTCGACGGACGGCACGCATGAAAAGGGCGGCGGAACCGAGGTCC
CGCCGCCCAGATCGTCCAGTTCGATCCGAGGATCGATCCGCTTACTTGGCTGCGCCGTTC
AGCTTGGTCGAGACGTTGTTGAACGTCTTGTTCAGGCTGTTGCCCAGGCCCTGCATCGCG
GCGATCGCGGCCACGGCGATCAGCGCGGCGATGAGGCCGTACTCGATTGCGGTCGCACCC
TTGCTGTTCTTGAAAAACTTGCGGATCGTTGTCATTCCGGTCTCCATACTTCGATTTGTC
TAGTGTCACCCGGCTGGACCGGACGGGCCGGATCAGCAATTGGAGAGATACAAGTGGTGG
GTTGAGAAAGGTTTAAGGCCAACTCGGTTTTCTTTCGGGGGTCAGCGGGCCGCCGCAATC
CTGGTTTCGACGAGCGTCCACATCCGGGTCGTCGAAGCGCCCAGGCTGGTCAGTCCGACG
ATCAGCGCGATCACGATGAACGCCAGGATCAGCCCGTATTCGACAGCGGTTGCGCCGCGG
CGATCGCCCAGCATCCGCGCGGCGGTTCGGATCATCGACGTCGGGATCATCGCACAGTAT
TTTCGCCTCATCTGGCGCATCTAGTCGCAAGGAACTTAAGGGATGACCAACGACCGGATC
GTTTCCGCCACGCCGCTGCTGTTGCCGGTGGTGGCTGCGGCGCTCGTCGATCTCGAGGGG
CGCGTCCTGCTCCAGCAACGACCGGAGGGGAAGTCGCTTGCCGGGCTCTGGGAATTCCCC
GGTGGCAAGGTGGAGCCCGGCGAAACGCCCGAGGCGGCGTTGATCCGTGAACTTGAGGAG
GAACTGGCGATCGCGGTGCCTCATGCGTGTCTCGCGCCGGCAGCGTTCGCGAGTGCTCCG
CTGGGCGAGCGTCACCTGCTGTTGCTGCTCTACATCACGCGCAAATGGAGCGGCGTGCCG
CGCGCACTCGAAGCGACTGCGTTGCGATGGGTCAGGCCTGCGGACATGCACGCGCTGCCG
ATGCCGCCTGCCGATCGTCCATTGATCGGCTTGCTCGACGCATTGATCTGAAAGGCTTGT
GATCGAACTGGATCGGTTACTGATTAGAAACGCACAGGTTTTGCATCCGATCGGAGGCGT
CATTGGTTGACCGGACGGTATGTCGGCCGGCCAATCAACCTTTGGCTCGTCACCAAGGCC
GGTTGGCATACTTCATGTTCAAATTTTGCTTGATCTCGTCCTCCGATACGCGCATGCGGA
AAACCACTGGCGTACGTCCCCAAGACCGTATCCAGTTGCCTGGACTGCGGCTCGCACGCG
TTATTCCCTTTTCTCGAGCGAGCCGTTTCCGTCCCGGTCGGGCCTAGCGCCACCGGTCGA
ACAGCGGCAGGCGTGACGGGTTGGGCTCAACCCCGTCTTTCGGAAATTATTCGCCTCAAT
CCAAAAGTTTGAATCGGCAGCCAAGCGGTTGCCGTTACACCCTATTTCGTGCCGGCGGCG
CGATCTGCTACGGCGCCATCTGCGGCGGCGAGGGCGTCGGCCAGCAACGCGGCGATCAAC
GTCTCGTCCTGCGCATCGGCGAGATGCAGCGCGCGGGCTATGGCGGTGTGCAGCGATGAT
TGTTCGGTTTGGGCGATATCCATTGTCGTCGTCCTGGTCATGATGCGTTGCGTCGCCCGA
ATAACTGCGCGCAATGAAAGACGGGGCTGCCGAAACCGGCAGCCCCGTATCGATGCTCGT
TCCCGATCCTTGCCCGTATTGGGGTCGATCGGATCGCTGCTCGCAGCGATCCGATGTCGA
CGCCGCCCGGGTCACGGACGGGGTACGGTCTTAGACGCGGCGACGTGCCGCCGTGGTTGC
ACCGAAGCCCGCGGCTGCGGCACCGATCAGCAGGGCGATCACGACCATGAACGACGTGCC
TGCGGCAGCGCCGGCAGCGGCGTCGGCGGTCGACTTCGCGGTCTCGACGGTCTTGTTCTT
GGTCTGCACGAACTGTGCCTTGGCGCGCGTCACCTGGGCCTGGGCCTCCGGACGGCTGAT
CTTACGCTGGGCGGCGACGATGTCGACGATCCGGCTCTCGGCCTGCGCACCGTCCTGGCC
ACCGCGGGCAAGGGCCGGCAACTGCTTGGCGATTTCCTTCTGCGCCTGCTCAGGCGTCAT
CTGCGCGGGATCCGACGGTGCGTCCGACAGATACTCGGCAGCTTCCTGGCGGACGTCGGT
CACGTCGACGTTCGCGACGTCGGCGACCTTGGGTGCAGCGGCACCGATGCCGGTACCGGC
GGCCGAAGCGACCGAGCCGACGGTGCGGAATGCACCACCGATGATGCCGCCGACGGCCGA
CGTCAGCAGATACAGCGTCAGGATGAGCGTGACGCCCCACACGACCAGGCCGTGGACCAG
ACCGTCGAAGCGGTCCTGCACGCCGGCGACGCGTGCTGCGGCGTACCCGCCCGCACCGAG
CGCGATGATCGTCGTGATCACCCAGTAGATGCCCGCGCCGATGCCGAACCCGGCTGCCCC
CGGCGTCGTGCCCTCGACCGGATCAACCAGGCTGAGGCCGATGCCGGTGCCGAGGATGCC
GAGCACGAGCTGGATCGCGATCGCCAGCACCACGCCGGCGAAGATCGCACCCCAGGATAC
GCGCGTTGGGGTCTTCGCATAGCGAATGTCGTCGACCGGCAGACCGCCGGGCGTCAGATG
GGTAGCCATAAATACTCCTGTTATAGAAAACTGTCGAACGGCGGCGTCAGTCCGTGCCGT
CCTTGTCGATGCGACGGTCTCGCTTTGGCGGCGCGGGAACGGGCTTTTCTGCACCGCTGC
CCTGATCGCCGCCCTTATCGTCGCCATCACGATCCTCATCGTCCGGCTTTTCGCCGAGCG
GTTCGCCGATGATCTTGCCGATCGCGTCCTGCACCGATTCCCGGGCCTGGCGGACGCGCA
CCCGATCCTCGACCGGATCGAGGTCGCGGTCTTGCTTCGGATCTTTTGCGCGGGTCATGC
CGTCGCCTCCAGGGAAAGTGCACCGGTGCGCGACGTCGGCACCGGCATCGAATCGCCGTC
AAAGCCGCGCGCGCGCGCCCAAGCGGCGGCAGCGTTGCGACGATTGACGCCGATCTTCGA
ATAGATCCGTGCGACGTGATTGCGCACGGTGTTGCCCGAGACGTCGAGCGCGCGGGCGAT
CGACTTGTCGTCGAGCCCGCGACAGATCAGCGCCAGCACCTCGCGCTCGCGCTGCGTCAG
CTCGTCCAGCCCGACGCCGATCGGCTCGACCTGCGGCGTCCGGATCCGCGCGAGCTTTTC
CATGATCGAGCGGCTGAGCCAGCTTGTGTCCTTCATGACCGCTTCGATCGCGTTGACCAG
CTCGCGCTCGGACGCTTTCCGCGTGCTGATGTCGCGCATTGCCCATAGCACGCAGGCTGC
GTCCCCGAGCGTGATCGGTTCGGTGGAAACGATGCCGTCGATGACCTCGCCGTCCTTCAG
GCGGAGGCGGACCTCGCGGTCGCGGATCGGCGTGCCCGCCTCGATCTCGCCTTCCATCGT
CTCGCGCAGCGTCGGCGTTTCCCACAGGTCGACCTCGTCGAGCGGGCGCCCGACGATCTC
GTCCGCAGTGTAACCGGTCAGATCGGTGAAGGCCTCGTTCACGTCGCACAGCCGATGACC
ATCGAGCGCACCGATCGCCAGCGCCACCGGTGCGAGCGAGAACGTCCGCGTGAACCGCTC
CTCGCTCTGGCGAAGCGATTGCTCCGCCTTCCGCCGCGGCTCGAGATCGGCGAAGGTGAA
CAGCATGCACGGCTGCCCGCTCATGTCGATCGGCTGGCCGGCGACAATGACCAGCTTGGT
GCCGCCACCGGGAACGTCCAGCTCGGCCTCCATCTGCGGGATCGTGCGGCCCTCCTTCAG
GCGCTCCTTGGCGAGGTCGCGCTTGTCGGCCCGCGCCAGCACGTCGATGTCATAGACACT
GCGCGACAGGACCGCGTCGCGGTCGTGCCCGGTCATGTCGATGAAGCCCTGGTTGACCTT
CACGAAACGAAGGTCGCACAGGCGCGCGATGACCGCCGGCGCCGGATTGGCGTTGAACGA
CTGTTCGAACCGATCCTCCGCCTCGAACCGCGCCGATACGTCCTGGATGATCAGGACGAG
GCACTCCGGCTCGTCGGCTTCGTTGGTCAGGACGAGGCTGCGGACCTGATGGACCCAGCG
TGGCTCCTGCTCGCCCGCGACCGCGACCTCGACAACCACTTGCGAGAATGCCTCGCCCGA
CACCACGCGCTCGATCGGATAGTCCGCATCGGTCAGCTTGTGATTGTTGCGATACCGCAG
CTGGAACCGCTGGCGATAATCATCGACCGTGCTACCGAGATCCTCGACCGACTCAACCCC
GTGCATCCCGAGCGCCGCATGATTGGCCCACAGGATCGACTGGTCGGGATCGATGAGGAT
CACGCCCTCGTTCAGCCCCGCGATGATCTGGCGCAGGTGGCGCAGATCGGCGGAGTCGCG
GAGCGACTTGAGGGCAGGCACCGAGGGGGCGGGGTCCGTAGCCACGGAGATCAGTCGCGC
CGGCCGTGCACGAGCCAGGCGACGCCATAGCCGACCGCAGCCGCACCGAGCGCCCACAAT
ACCGGCGCGTCCTGCGCCGAGGCCTGTGCCGATGCGGCACCGCGACGGGCGACCTCGGCG
GCGCGCTCGCCGGCGTCGCGTGCTTCGCTGCCGATCTTGTCGGCCAGCTCGGGCGCGCCG
TCGACCGCGTCGTTGATCGCCGACTTCGCGCGGCCATACAGATTCTGTGCGCCGCCAGCG
ACCTGGTCGACGACGCCGTCAACCTGCCAGTCGCGGCTGTTCACGGTGTCGCCAACGGCC
TTCTCGACCTTGCCGCCGACATAGCGGGCGCCGCCCTGAAACTCGTCCTTGTTCATGATT
GTAATCCTTTCAGAAGACCCGTCGCGCATCGCGTCAGCGCGGTTGGCAGCATTCAGAGCG
TAGTTGTTACGCCACCGTTGCAACCGGACTGGACGCATAAACCGCCGTGTAAGCGCTTGG
TTCCTGGTAGTTTTGTGCCAGCGGCTGGTTGATATGTACCATGGCGGGACAGTGGCGAAC
GGCATTGGTGACAGGGCGTTACGTCGCGTCACACGGCCGAATTCGCCTTGTCCTTCGTCT
CCGGCATGGCGACGAGATACAGTGCGAGCCCTAGGCCTGCGACCGTCGCGAGCGTCAGGA
AACTCGCCGTGTAGCCCGACCAGACGATGATCGCCCCGGCGAGCGTCGCGGACAGCGCGG
CGCCCAGACCCTGCGCGCTCGCCACCGCGCCCTGGCTCACGTTGAACCGGCCCGTGCCCT
TGGTCAGATCGGCGATCACCACCGGGAACAGCGCGCCGAATATGCCCGCGCCGACGCCGT
CGAGCGCCTGCACGCCGACCAGCCACCACGGATCGTCGGACACGGTGTACAGCGCGCCGC
GCGCCGCGAGGAACCCGAACGCGATCAGGAACAACGGCTTGGTACCCCATTTCTCGGTAT
TGCGGCCGACCACGATCGCGACCGGCACCATGACGAGCTGCGCGGCGACGATGCAGGCGG
CGGTGAGCGAGGTCGCCTGGTCCTTGCCGACGGTGCGCGAGAGCAGCTGGCTGACCGATG
TGAGCATCGCCGCGTTGGCAAGGTGGAACAGGAAGGCGGTGACCGCGAAGATCATCAGCG
GCTTGTTCTCGATCAGCATCTTCCAGCCGCTCGGTTGCTCGCAATCGTCCTCGGGCTCGC
AATCGAGGCCGCGCGCGACCGCATTGTCGATATCGTCGTTCTTGATCCGCGACGCCGTCA
CGATGCTGGCGACGGTCAGCGCGCCCATCAGCCAGAAGACCACGACCGGCCCGAACTTCC
AGGCGAGTACGCCCGCCAGCGCCGCTGACACCGCGTTGCCGGCATGGTTGAACGCCTCGT
TGCGGCCGACCCGCTTGGCGAACAGCTTGGGGCCGACCAGCCCGAGCGTGATCGCCGAAA
TCGCCGGCGCGAACACAGCACCTGCGACCGCCGCTATCGACTGGGTGACGGCGACCGCGG
TGAACCCGGTCACGATCGGTAGCGAGATGCTGCTGAGCGTGACGAGCAACGCCGCGATCA
TCACGATCCGCGGCTTGTTCTTGCCGCGATCGATCAGTCCGCCGGCGGGGGTCTGCGAGA
TCAGTCCGACGATCCCCGCGATGGTCAGGATCATGCCGACCGTCGCCTCGTTCCAGCCAT
GGGCCGGACCGCGCACAGCGAGGAGATAGATCGCAAGATACGGTCCAAGGCCATCGCGCA
CGTCGGCGAGGAAGAAGTTCAGCGCGTCGAGCGTCCGGGTCGGCACGGACTTGCCGCCGG
TCTGGCCGCCACCCTGTTCGCTGGCGTCTTCGGCGAAAACGTCACCCGTCGTGCTGGCCA
TGGCAATTCCCTGAAAGTCGGTGTCGCGGAACCCGGCACGGTCGGGAAACCCGTCGGCCA
TCGGATCGCTAAAGCTGTCGCCCGGGTTAAAGTTTCCACGGACAACAAATATAGTTCGAT
CGGATATTCTTCAGTGAAGTCAAAAGCTAAACCGAAACTGAACGGCACGGTTAAGCTTCG
GATCATGAATAAAATGTCACGGAACGATGAACATCCAGCCACGCTATGGGGCGATGCTCG
ACCGGGAAGCGGGCGAGGACTTTGGGGCTAGTATAATGGCAGGATGTCTGACCTGGATTC
ACTTCGGCGATCTTCACGTCGACGAAGCGGATGGGTATGAAGGACTGTCGCGATTTCGCG
CGCTGGTGGCCGTCGCGCAGGCACGATTGGACAACGCGGTCGACTTCGCGTTCCTGCCCG
GCGACAACGCCAACCATGGCACCGATGATCAATATGCGCGGATTGCGGAGGCGATGTCGG
GGCTCGCGCTGCCGTGGCACGTGCTGGCGGGCGATCATGATTTCGAGCCCGGCGACCTGA
CCGCGATGCGCGCGATCACCGCGCGGATGGCGCCCTATGCGGAGATGATCGCCAGTTATC
GCTGCCTGTTCCTCGATATCGTGTCGGCGGGGAAGGGCGGTCCCGATTTCCGCATCGATG
CCGCCCAGCGCGGTTGGATAGAACGCGAGCTGAGCGCCGCGGCGGTTGCGGGCGAGCCGG
TCGCGGTGTTCATGCATGCCTATCCGGGCGACCTGCGCGACGATCCCGATGGCATCGCCG
GGTTGTTCGCCACGCACCGCGTCGCGTTCGTCGACACCGGCCACACGCATTACAACGAAC
TGCTCAACGACGGTCGCGTGATCTACGGCGCAACCCGCTCGACCGGCCAGATCGAGGAGG
GCAAGCCCGGCTTCTCGATCGTCACACTCGACGACGGCGTACCGAGCTGGCGGTTCCAGG
CGATCGACGATCCCTGGCCGCTGGTCCAGATCACCAGCCCCGCCGACCGCCGCCTGATCA
CCGATCCGGCACGCGCCGACCATGTTCCGGGGCGTGCCTTCACGGTTCGCGCAAAGGTGT
TAGGCGAGGCGGATAGCGTGTCGCTGCGGGTCGACCAGAACGAGGATATCCCGATGTCGC
AAGTCGTCGGCACGTCGTCGCTCTGGATCGCCTCGGTGGACGGCGTCGCCGATGGCCTCC
ACCGCCTGACCGTCCGCAGCGGGGCAGGCGAGGACCGGATCGAAATCCTCGTCCGCAACG
CCGGTCCGCGGCCGAAGCGCAATCCCCCCGTCGCACTTGGTCGCGACGTGAACGCTGTCG
GGGCTTGGCCGGAGCGCGGCATCGACGGCGCGCAACGCGGCCCCAACAAGAACGGACTCG
ACTGGTGAATACGGCGATGACGAAGACGGACCGGCGGCTCGACGCACGGATACCGGCCGC
GTGAGCGTGCAGACCTACGCGATCTGGGCGATCTGTTTCGTCGCCACCTTCGGCGTGATC
ACGCGCCCGTTCAAGCTGCCCGAGGCCGTCTGGGCGGTTGCCGGCGCTGCGATGCTGTTG
GTGTTCGGGCTGATGCCGCTAGGTACCGCGTGGAACGCAGTGATGAAGGGCGGCGACGTC
TATCTGTTCCTGATCGGCATGATGCTACTGTCCGAGGTTGCCCGTGCGGAGGGGTTGTTC
GATTGGGTAGCGGAGCACGCCGTCAGGCTCGCGAACGGATCGACCAGCCGGCTGTTCGCA
CTCGTCTTCGGCGTCGGGATCGTCGTCACGACCTTCCTGTCGAACGACGCGACCGCGGTG
GTGCTGACCCCCGCCGTCTATGCCGCGGCGAAGAGGGCGAAGGCGGATCCGCTGCCGATG
CTGTTCGCCTGCGCGCTGATCGCCAACGCCGCAAGCTTCGTGCTGCCGATCTCGAACCCC
GCGAACCTCGTGCTGTACGGCGGCGAGATGCCGTCGCTGGGCGCATGGATGGCCTCGTTC
GCGCTGCCGTCGCTGCTGTCGATCGGCGTGACGTTCCTCGTCCTGCGCTGGGTCGAGCGC
GAGCGCCTGACCGGCCAGTGCGAGACCATCGTCGAGACCGGTACGCTCCCCCGGGGCGGG
AAGATCGCGCTCGGCGGGATCGTCGCGACCGCCGTGCTGCTGATCGCGGCATCGGCGCAG
GGCCACGACCTCGGCCTGCCGACCTGCCTCGCTGGCATCACGACGATGGCCGCGATTTGC
ATCGGTGGCCGCAAGTCGCCGTTCTCGACGCTCCGTTCGGTATCCTGGGCCGTCCTGCCG
CTGGTCGCCGGACTGTTCGTGCTGGTCGAGGCGCTGGCCAGCACCGGCGTGATCGCGATG
CTGGCGCGCTGGCTCGCGGCGGGCGCGGCACGATCGCCATCGACCACCGCCGGCGTGGCA
GGGGCGATCCTCGCGTTCGGATCGAACCTGATGAACAATTTGCCGGCCGGGCTGATCGCC
AGCACCACGCTCCAGCAGGCGCATGTCCCGCAGATCGTCACTGATGGCTTGCTGATCGGC
GTGGACCTCGGCCCGAACCTGTCGATCACCGGTTCGCTCGCCACGATCCTGTGGCTGACC
GCGATCCGCCGCGAGGGCGAGGACGTCGGGTTCTGGCGCTTCCTGAAGGTCGGGGCGCTG
GTCATGCCGCCTGCGCTGTTCGCGGCACTGGGTGCGCGGTTGTTGCTCGGGTGAGGTACT
GCTGAGGTAAGGGACCGTTCGAACGCGTGTATCGCAGTCACGCGTGACTGGAAATTGGAG
GCCCGACCGGGAATCGAACCCGGGTGCGAGGATTTGCAGTCCTCTACGTCACCACTCCGC
CATCGGGCCCCGATGCGTGAAGGCGGCGCAAATGCTTCGTTTTGTCGTCGCGGTCAACCG
TCAGTTAGGGGCGGGATGGCGATTATTCGCTGGCGGCTGGTGTGCGCCGAGGACGGGACG
GGCCATTGGACCGTGTCGATCCAGATCGAGACTCGCGCCGGAATGGTTCTTTCCCTAAGG
ACTCGGTAACGATAATTCGACTTGGGGGCAGGTCGCTTGAGAAAAGATGCGGTTGCGGGC
GGGACGAACACTGCGGACGTGGAGGAGGCGGTTTTCGCGATGCCGGCCGGCATGGCGATC
CGGTACGATCGACCGGCCGCCGCGCTCGCCGACTTCATCACCGGCTATCATGTCTATCGC
TCGAGCGTGCCGCCCGGCGGGGAAGGGCAGGTCGACTGGTTCCTGCCGGCGACCGCCAAC
GTCCGGATCGCGATCGACGCCGGCCCAATCGCGGTATCGATCGGTCGACGCACCTATGAT
CCGCTGCCCGCCGCCAGCCTGTTCGGGCCGACCAGCCAGGCGCTGAAGGCGACGACCCAC
GGCGGCGTGATGATCGGCTTCGGTATCAGCGCGCTCGGCTGGGGCAGGTTGATGCGCCGG
CCGGCGGGCGATTTCCGCAATCGGATCGTGCCTCTGGAAGACGTGCTCGGCCGCGCGTTT
ACGAACCGCCTCGTCGCCGCGCTTCAGGCGGCGACGGACGATGCGGCGGTCGCGCCGATC
CTCGATGCGCTGCTGCTCGAGCGGCTTGGGCCGCCGCATCCCGACTCCGCCGCGATCCGG
GGGCTGATGGACGTGCTTGCGACCGATGGCCCCGCCGACATGGCATCGGCGTCGGCGCGG
CTCGACATGCCGTCACATGCGCTGCGGCGGCTGTCGGTTCGGCATTTCGGGTTTCCGCCC
AAGATGCTGTTGATGCGCGCGCGGTTCCTGCGGTCGCTGCTGCGGTTGATGGCGGCGGGC
GACGCGGCAGATTATTCGATGATCGACGACAGTTATTTCGACGCATCGCATTTCCTGCGT
GATTCGGGGACGTTCCTGGGCATGACCCCGCGTCGGTTCATGGCGCTGACCAAGCCGTTT
CTCGAAGCGAGCCTGCGCGCGCGCAACGCCGTGCTGGGATCGCCGACCCAGGCGTTGCAC
GACATCGCCACGGCGCCTGCGAAGACGGACGCGATGGGGGCCGTCAGGGCGACGACGTCG
AGCCGCGCGATTTCTACCGGCGACGCTGCCGGTATTTCCTGCTAGAACCGTCGACAGAGG
TAGTGCTCAGGTCTTCCGCGTGCACCCTCGGCGCCCCGCCCGTGGCATCTCGGTGTCACA
CGGGCGGGCGGGGTGCCTTCACCGCACATCCTCCACCGCGCACAGTGTAGTTTTTCGACG
GATCGGTCCCCGCATTGCGTGCTTCGTGCACCATGCCGGGCGGAATCCGATCAACCCGCG
CTTGGCGTGGCGGCGGTCGCGCGATATCAGGTCGGTACGCAACAAGTGTATTGCACAACT
AAAACAGCTGTGCGACAGGATGGCCCATGACGACGACAACTCTCGATACTCCCTCGCTCG
CAGCCGAGACGCATGACATCGGCGGGACCGCCATGTCCTCTGCGCCCGCTACGTTCGACG
CGATGCGCCACGCGATGGTCGCGAGCCAGCTGCGCACCAACGCGGTCAACGACCAGCGCG
TCGTCGCGGCGATGGCGCGGGTGCCGCGCGAGCAGTTCATGCCCCAGGACGTCCGCGCGA
TCGCCTATCGCGACGCGACGATCCCGCTGGGACGCGGACGCTATGCCAACCTGCCGATGG
CGACTGGCCGGCTGCTGACCGAAGCATACCTGACCGCGACCGACCGCGTGCTGCTGATCG
GCGCCGCGACCGGCTACACCGCCGCGGTGCTGAGCGAGATCGTCGGGTCGGTCGTCGCCG
TCGAGAGCGATCCCGCCCTGCTGGCGACCGCGCGCACTGCGCTCGCCGGTGTCGGCAACG
TCGAACTGGTCGAAGGCCCGATGCAGGACGGTCACGCCGCCGCGGCCCCCTATGACGTGC
TGATCGTCGATGGTGCGATCGAGTCGGTACCCGACGCGCTGATCGCGCAGGTTCGCCCGG
ATGGTCGCGTGACCGCCGGCATCGCTGAGCGCGGGCTGACCCGGCTCGCGTCGGGACGCA
AGACCGATGGCGGGTTCGCGCTGGTCGCGTTCGTCGACGTCGAATGCGTCGTGCTGCCGG
GCTTCGAAACCCCCAAACCCTTCAGGTTCTGAGCTTTATGACCGTGCGCACCGCTCGTTA
CCGCCGCTTGCTTGCGAGTGTTGCGCTGATGTACATCGCTGCACCAGCGAGCGCGGAGAC
GCTGCGTGAGGCGCTGGCCAAGGCCTACACCACCAACCCGATCATCACCGGCCAGCGCGC
CACGTTGCGTGCAACAGATGAGAACGTGCCGATCGCCCGCGCGTCCGGGCTTCCCTCCGC
CAACGCGACCGGCGACTATACCGAGTTCGTCGTGACCGCGGCGAACAGCTTTACCGCCCT
GCCGCGTCAGGCGGTGGCGCGTGCCAACGTGTCGGTGCCGCTGTACCAGGGCGGGCAGGT
CCGCAATTCGGTCGCCGCCGCCAAGACCCGCGTCGAGGCCGGGCGCGCGACGCTGCGCGG
GACCGAGGCCGATCTGTTCACCAACGTCGTCGCCGCATACATGGACGTGATCCGCGACGA
GGCGATCGTCGGCCTCAACACGCAGAACGTCCGCGTCCTCGACGTCAACCTGCAAGCCAG
CCGCGATCGGTTCCAGGTCGGCGACCTGACCCGCACCGACGTCGCGCAGTCCGAAGCGCG
GTTGGCACTCGCCCGCGCGCAGCTCCAGTCGGCGGAGGCGCAGCTGATCTCCAGCCGTGA
AAACTACATCCGGTACGTCGGCACGCCCGCCGGGACCCTCGAAACGCCGCCCGTCTTGCC
GCATCTGCCCGACAGTCCCGCGTCGGCGGTCACCGTCGCGATTGAGAACAATCCGGTCCT
GATCGCCGCCGCCAAGGAGCGCGACGCGACCCGCTACGACGTCGGTGTCGCCCGCGCGAG
CCGCCTGCCGCAGATCAGCGCAGTCGGAGCCGCCAGCTACACCAATTATCTCGGCTCGGC
GTCGAATGCCGATGGCAGCGCCCTTTCGTTCCCCAATGTGAACAAGGCGGTCCAGGCCGG
TCTGTCGCTGACCCTGCCGCTGTTCCAGGGTGGCCGCCCCGCCGCGCAGGTCCGCCAGGC
CGAGGCGTATCAGAGCCGCGCGATCGAGAACGTCACAGCGACCGAACGCAACGTGATCTC
GCAGGCGCGCTCCGCCTTCGCCGTCTGGCGCTCGTCCGAGCAGGTGATCCAGTCGTCCGA
GACCGCGGTCAATGCGAACAAGCTGAGCCTCGAAGGCGTTCGCGCCGAGAACAGCGTAGG
CACCCGCACCATCCTCGATATCCTCAACGCCGAGCAGGAATTGCTCAACAGCCAGGTGAC
TCTCGTCACCGCGCGCCGCGACGCCTATGTCGCTGGCTTCGCGTTGCTGGCCGCGATGGG
GCAGGCGGAGGCACGCGATCTCGGGCTCGACGGCGGCGTGCTGTACGATCCGGTCGCCAA
TTATCAGCGCGTACACCACAAGATCTGGGATTTTGGCGGTGACGGCGAGCCCGTTCCGGT
CGGCACGCGCACCTCGCAGTCGCCCGCCCAGGATGCGCGCGTCGCCCCACAACGCGATCC
GTTGCTCGATACGCCGGTTGACAGGAACCCCGCCTTGACGACAGGTAAGGATGCGCCGAG
CCGCCAATAGGGGTGTGCGCGGCTACGGGGTTTGGGATGGTCCGGATGGGGGACGTGAAC
GGCGAGCCGTCGATGGAGGAAATCCTCTCGTCGATCAAACGCATCATTGCCGAAGAAGGC
GACACGCCCGGCCGCTCGCGTCGGCCTGCACGCGCGACGACTGCCGCTGTCGACCATGAT
GCGCCTCACCGCGATGCTAGCCACCGCGATCCCGCCTATCGCGATTCCGGCTATCTCGAT
GACGGGCTGGACGACGATGAAGTTCTCGAACTGAGCGACCCGATGCCGATGGTTGACCGT
ACGCCCCGCCCGCCGAAATCGCCCGTGCTGACCTCCGTCGATCCCGCACCCGAGCCCCGG
CAGCCCGAGCCCCGCCAGCCCGCTGCCAAGTCGCAGCCCGCCGCGGAAACGACCGCCGAG
CCGATCGTCTCGCGCCAGACCGCGGCTGCAACGCGCGCGCCGCTCGAAGCGTTGACGCGG
ATGATGGTAAAACCCGAAACCGGCAATGACGGCACGCTCGAAGGGCTGGTCCGCGAAATG
CTCCGCCCGATGTTGCGTGAATGGATCGACGCGAACCTCCCCAACATGGTCGAGGACATG
GTCTCGCGCGAGATCGCCAAGATCATGAACCAGCAGCCCTGACGCAACCTGCCCCCTCCC
TGAAAGGGAGGGGCCGGGGGTGGGTAGGCCGCTTGTCGCGCCCCGACGCGGATTCCAAAC
CCCACACGCTTCCCAAAGGCTGGCCTAGCCCCGACACGCTCGCTAAGGCCATCGGCATGA
GCGAGCTTCCCAAAACCTTCGACCCGGCCTCCATCGAATCGCGCTGGTACGCGCATTGGG
AGGCAAGCGGCCAGTTCCGCCCCGACCGTCCGAACGCCGAGCCGTGGACGATCGTCAACC
CGCCGCCCAACGTCACCGGCTCGCTGCACATCGGCCACGCGCTCGACAACACGCTGCAGG
ACATCCTCACGCGCCACGCCCGCCTGAAGGGCAAGGATGCGTTGTGGGTGGTCGGCACCG
ATCACGCCGGCATCGCGACGCAGATGGTGGTCGAGCGCCAGATGGGCGCGCTCAATCCCC
CGCAGAAGCGTACCGACCTGACCCGCGAGGAGTTCGTCGCGAAGGTCTGGGCGTGGAAGG
AAGAGAGCGGCGGCGAGATCACGCAGCAGCTCCGCCGGCTCGGCTGCTCGATGGACTGGG
CGAACGAGCGCTTCACGATGGACGAGGGCTTCTCGAAGGCCGTCCTGAAAGTGTTCGTCG
ACCTCCACAAGCAGGGCCTCCTCTACCGCGACAAGCGCCTCGTGAACTGGGATCCGGGCC
TCGGCACCGCGATCAGCGACCTCGAGGTCGAGACGCGCGAGATCAAGGGCAGCTTCTGGC
ACCTGCGCTATCCGCTGGCCGACGGATCGGGCTTCATCGAAGTCGCGACCACGCGGCCCG
AGACGATGCTCGCCGACATGGCGGTGGCGGTGAACGGCGCGGACGAGCGCTATACCGCGC
TGATCGGCAAGCAGGTGAAGCTGCCGATCACCGGACGGCTGATCCCGATCATCGCCGATG
ACCATGCCGATCCGGAACTCGGCTCGGGCGCGGTGAAGATCACGCCAGGGCACGACTTCA
ACGATTTCGAGGTCGGCAAGCGGGCCGGGATGGCCGCGGGGTCGATGCTCAACATGCTCG
ATGCCAAGGCGCGCGTCGTGCAGGTGTCCGACGGGCTGATCCCGGCCGAGCTGCTCGGGC
TGACGACCGCGGAGGCGCGGAAAGCCGTCGTCGCGCGGCTGAAGGACGAAGGCTTCCTGA
TCCCGCACGTCGACAAGGACGGCGAAGAACACGACGCCGAGCCGCGCACGATCCAGACGC
CGTATGGCGATCGTTCGGGCGTGGTGATCGAGCCGTGGCTGACCGACCAATGGTATGTCG
ACGCGAAGACGCTCGCCCAGCCGGCGATCGAGGCGGTCCAGACCGGCGCGATCGATATCG
TGCCCAAGACCTGGGAGAAGACGTTCTTCAACTGGATGGACAACATCCAGCCTTGGTGCG
TGTCGCGGCAGCTTTGGTGGGGGCACCAGATCCCGGCGTGGTTCGGACCTGACGGTACGC
CGTACGTGGCGGAGACCGAGGCGGAAGCGCAGGCTCTGGCGGGTGAAGGCGTGACCCTGA
CGCGCGACCCCGACGTGCTCGACACCTGGTTCTCCTCCGCCCTCTGGCCTTTCGCCACAC
TCGGCTGGCCCGAGGAGGGTGCCGTTCCCTCTCCCCTCCGGGGAGAGGGCCAGGGTGAGG
GGCAGCCAAGCAGCGCAGCGCTCGGTACCGCCCCTCACCCCGACCCTCTCCCCGCAGGGG
CGAGGGAGCAGAAGCAGTTAGGCGGCCGCTACCCGAACGACGTCCTCATTTCCGGCTTCG
ACATCCTGTTCTTCTGGAACGCGCGGATGATGATGCAGGGGCTGCACTTCATGAAGGACG
TGCCGTTCCGCACGCTCTACCTCCACGGCCTCGTCCGCGCGGCGGACGGCGCGAAGATGT
CGAAGTCGAAGGGCAACGTCGTCAATCCGCTCGGGTTGATCGACACCTACGGCGCCGACG
CGCTGCGCTTCTTCATGGCGGCGATGGAGAGCCAGGGCCGCGACATCAAGATGGATGAGA
AGCGCGTCGAGGGCTATCGCAACTTCGCCACCAAGCTGTGGAACGCGGCGCGGTTCGCGC
AGGCCAACGGTATCGTCGCCAGCACCACCCTCGAGGCACCGCGCGCGGAACTGGCCGTCA
ACAAGTGGATCATCGCCGAGACGATCGCGACCGTCCAGACGGTCGACCTCGCGCTCGCCG
ACTACCGCTTCGACGGTGCCGCCAACGCGATCTACCAGTTCGCGTGGAGCCGCTTCTGCG
ACTGGTATCTCGAACTGATCAAGCCGCAGATGGTCGGCGACGAGCGCGGTGTCATCGATG
ACGAGTCTAAGGCCGTAGCAGGCTGGGTGCTCGACCAGATCCTGGTCCTACTCCACCCGT
TCATGCCGTTCATCACCGAGGAACTGTGGCACGCGATGGGCCCGCGCGATCACGACCTGA
TCGTGGCGCAGTGGCCAATGGCGGACGCGCGCGCGCTCGATCCCGAGGCGAGCAAGGAAG
TCGACTGGCTGATTCGCCTGGTTCAGGAGATTCGCACCGCGCGCAATGAACTGAACGTGC
CGCCGGGCGCGCGCCTGCCGCTCCACGTCCGCGACGCCAACGCGACGACGTTGGCGCGGC
TCGAACGCCAGGCGCCTGCGCTCGCGCGTCTCGCCCGCGTCACGCATGCCGAGGGTGAAG
CGACCGGCGGTGCGGCGCAGGTCGTGGTTGACGAAGCAACCTTCGTTCTCCCCCTCGAAG
GCGTCATCGACCTCGACTCCGAACGCGCCCGCCTGACCAAGGCGATCGCAGCGGCTGAGA
AAGAGCGCGACGCACTGTCGGGCCGCTTAGGCAACGCCAGTTTCGTCGAACGCGCCAAAC
CCGAAGCGGTGGAAAAGGCCAAGGCCGATCACGCCGACAAGGCCGCCGAAGCCGCACGGT
TGCAGGCGGCACTCGGCCGGCTGGGCTAACCTGCTCCCCTCCCGCTCGCGGGAGGGGTCG
GGGGAGGGGCGTGCCCCAAGAAGCCGGACGCCAGTACGTACGTCGCACCCTCCCCTGACC
CCTCCCGCAAGCGGGAGGGGAATGCGTGGTTGAAGACCTCGTCGCTCCTGCCGAAGTCCG
TCACCCCAGGTTCCGCCGGGATGGCGAACCGGGGGCATAGGCGAGGGAGCCTTCGACCCT
CAAATCAGCACCGCCGTTTCCCCCGCCCCCCCACCGGCGAAGGCCGGGGTCCAATTGGGT
GACGTGGCTAACTGCGACAGCGCTGCATTACTGCGACCTTCCCAATTGAACCCCGGCCTA
CGCCGGGGCGGCATAGTTATCCAAGGCCCGGGACCTACCACCTTGTTCCGGAGTTCACTC
CGCGGCTAGGCGTCGACATGACAGGGCGCCTGCCCGTTCGCCGGTATATGCCGGACCGAG
TTCGGCCTGACGGAGAGACTGTGTGAGCGACCTTCCACCCGACGTCGAGACCGGCCCCGT
TCCTCGTGAGTCTTTAAGCACAAAATCCGACGGCCCCCGCGGCAAACCCGGCCAACGCGA
CCTCACCACCGGCCACATCGGCCGCACGCTACTCGCCTTCGCGCTGCCGACGCTCGGCTC
GAACATCCTCCAGTCGCTCAACGGCTCGATCAACGCGATCTGGGTCGGCCGCTACCTCGG
CGAAGGCGCACTCGCCGCCACCTCGAACGCCAACATCATCATGTTCCTCACCTTCGGCGC
TGTGTTCGGCTTCGGCATGGCGGCGACGATCCTCGTCGGCCAGAGCTTCGGCCGGCACGA
CTTGGAAGGCGCGCGCCGGGCGTTCGGCTCCGCGGTCGGTCTGGTCCTCGGCGGTGCGAT
CGTCATCGCGGCACTCGGCTGGGTGTTCGCGCCCGAGATACTCCACCTGCTCGCCACCCC
CGGCGACGCGATGCCGCTCGCGCTCGCGTATCTGCGGGTGATCTTCCTCGGGCTGCCCGC
GTCGATGATGATGGTGCTGCTGATGATGGGCCTGCGCGGCACCGGCGATTCGATGACGCC
GCTCTGGTTCATGCTGCTCAGCGCGATCCTCGACAGCGCGCTCAACCCGTTGCTGATCGC
CGGCATCGGACCGTTCCCGCAGATGGGGATCGCCGGCTCGGCGATGGCGACGCTGGTCGC
CAGCCACGTCTCGTTGCTCGGGCTGATCGTCTACATCTACAAGCGCGACCTGCCGCTGAG
GCTCCGCGGCAACGAACTCCGCTACCTGATCCCCGAGCGCGCGCTGACCGGCACGATCGT
GCGGAAGGGCCTGCCGATGGGCGCGCAGATGCTCGTCATGTCGACCGCCGGCCTCGCGAT
GGTCGGGCTGGTCAACCGGCTCGGCGTCGACACCGCGGCCGCCTATGCCGTCTCGCAGCA
ACTGTGGACCTATATCCAGATGCCCGCGCTGGCGATCGGCGCGGCGGTCAGTTCGATGGC
GGCGCAGAATATCGGTGCGGGGCGCTGGGACCGGGTCGGCGACATCACAAAGTACGGCCT
ACTCTTCAACGTCGCGCTGACCGGCGCGATGGTCGGCGTGGTGATCCTGTTCGACCGCCC
GGTGATGACGCTGTTCATCGGCGCAGCCAGCCCCGCGCTGCCGATCGCGCGGCATATCCA
GCTGATCGCGAGCTGGAACTTCATCCTGTTCGGCATGACGATGGTGCTGTTCTCCACCGT
CCGCGCGAACGGCGCGGTAATCGCGCCGCTGATCGCGCTGATCGTCGCGCTGTATCCGGT
GCGGATCGGCTTCGCGCTGCTGGCGCAACCATGGCTGGGTGCGGACGCGTTGTGGTGGAG
CTTCCCGCTCGGATCGCTGGCGACGCTGGCGATTGCCGCGTGGTATTACCGCTACGGCAA
CTGGCGGAAGGGCGCGCTGGTCGTACCCGACGACAGCGAGGAACAGGCGCACGGCATGAG
CGAGCCGGGTGGGCGGTTGCAGCCTACGGGGTGAGGCGAAACGCTCTCCCCTCCCTGAAA
GGGAGGGGCTAGGGGTGGGTAGGTCGGCTCGTGTCCCCACGGTTCGGATGTGCGGAAGCC
GACCCACCCCCGACCCCTACCTTCCAGGGAGGGGGGAAGATTTAGCGCAGCCGCTTTACG
AAAGACCGCCCACCTTCGCGACGCTCATGCTGGAAGTTGGGGATCGTCTCGATCAGGTCC
GACAGCCGGTTGAACCCGTAGTTCCGCGCATCGAAGCTCGACCGGTTCCCCGCGAGCTGG
CCGAGTTCGGCGACGCTGGCATACCCTTTCTCGTCACGCTTCACCGCGTTGTAGGCGTCG
ATCAGCAGCTTGATGACCTGCTCGTCGATCGGTTGCGCGGTCTTCGGCCGCGCGACCGGC
GCCGGGGTAGCGGGCTTCTCGCCAGCCACCGGAGCAGGCGCCGGCGCGGGCATCGCCTGC
GACGTCTCGTTCAGCGCGCCGACGTCGATGAACCGCGTGCACGCCTGCCGAAATCCCTCC
GGCGTGCGGCTCGTCCCAAAGCCATACACCGGGATGCCGTCCTGCCGGATGCGCGTCGCA
AGCGGCATGAAATCGCTATCGGACGACATGATCCCGAACCCGTCGATGCGCCCGCGGAAC
AGCAGGTCCATCGCGTCGATCGTCATCTTCATGTCGGTCGCGTTCTTGCCCTTCGTCAGG
TCGAACTGCTGCTGCGGCTCGATGCCGTGCTTGATCGACATGTCGCTCCACGCCTTCAGC
GCGGGCTTGGACCAGTTGCCATAGACCCGCCGGACGTTGACCGTGCCGAGCTCGGCAAGG
ACGGTCAGCACCGGGTCGAGCGTGGCGGCGGACGCATTGTCCGCGTCGATCAGGAGGGCG
ACGTTGCGCGTTGTGGTATCGATCATGCGCGCGAGGTTAGCCCCGCGCGCGCGCCGCGTC
CACGCTCCACGCGCCGCCACCGGCCGCAGCGAGGTACAGGAAGACGAAGCAGTAGAGCAC
CGCCGCCTCGCCGCCATTGGCGATCGGGAAGGGGCCCTTCGGCATGTGCGCCATGAAATA
CGCGACCGCGGACATGCCCGACAGCACGAACGCGACCGGCCGCGTGAACAGGCCGAGGAT
CAACAGCCCGCCGCCGACGACCTCGAGCGCGCCAGCGACCGTCAGCAGCGGGTTCATCGG
CATCGGGAAGGGAGGCAAGCCGAAGAATTTCGAGATGCCGTGGCTGAAGAACACGAGCGC
GACGACGGTGCGCATGACGCTGAGCAGGCGGGCGGACCAAGGGGCGGGTATCGGCATGGG
GTATCCTCGAGTGTCGTTGCGTGGGCGAAACGTCACACGGAGGCGGCGCGAGGTCAATTT
ATGTAAATCGAAACGGATCGTTCACGGGCAACGCGTGATCCTCCCCCGCCAGGGGGAGGT
GGCACCGCAGGTGACGGAGGGGGAGGGCACGGAACAGCGGTTGCTCTTTTCCTCCCCCTC
CGTCTGGCAAGCGCCAGCCACCTCCCCCTGGCGGGGGAGGATCGCGAATTACGGATAGGT
GATCGCCACCACCTCATACTCGCGCTCCCCAGCCGGTAAGTCCACGCGGCGCACGTCACC
GATCGCAGCGCCGCGCAAGGCGCGCGCGAACGGTGAGTTCCAGCCGATCCGCCCATTGCT
CGCGTCGGTCTCGTCGTCGCCGACCAACGTCAGCACACGCTCGACGTCATCCTCGTCCGC
AACCGTCACGCACGCACCGAACCAGACGCGCGAACGATCCTCCTGCGCGGCGGGGTCGAC
GACCTTGGCTGCCTTCATCCGCTTCGACAGCCAGCCGAGCCGCCGGTCGATCTCGCGCAG
GCGCTTGCGGCCGTAGATATAGTCGCCGTTCTCGGACCGGTCGCCGTTGCCGGCCGCCCA
GGAGATGACCTCGACCAGCTTCGGCCGTTCGCCAGCGAGCAGGTGCTCATATTCCTCGCG
AAGAATCGTGTAGCCGGCGGGGGTGATGTAGTTGGGGCGATCCATGCGGTGACCTACCAT
GCTCTCCCGCGAAGGCGGGAGCCCAGTCTGGGCTCCCGCCTTCGCGGGAGAACGATCTTA
TGAGGTAGCGAGACCTCAGCCCGGCCGGTTCTTCCCCAGATACCATGACAGCCGAGCCGC
CCCCCGGCTCTTCGCCCGCGCGGGGTTCATCAAATCGTACACCACCGCATTCTCCAGCAC
GCGCTGCACATAGTTGCGCGTCTCCTGGTACGGGATCGCCTCGACCCAATCGACCATGTC
CACCGCCCCCGTCCGCGGATCGCCGTTCGCGCGCAGCCATTTGTTCACGTTGCCGCCGCC
CGCATTATACGCCGCCACCGCCAGCGGATAACTGCCGTAATTGGCGTAGACCCGCTGGAA
ATAGCTCGACCCGAGCATGATCGACATGTTCGGATCGGTCGTCAGCGCCGCCTGATTATA
CGCGAGGCCGATCTTCCCCGACTGCTCGCGCGCGGTCGCCGGCATCAACTGCATCAGGCC
GCGCGCGCCCGCGTGGCTCACTGCGGCGCGATCGAACTGGCTTTCCTGCCGCGAGATCGC
GTGGATGATCGTCCAGTTATCCTCATACCCCGCCGGCACCGCCACCATCGGGAAGCCGAC
CGCGGAATAATCGCTGAGCCCGTTCGCCAACGCACTCCGCCCGACCATCACGCCAAGATC
CGGCCGATTGATGCTCTTCGACAGTTCGGCGGCGAGCAGGTGATCGGTATCGGTCGTAGC
ATCCGCCGCGATCTGGCGCACGAACGCGGTCTGGTCCTGCCAGTCGCCGATCTGCCCGAG
GAACTTGACCGCGCGCACCGTCTCGCGCCGATCGAACGCCGCGCGCGTCGCAGGATCGAT
CGCCACCGAAGCGACCGACGGCGGCGCGACCAGCGCTCGCCCGGTCCGCTCGTTCGCCAG
CTGCCCGTAATATTGATCGCGGTACCCCGCCGCCTGGCCGTAGAACGCCGCCGCCTGAGG
CGCCAACCCGGCCGCCTCCGCCGCACGCCCCGCCCAATAATACCCCTTCGACCGCACCTG
CGGCGAACGCGACCCCCGCGCGTACCGGTCGAACAGCGTCATCGCGTCCGCCGGTCGCCC
GAGCTGCTTCATCGCCACCCGCCCGCCGAGCCAGGCGAGGTTGGTATATTCGTCGCGCTC
GGCATAGGATTTCGCCGCGATGTCCGCGCCAAATGGATACGCGTCATCGATCTGCCGCGC
GATGTCGTAGGCCACTTGGTACTGCCCGTCGTTCGCCGCGCCATTAGCGTTGGTGACGAG
CACTTCGTACCATTCGGCGGCATTCCCCGGCCGCGTCACCAATGACCGGGGCCGCGCCAG
CCACGCGCGCGCCGACGGACTGGCGCCCGAATTACGCAACCACTGCGCCCGGTCCGCGAC
ATACCCCGCGTCGTTCGCATACAAGGTCTGCGTCGAAGCCGAGATATCCGACGCGTTCGG
CGCATTCGTCCGAAACGCGAGCCGCGCCTCGAAGATCGGCCGCCGCGCCGCGCTCGTCCA
CACCAATTGCCGCTGCGCCGCGCCGGTCTGGCCCGCCCACAACAGCGCATCCATCCGCGC
ATCCTGATCGTCCGGCGTTAGCGCACCCGGAAAGCCCGACACGACCATCGCCTCGTCGGT
CGGCGTCAGGCCGGCACTTCGCCACGCCGTCCGCACCGCCGCATACGCGTGATCCCGCGC
GCCCGTCGCCTGCAAAGCCCGCGCATATGCGACGCCGCCCGACGCGGACTGCGGCGGATA
GCGACGGAAAAACGCGACGACGCTGGTCGGCGAGCCCATAGAAGCCTTGCGCTCCGCCGC
ACGCCGGTTGGCCGTTTCGTTAGGCCAGCCCGGATGCGCCATCAGGAAGCCCGCATAGCT
GTCGAACGGCAACGCATCCGTCTGCTGCAACGCCCGCCACTGCGCGATGGTCGAGGCGAT
CGCGCCATCGCTCATCGTGGGCGTCGTCATCGGCTGCGCATTGGGGCCCATGTTAGCCAG
CTGCGTGCTGTAGCGATCCAGCGTCTGCTGACCGGCTCCCGACGCGGCGACCGTCCCCGC
CACGACTGCAAGGAGAAGGCTCGTTTTAAACATCGATGCTACCATGTGGACAGCATACGC
CCCGAACCCGTATCTGTCCTGAACGAAATCCGGATTTTGCAAGACATCCGGCGCAACAGG
ACCGCAGGCCACCGCATGTTTTCAGGATCTATTCCGGCGCTCGTCACGCCGTTCGCCACC
GACGGCAGCTTCGACGAACCCGCCTATCGCGACTTCATCGAATGGCAGATCGTCGAGGGC
TCGTCGGGGCTGGTCGCGTGCGGGACGACCGGCGAGGCAGCGACGCTTTCGTATGACGAG
CATTTCCACGTGGTCCGCGTCTGCGTCGACCAGGCGAAGGGGCGCGTGCCCGTCATCGCG
GGTGCGGGCTCGAACGATACGCGCGTCGCATCGGCTAACCTGCGTGCCGCGAAGGACGCC
GGCGCGGACGCCGCACTGATGGTGCCGCCCTATTACAACCGCCCGGGGCAGGAGGGCATC
TTCCGCCACTTCGAGGCGCTCGCGACGTCGACCCCGCTGCCGATCATCCTCTACAACGTC
CCCGCGCGGACGGTGACGGATATCCAGCCGGCAACGCTCGCGCGGATCGTGAAGGCGTTC
CCGGACGTGTTCGTCGGGGTGAAGGATGCAAGCGGCGTGCTCGCCCGCGTCTCTCAGCAC
CGCGCGTCATGCGGACCGGACTTCTGCCAGCTGTCGGGCAATGACGACATGGCGCTGGCG
TTCAACGTCATGGGCGGCACCGGCTGTATCTCGGTAAGCGCCAACGTTGCGCCGAAGCTG
TGCGCGGAGTTCCAGGCGGCGTGCCAGGCCGGCGATTTTGTCAACGCGCTGGCCTATCAG
GATAAGCTCTATCCGTTGCACGAAGCGCTGTTCACCGACGCCTCGCCGGGGCCGGTCAAG
TACGCGATGACGAAGGTGCGGTCGGGCTTCCCCGAGACGCTCCGCTTGCCGATGACTCCT
GCGGCCGATGCGTCACGCGCTGCCGTCGACGCAGCGTTAGGTCATGCCGGTCTGATCTAA
GTCGCAGAGGGAAACCGCGTTGGCGAAGTATCTTGAAAAAGCGAACAACGAGACGGTGTC
GTTCTGCCAATGCGAACATGCGCTTGCATCAATTCCGGGCCAGCTCGATTGTCCGTGGTG
CGGTTGCGGTTACCTCATGTCCTGCACCTATTGCAGGAAGTCGTTTACCTATGTTCGGGT
CGTCGAGATCGACCTGAGCTATGTGGAGATAGTGACGGCGGACCGAAAACGCGGCGGGTA
CGATACGGCGACCGAAGTCGTTAAATCGCAGGCAGACTAGCTGGCCGATGTCATGCAAGA
TTTCGAGGCCGGCGACCTCGTCATCTATTTCGACGGATTCTTCCTCAAACTTGACGCCGC
TGATCTCGAACTCGAAGGCCTTTTTGCCGACCACTCGCTTGTTCGTTTGCACCATCATGA
CGCGCTGACCGCGCCGGCATCCTTGATCGCTACGCTCGGGGACGTTAAATATTGGCTCGA
CCGCGAGAGGCCCGATCGCGGTTCCGACCACGAATAACGCTTCCCGACACCACCACCGCT
TCCCCTAAGCCCTCCGACCTCCTACATCGCGCGTCCCATGGCACGTCCCAAACCCCCGAC
CTTCGAGAAGACCAAGATCGTCGCCGAGAACCGGCGCGCGCGGTATGATTATTATATCGA
GCAGGTGTTCGAGGCGGGCATCGCGCTCACCGGTACCGAGGTGAAGGCGCTGCGCGGCGG
CGAGGGCTCGATCGCCGAGGCCTATGCCGAGGTGAAGGGCAAGAACGTGGTGCTGGTGAA
TTCGAACATCCCCGAATTCAGCCACGGCAACCGTTTCAACCACGAGCCCAAGCGGCCGCG
CAAGCTGCTGCTCCACGAGCGCGAGATCAACAAGATGTTCGGGGCGGTCGCACGCCAGGG
CATGACGCTGGTCCCGCTGATGATCTACTTCAACTCGAAGGGTCGCGCGAAGATCGAACT
GGCGCTCGCCAAGGGCAAGCAGAACCACGACAAGCGCGATTCGGTGAAGGAACAGGACTG
GAAGCGCGAGCAGGGCCGGATCATGCGGGATCGCGGATAGCCTGTGTCGAAGGCGCCGGG
CAGTATCTTCGGGCGCCTCGCGGCGTGGTCGCATCGCAACTTGCCGACCCGCGAATCGAT
GGAGCGCAACCGTCTCCTCCGCCCGGTCGCGCACCGCGTGCTCGCACCCGAACTCTGGCG
CTTCACCCGCCGCTCGGTCCCGCGCGGCGTCGCTCTCGGGATGGTGGCGGGCATCCTGAT
CCCGGTCGCGCAGACGCCCGTCGCCGCGATCTTCGCATTGCCGTTTCGCGCCAACGTGCC
GACCGCGGCGCTGACCACCTTCATCACCAATCCGCTGACCACCCCGCCGCTCTGGATCGC
CGCCTATTGGATCGGGTCGTCGATGCTTCGGCTCGACGAACATGTGCCCGGCCAGCCCGT
CGCCAACGCCGCCGCGCGCACCGAATGGATTCCGTGGCTGATGCAGGCGGGGCCCGCCAC
CGCGCTCGGCCTGCTGGTCATCACGGTCGTGTGTTCGATCGGCGGCTATGCGCTCAGCGC
GCTCGGCTGGCGGTTGTGGATAGCGCGCAAGTGGCGGCACCGGCATGACAATCGCCACGG
TCATGTTTCGTAACATTTGACACCGGTTGGAATTGACGGACCGTCCTATCGGCGTAGAAC
ACACAGCATCCAGACGATCTTTCTCCGAGGTTCTTGATGCGTAAGTCGATTGTTACCGTG
CTTCTTCTCGCGTCCGCCGCATCGGCTTTCGCGCAAACCAACACCCCGTCGCCGACCCTC
GCCAAGGCGGCCAAGGGCCCCGTCACCGCCAAGGACGCCAACAAGCCGCAGATCGGCGAT
TTCGGCTTCGACATGGCGGGCCGCGATATCAGCGTGACGCCGGGCACCGACTTCTTCGAT
TACGCCAACGGCGGCTGGGTGAAGACGACGCCGATCCCCGCCGATCGTTCGTCCTACGGC
ATGTTCCACGTCCTCCAGGACCTGTCGCTCGAACGCACCCGCACGATCCTCGACGTCTCC
GCCAAGACGCCCGGCGACAAGGTCGGCGATTTCTATTCCAGCTTCATGGACGAGGCTGCG
GTCAACGCGAAGGGCGCCACGCCCGTCAAGCCGATGCTCGCCGCGCTGAAGGCGACCAAG
GACAAGACCGCGCTCGTCACCGAGATCGCCAAGCTACAGAGAATGGGCGTCGGCGGCCTC
GTCGGCGTCGGCGTGCAGCAGGACGACAAGGACCCGACCACCTATGTCGTGAGCCTCGGC
CAGAGCGGCATCGGTCTCCCCGATCGCGATTATTACCTGAAGGACGACGCCAAGCTCGCG
ACCATCCGCACGGCGTACCAGGCGTATCTCGCGCGGATGCTGACGCTTGCCGGCGAGCCT
AACGCCGCAGCTCGCGCTGCCGCCGTGTTCAACATGGAAAAGGGCCTCGCCACCGCGCAC
TGGACCCGGATCGAGAGCCGCGACGCCGACAAGACCTACAACAAATGGACCGCCGCCGAC
TTCGCGGCAAAGGCGCCGGGCTTCCCCTGTGCGCAGTACATGACCGCGATGGGCGTGTCG
GGTCGTCCCTTCTACCTCGTCGCACAGCCGAGCGCGTTCACCGGCGAGGCGAAGGTCTTC
GCCGACACGCCCGTCAACGTCCTCCAGGACTATGCGATGCTCAAGGTGCTGCGCGCGTAT
GCGCCGTACCTGTCGAGCGATTTCGACAAGACCAACTTCGCCTTCTACGGCACCACGCTG
TCCGGCACGCCCGAGCAGCAGGTCCGCTGGAAGCGCGGCGTCTCGACCGTGTCGGGCGCG
ATGGGCGAGGCGATCGGCCAGCAGTACGTGGCGAAGTATTTCCCGCCCGCGTCGAAGGCT
GCCGCCGACGACCTCGTCAAGAACGTCATCGCCGCGATGGGTGAGCGTCTCCGGAACCTC
GAATGGATGGCGCCCGAGACCAAGACCAAGGCGCTCGCCAAGCTTGCCGCCTTCACCCCG
AAGATCGGCTATCCGGACAAGTGGCGCGACTATTCGGCGCTCCAGATCCAGCGCGGCGAT
CTCGTCGGTAACGTCGCGCGCGCCAACGCGTTCGAATATGATCGCGACCTGAAAAAGCTT
GGCCAGCCGATCGATCGGGCCGAGTGGTTCATGACGCCGATGACGATCAACGCCTATGCC
AACCCGACGATGAACGAGGTCGTCTTCCCGGCTGCGATCCTGCAGCCGCCGTTCTTCGAT
CCGAAGGCGGACCCGGCCGTCAATTACGGCGGCATCGGTGCGGTGATCGGTCACGAGATC
AGCCACCATTTCGACGACCAGGGCCGCAAATACGACCTCAACGGCAAGCTCACCGACTGG
TGGACGCCGCAGGACGTCGCGCGCTTCAAGGTGTTCACCGACGCACTCGTGAAGCAGTAT
GACGCGTACGAGCCGCTCCCCGGCCAGCATATCCAGGGCGGCCTGACGCTCGGTGAGAAC
ATCGCCGATCTCGCCGGCCTGACGGTGGCGTACGACGCGTACCACAAGTCGCTCGGCGGC
AAGCAGGCGCCGATCATCGACGGCACGACCGGCGACCAGCGCTTCTACTATGGCTGGGCA
GGCGTCTGGCGCACCAAGTTCCGCGACGCCGCGCTCCAGCAGACGCTCTTGTCCGACCCG
CATTCGCCGGGCCACCAGCGCGTCCTGACGGTCCGCAACCTCGACCCCTGGTACGCCGCA
TTCGGCGCCAAGCCGGGCGAGAAGAGCTACCTCGCCCCCGCCAACCGCGTCCGCATCTGG
TAACCTCCTCCGTCATGCCGGGCTTGTTCCGGCATCCACTGTTCCGCGCAGTCGAGAGAC
GTGATTGCGCGGAACGGTGGACCCCGGAACAAGTCCGGGGTGACGGAGTGAGTTTGACAC
AGCGCATCTGAAACTCCCGGAGAACCCCATGAAGTCGTTCATCGTCGCCGGCCTACTCGC
CGCAACCGCCATCACCGGCGTCACCGCCGCCATCTCGCAAACCTCTGAACCAAAGCCCGC
TCCCGCAGCCGCGACTGGCGCGCAATACGGGACGTTCGGCTTCGACGAGAAGGGCATGGA
CAAGACCGTCCAGCCCGGCGACGATTTCTACACCTTCGCCAACGGCAATTGGGCCAAGAC
CACCCCGATCCCCGCCGACAAGTCAAACTACGGCTCGTTCAATCTCCTCTCCGACCTGTC
CGAGACGCGCACCCGCGGCATCCTCGACACTGCCGCGAAGGACCCGAACTCGAAGATCGG
CCGCGCCTACGCCACCTTCCTCGACACCGGCACGATCGAAGGCAAGGGCCTCGCCCCGAT
CAAGCCGTGGCTGTCCAAGATCGCCGCGCTGAAGGACCGCGCGGGCTATCCGGCCCTCCT
CGCCGAAGCCGACCGCGCCGGGATCGGCGGCCCGTTCGGTGGCGGCGTCGGCCAGGACGA
CAAGGTGCCCGAGCAATACGCGCTCTCGCTAGGCCAGTCCGGCCTCGGCCTCCCCGACCG
CGACTACTACCTCAGCACCGACGCCAAGCTGGTCGAGGCACGCAACGCCTACCGCGCGCA
CATCGTCAAGATGCTGACGCTCGCCGGCGAACCCAATGCAGAAGCCCGCGCCACCGCCTT
GCTCGCGTTCGAAACCGAGATCGCGAAGGTCAGCTGGACCCGCGTCGACAGCCGCGACGC
CACCAAGACCTACAACAAGATGACCGTCGCCGATCTCGCCAAGCGCGCCCCCGGCTTCGA
TTTCGCCGCGTATTTCAAGGGCATCGGCACGCCCGTCCCGACCGTCATCGTCGCGCAGCC
CTCCGCGATCACCGGCATCGCCAAGCTCGTCTCTACCGCACCGATCGGCGTGCTCAAGGA
CCAGCTGATCCTCCGCTCGCTCGACGGTTACGCGGACGTGCTCCCTAAGGCGTTCGACGC
CGAGCAGTTCGCGTTCTACGGCACCGTCCTCGGCGGCACGCCTGAGCAGGAAGCCCGCTG
GAAGCGCGGCGTCCAGTTCACCTCGGGTGCGCTCGATGACGAGGTCAGCAAGCTCTACGT
CGCGCAGTATTTCCCACCCGAGACCAAGGCCGCGGCCGACAAGCTCGTCAAGAACGTCCT
TGCCGCGATGGGTCGCCGGATCGACAAGCTCGAATGGATGGCGCCCGAGACCAAGGTCAA
GGCACACGCCAAGCTCGCCGCGTTCACCCCCAAGATCGGTTACCCAAGCCAGTGGAAGGA
TTTCTCCGGTCTGACGATCACGTCGGGTGATGCGTTCGGCAACGAATGGCGCGCGAACGA
ATGGCAGCATCAGGACAATATTTCCAAGCTCGGCAAGCCGTTGCAGCGCTGGGAATGGGG
CATGACGCCGATGACGGTGAACGCCTACGCCAATTTCGGCATGGTCGAGATCGTCTTCCC
CGCCGCGATCCTGCAACCGCCGTTCTTCGACCCGAAGGCGGACGACGCGGTCAATTACGG
TGGTATCGGCGCGGTGATCGGTCACGAACTGAGCCATCATTTCGACGACCAGGGCTCGAA
ATACGATGCGAAGGGCCAGTTGACCGACTGGTGGACAGCCAAGGACATTGCCGGCTTCAA
GGCGCTCACCGGCAAGCTCGGTGCGCAATATGACGCCTACGAACCGCTTCCCGGCATGCA
CGTGAAAGGCCAGCTGACGATGGGCGAAAACATCGCCGATCTCGCCGGCCTGACGGTGGC
GTACGACGCGTACCATACCGCGCTCGGCGGCAAGGCCGCGCCCGTCCTCGACGGCTACAC
CGGCGACCAGCGCTTCTATCTCGGCTGGGCGCAGGTCTGGCGCCGCAACTACCGCGAAGC
CAACCTTCGTAACCGCTTGCTGACCGATCCTCACTCGCCGTCGCAGCAGCGTGCGTGGGT
CGTCCGCAATCTCGACCCCTGGTACGCGGCGTACAAGCCGACGCCCGGGCAGAAGCTGTA
TTTGACGCCGGAACAGCGCGTCCGCATCTGGTAAAGGACGGATCGCACACTTCTGGTTCC
CCCGCGGAGGCGGGGGCCCAGAAGCCACAAGCGCTATGCTCCGTAACCCTGGACCCCCGC
CTCCGCGGGGGAACGGCCGGGGCGATGTGATTGTGACCGACCTATCATAGCCGCCACCCC
GGCGAAGGCCGGGGCCCAGTTGCGGGACGTTGCTGAAGACGGACGGCGCTTTGTTACGAC
CACCTTTCCAACTGGGCCCCGGCCTCCGCCGGGGTGGCGTTTCCTTTTGGGAGCGTCGTA
GGGATCAGGGGCCATCGCCCCCAACAATCCCGCATCCCGCTTGACGCCCAACCCCGCTTG
AGCGGATGACGTCGCCGATGGCATCGCTCGCTCTACCCACCCCCGCCCGCAACGCAGCAC
TCGTCGCCATCGCCTCGGGCGCTGCCGCCACCGTGATCGTGCTCCTGCTCGTCGGCAGCT
GGATCGCCGCAGCCGGGTTCTTCGCCGCCGCTGTCATCGTCATCGGCGCGCTGATCGCAT
GGCGCCTGCTCAACCCCGTCGCCAGGGACGCGCCGCGCCCGGTAGACTGGGACCTCACGC
GCACCGTCGCCGAAGCCGGCACCGACGCGCTCGCCATCACCGACCGCGCCGGGCGGCTCG
TCTGCGCCAACGACGCCTACGAGGCGCTGTTCGAAGGCTTCCCGACGCCCCCCGGCCTGC
CGCTCGACGAAGCCGGCAACGCAGCACTCGCCGACGCCGGCCGCTCCGCCTGGCGCGACG
GCACCGCACAGGTCGAGCGGCTGAACGCCCGCAACGTCTGCCTGTCCGCGCAGATCGCGC
GCGCCGGCGACGATGCCGACATGCTCGTCTGGCGCTTTGTCACCGCGCAGGAACACGACC
TTGCCGAGACGCTCGCCGCGCTGCTGACGGGTCCGACCGGAGACCGGCTCGGCGGCAGCG
GCATCATGGCCGCGTTGCTCTCCCCCGACGGCCGCATCCGCACCGCCAACCGTGTGCTCC
GCGCGAGGGCGTGCGGCGACGAATACGATACGATCGAAGGCCGCGATTTCGCGCGTTTCC
TCATCACCGACAGCCGCGGCCTCGTCCGCTTCGAACGCGAAGGCCTCGAAGGCACGCCGC
TCCGTGTCCTCCAGATCCCGTTCCTCGACGGCGACGACGCCCCCGTGCTGGTCGCACTGC
TCGACGAGGAGGAGAACGCCCCCGCGCTCGGTGCCAGCGCCTCCGCGCACGTCCGCAGCC
TCGTCAGCATGATGCCTTTCGGCATGGCGCTGGTCGACCGCGACGGCCGCTTCCTGCAGA
TGAACGACTCGTTCCTGCGAGCCGCCGGCGTCAATGCAGTCGCGCCACCGCTCTATCCAG
GCGACCTCGTCGTCCGCGAGGACAAGGCCGCGGTCGCCGACGCGATCCGGAAATTCGCAA
ACGGCGCGACGCACTCCGCCGACATGGCGGTCCGCCTCAAGGATCACCCCGACGAGCCGG
TCGCGCTGACCATCGCCGGCGCGCGCGGATTGGGCGATGCGGCCGTGCTGCTCAGCCTCA
AGGACAATAGCGAGGAGAGCCGCCTCAAGCGCGAGGTCGCACAGGCCACCAAGATGCAGG
CGGTCGGCCAGCTCGCGGGCGGCGTCGCGCATGATTTCAACAACATCCTTACCGCGATCA
TCGGCCACTGCGACCTGATGCTCATGCGCCATTCGCCCGGCGACAGCGATTACGACGACA
TCCAGCAGGTCCGCACCAACTCGAACCGTGCCGCCAGCCTGACCCGCCAGCTGCTCGCCT
TCTCGCGCCAGCAGACGCTCCGTCCGCAGATTCTCCAGCTCCCCGACGTCGTGTCGGAGG
TGTCCAACCTGCTCAAGCGGCTGATGGGCGAGAACGTCCGCCTCGACATGACTCACGGCC
GCAATCTCGGCCCCGTCCGCGCCGATCCGGGTCAGCTTGAGCAGGTCGTCGTCAACCTCG
CGGTCAATGCGCGCGACGCGATCGTCTCGGCGAACGCGCGCGGCGGCGGCGTGCTCACCA
TTACGACCCGCGCCGTCCCCGCAGCCGAAGTGCGCGAGATGGCGTCCGATATCCTGCCCG
TCGCCGACTATACCGCGCTGATCGTCCAGGACACCGGCACCGGCATTCCGCCCGACGTCC
TGCCCAAGATCTTCGAGCCGTTCTTCACCACCAAGGAATTCGGCAAGGGCACCGGGCTCG
GTCTCTCGACCGTCTACGGCATCGTCAAGCAGTCCGGCGGCTACATCTTCGCCGACAGCA
AGCCAGGGCAGGGCGCGACCTTCTCGATGTACCTGCCGGTCCATTCGGCCCCCGCCGCGA
CTCGTCCCGTGGTGATCAAGCCGACGCCGAAGCCGGTCGACCTGTGGGGCACGGGCACGA
TCCTGCTGGTCGAGGACGAGGACATGGTCCGCGCCGTCGCCGAGCGCGCGCTCACGCGGC
AGGGCTATACGGTGCTGACTGCGGAAAACGGCGAGATCGCGCTTGAAGTGCTGGAAAAAC
ACGGCCGGCCCGACCTGCTCATCAGCGACGTCGTCATGCCGCAGATGGACGGCCCGACGA
TGGTCCGCCATGCGCGCGAGAAATTCCCCGACCTGCCGATCCTGTTCATGTCGGGCTATG
CCGAGGAGCAGCTGCGCAAGTCGATCGACCTGGACAATGTCGCGTTCCTGCCGAAACCCT
TCTCGGTCCAGGAGCTCGCCGAAGCGGCACGGGACGTGCTTGCGACGCCTCGAGGCTAAA
CCAAGATGGTTCGAACAAGATGTTGGCAAGTCGTAACAATCCCGCCTATGCGCATGACAT
GACCGCTCCCCAGCAGATTCTGATCGTCGAAGACGAACCGTTGATCGCCATGATGCTCGA
GGATTTTCTCGAAGTGCTGGACAAGGGCGTGGCGGGCTCCGTCGACACCGTCGCCGACGC
GTTGAAGCGGATCGAAGAGGGCGGCGTCGATGGCGCGATCCTCGACGTGAACCTGCGCGG
CGGCGAGAAGAGCACCGCGGTCGCCGAGGCGTTGGCGGCAAAGGGCGTCCCCTTCGTCTT
CGCCACAGGCGGCGGCGATGACGGCGTAGCGCCAGAATTTCGCGACCGCCCCCGGTTGCA
AAAGCCCTTCACGATGGACGGCGTCGCGAAGGCTCTCGAAGGCCTTTAACCCCCGCGCCG
GCGCGCTGTTCTTGCGCATCCTCCCCTACGAGGGGAGGTGGCAGCGCATAGCGCTGACGG
AGGGGTGACCCGTTCTCGATAGCGCAATACCCCTCCGTCGCTTCGCGCCACCTCCCCTTG
CAGGGGAGGATTTAGCGCGGATTAGGGCGCCTTCCGCAACATCTGCATCTAAAAATCAAC
GCAACTCTCTTGCGCAAATACCCTCTCCCGCGACATAGGCGTTCGCCATGACCCGCACAT
TCGATAAATCGCGCTTGCCGAGCCGCCATGTCTCCGTCGGCCCAGAACGCGCCCCGCACC
GCAGCTACTACTACGCGATGGGCCTCGACGAGGAGCAGATCGCGCGCCCGTTCGTCGCGC
TCGCGTCCGCCGGCAACAACTCGGCGCCCTGCAACACCACGCTCGACGCGCAGGCCGATG
CCGCGCAGGCCGGCGTCATCCAGGGCGGCGGCATGCCGCGCCGCTTCAACACGATCACCG
TCACCGACGGCATCGCGATGGGCCATCAGGGCATGAAGGCCTCGCTGGTCAGCCGCGAAG
TTATCGCCGACTCGGTCGAACTCTCGGTCCGCGGCCATTGCTACGACGCGCTGGTCGGGT
TCGCCGGCTGCGACAAATCCTTGCCCGGCATGATGATGGCGATGCTCCGCCTCAATATCC
CGTCGGTGTTCGTCTATGGCGGCTCGATCCTGCCCGGCCGGTATCAAGACCGCGACGTCA
CCGTCGTCGACGTGTTCGAGATCGTCGGCAAATACGCCGCAGGCGCGTGCCCGCTCTCCG
AAGTCCATGCGATCGAGAAGGTCGCGTGCCCCGGCCACGGCGCGTGCGGCGGCCAGTATA
CCGCCAACACGATGGCCTGCGTCGCGGAAGCGATCGGTTTGTCGATCCCGAACAGCAACA
TGGTGCCCGCACCTTACACCACGCGCGAACAGATCGCCGTGGCCGCCGGCGCGCAGGTCA
TGGAGTGCTTGGCCGACAATATCCGCCCCCGCGATATCTGCACGCGCGAGGCGTTCATCA
ACGCCGCGCGCGTCGTCGCCGCGACCGGCGGCTCGACCAACGCCGCGCTGCACTTGCCGG
CGATGGCGTCCGAAGCCGGGATCGAATTCGACCTGTTCGACGTCGCCGAGATCTTCAAGA
CAACGCCGTACATCGCGGACCTCAAACCCGGTGGTAAGTACGTCGCCAAGGACATGTACG
AGGCCGGCGGCGTCTACATGCTGATGAAGACGATGCTCGCAGGCGGGTTCCTCAACGGCG
ATTGCCTGACCGTGACGGGCAAGTCGCTGGGCGAGAACATCGACCAGGTGACGTGGAACC
CCGACCAGAAGGTCATCTACGACATCAAGACCCCGCTGACCCCAACCGGCGGCGTCGTGG
GCTTACGCGGCAGTCTCGCCCCCGACGGCGCGATCGTGAAGGTCGCGGGCATGCACCGCT
TGCAGTTCTCGGGCCCGGCGCGCGTGTTCGATTGCGAGGAGGACACCTTCGCCGCCGTCG
AGAAGCGCGAGATCAACGAAGGCGAGGTCATCGTCATCCGCTACGAAGGCCCCAAAGGCG
GCCCCGGCATGCGCGAGATGCTGTCGACCACCGCCGCGCTTTACGGCCTCGGCATGGGCG
AGAGCGTCGCGCTGATCACCGACGGGCGCTTCTCAGGCGGCACCCGCGGCTTCTGCATCG
GCCATGTCGGTCCCGAAGCAGCGGACGGCGGCCCGATCGCGCTGGTCGAGAACGGCGATA
TCATCCACATCGACGCCGAAGCGGGCACGATCGACCTCGACGTGCCCGAAGACGTGATGG
CCGCGCGCCGCGCCGCGTGGGTGCCGCGCACCAACGATTACGGCTCGGGTGCACTCTGGC
GCTATGCGAAGACCGTCGGCCCCGCGTACAAGGGTGCCGTCACGCACCCTGGAGCGGCAG
CCGAAACCCATGTCTACGCGGATATCTAAGCAACTACTGACGGTTGCCGCGCTTCTCTCG
CTCCCGCTCTCAGCGTGTGGGCGGGGGCAGCCAAGCAGAGAACAGGTCGCGGCAAAGCAG
CGAACCGAAACCGCCGGGGACAGCCGTATCGCCTGCGCGCAAGGTGACGCCGCGTTCGCG
TCGACCTGCACGATCGAGCAGGAGCAAGGCAAGGATGGCCTGATTCTGACGATCCGCCAT
CCCGACGGAGCCTTCCGCCGGTTGCTGGTAACGCAGGACGGCCGTGGCGTGATCGCCGCG
GACGGCGCCGAGGTCGCGAAGGTCACGATCACGGGCGCGGACGGCATCGAGGTCGCGCTC
GGCGGTAACCGCTACCGCCTCCCGGCCACCATCAAGGACACGACGAAGCCGTCATGATCG
GCATCGAAGGCCAGCCGGTCCTCACCGCCGCCGAAATGCGCGCGGCGGAAGATGCGGTGA
TCGCCACCGGTGTCTCGGTGGATACGCTGATGGAACGCGCCGGCACCGCGATCGCAGGCG
CTGTTCGCCGTTTGGCTGGCGCGAACGAAGTCCTGATCCTCTGCGGCCCCGGCAACAACG
GCGGCGACGGCTACGTCGCGGCCCGCGAGCTGGCGGAAATGGGCGTTGCGGTCCGCGTCG
CGGCGCTGTCGGAACCCAAGACCGACGCGGCAAAGTCGGCGAGGGCAGGGTGGCTAGGCC
CGGTCGAAACGCAGGCGGAGGCAAAACCCGCGCCGATCCTCGTAGACGCGCTGTTCGGCA
CCGGGCTTACGCGCCCCCTGGATGTGCACACCGGACCTACCCCGAATACCACCCCGGCGG
AGGCCGGGGCCCAATTGGGCAACGTCATCGATAGGCCGACCGGTTCGCCCAGTTGGGCCC
CGGCCTCCGCCGGGGGGGTGTCGGTGGTGGGGCGACTTCATTTTCTTGTGAGCGCCGCGC
AACTGAGCATCGCCATCGACCTCCCCAGCGGCCTCGCCACCGACACAGGCGAGGCGCTCA
GCACGCCGCCCGTCTTCAACCTAACCCTCGCGCTCGGCGCGGTAAAACCAGCGCACCTCC
TCCAACCCGCCGCCCGCTATTGCGGTGAGCTTCGCCTGCTCGACATTGGCGTTCCCACTG
CCAGCCAAGCCGAAGTCCTTAAAACCCCAATCGTCCCGACCCCCAGCCCGGACTCGCACA
AATACACACGAGGCATGGTCGCGATCGTCGCGGGCAGCATGTCCGGCGCCGGCGACCTTA
CAGCGCTCGCCGCGATGCGCGCCGGCGCCGGCTATGTGACCCTGCTCGGCGACAGCCAAG
GCCCCCCGCACGCGCTCGTTCGCATGCCGTTTTCCGATCACGCGCTTGCCAACGATCGCA
TCGGCGCACTGGTGATCGGTCCCGGCCTCGGCCGCGACGATACGGCCAAGGCCCGCCTCG
ACGCCGCGCTGACCTCGGGCCACCCGCTGATCATCGACGGCGACGCGCTCCGCCTGCTCG
ACCCCAACCGGATCAAGGCGCTCAAGGTCCCCGTCATCCTCACCCCGCACGCCGGCGAGT
TCGACGCGCTGTTCGGCAAATCAAACGCCGACAAGATCACCCGAGCCCGCGACGCCGCCA
CTCGCGCCTACGCCGTCGTCGTCTTCAAGGGCGCCGACACCGTCATCGCCGCCCCCGACG
GCCGCGTCCGGATCGCACAGGGCGCCAGCGACTGGCTCTCCACCGCCGGCACCGGCGACG
TCCTCGCCGGCGCGATCGGCGCGATGCTCGCCGCCAGGCTGGAACCACTGGAGGCTGCGG
CCGCCGGAGTGTGGCTCCACGGTGACGCTGCCCGCCGATTGGGGGCGGCTTTCATCGCCG
ACGACTTGGCGGAAGCGCTCCGGTCGGCCAGAGCGGCCCCATGACCACTGACTCGACCTC
TGAATCGAATATCGACACGATCGTCCGCGTCGCGGCGCGCGGCGACGGCATGACCGCCGA
CGGACGCCACGCCGCCTTCTCGGCGCCCGGCGACACGCTCGCGCCCGACGGCACGGTGAT
CCCCGGCCCGCACCACCAGATTCCCCCCTGCGTGCATTTTCCGACCTGCGGCGGCTGCCA
GCTCCAGCATCTCGACGACCACGCCTATGCCGAGTTCGTCACCGACCGCATCGCCTCCGC
GCTCGACGGCCAGGACCTGTCCGCGCCGATCCGCACGCCGCACATCTCGCCCGAACGTAG
CCGCCGCCGCGCGACGCTCCACGCCGAGGCCAAGGGGGGCAAGATCACGCTCGGCTTCAC
GGCGGAGAAAGCGCACACGATCGTCGACATCAAGGAATGCTGGATCCTCGATCCGCGCCT
CTTCGCGCTCGTCCAGCCGCTCCGCCAGCTGCTAAAGCGCCTCAACTTCCGCCGCCGCGC
GGACATCCACCTGACGCTCGCCGACCAGGGCGCCGACATCCTGATCACCGGCTTCGCCCC
CGAAGGCCTCCCCGCCGCCGAAGCGCTCACCAAATTCTGCGAAGATCACAAGATCGCCCG
CGTAGCGTTCGACGACGGCCTCGGACCCGAGACGCGCTGGGAACCCGACGCGGTCACGAT
CACCTTGGGCGGCGTCCCCGTGCCGCTCCCGCCCGCGTCGTTCCTCCAGGCCACACTTGA
TGGCGAGGCCGCACTCACGGCCGCCGTCCTCGAAGCGATCGGCAAGCCCGCGACGGTCGC
CGACTTGTTCGCCGGCCTCGGCACCTTCACGCTCGCGATCCCCGCCAAGGTCTACGCGGC
CGAAGGCGCACGCGATGCGCTCGGCTCGCTGAAAGCCGCCGCGCACCGCACCCAGCGGCC
GGTCTACCCGGAGCACCGGGACCTCTATCGCCGCCCGCTGACGGTGGCCGAACTCGACCG
CTTTGACGCGGTGGTGATCGATCCGCCCCGCTCTGGCGCGCGCGAGCAGGCGACCGCGCT
GGCGGAGTGCAAGACGCCGGTGATCGCCTATGTCTCGTGCAATCCGGCCAGCTTCGCGCG
CGATGCCAAAGAGCTGTGCGACGCGGGTTGGCGGATCGACTGGGTGCAACCGGTCGGCCA
GTTCCGCTGGTCGACCCATGTCGAGCTAGCGGCGAAGTTCGTGCGCTAGTCTAGGAAGCT
TGTTCCCCCGCGAAGGCGGGGGTCCAGTCTGGGCCCCCGCCTTCGCGGGGGAGCAAGCTT
CCTACGGGTAGACCGCACTCACGAAGAACAACCCGTCAGGCGGCGCATTCAGCCCCAGCA
TCGCCCGATCCTTAGCCGCAAGCGCAGCCGCCACATCGCCAACCGCCCAACGCCCCATAC
CCACCAGCGCCAGACACCCGACCATAGACCGCACCTGATGATGCAGGAACGATCGTGCCG
CCGCATAGACGAACAGCCGCTCCCCCTCGCGCACCACCTCCAGCCGGTCCAAAGTCCGTA
CCGGGCTGTCCGCCTGGCAATGCGCCGACCGAAACGTCGTGAAGTCATGCCGCCCGACCA
GCGCCCCCGCAGCCTCAGCCATCGCGTCTGCATCCAGCAACTGCGGCACCTGCCAAGCCA
GGCCAGCCTCGAACGTCAGCGGCGATCGCCGGTTGACGATCCGGTACTCGTACGACCGCC
CGACGCAAGAAAACCGTGCATGCCAATCGTCGTCGACCACTTCGCACGCCAGCACCGACA
CCGGCGCGGGCTTCACCAGCGCATTCAGCCCCTCCATCAACCGAAACGCCGCAAGCGGCT
TCGCGATGTCGACATGCGCGCGCATCGCCATCCCGTGCACGCCCGCATCGGTCCGCCCCG
CCGCCTGCACCGACGCGGTCTCGCCGGTCATCTTCAGCACCGCGGCCTCCAGCGCCGCCT
GAACGCTCGGTCCGTGCTTCTGTCGCTGCCAGCCCATGAACGGCCGCCCGTCGAATTCCA
CCGTCAACGCGAACCGCGTCAAAGCTGCGTCCCCGACCGGATCGGAAACCCGCGCAGCAT
CTCCTCCGCCGAGGTCACGCCGCGCCCCGCCCGTTGCACCAAGGTCGGCCGGATCGCCCC
GTCGCCACACCCGATAGTCAGCTCGGCGTTGACCGTCAGCCCCTCGCACCCAAGAAACGA
GAACGGTAACACGTCCGCCGCCAGCACCTTCACTCGTTCGCCAGCATGCTCGAACCACGC
CCCCGGCGCCGGGTTCATCGCCCGCACCAGCCGCTCGACCTCGACCGCCGACCGCTCGAA
ATCGATCCGCGCCTCCGCCTTGTCGATCTTCGCGGCGTACGTAATGCCCTCCCCGGGCTG
CGGCCGGGCAGGGTAGGCGTCGAGATCGCCCAGCACCTCGACCATCAACCGAGCCCCCAT
CGCGGAGAGTTCGGACGTCAGATCCCCCGCGGTCTTGCCGACGATCGGCGTCCGTCCCTC
GAGCCGAACCGGCCCGGTATCCAGACCCGCCTCCATTTGCATGATCCCGACACCCGTCTC
GGCATCGCCAGCAAGGATGGCCCGCTGCACCGGCGCCGCCCCGCGCCACCGCGGCAACAG
CGACCCATGCACGTTGAGACACCCGAACCGCGGTGCCTCCAGCACCGCGCGCGGCAGAAT
GAGGCCATACGCCGCGACTACCGCAACATCCGCGTGCAAAGCCGCAAATGCCTCGCGAGC
CTCAATACCGTCCGGCAAAGACGCCTTGAACGACACCGGCGTCCGTACCGCGATCCCGAG
CGCCTCCGCCCGAACCTGCACCGGCGACGGCACCAGTTCGCGCCCACGCCGCCCCCCTGG
CCGGGCAGGCTGGCAATACGCCGCCACCAATTCATGCCCCGCCGCGACGAGGGCCTCCAG
CACCGGCACCGCGAAGTCCGGCGTTCCCATGAAGATGATCCGCATGGCCCTCTCGAACAC
GCTGGCGGGGAGCCGCGCAACCCCCTATCTGTTCCAGATGGCATCCCCCGAGATCGAGGC
GCTGACGCAGGCGCTGGCCCGGCTCCCCGGCCTCGGCCCCCGGTCCGCACGCCGCGCCGT
GCTGCATCTGCTCAAGAAGCGCGACGCGGCGCTAGGGCCGTTGCGCGAAGCACTGACCGC
GGTCGACGAGCGGCTGGAGAACTGCTCGACCTGCGGCAACGTCGACACCACCAACCCTTG
CGCGATCTGCGCAGACCCGCGCCGCGACCAGCGTTCGCTGTGCGTCGTGGAGGAAGTGGC
CGATCTCTGGGCGCTCGACCGCTCACGGCTGTTCCCCGGCCGTTTCCACGTACTCGGCGG
GCGGCTGTCCGCGCTCGAAGGCATCCGCCCCGAGGATCTCAGCATCGACAGCCTCGTCCG
CCGCATCGAAGCCGGCGGCATCGACGAAGTCGTCCTCGCAATGAACGCCACGCTCGAAGG
CCAGACCACGGCGCACTACATCGCCGAGCGCATCGAACGCTTCCCGGTGCGCGTCACGCA
ACTCGCGCATGGCCTGCCGGTCGGCGGCGAACTCGACTATCTCGACGAGGGCACGCTGGC
GCAGGCACTAAGGGCCAGAAGGCCAATGGCTTGACGCCCATCGGCTTGACGTGATGCCCA
CGCGTACCTTAGCGGACGCGCTATGACCGTCATGACCGTTCTCGAAGTCCCCGATCCCCG
TCTGCGCCTCGTCGCAAAGCCGGTGGAGACGGTCGACGACTCCACCCGCACGCTCGTCGC
CGACATGATCGAGACGATGTACGACTTCAACGGCATCGGCCTCGCCGCGACCCAGGTCGG
CGTCCAGCTGCGCGTGCTCGTCATCGATCTCCAGGAGGAGAAGGACGAGGAGGACAAGCC
GATCAAGAACCCCAAGGCGTACATTAACGCCGAGATCCTGTCGGTCAGCGACGAGGTCTC
CACCTACAACGAAGGCTGCCTCTCGATCCCCGAGCAATATGCCGAGGTGGCGCGCCCGGC
GCGGTGCCGCGTGAAGTGGCTCGACGAGACTGGTGCTGCGCATGAGGAAGATTTCGACGG
CCTGCTGTCGACCTGCATGCAGCACGAGATCGACCATCTCGACGGCGTGCTATTCATCGA
CCACATCAGCCGCCTGAAGCGCGACATGGTGCTGAAGAAGCTGGCGAAGCAGCGCAAGCT
GGGGTGAGGGGCGGGGGGTGTCCGTGCTCTCTGTGCTGAGAGTGCGGGCCTGAGAGCGCG
CGGCTCATTCACCCAGCACGCTACCACCCCAGCGAAGGCCGGGGCCCAGTTGGAAAGGTC
GCAGTAACGACGCGCTTCCCTAAGTTGGCAACGTCCCCCAACTGGGCCCCGGCCTCCGCC
GGGGTGGTGCTGTTCCACAAGGCTGTGGAAGCGCCCCCTCCTAGTTCCCCCGCGAAGGCG
GGGGCCCAGGACCACAAGCACCACCGTCAGTAACCTCGGACTCCCGCCTCCGCGGCAAAA
CAATATTCCGATTGTCCTACATCAACCGTTCGACGTATGTTCCACGCATGACGTCCCCAT
TCGCTCCCCAAACCCGCCCGCCAACGCCCCCATCTCCCCCGGAGAAGATGCTGCGCCAGC
GTCTGCACTTCCTGTACTTCACTCCAATTCCGGCCGCGCAAAATGGCTGAGTTCGCCATC
ATCGCCGTCCTGGCGCTAGCCGCCGGCATCCTCCTGGGCTGGCTCCTGGCCTCCCGCCGA
GCCGCCACCCTAGCCAGCGAACTCGCCGTCGCGCAGACCAAGGTCGCGGACGCCGACCTC
ATCCGCACTGCGCGGGATGCGGTCGAACGCGAACGCAACGCCGCGATGCAGGACCTCGCC
ACGCTCCGCGCGCAGAACGCCGAGCGCGCCACCGACACCGATCGTCTCCGCCTCGACCTC
GCCACGATCCGCACCGACCGCGACGCCGCCCGCACCGAAATCGCGACGCTCAAGGCGCAG
GGCGAGGCGTTCGAAGCGCGCCTGCTCGAACTCCGCGAGGCGAAGGACGTCATGGCCGCG
CAGTTCGGCGACGTCGCGAACAAGCTGCTGAGCGACGCGCAGAAGACCTTCCTCGAACGC
GCCGACGCCCGCTTCCGCCAGTCCGAAGAATCCGCCGGCCTGAACCTGAAGTCGATGCTG
CAACCCGTCAGCGACCGCCTGCAACGCTATGAAGAGGGCGTCGCAAAGGTCGAGGCCGAG
CGCCGCGACGCGTTCGGCGACCTCAAGGGCCAGATCGAACAGATGCGCCTCGGCCAGGAA
AAGGTCTCGACCGAGGCCGCCAAGCTAGTCAATTCGCTCCGCAACGCCCCCAAATCCCGC
GGCCGCTGGGGCGAACAGCAGCTCAAGAACGTCCTAGAAACCTGCGGTCTTAGCGAACAC
ACTGACTTCCAGACGGAGGTTTCGGTAGCGGTCGGTGACGACGGGGCAAGGTTGCGCCCC
GACGCGATCATCCGTGTCCCCGGTGGCCGCGCTTTGGTGATCGACGCGAAGGTTTCGCTC
AACGCGTACCAGGACGCATTCGGCGCGGTCGACGACGCCGAACGCCTGATCGGTCTCGCC
GCCCATGCGGCGTCGATGCGCGCGCACGTCAACGGTCTCGGCAACAAGGCCTATTGGAGC
CAGTTCGCCGACACGCCCGACTACGTCATCATGTTCGTCCCCGGCGAACACTTCCTGTCT
GCCGCGCTCGAACACGACCCGACGCTCTGGGATTTCGCATTCGAAAAGCGCGTGTTGCTG
GCCACGCCGACAAACCTGATCGCGATCGCCCGCACGGTAGCGGCGGTCTGGCGCCAGGAA
AAACTCGCCAACGAAGCACGGAAGATCGGCGAGCTCGGCAAGGAAATGCACGATCGCCTT
GCCAAGGTCGCGGACGACCTGCGCAAAGTCGGCGTCGGCTTGAACAGCGCGGTGAAGAAC
TTCAACGGCTTCACCAACTCTTTCAACGGCCGGCTGATGGTAACCGGCCGCAAGTTCCGC
GACCTGAACATCGAGACGGGCGCGCGAGATCTGGAGGACGTGTCCTCGGTCGATGCACTG
GCGCTATGCGAGGGGCCTGCGCTGATCGAGAAGCCGGAGAATGTCGAAAGCTGATACCTT
TAGTTGTGAACCACCCCGGCGAAGGCCGGGGCCCAGTTGGGGGATGCGAATGATGGGCGC
TGCGATCCGTTACTCTAGCTTTTCCAACTGGGGCCCGGCCTCCGCCGGGGTGGTGCGCAA
GTAGCGTTCTTCCGCACCGAAAACCGATCGGTACAAAATTCGTTCACCTCACGGCAACCT
TTCCCGACCCTGCGCATTAACCGGATAACACCCCCAAGAGTTACCCGGTAATGAAACACC
TAGTCCCCATCCTCTGCGCCCTCATCCCCTTCGCCGCAATGATCGGCGCCTGCGTAACCT
GCCCCTAACACCCGCGCAAAAGAAAAGGCCCGCCCGGATCACTCCGGGCGGGCCTTTCTA
TGCAAGCCAAGAAGGAAGCGGAGGGATCAACCCTGCGCCTCTTCCTCCTGGTCGCGCGGT
GCTTCGGCGGTCGCGCCGGGCTCTGCGTTCGGATCGTAATCCTCGACGAAGCCAGCCTCG
TCGCGCTCGAACATCGACGACATCACGTCGACGCCCGAAGCCTGCATCTCGGCCTCTTCA
GGCGAGCGGGCGACGTTGACCTTGACGGCCACCGACACCTCGGGGTGCAGCGAGACCTTG
ACGGTGTAGACACCGATCGCCTTGATCGGCTTGTCGAGCACGATCGCCGACTTGCCGACC
TTGTGACCATCGGCCACCAGCGCATCGACCAGATCGCGAACCGCGACCGAACCGTAGAGC
TGACCGGTGTTCGACGCCTGACGGATCAGGGTCACGGTCGCGTCGTTGAAGGTCTTCGCT
TCGGTCTCGGCATCGCTGCGACGCGATGCGTTGTCCGATTCGATCTTCGCACGGTTCGAC
TCGAACACCTTGCGGTTGGCTTCGTTCGAACGAAGCGCCTTCTTGTTGGGAAGCAGGAAG
TTACGCGCGTAACCGTCCTTGACCTTCACCACGTCGCCGATAGCACCAAGCTTTTCGACG
CGCTCAAGCAGAATGACGTCCATGTGGGCGCTCCTTACTTAACGATGTAGGGCAGCAAGC
CCAGATGACGCGCACGCTTGATGGCCTGGGCCAGTTCGCGCTGCTTCTTTGCGGCCACCG
AAGTGATACGCGACGGGACGATCTTGCCACGCTCGGACACGAAGCCCTGCAGCAACCGGA
CGTCCTTATAGTCGATCCGGGGAGCATCTTTGGCGGAGAACGGGCAGCTCTTGCGGCGGC
GGAAGAATGGACGTGCCATGATTATTCAGCTCCCTCTTCGCGGTCACGACGGGGACCACG
GTCCGGACGATCGCCACGATCGGGACGGCCCTCACGGCCACCTTCACGGTCGCCACGACG
CTCGCGGTCACGATCCTGCTTGCGCATCATCACGGTCGGGCCCTCTTCGAGGGTGTCGAC
CTTGACCGTCATGTAACGGATGATGTCTTCGTTGATCTGGGTCTGGCGCTCCAGCTCTGC
GATCACGCTGCCCGGGGCATCGATCTCGAGCATGACATAGTGCGCCTTGCGGTTCTTGGC
GATCTTGTACGCCAGCGAACGCAAGCCCCAGTTCTCGGTCTTTACGACCCGACCTTCGTT
GTCGTTCACGATCTTGGTGGCGATTTCCGCCAGTGCGTCCACCTGCGCTTGTGCCAGATC
CTGGCGCGCAAGGAACACGTGCTCGTAAAGAGCCATGTCTTGTCCTTCGTCTTGGCCGAT
CGCTGATACACGCCCCATGCGTGCACCCCTCCGGCTGTCGTCTAGAATGCAAACAGGGGC
GAGAGACGCGAATCTCTCACCCCGGTTGCAGAGGGCCTTACCCGTTTATCGGGGAAAGGC
AAGGTTGGTGTGCTTCGTTCAACTGGTCCCGTCATCCTGACGAAAGTCAGGATCCAGAGC
CAGAAATGCCGCCGCTCGTAACCCTGGATCCTGACTTTCGTCAGGATGACGGGGCGTGAA
GCGAGGGGGCGTACTTACTTACGCCCCCCCAATCCGGCCCTACCGATTTACCGGAACGCA
CCGCCACGAACCTGGACCACGTTGCCACGACCGTCGATCAGGATCGCGTCACGACCCGAG
CGGACCCACTGATGCGCGCGGGGCGGGGGTGCGAGGCGATAGTTGCGGTACGTCGTGATC
ACCCGGTAGTTCTGCGCCTGGCGACGATCGAAGCGCTGGCCGGCGCGCCAGTTGCGATAC
TGCGGCGTGCGGACGACGGTGCGCTTGGTGACGACGGTGCGGCCGTTGTCGTTGTGGCGC
ACGGTGGTCACTTCGCGACGCTGCTGCGCTTCGGCCGGAGCGGCTGCGAGCAGTGGGCTG
GCGACGAGGGTGGCGGCAAGCGCGCTGAGGATGAACGTCTTCATGATAATCTCCCGTTGA
AAACACGGCGCCGTTGCTGCGGCGTCCTCCATAATCTGGGAGCCGATTGTCGCAGGCGCT
TGTCGCAAGGTCGGCGAAATGGTCGCATATTGTCGCAAGGCCGCGTGGTTCGTTCAGGTT
GCAACTCGACGCGCACCTTTATAGGCCCCGCGTTCAAACGAAGACCGAACACAGAGGAGA
GGCCATGCGCGCGTTCATCTTCCCCGGCCAGGGGAGCCAGTCTGTCGGCATGGGCAAGGC
GCTCGCCGACGCCAGTGCCACCGCCCGCGAGGTCTTCGCCGAAGTCGACGAGGCGCTCGG
CCAGCACCTGTTCCGCCTGATGAGCGAAGGGCCGGCGGACGACCTCCTCCTCACCGAGAA
CGCGCAGCCCGCGATCATGGCGAACGCGATCGCCACCTTGCGCGTCGCCGAGAAGGAAGG
CGGCATCCGCCTCGCCGACAAGGCCGACTACGTCGCCGGCCATAGCCTTGGCGAATATAC
CGCGCTGTGTGCCGCCGGAGCGCTCGACCTCTCGACCACCGCCCGCCTCCTAAAACTCCG
CGGCCGCGCGATGCAGGCTGCCGTCCCGGTAGGCGAGGGCGCGATGGCCGCGCTGCTCGG
CACCGACCTCGAAAAGGCGCAGGTGATTGCCGGCGCCGCGGTCGACGCGATCCTCGCGGA
AGGCGGCCCCGAACTGATCTGCACCGTCGCCAACGACAACGACCCGTCGCAAGTCGTCAT
TTCCGGCCACCGCCTGGCCATCGAAAAGGCGATCACGCTAGCCAAGGACCTAGGCGCCAA
GCGCGCGGTGCTACTCCCCGTATCCGCCCCCTTCCACTGCCCCCTGATGCAACCCGCCGC
TGAAGCGATGGAAGCCGCGCTTCTAGAGGCCGACCTCCGCGCGCCCCTAGTCCCCGTCTT
CGCCAACGTAGACGCAACCGCCGCCGCCGACCCCGGTGCGATCCGTCACCTTCTGGTGCA
ACAGGTCACGGGCATGGTCCGCTGGCGCGAATCGGTGTTGGCGATGCATGCGGCGGGGGT
CGACCACTTCGTCGAGTTCGGCGGCAAGGTGCTCAGCCCGATGGTCAAGCGCATCACTCC
CGACGTCGAAACGACGAGCGTCATCACGATGGACGACATCGAGGAACTCGTGAAGAAGAT
GTGATCACGCGGAGACGCGGAGCCGCGGAGAGAAGATTTGAGAGATATCGATCAGATCAG
TGGTGATGTGCTCGATCTCTCACTTCGCATCCACCGCGAGCTGGGTCCGGGTCTCCTCGA
AAGCGTCTACGAACTGGTCTTGGCGGGTAAGCTCGCCGGTCTGGGTTACCACGTAGCGCG
GCAGCGACCGGTAGATATCGAGTTCGACGGCATGCGCTTCGAAGCGGCCTTCAGAATCGA
CCTACTCGTTGACGAACGCCTTCTGGTCGAAATCAAATCGGTAGAGCAACTGAACGCCGC
GCACGGCAAACAATTGCTGACCTACCTACGCCTAACTCACCAGCCCGTAGGGCTGCTGAT
CAACTTCGGTGGCGCAACGCTGAAAGAGGGAGTGCGACGGATCGTAAACGACCATCGCCC
CTCCGCGGCTCCGCGTCTCCGCGTGAACAACCTTCTTGGAGACTGACCAATGTTCGACCT
CACAGGCATGACCGCCCTCGTCACCGGGGCATCCGGCGGGATCGGGTCCGAGATCGCCAA
GGCCCTGGCCGCCCAAGGCGCACGCCTGGCCGTATCCGGCTCCAACGCCGAAAAGCTCGA
AGCCTTCCGCGCCACCCTGAACGGCGACCACGTAGCGCTCCCTTGCAACCTCTCCGACGC
AGCCGCGGTCGACGCGCTCGTCCCGCAAGCCGTCGAAGCACTCGGTGGCAAGCTAGACAT
CCTCGTCAACAACGCCGGCGTCACCCGCGACAATCTCGCGATGCGGATGAAGGACGACGA
GTGGGACAGCGTCATTCGCGTCAATCTCGAAGCTGCGTTCCGCCTCATGCGCGCCGCCGC
CAAGCCGATGATGAAGGCGCGCTTCGGTCGCATGATCTCGGTAACCTCGATCGTCGGCGT
CACCGGCAATCCCGGTCAGGCGAACTACGCGGCATCGAAGGCGGGCCTGATCGGCATGTC
GAAATCGATGGCGCAGGAACTCGCCAGCCGCGGCATCACCGTCAACTGCGTCGCGCCGGG
TTTCATCACCTCGCCGATGACCGACGCATTACCCGACGCTCAAAAGACCGCGCTCACCGC
GAAGATTCCCGCCGGCCGTCTTGGCGAAGGCGCAGACATCGGCGCGGCGATCGTGTATCT
CGCGAGCCGTGAAGCCGGCTACGTCACGGGACAAACCGTGCACGTGAACGGCGGGATGGC
GATGATCTGAACTTGCGCGCTGAACTGCCGCGTTCTAGGTGCGTTCAGGAAATACCGAAA
ACCCCCAGATTTGAAGAGGGAACTACCATGAGCGAGACCGCTGACCGCGTGAAGAAGATC
GTCGTCGAGCATCTCGGCGTCGAAGCCGACAAGGTGACCGAGGACGCGAGCTTCATCGAC
GACCTGGGCGCAGACAGCCTCGACATCGTCGAACTCGTCATGGCGTTCGAGGAAGAATTC
GGTGTCGAGATCCCCGATGATGCCGCCGAGAAGATTGCGACCGTCAAGGACGCGATCACC
TACATCGACGAGCACAAGGCCTGATCAGGGTCTAGGGTTCAAAACTTTGGACCTGCCCTG
AAGGGTGTGATTTGAGCGGCTCCCCGTCCTTGGGCAAAGAGGGCGGGGAGCCGTTTCGTT
TTGAGAGCAGACGGAGTTTGAAGCCATGCGGCGTGTCGTCGTAACCGGGCTAGGCCTGGT
CACCCCCCTGGGGGCGGATGTTGAAACGGCCTGGGCGAATATCCTCGCCGGCAAGTCGGG
CGCGGGCCCGATCACGCGCTTCGACGCGTCGGATCAGGTGTGCCGCATCGCCTGCGAGGT
GAAGCCGGCCGACCACGAGTACGGCTTCGATCCCGGCAAGCGCGTCGACCACAAGGTCCA
GCGGCAGGTCGATCCGTTCATCATCTACGGCATCGACGCCGCGGGCCAGGCTCTGGAAGA
CGCCGGGCTGACCGAAATGACGCTTGAAGAGAGCTGGCGTGCTGGCGTCTCGATCGGCTC
GGGCATCGGCGGTCTGCCGGGTATCGAGAGCGAATCGATCGTCCTTCATACCAAGGGCCC
GCGCCGCGTCTCGCCGCACTTCGTTCACGGCCGCCTGATCAACCTGATCTCGGGTCAGGT
CTCGATCAAATACGGCCTGCGTGGTCCGAATCACGCGGTCGTCACCGCCTGCTCGACCGG
CGCGCACGCCATTGGCGATGCAGCGCGGATGATCGCGATGGACGACGCCGACGTGATGCT
CGCGGGCGGCGCGGAGGGCACCGTCTGCCCGCTCGGCATCGCCGGGTTCGCGCAGGCGCG
CGCGCTGTCGACCAACTTCAACGATTCGCCCGAGAAGGCTTCGCGTCCGTACGACAAGGA
CCGCGACGGCTTCGTGATGGGCGAGGGCGCCGGCGTTCTGGTGCTCGAGGAATACGAGCA
TGCGAAGGCGCGCGGCGCGAAGATGTATGCCGAGGTGATCGGCTACGGTCTGTCGGGCGA
CGCGTACCACGTGACCGCGCCGCATCCGGAAGGCGACGGCGCGTTCCGCTCGATGCAGAT
GGCGATCAAGAAGTCGGGCCTCAAGCTAGAGGACATCGACTACATCAACGCGCACGGCAC
CTCGACGCCGCTTGGTGACGAGCTCGAACTCGGCGCGGTCCGTCGCCTGTTCGGCGATGC
GATCTCGGGTCTGTCGATGTCGTCGACCAAGTCCGCGATCGGCCATCTGCTTGGCGGCGC
CGGCGCGGTCGAGAGCATTTTCTGCATCCTCGCGCTGCGCGACCAGATCGTCCCGCCGAC
GCTGAACCTCGACAATCCGAGCGACAGCTGCGTGGGCGTCGATCTCGTGCCCCACGTCGC
CAAGAAGCGTGAAGTCCGCGCGGTGCTGAACAACTCGTTCGGCTTCGGCGGCACCAACGC
GTCACTGGTGATGACCAAGGTTCAGTAACTAAAGTTTGTTCCCCCGCGAAGGCGGGGCCC
AGACTGGGCTCCCGCCTTCGCGGGAGAACAAGAGGTAGTGATGCGCAAGGTCGGCTGTTT
CGGACTCGTCTTAGGCCTGGCGGCAGTCGTCGTAGCGCTGTTCCTGGTCGTCCAAGGCTG
GGGTGGCGCTGGCCCGGCACCACGCACGCTGACCGTGCAGATCGGCGAAGGCAGCACGCT
GGCCGGCGCTGCCACCGAACTCGAAAAGGCCGGCGCGATCCCCTCGGCGCGGCGCTTCCG
CCTCTACGCGCGCGTGTTCGGCTCGGGCGACCCGATCAAGGCCGGTGAATACCGCATCGC
GCCACACACCAGCCAGTCCGACATCCTCAAGCTGATGCAAGGCGGCAAGGTTGTTCAGCG
CCTCGTCGTCGTGCCCGAAGGCTATCCTTCCGTCCTCGTCCACGACGCGTTGGCGAAGGC
GGAAGGCCTGACCGGCACCGTGCCGGTCCCTGCGGAAGGCTCGATCCTCCCCGACAGCTA
CGCCTTCCAGGCCGGCGACACCCGCGCCTCGGTCGTCGCGCGGATGCAGGCGGCAATGAA
GACCTACCTCACCAAGGCATGGGCCGCGCGCAAGCCTGGCATTGCGGTGACGACGCCCGA
ACAGGCGATCATCCTCGCCTCGATCGTAGAGAAGGAAACCGGCAAGCCCTCCGAACGCCG
CACCGTCGCCGCGGTCTACGGCAACCGTCTCCGCAGTGGCATGCCACTCCAGGCCGACCC
CACGGTGATCTACCCGATCACCAAGGGCCGTCCGCTAGGCCGCCGTATCCTGCGGTCGGA
ACTGCACGCGAAGAACGGCTACAACACGTACGCCGAAGCCGGCCTGCCGGTCGGCCCGAT
CGCCAACCCCGGCCGCGCCTCGATCGACGCGGTGCTCGATCCGGCGCATACCCAGGCGCT
GTATTTCGTAGCAGACGGCACCGGCGGCCATGTGTTCGCGAACACGCTGGCCGAACACAA
CGCCAACGTGAAGAAATGGTACGCCATCCGCAAAGCCCGCGGCGAGATGTGAGAGGCGGC
TACCGAGAAACGGGTAGGTCTATCTTGATCGCGTGAGTCTGAATGGGCGTGAGCAAGATG
AACGCAGCGCAGACGTAGCCGGCGATCGCCCAGAGGTACCGTTTCTGACGTAGGTCGATG
GTCGCGCGAACGATGCAATAGAGCGCGACGATCGACGCGACCGCTGTCCACAAAATCATG
GGCGCAAAGCGTTAGCCGCGCGCGCCTTGATCTCGATTTCGGCCATCGTCCCGCCGGTCA
CCCAGCTACCACCCACGCAAAGCACCGGCTTGAACGCCAGCCACTCGGGCGCGCTCGCTT
CGGTGATCCCGCCAGTGGGGCAGAAGCTGCACTGATAGAACGGCGCGGCCAGAGCCTTGA
GCGCCTTCAACCCGCCATTCGCCTCGGCAGGGAAGAACTTGAAGTGCGTCAGCCCCAGGT
CGAGCCCGGTCATGATATCCGCCGCGTTGGCGATCCCCGGCAGGAACGGAATGCCGCTCT
CGATGATCGGCGTGGCAAGTCGTTCGGTCAGCCCCGGCGAGACGATGAACTCCGCGCCAG
CGTCCCGGACCTGCGCGAACTGCTGCGTGTTGACGACGGTACCGGCGCCGACGATCGCGC
CCGGCACCTTCTTCATCTCGGCGATCGCCTCCAGTGCGGCGCCGGTGCGCAACGTCACCT
CGAGCACGCGCAAGCCGCCGGCAACCAGCGCCTCGGCGAGCGGACGGGCGAGCGCCGCGT
CCTCGATCACCAGCACCGGGATGACGGCGCTGGTCTGCATGATGTCTGCGATTGTGAGCG
AGGGGGTGACGGTCATTGGGTATGTTCCTGTGCGAAGGCGGCCGCGGCGCCGAACAGGCC
GGGCTGGGGATGGGTAATGAGCTTGACGGGCATCGCCGCCATCATGCCCTGGAAGCGCCC
CTTGGCGACGAAGCGCTGGTCGAAGCCCGAGCGAATCAGGCGATCCTTGATCCGGAAGCC
AAGGCCGCCAGCGATCACGACCGCCTTGGCGCCCTGTGCGAGCGCGAGATCGCCCGCAAC
CGCGCCGAGCGCGAGGCAGAACCGGTCGAGCGCGGCGAGGGCGATCGAATCGGTACCGTC
GATCGCCTCGGTCCAGATCGTCTTGTCGTCATGGCTCGGCACCGCGCGACCTTCCAAGGC
GGCGAGCGTCTCGTAGATCGCGACGATGCCAGGGCCCGCGACGACGCGCTCCGCCGAGAC
GCGTGTGAAGGTCTTTCGCAACCGGGTCAGCAACGCGTCCTCGATCCCGTCGAGCGGAGC
GAAATCCATATGCCCGCCCTCGGTCTCGAGGACCTGATAGCCGTTTTTCCGGCGCAGCAA
CTGCGCCACGCCGAGCCCCGTGCCGGGGCCGCAGATCGTCGTGATGCCCTCGGACGGCAG
CGGCGTATCGGGGCCGCAGAGATGGATGAAGTCGCTACTCGGCACCTGCGCGACGGCATG
GCCGACCGCGCCGAAATCGTTGACGACCACCCACTGGTCGGCCTTCAGGCGCTCGGTGAT
CAGCGACTTGCGGATGATCCACGGATTGTTGGTCAGCCGAATGACGTCGTTCGCGACCGG
CGATGCTACCGCGATCGCCAGCGCGCGGGGGAGGGGGCGCCCGAGCCCCGCCTCGAACGC
CTGGTACGCGGTCTGGAGCGAAGCGTGGTCCGCAGTCTTCAGCGTCGCCGGCTCGCCAAG
CGACACGACGCGGCCGTTCTCGACCTCGGCGATTGCGAAGCGCGCGTGCGTTCCGCCGAT
ATCTGCCGCTACGATTTCCATTTGTTTCTCTCCTGGCTCATCCTCACCCATCGCCGCCTA
CCGGCGTCTCTCCCTCTCCCAATTGGGAGAGGGAAGGGGCCCGCGGCCACTTGGCCGTGG
GAAGGGTGAGGATGGTATTGTGTTTAAAGCCCAGCGCCCGCCAGCATCGCCGACGCGCCC
TTCTCGGCCTCGTCGGCAAGCCCGCGGAACATGCCGAACAGCTCGCGACCCATCCCGCTC
ACCGGCGGCGGCACCGCGACCATCTCGCGCGTCGCCCACACATCCGCATCGACCAGCGCC
TCCAGCGTACCGTTGACCGCATCCACCCGGATCATGTCGCCATCGCGGATCAACCCGATC
GCGCCATCGAGCAGCGCCTCGGGCGAGCAATGGATCGCGCACGGCACCTTGCCACTCGCC
CCCGACATCCGCCCATCGGTGACCAGCGCCACCTTGAACCCGCGATTCTGCAATACCCCC
AGCGGCGGCGTCAGCTTGTGCAGCTCCGGCATGCCGTTCGCGCGCGGCCCCTGGAACCGG
ACGACGACGACGACGTCCTTGTCCAGCTCACCCCGCTTGAACGCCTCGATCACATCTAAC
TGGTCGTTGAACACCACAGCAGGCGCCTCGACGATCCACCGCTCGCGCTCGACCGCCGAC
ACCTTGATGCACGCGCGGCCGATATTGCCCGCGAGGATCCGCATGCCACCATCCGGCGAG
AACGGCGCCGTCGCGGGACGGAGGATCGTCTCGTCGCCGCTGTCGGGCGTATCGCGCCAA
GCGAGTTTATCGTCCTCGACGACTGCGGTCTTCGCATAGGCGGACAGGTCCTCGCCACCG
ATCGTCATGATGTCGCCGTGCAACAACCCTTCGCCGAGCAGCTCGCGGATCACATAGGGC
ATGCCGCCCGCCGCCTCGAACGCGTTCACGTCGGCCGAGCCGTTGGGATAGACGCGTGCG
ATCAGCGGTACCGCGCAGGAGAGGCGGTCGAAATCCTCCCAGTCGATGATGATCCCCGCC
GCGCGAGCGATCGCCGGAACGTGGAGCAGATGGTTGGTCGAGCCACCGGTCGCGAGCAGG
CCGACCGCGGCGTTGACGATCGCTTTCTCGTCGACGCAATGCCCGAGCGGCCGATACGAA
TCGCCGCGCGCGCCGATCTTCGCCAGCCGGTGCACCGCCGCCCGCGTCAGTTCCTGGCGC
AGCTTGGTACCCGGATTGACGAACGCCGCACCCGGCATGTGGAGGCCCATGACCTCCATC
ATCATCTGGTTGGTGTTCGCCGTACCGTAGAAGGTGCACGTGCCCTTCGAATGATACGCG
CCGATCTCTGCCTCAAGCAGCTCGTCGCGCCCAACTAGGCCTTCCGCGAATTTCTCGCGC
ACCGCCGCCTTCGCCTTGTTGGGAAGCCCGGTGGGCATCGGCCCACCAGGGATCAGCACC
ATAGGCAGATGCCCGAAGCGCAGCGCACCCATCAGCAGGCCCGGCACGATCTTGTCGCAG
ATGCCGAGCAGCGCCGCGCCTTCGAAAGTCCCATGCGACAATGCGATCGCAGTGCTCAAC
GCGATCGTGTCGCGGCTGAACAGCGACAGCTCCATGCCCGGATACCCTTGCGTCACGCCG
TCGCACATTGCCGGCACGCCGCCCGCGACCTGCGCCGTCGCACCCGCTTCGCGCGCCCAG
ATCTTCATCAGTTCCGGGTAGCGATAGTAGACGGCGTGTGCGGAAAGCATGTCGTTATAC
GCCGTGACGATACCGATGTTCATGCCGGCATCGGCCTTCATCGCGTCGCGGTCTTCCTCG
GTCCCGGCATAGGCGTGCGCGAGGTTCGCGCAGCCGAGACCGGGACGCCGGACCTGCGCC
GCCGCCTCGCGCTCGATCAGCGCGAGGTAGGCGGCGCGGCTGTCACGCGAGCGCTCGATG
ATCCGGTCGGTGACCGCGGAGACGACGGCGTTCAGCATCGTCACGGTGCCCAGTGCACGT
CGACCGGCAGCTCGACTTCGGCCAGCACGCGGCCGATCGGATAGGACGAAGACGGCCCTT
GTTCGATCGCCTGCTCCAGCACCTTCTTCTTCGCGTCGCCAGTGATCATGATCATCAGCG
CCTTCGACGAAGCAATCGCCGCCGCCGACAGCGTCACGCGCGCAAGCGGAGCCTCGGGCG
GCAGCGGATCGGGCATCACGCCAAGCGCACGGCGTTCCTTGGGACCGCTCAGCGCCTCGT
CGTAATCGGGGCCGGGAAAGATCGACGCGGTATGTCCGTCGCCGCCCATGCCGAGCAGGC
AGAAGTCGAGCGGCCAGTGCAGGTCTTGCATCAGAGCATCCGCCGAACGCCCGGCAGCCT
TGTAGTCCGACATCGCCTCGGGAACGATCGGCTTTACGCGCGCGCCCTTGGGGAGGAAGA
TCTTCGCCAGCGCCGTCACGTTCGACAGCGGATCGCCGAGCTTCACGATCCGCTCGTCGC
CGGGGATGATCGTGACCTTCTTCCAGTCGAGCTTCGCCTGCGCCAGCTTCTCATATGCGG
CGAACGGCGTCTTGCCGCCCGCCAGCGCGATCACCGCCGAGCCACGCGCGTCGAGTGCGC
TCTCGATGACGAACTGGATATCGCCTGCGACCGCGTTGGCGAGCTCGCCCGCGTCGTCAT
ATTCCCACCATTCGATTTCGGTCATAAACTTGAACTCACTCAGAAAATTGCTGTCAAAAA
TGCCGTTCGTGCCGAGTAGGGATCGAGCGAAGTCGAGAGCGCGTATCGAGGTACAATGCC
ACAAGAGAGCCGCACCCTCGATACGCCATCTCGACAAGCTCGATGGCTACTCGGGACGAA
CGGAATTTGGGAGCGCATTCTTTACCTGCGCCGAAAACTCAGTCGTCCTGCCAGGTCACG
CCGTCGCGTTCGGTCAGCGCGATCGCCGCGGACGGACCCCAGCTGCCCGAGGCATAGCTC
TTGGGCTTCATCGCGTTAGCCTTCCAGCCCTCGCGGATCGCGTCGATCCAGGTCCATTGC
GCCTCGACCTCGTCACGCCGCACGAACAGCGTCTGGTCGCCCTCGATCAGGTCGAGCAGC
AGCCGCTCGTACGCGATCCGCCGACGCGACCCTGCGAATTCGGCATCCATGCTGAGGTTC
AGCGGAACCTCGCGCAGGCGGACGCCCTCACGGTCGAGGCCCGGCTCCTTCGCCATCACC
AGCAGCTGGATATATTCCTCCGGTTGGAGGCGGATGATCAGCATGTTGGGCTGGAGTAAT
CCGCCACGTCCCGCGAACATCGAATGCGGCACAGCCTTGAACTGGATCGCGATCTCGCTG
CGGCGCGTCGCCATGCGCTTGCCGGTGCGCAGATAGAACGGCACGCCCTGCCAGCGCCAG
TTATCGACATGCGCCTTGATCGCGACGAACGTCTCGGTGGTCGAAGATTGGCCCAACTCT
TCGGAGTAGCTCTTGACGAACTTCCCCTTCACCGCCCCTTCGCCATACTGCCCGGTGACC
GTGACGTTCGGCACTTCTTCCGGCTTGATCATGCGCAGCGAGCGGAACACCTTCGACTTC
TCGTCGCGGACGTCGGTGCCCTCGAACCGCGCAGGCGGCTCCATGGCGATCAGCGCGAGC
AGCTGGAGCATGTGGTTGGCGACCATGTCGCGAAGCGCGCCCGCGGTCTCGTAATAGCCA
GCGCGCTCTTCCAGCCCGACCGTCTCGGAGATCGTGATCTGGACGTTGTCGATCCCTTGC
GCATTCCACACCGGCTCGAAGAACGAGTTGCCAAAGCGCAGCGCGAGGATGTTCTGGACG
GTTTCCTTGCCGAGATAATGATCGATCCGATAAGTCCGGTCTTCCGGAAAAGCCTTCGCC
ACCGAATCGTTGATCTCGCGGCTCGTCTCCAAATCATAGCCGAGTGGTTTCTCAAGGCCG
ACACGAACGGTCTCTCCAGCGAGACCAACCTTGTGCAGCCCCTCGATCGCGGCTTCGAAC
AGCGATGGCGCGGTCGACAGATAGATCGCCAGACCGCCGGATATATCGCCGATCTTGTCC
GCCAGCGGCTGGAAGCTCGCCGGATCCGACAGGTCGGTCGGCTGGTAGAAGATCCGGTCG
AGGAACGTCCCGATCGCGCTTTCGTCCTTGCGATCCTCGGGCAGGAACTCGTCGAGCGCC
TTCTTCGCGAACTTGCGGTAATCCTTGTCGTCATGCTCATGACGCGCGGCGCCGGTGATC
GTCAGCTCTTCGGGCAGCAAGCCGTCGGCATGCAGGCCATAGAGCGACGGCAGCAGCATG
CGCTGCGCAAGATCGCCGGTCGCGCCGAACAGGAGCAGCTTGGCTACGGGATTACGGTGC
ATGGAAGCTCCTGGATTTGGCGATGGACCGGGCGGAAAACGCCGGTCCTAGAAAACGAGG
CCGGCTACGGGATCGACCCCGGCCATGATGTTGAGGTTCTGGACCGCGGCACCGCCGGCA
CCCTTGCCCAGATTGTCGAGCGTCGCGACCAGCCGCGCATGGCCGACCGCGTCGTTGCCG
CAGACCCGCAGCGTCAGCCGATCGGTCCCTGCGTTCTCCTCGATATCGACAGAGCCGATG
TCGCCGGGGGCAACCGAGACTAGCTTCGAGCCATCGAACGCAGCGCGCAACACGTCTTCG
ATCGCCGCGAGCGTGGGACGGCCGGGCAGGGCATGGAGGTGCAACGGCACTTCGACGACC
ATGCCGCGATACGTGTTGGCCACGGCAGGCGCGAAGATAGGCGCGTGCGTTAGGCCCGCA
TGCTGCGTCATCTCGGCGATATGCTTGTGCGCGAGGCCTAGCGCGTAAGCGCGGAAGGCC
GTTGCAGGCTCGCCATTTTCGAACGCCGCGATCATTGCCTTGCCGCCACCCGAGTAACCA
GAGGTCGCGTTGACGCTCAGCGGGAGGTCGGCGGGGATGAGGCCGGCCGCGACCAGAGGC
GCGACGAGCGCGAGAAAACCAGTGGGATAGCAGCCGGGGTTCGACACGCGCATCGCGGTC
GCAACCTTATCCGCTTGTCCCGGCAGTTCGGGGAAGCCGTAGGTCCAGCCGGCAGCGACG
CGGTGCGCGCTCGACGCATCGATCACGCGGGTGTGCGCATTGTCGATCAAGGTGACGGCT
TCGCGCGACGCCTCGTCCGGCAGGCAGAGGATGACGAAATCGGCATCGTTCAGCGCCTCG
CGCCGCGCCGCCGGATCCTTGCGCCGATCCTCCGGCAGCAGCGCCAGCATGATGTCGGTC
CGCCCGGCAAGCCGCTCGCGGATCTCGAGCCCGGTGGTGCCGACCGCGCCATCGATGAAG
ACCGTGGTCATGCCGCGTCCGTCGTCGAAAGGTCGAGTGCAGCGGCTTCGACATAGCCAA
CCAGTCCGCTCGGGCGCGCAACGCCCCAAGCGGAAACGCCGGCAATTTCCAACACTTCGA
AACTGTCGCCGGGCTTGAGGTCGACCATCGTATCGCTCGCTTCGTCTCGTCCGCTGCGCA
ACAAAGCTGTGCGCGCGACGGGCCGTATCATCGGCACGGCATAGTGTGGAGCGAATACGT
ATTCGGCGAGGCGAATGTCGGCGATATCGGGGCGAACCGCGTGGGTGCGCGGGTTGAGGT
CGACCGAACGGCCCGTCAGCGAAAAGCTCGTACGGGCCTGGTCGTCGAACGGCTCAAGCG
TGGGCGGCTGCGCGGCCGCCAGATCCGTTGCCAGTGCCAGCTGGGGCGGGGCCGTCGCCG
ATGAATTGCCCGAACTCTTCAAGAAAATCTGCCCCTTCGGTCGTGCGCGCGACGAAGATA
TTGCGCTTGTCGCTGTCGTCGCGTTGCCGGCGCAGATAGCCGAGGGCACCCAATCTGTTC
AAGGCGCGCGTGACGACGGGCTTCGATACGTTCAGCGCACGCGCCAAACCGCGCACCGTA
TGTGGCCCCGGTTTGAGATATACGAGCAGAAGAAGCGCCATCTGACGATTGGTCAGATCG
GGTTCACCCGAGCGGACATAGTCCACCAGAGCGGTCATCCAGGTCGATAAGGTATTGGCT
GCCATTGATGCCACAGCGTTGATCCGCCATCTGAATTTATGTGCACGATACCCAGTCATG
AGCGTCATTACGGGTTCACAACGCCGCCCGGACGTCATGTTTCCGTAGTTTTGCGATTGC
CTTGCGATATGCGGAGGCAGCGCCGCGGTCGATCGCCCGGTTGATCGAAACCTCGACGTC
GCCTATGTGCGCGCCTTCGCAAAAGTTCCGGGGTTTTCCGCGCAATGTTCGCCTTTCTGC
TCGTCATCCACGCGATCATCGCGGCCGCCCTCGTCACGGTGATCCTCATGCAGCGGTCGG
AAGGCGGCGGTCTGGGGATGGGCGGCAGTCCGTCTGGCCTGATGTCAGCACGCGGCGCGG
CCGATTTCCTGACCCGCGCGACCGGCGTCCTGGCGACGATGTTCGTGCTGTTCTCGATCC
TGCTCGCGGTCCTCGCGGCGAATCACCGGACGACCACGATCGACACGTCGCTCGCGCGCA
CCCCGGCGGCGGCAACGGCCGTTCCGACCGCGCAGCCAAAGGGTGACGCGGCACCGTTTG
CCGGTGGCGCCGAGAACGCCGGCGTCCCGGCCGGCACGACCAAGCCGGCCGACAACGGCG
CGGTCCCGCTAGCCAACTAAACACTCCATTCGCCGATAAAAGGCCCCTGCGTGATCCGCG
GGGCTCTTGTCGTTCGTCCCCAACACACGCTACGAGACTCTTCCCATGGCTCGGTACATT
TTCATCACCGGGGGCGTGGTTTCGTCGCTCGGTAAAGGTCTCATGGCGGCATCGCTTGCC
GCTCTCCTCCAGGCGCGCGGGTATACCGTCAGGATTCGGAAGTTCGATCCGTATCTTAAC
GTCGATCCCGGCACGATGTCGCCGTATCAGCACGGCGAGGTCTACGTCACCGACGACGGT
GCCGAGACCGATCTCGACCTCGGCCATTACGAGCGCTTCACCGGCGTGCCCTCGCGCCAG
TCGGACAACGTCACCTCGGGCCGCATCTATCAGCAGATCATCACGCGCGAGCGCCGCGGC
GATTATCTCGGTGCGACGGTGCAGGTCATCCCGCACGTCACCGACGCGATCAAGGCATTC
GCCCGCGCCGAGACCGACGGCATCGATTTCATCCTTTGCGAGATCGGCGGCACCGTCGGC
GATATCGAATCGCTGCCGTTCATCGAGGCGATTCGCCAGCTCAAGAACGAGGAAGGTCGC
GGCAACGCGATCAGCATCCACGTCACGCTGGTCCCGTACATTGCCGCCGCCGGCGAGTTG
AAGACCAAGCCGACTCAGCATTCGGTCCGCGAACTCGCTGCGCTCGGCGTGCAGCCCGAC
GTGCTCGTCTGCCGCTGCGAACATCCGCTGCCGCCGTCGGAACGCGCCAAGATCGCGCTG
TTCTGCAACGTCCCCGCCAGCGCGGTCATCCCCGCGCTCGACGCCAAGAGCATCTACGCG
GTGCCGCTCCAGTATCACGGTGAAGGCCTCGACATCGAAGTTCTGCGCGCGTTCGGGATC
GAACCCGCCGAGGCGCCCGATTTGTCGCGCTGGACCGAGATCATGGACCGCCTGACCAAC
CCGCAAGGCGAAGTCACGATCGGCGTGGTCGGCAAATATGTCGGCCTCCAGGATGCGTAC
AAGTCGCTCAACGAGGCACTGGTCCATGGCGGCATCGCGAATCGCGTGAAGGTCAACGTC
CGCTGGATCGATGCCGAGCTGTTCGAGAACGCCGAGAGCGACATCGCCGGACAGCTCGAG
CCGTGCGACGCGATCCTCGTTCCCGGTGCGTTCGGCGAGCGTGGCGCGGAAGGCAAGATC
GCCTCGGTCAAGTTCGCGCGCGAGCGGAAGATCCCGTATTTCGGGATCTGCTTCGGTATG
CAGATGGCGTGCGTCGAGGGCGCGCGCGATCTCGCCGGCATCCCCAATGCGTCGTCGACC
GAGTTCGGTCCGACCGACGAGCCGGTGGTCGGCATGATCACCGAATGGATGGGCCGCGAA
GGCCTCGAAACGCGTGCGGCCGAGGGCGACATGGGCGGCACGATGCGGCTCGGCGCGTAT
GACGCCAAGCTCACCGGCAACAGCGTCGTCGCCTCGATCTACGGCGGCACCGACATCTCG
GAGCGCCATCGCCACCGCTACGAGGTCAACACCGGCTACAAGGAAGCACTCGAGCAGGGC
GGCCTCGTCTTTTCCGGCATGTCCCCCGACGGCACGCTCCCCGAGATCGTAGAACGCCCC
GACCATCCCTGGTTCGTCGGCGTCCAGTTCCATCCGGAGCTGAAGTCCAAGCCGTTCGAC
CCGCACCCGCTGTTCGCGAGCTTCATCGAAGCCGCGGTCAAGCAGAGCCGCCTGGTCTGA
GCCCCTCCTTCGATCCTCCCCCTGGCGGGGAGGATCAGATCAAACGCCGGTAGCTCGCAA
TTCGCCCGAGCCCATCGGTCATGCCGGGCTCGTTCCGGCATCCACGGCTCCGCACAACCG
AAAGCCGTGAGTTCGCGGAGCGGTGGACCCCGGAACCAGTCCGGGGTGACGGATCACTCT
TGGCATCGTCCGGCAAAAGCCTGAACCACGAGCGCCAACAAGCCGGGCTTTCCACCCCCC
AAGACATGTCCGCATTGAACATCCCCTGAATTACTAGACTTTGCGCGCCAAGGTTCAGGG
GAAAATATTCATGTCGCTTACGCTTGCGCTGTTGCTCGCCGGTCAAGCCGTCACCGTACC
AACACTGTCCGACCAGTCGGCTGCTCCGCAGGCGCCCGCTGCTGCATCGACAGATCAACA
GACATCGGGCCGCCTCGGTAACCAGCAGCAGGGCGGAGGCGGCGATATCGTCGTCACCGC
ACGCCGCCGCGCCGAGACGATCCAGACCGTCCCGATCGCCATGTCGGTAATCGGCGGCAC
CGCGCTCGCCGAGACCGGCGCCTACAACGTCAGCCGCCTGACGCAGCTCCAGCCGACGCT
GCAATTCTACTCGACCAACCCACGCAACTCCGCCGCGAACATCCGCGGCCTGGGTGCACC
GTTCGGCTTGACCAACGACGGGATCGAGCAGGGCGTCGGGATCTATGTCGACCAGGTTTA
TTACAGCCGGATCGCCTCGGCGACGTTCGACTTCACCGACACCGAGCGGATCGAAGTTCT
GCGCGGACCGCAGGGCACGCTCTACGGCAAGAACACTACGGCCGGCGCGATCAACATCAC
GACGCGCAAGCCCAGCTTCACGCCCGAGGCACGGATCGAACTGACCACCGGCAACTACCA
GTTCATCCAGGCCAAGGCGTCGGTGTCCGGCCCCCTGATTCCCGACAAGCTCGCGATCCG
ACTGTCGGCTTCGGTAACCGAGCGCGACGGCACGATCCACAACGTCGCGACCGGCAAGGA
TCTCAACGCACAGGACAACAAAAGCGTCCGCGGACAGCTCTACTGGAAGCCGACCGACAA
TCTCGATCTCGCCTTGTCGGGCGACTACGGTCAGCAGAACCCGAATTGCTGCGTGCAATA
TTACGCGCGCACCGGCGCGACGCAGCGGCCGCTTACCCGGCAATATGCCGCACTCGCCGC
CGCACAGGGCTATGTCGTGCCATCGACCAACGCGTTCGACCGGGTGACCGACGTCGACAC
GCCATTGCGCGCGAAGCAGGAACTGGGCGGCGTGTCGCTGCTCGGCAATCTGGATTTGGG
CGCGTCGACGATCACCTCGGTCAGCGCATGGCGGTTCTGGAACTGGGATCCGTCGAACGA
CCGCGACTTCATCGGCCTGCCGATCACCACCGTATCCGCCAATCCATCGCAGCAGACGCA
ATACAGCCAGGAACTGCGGATCGCCTCGAACGGCAAGCACACGCTCGATTACGTGCTCGG
CGCATTCTATTTCTACCAGACGATCGACACGCAGGGCTTGCAGGTTCAGGGGCCGGCGGC
GAGCGCATTCCTGCTCAACCCGACCAGCGCGGGCGGCCGCAATCCGGCGACGCTGAACGG
CCTGACCTCGCGCAATACGATCGGCTTCAAGAACACCAGCGCGGCGTTGTTCGGCAAACT
CACCTGGAACGTCAGCGACCGGTTCCAGATCGCGCCGGGACTGCGGCTGAACTACGACAA
GAAGAAGGGTGATTACGTCTCGGTCGTCACCAACGGCACCGGTACGGCGCTGACCGCGGA
CCAGCGCGGCGTACTCGCGCCGCAAAGCTACCAGCCCGACTTCGATAATTGGAACCTGTC
GGGCGACGTCACGGCGGCCTACACGGTGACCTCGGACATCCACGCCTATGCAACCTACGC
ACGAAGCTACAAGTCCGGCGGGATCAACCTGTCCGGCCTGCCGCTCGACGGCAGCAACAA
TCCGATCCTCTCGGCCGCAACGGTGAAGCCCGAGAAGGTCAATCATTACGAGCTCGGCCT
GAAGACACAGTTCCTGGATCGCCGATTGACGCTCAACCTCGCCGGTTTCTGGACCGAGAT
CAGCGATTACCAGGCGACCGTCACCAACGGCCAACTCGGCGTGTTGCGCGGCTATCTCGC
CAATGCCGGCAAGGTGCGGACCCGCGGTCTCGAGTTCGACTCGGCTTTCCGCCCCACCGA
TCGGTTCAACGTCTACGCGAACGGGGCTTACACCGACGCTAAATACGTCAAGTTCGTCGA
TGCGCCGTGCCCGCCCGAACTGTCCGGCGGGACCACCGCCGATGCAACGCATCCTGCGAG
CCCAGCCGGTCAGGCAGGAACGTCGACGACACCGTCCTACAGCCCCGCCAATTGCGACAT
CTCCGGCCAGCGCCTGCCCGGCGTATCGAGATGGGCGTTCTCCTACGGCGCCGAATATGA
CCTGCCGGCGACGATCGGCGGTCTCGATGGCCAGGTGTATGTCGGTTATGACGGCAGCTA
CCGCTCGACTTTCTCGTCCAACCCGTCGCGCTCGCTCTATACCGACATCAAGGGCTATGC
GCTCAGCAACTTCCGCTTGGGATTCAAGGCGAAGGATAGCTGGAACGTGTTCGGCTGGCT
GCGTAACGCGTTCGACCATAATTATTACGAAGTGCTCGCGCTGCAGTCCGGCAGCACCGG
TTTGGTCGTTGGACAGCCCGGCGATCCACGCACCTATGGCCTTACCGTCTCGCGATCATT
CTGATCGTCTCAAACATGTCGTCACCACGCGTTCAGGTTGGGCGTGATAGGTCACGAATA
CGGCCCGGAGGGATATCGCAGTCGGAAGCTCCCGATGTCCCTCCGGTTCCTGATCTACGA
CATCTTGCTGCTTTTCGGCGGGCTCTTGCGCGTACGAGTTGTGAGGCGCAGTCTGTTCGC
AAGCAACAGGCAGGGGCGGCGATATGTTCTTCGTACGACAGGGGCCCATGTGGTTCCGCA
TGACGACGGGCGTGCTCGTTCTATGGGGACTCATCGGGTGTTTCATGTGCCTGCAGCAGT
TTAGGCTGGGTGCGGACGCGATGGGACATGCGACCGCTTATGATCGTGCGCTTTATGCAA
CGTTGCCCGACTGGTATGATCTGTTGTTCGCCAGCGCCGTACTGACCGGCCTCGTCGGTG
CGGTGCTGCTGTTCATGCGTCGCGCCAGTGCCCGTCCATTCCTGATCGCATCGCTGGTGG
CGACGATTGTGCAGTTCGGCTGGCTGTTCGCCTCGACCGACATCGTCGCGCACAAGGGCG
CAAGCGAAACGCTCGGTTTGCCCTTCGTCATCATCGCGATCGCAGTCTTCACGCTTTGGC
TCGTCGGTCATGCCCGACTAAAGGGTTGGGCAGTATGACGCGCACGACACTGGGCGAGCG
TCACGCCGCACGCTAATAGCGCGCTCATGTCCACGACCTATACCCTCGACACCGCGACGA
GTCGCGCCAACCCGACGCCCGCACCCCTCAAGCGCCTGACGATCCCCGCGATCCGCCGCC
AGAAGGGCACGACGCCGCTCGTCATGCTCACCGCCTACACCGTCCGTACCGCGCAACTGC
TCGACCCGCACTGCGATATGCTGCTGGTCGGCGACAGCCTTGGGCAGGTGATTTACGGCT
TGCCCTCGACCGTCCCCGTCACGCTGGACATGATGGCGGCGCACGGCGCGGCGGTGGTGC
GCGGCAGCTATCATGCGGTGGTCGTGGTCGACATGCCGTTCGGCAGTTACGAAGCATCGC
CCGAGAAGGCGTTCGAGAGTGCGGCGTTTCTGCTCAAGCAGACTGGCGCGGCGGCGGTGA
AGCTCGAAGGCGGCACCGCGATGGCGCCGACCGTCAGATTTCTAACCGAGCGCGGCATTC
CGGTGATGGGCCATGTCGGTCTCACCCCGCAGGCGGTCAACGTCCTTGGCGGTTACGGAG
CGCGTGGTCGGACGCCCGAAGAAGCTGCCAAGATCGTCGCCGATGCGCAGAGCATCGCCG
AAGCCGGCGCATTCTCGCTGGTAATCGAAGGCGTGGTCGAGCCGATCGCGATCGAGATCA
CCACCACCATCGCGTGCCCGACAATCGGCATCGGTGCATCGGCGCAATGCGACGGCCAGG
TGCTGGTAACCGAGGACATGCTCGGGATGTTCGAGCGGACCGCGAAGTTCGTGAAGCGGT
TTGCGGACATCGCGGACACGATTTCCTTTGCGACGCAGACCTATGCCGACGACGTTCGAT
CGCGCGCATTTCCGGGGACTGAGCAGGTCTACGCGCCCAAGGATTGATCCGCTTCCGTTT
CGGTCCCGGCGCGGCTAAGGTCCGCGCCGCCCACCCCCTCACTATTCCCGGAGCATTCCT
TGGCCCTCCCGCCGAAAACCGATCAAGCATTCCTGCGTGAGGTCGACGAAGAACTGCGAC
GCGACCAGCTCGCCGGGTTCTGGACGAACTGGGGCAAATGGGTCGCGGTCGGCGTCGTTG
CCGCGCTCGCCGCACTCGCCGGTTTCCTCTATTGGCAGCATCACAATAGCGAGGCCGCTG
GCGTCGAGGGCGAGCAGCTCCAGGCTGCGTACGACTCGCTTGGCGCGAACAATGCCGCGG
CCGCTGCGAAGCCATTGGCCGAGCTCGCCAAGTCGAACCGTGACGGCTACCGCGCGCTCG
CACTGTTCACGCAGGCCGATGTTCTCCTCCAGAAGGACGACCTGAGGGGCGCTGCTGCCA
AGCTTGGCACGATCGCCGCGGACACGTCGCTGGCAAAACCCTTCCGCGATCTCGCGCTGG
TTCGCCAGACCTCGGCCGAGTTCGACACGCTGAAGCCTCAGGTCGTCGTCGAGCGGCTTC
GGCCGTTGGCGGTGCCCGGCGGTCCCTGGCTCGGCAGTGCCGGTGAGATGGTCGCGATCG
CCTATCTCCGCATGAACCAGCGCCAGCAGGCGGGCACGCTCTTCGGACAGATCGCCCGCG
ATACCGGCGTGCCGGAGACAATTCGTCAACGCGCGGTTCAGATGGCGGGCGTACTGGGTG
TGGACGCTGTTGCCGACACGGGCGCTACTGCCAGGGTGATCACCCCGGCTGCATCAAACG
AGGATACCAAGGCGCAATGATGAAGACATATCGGGTGACGGTCGCCGTCGCCGCGCTGGT
CGCGCTCAGCGGTTGCGGAATTTTCAAGGGCGGCGTGAAGAAGACGCCGACTCTCGGCGA
CCGCGTGTCGATCCTGGTGTCCGAGAACGAGGTCGAAACCGACAAGACGATCGCCGATGT
CCAGGTCTTGCTGCCCGCGCCTGCGGTCAACGACGCCTGGGCGCAGCCCGGCGGCAACCC
TGCGAAGTCGATGGGTCAACTTGCGTTGGGCGATCAGCCGAAGCGTCTCTGGCAAGCCGG
GATCAATGGTGGTTCGAACCGTGAGCGGCTCGGCGCCGCGCCGGTCGTCGCCGACGGCAA
GCTGTTCGTTACCGACGTCACGGCAACCATCCACGCCTTTACCGCCGACACCGGCGCGGC
GTTGTGGAGCGCGGGGATTACCGAGGGCAAGCTCAACAAGGCGGCCCGCTTTGGCGGCGG
CGTCAGCTATGACGATGGCAAGCTCTATGCCACCGATGGCGTCGGCGATGTCGTCGCGAT
GAACGCCGCTGACGGCGCGATCCTTTGGCGCGCCAAGCCCGGCGCACCGCTGCGTGGTTC
GCCGACCGTCGCCAACGGCGCTGTGTACGTCCTGACGCAGGACAACCAGGTCTTCTCGCT
CAACCAGGCTGACGGCAAGGTCCAGTGGGTCCAGTCGGGCACACTCGAGACGCAGGGCGT
GTTCGGCGTCGCGGCTCCTGCCGTGAGCCAGGGTACCGTGGTCGCAGGCTTCTCCAGCGG
CGAACTCAGCGCGTATCGCTATGAGAATGGCCGTATCCTGTGGCAGGACGCGCTGTCGCG
CACCTCGATCACGACATCGGTGTCGAGCCTGTCGGACATCGACGCCGCACCGGTCATCGA
CGGCGGCCGCGTCTATGCGGTCGGGCAGGGTGGCCGCATGGTCGCGCTCGAATTGTCGAC
CGGGCAACGCCTGTGGGAGCAGAACTTCGCGGGCATCTCGACACCGTGGATCGCGGGCGA
ATGGCTGTTCGTGGTGACCGACGATGCCAAGCTCGTCTGCTTGTCGCGCTCGAACGGCAA
GGCGCGCTGGATCGCCCAGCTACCGCGCTTCCAGAACGAGAAGAAGCGCAGCAACGCGAT
CACCTGGTTCGGCCCGATCCTGGCCGGCAACCGGCTGGTCCTGACCAACTCGCGCGGCGA
GATCAATTTCGCCTCGCCGACCGATGGCACGGTAAGCTCGACGATCGAGACGAAGACGCC
GTTCTCGCTGCCACCCATTGTGGCGAACTCGACGCTCTACACGCTAGACCAGAAGGGCAA
GGTCACCGCGTACCGGTGACGAAACTCCCTCTCCCCGCCGGGGAGAGGGAAGGGGCCCGC
GGCTCTTGCCGTGGGAAGGGTGAGGGGAATGAGGCTCGGATCGCGGATCCCAACTCCCCC
TCACCCTTCCGTCGCCCACGGCTCCTCCCTCCCTCTCCCCGGAGGGGCGAGGGACTAGGT
GACGCCAGCGCGTTCCCGCGCTAAGGCCCCTCGCATGTCCAAACTCCCCGTGGTCGCGAT
CGTCGGCCGCCCAAATGTCGGCAAGTCGACCCTGTTCAACCGCCTCGTTGGCAAGAAGCT
CGCGCTGGTCGACGATCGCCCCGGCGTCACGCGTGACCGTCGCGAGGGCGATGCGTCGCT
GATCGGCCTTGAATTCCGCATCATCGACACCGCCGGCTACGAAGACCACGACGCACAAAC
CTTGCCCGGCCGCATGCGCCAGCAGACCGAAGCCGCCGTTGAACAAGCCGACGTAGCCCT
GTTCCTCTTCGACGCCCGCGCGGGGATCGTCCCGCTCGACGAGGAAATCGCGCGCTGGCT
GCGCACTGCCGACGTTCCCGTCATTCTCGTCGCCAACAAGGCCGAAGGTCGCGCGGGCGA
AGACGGCATCCTCGAATCGCTCGCGCTCGGTTTCGGCGATCCGGTCCAGCTGTCGGCCGA
GCACGGCGAAGGTCTGGGCGACCTGTTCGAAGGCCTGCTCCCGTTGCTCGAAGGTAAGGA
AGAGCCGCCTGAGGAACAGCCCGACAACGAATATGAGGGCCCGCTAAAGCTCGCGATCGT
CGGCCGGCCGAACGCCGGCAAGTCGACGCTCGTCAACCGCATCCTCGGCGAGGACCGTAT
GATCACCGGCCCCGAAGCCGGCATCACGCGCGATTCGATCAGCGTCGATTACGACTGGCA
TCCGACCGGCGGCGAAGCGCGGAAGGTGCGCCTGATCGACACCGCGGGCATGCGCAAGCG
TGCCAAGGTGCAGGACAAGCTCGAGAAGATGTCGGTCGAGGACGCGCTCCACGCGGTCGA
CTTCGCCGAGGTCGTCGTGCTGCTGCTCGACGCCACGTTAGGCCTTGAGGCGCAGGATCT
CCGCATCGCCGACAAGGTGCTGCAAGAGGGCCGTGCGCTCGTCATCGCGCTAAATAAATG
GGATATCGCCGAGAGCGCGTCGTCGCTGTTCAACGGCGTCAAGCGTGCGCTCGAAGACGG
CTTGTCCCAGGTCAAGGGCGTCACGGTGATGACCGTGTCCGGCGCGACCGGCAAGGGCAT
TGACCAGTTGCTCCAAGCCTGTTTCGACACGCGCGATGCCTGGTCGAAGCGCGTAGGCAC
CGGCGAGCTCAATCGCTGGTTTGAGCGTGCGATCGAGGCGACCCCGCCCCCGGCCCCCGG
CGGCAAGCGGATCAAGATGCGCTACGTCACGCAGGTCAAGACGCGTCCGCCGAGCTTCGT
AATCTTCGGCACGCGCGTCGATCAGTTGCCGGCAAGCTACGAGCGGTATCTCGTCAATTC
GATGCGCAAGGATCTCGGCTTCGGCGCGGTGCCGGTGCGCCTGATGTTCCGCGCGCCGAA
GAATCCGTACGACGACGGCAAGGGCGGCGGCGGTCACTAGGCGTGGTCCGTATCGACGCC
AGGGGCATGCGCTGTCCCTGGCCTGCGGTGCGGCTCGCCCGCGCGTTGCGCGACGGTGCG
ACCTGCGTCGAGGTGATCGCCGACGATCCGCAGGCGCGAAGCGAGCTGGCGGCCGTCGCG
GCATTCGCAAACGCGACGATAGAGATCATTTCCGACGAAATTAACGCGGTCTTTGTCGTA
ACTTGTCGGTAGTATCACAACACTGTGTTTACCTGGATCGAGTATGATCCAGCTCTGACC
TTCATGGCGCTATTTGCTTAACGGGAGAAGGCGACAGTGTCATTCGAGGGAAGCACCTTG
ATCAATTGGCCCGCGTTCGTGAAGGCGCGTAGCGAACTAGGCGCGGGTTTCGGCCGCATC
CTAGGATATTTTCGTGAGGACGGCGTCAAGTCGGTCGCGGCGATCGAGGCGGCGATGCGC
GCGCTGAATGCGGCGGCGATGGTGATTCCGGCGCATACGTTGAAGGGTGAAGCGCGGCAG
TTTGGGGCGGAGCCGCTCGCCGATCTCGCGGAGGCGATCGAGACGATAGCACGCGATTGC
CTGGAAATGCAGGACACGCCTGACGAGGCTCTGGAGCATATCGTCCGGTTGCGGCCGCTG
TTCGTCGAGACTCTGACGCTGCTGGAGCACGAGGCCAATCCGGTCGCAGTGCGCAAGCCC
GTTGCGGGCGGTGGGTTTGGTCGTCGCGCCGTACCGACCGGGTTCGGCGGGGAATAAATT
CGTCGCCAGACTGGCGGAGAATGCAGCCCTGTCATCTCACCTTTCAGCAAGATGACAGGG
GGGTGGATCAGCCCTTCAGATACGGCGCCGCGCCGGCCTTGGGCGAATCATGCTCCGAGA
TCGAGTTGAGTTGGATGTAGTTGTGGATACCCATCCGCGCGATCATCTCGAACTGGCGTT
CGAGCGTGTCGACATGCTCTTCCTCGCTGGCGAGGATGCGCGCGAACAGGTCGCGGCTGA
TGTAGTCCTTGACCTCTTCGCAATACGCGATCGCGCCCTTGAGCTGGACGGTGGCCTCGA
CTTCGAGCGCCAGATCCGACTTCAGGACCTCCTCGACGGTCTCGCCGATGCGGAGGCGGC
CGAGCAGCTGGAAGTTCGGCAGGCCATCCAGAAACAGGATGCGCTCCGACAGCCAGTCGG
CGTGCTTCATCTCGTCGATCGATTCCATCCGCTCGTACTGGGCGAGCTTGTAGACGCCCC
AATGCTCGAGCATCCGGTAATGGAGCCAATATTGATTGACCGCGGTCAGCTCGTTCTTGA
GCGCCTCGTTCAGGAATTCGATTACTTGTGGGTCGCCGCGCATGGCCATATCTCCGTCAC
CTCTGAAGAGCATGTAGCGGGCTGACACAGATTAGCACAACCCCCAAAAATGGCGGTTTT
CCGGGCTTTCTTAGCTGTTGCGACGCTTATGCAGCGGCGCGTTCCTCGTCGATAATCGCT
CGCGCTATCGATGTGCACTGGCCGCATTTGGGTTTGCGGCCCATCGAACGAAACGCCTGG
CACGGTGTAGTGCAACCGCCGCGTGCGCAGTTGCGAACGTCGGATTCTCGTATGGCATTG
CAAACGCAGACGACCATGGGAACTCCCTAGCTGTAAGCACGCGATACGGATAATGCGAAC
CACTCGCAAGCTGTTTTGCGTCTTATTCGCAACTAGTCCGATCGGTTCGTCGTGAACGCC
GAACCGCGCATCGGCTGCCACGCAAATCGCGAAAGGCTGCGCCACAGCCATTCGAGCGGA
CCATAGCGGAATCGATCGAGCCAAGGCTTCGACCATAGGAGCATCAGCAGGCAGATCGGC
ACGACCACGAGATAGAGCTGGGCTCGCGACAATGCGCCGTACAGCCCGAGCCCATATCCA
TAGAACAGGGTGGTGCAGAGGACGGTCGTGCCGAGATAGTTGGAGAATGCCATTCGACCT
GCCGCCGCGACTCGGGTCGTCAGCCAGCCGCCGCGCCGTGCGAGCAGGATGATTGCCGCG
GCGTACCCCATGATCGTCGGTGGACGAAGCGGGGTTGCGAGCGCGAGCCACGACAGCGCG
ACATAGCGTGCGTCGAACCCGTGGGCGATGTCGAACGCCGCGATGGCCGCATAGCAGATC
CAGCCGAGTCCGATCCCGACGACCGCAATCACGGTGTAGCGTCGCCGCGACCATTCCCCC
GTCAGGAACCCCGATCGCAGCCCCGCCATGCCGAACAGCATGAAGCCTAGCGTTTCTGGA
CCAGTGGCGGTGAGGGACGTGATCGGCCCAGCGGCGTGGGTCCAGCGCCACGCGACCAGA
TCGCGCCATCCGCCACGTCCGATGGCAAGTTCGCGGGTGACGGAGGCGGCGGAGGGCTGG
CCGAATTGATCCGCCAACAGCTGCCAGTTCGTGATGGCTCGCGCCGTTGCGCCGGGCCGG
TGGGCGGCGCCGTGGAGGTCGAACGTGTAGGCGACGAGCGTGGTCACCTCGACCGTCTGG
AACGCGATGCAGGCGAGCCCGACGGCGATCAGCCAGCGCGCCGGCAACCGCGCGAACATG
TATGCGATCGCGCCGACCAGCGCGTAGTGCGCGAGGATGTCGCCCCACCACAGCAGGTAC
AGATGCGCTATGCCGAACACGAACAGCCACGCCATGCGGCGCAGGTGGACGGTCGCGGGG
TCATCACCATTCACCTCTGCCCGGTCGATGACCAGCAGCATCGACGCACCGAACAGGAAC
GAGAACAGCCCGCGCATCTTGCCGTCGATGACGATGAAGGTGGTGGTCCAGGCGATCAGG
TCGGGCGTGCTCGGCGCGCCCATCGAGGCGGGGGTCATGTAGGCGAATTCGGGGAAGCCG
AATGCGGCGATGTTTGAGGCGAGGATGCCCATGACGGCGATGCCTCGGATGAGGTCCAGC
GTCGCGATTCTCGTGGGGGCGGGGGTCATGCGGGCAGAGTGAAGTACAGGAAGTGCAGAC
GCTCGCGCAGCATTTCGCGGGAGCGTCGTATCGCTTGGGATGAGTCGATTTCGACGGCGG
GCTTGCTGCTGACAGCGACGCCGCGGACGAGGTCGAGTGTAGTGGTTCTGGCGGGGGCGG
GGGGCCTGCGGGAAAGGCGAAGTATAGGAAGTGTAGACGCTCGCGCAGCGTTTCCGTGAG
GTCGTCGTACATGCTGGAAGACGGCATGATCGCGCTTGGCGGCGTTGCAAGAGTGGCGGC
CTCGGCTGGGCCGGCGCGACACAGGTGGTGCTTGGTCTACGCTCGGATCCGGTCGACGCG
TCTTGGTAGCGCTGTAGGCGTGGAATGCTTCGGTCATGGTTCGACGCTGGCATATCGGGG
TGGTGTAGGACAGTCCGCTTTGGGGGGCATCTCGGCGTCTGATGCCTTGCGGCTTTGTGT
GTGGGCCAGCCGGCAGGTCATCTGCTTGACCTGTCGTCCCTGCGCAATACCCCGCCGTAC
CTCGCCTTGTCCTCCTCGGCTGTCGCACCCGAAGCCGATCCGCCCCCCTCACCCCAGCGA
ACGCTGGGGTATCCCTGTTGGCGAGCGCTGCGGCCCGGTGCGGGAGATCCCAGCTTTCGC
TGGGATGACGGAGAGGGGGAGATGGCCACACCTGACGTGCGCTCGCTCAGACGACAACTC
TCCGCTCCTTGTTCTCCCGCGAAGGCGGGAGCCCAGACTGGGTCCCCGCCTTCGCGGGGA
AACATACTGTGGTTCGTATTCTTGCCTCATCCAGAAGGGCGACCACCCCGGCGAAGGCCG
GGGCCCAATTGGGGGACGATCATGGCTGCGGGCATCGCTTCGTTACTGCGGCCATCCCAA
TTGGGCCCCGGCCTCCGCCGGGGTGGTTGCTTTGATTTGATTTGCTTTTGCGTTGGGGCG
GAGTGGGGGCGATCTAGCAATGGCAGGCCACCGCGGCCGAACCCATCACGCCAAAGCCGC
GTCGACCCCCATAAGCTTCGGGAAGAATCCCTCGTGCGCGGTCCGCAGTGTGTCGAGCGC
GATCACGTCGTCGCGGTCGGGGCGTTCGAAGATCAGGCGCTTGCCGCCGGTGCGACCCAG
GGGTTCGGCCTCGACGTCCGCCGCATGCGCGGCGCCGAGGAAGTCGAGCAGCGAATGATC
GTCGACCGTCACGATGTAGACGCCCTGATCCTCGGCGAAGAACGAGCGCGCGCAGTCGAA
TGGCTGCTTCCGGTCGATCATCGCACCCATCCCGCCGGCCAGCGCCATCTCGGCCAGCGT
CACAGCGATCCCACCATCGGAAACGTCATGGACCGCGGTCAGTTGGCCCAGCGCGATCGC
TTCGCGGATCAGGTCGCCGACGCGGCGTTCGGCGGCGAGATCGACCGGCGGCGGCGGGCC
GGCGTCGAGTTGTTCGCGGCCGTGGCATTCGCGCAGCCAGAGCGACTGGCCGAGATGGCC
GCCGCGCGTGCCGACCGCGAGGATGATGTCGCCCGAGCCCTTGAACGCGATCGTCGCATT
CTTCTGCCAGTCGGCGAGCAACCCGATCGCGCCGATCGCCGGGGTCGGCAGGATCGCCGA
GCCGCCGCCGGTCGCCTTGGACTCATTGTAGAGCGACACGTTGCCCGAGACGATCGGGAA
ATCGAGCGCGATGCAGGCGTCGCTCATGCCTTCGAGGCAGCCCACGATTTGCCCCATGAT
CTCGGGGCGCTGCGGGTTGGCGAAGTTGAGGCAGTTGGTGACGGCCAAAGGCAGCGCGCC
GACCGCGGTCAGGTTGCGCCAGGCTTCGGCGACCGCCTGCTTGCCGCCCTCGATGGGGTC
AGCAAAGCAATAGCGCGGCGTGCAGTCGGTGGTCATCGCCAGCGCCTTCTGCGTGCCATG
GACGCGGACGACCGCGGCGTCGCCACCGGGGCGCTGCACGGTGTCGGCGCCGACCATGTG
GTCGTATTGCTCCCAGATCCAGCGGCGCGAGGCGATGTCGGGCGAGCCCATCAGCGTGAG
CAGGTCGGCGGCGATGTCGCTGCTGTGCGGCGCGTTTGCGAGCGGTGCGGGCTTCGGCGT
CGGCACGTGCGGGCGATCGTAGAGCGGTGCTTCGTCGGCGAGCGGGCCGAGCGGGATGTC
GCAGACGGTCTCGCCCTTGAAATTCAGCACCATGCGGCCGGTGTCGGTGACGCGGCCGAT
GACCGCGAAATCGAGTTCCCACTTCTTGAAGATCGCCTCGGCCTCGGCTTCGCGGCCGGG
CTTCAGGACCATCAGCATGCGCTCCTGCGATTCCGAGAGCATCATCTCGTACGGCGTCAT
GCCGGTCTCGCGCTGCGGCACGTCGTCCATCGTCAGCTCGATGCCGACGCCGCCCTTCGA
CGCCATTTCCACGGCCGAAGACGTGAGGCCCGCGGCGCCCATGTCCTGGATCGCGACGAT
GACGTCGGTCGCCATGAGTTCGAGGCAGGCTTCGATCAGCAGCTTCTCGGTGAAGGGATC
GCCGACCTGGACGGTCGGGCGCTTGGCGTCCGAATCCTCGCCGAAATCGGCCGAGGCCAT
CGTCGCGCCGTGGATGCCGTCGCGGCCGGTCTTGCTGCCGACATAGACGATCGGATTGCC
GATGCCGCTGGCGGCCGAATAGAAGATCTTGTCCTGGTCGGCGATCCCGACGGTCATCGC
GTTGACGAGGATGTTGCCGTCATACGCCGAGTGGAAGTTCACTTCGCCGCCGACGGTCGG
GACGCCGACGCAATTGCCGTAGCCGCCGATGCCATGGACCACGCCCGAGATCAGGTGGCG
CATCTTGGGATGATCGGGGCGGCCGAAGCGGAGCGCGTTGAGGTTCGCGATCGGCCGCGC
GCCCATCGTGAAGACGTCGCGCAGGATGCCGCCGACGCCGGTCGCAGCACCCTGGTACGG
CTCGATGTAGGATGGGTGGTTGTGGCTCTCCATCTTGAAGATCGCCGCCTGGTTGTCGCC
GATGTCGACGACGCCGGCATTCTCGCCCGGGCCGCAGATGACGCGGGGGCCCTTGGTGGG
GAGCTTCATCAGGTGGATCTTGCTGGATTTGTAGCTGCAATGCTCGGACCACATGACCGA
GAAGATGCCGAGCTCGACCATATTCGGCTCGCGGCCGATGGCGCGCAGGACGCGCTCATA
TTCTTCGGGGGACAGGCCGTGGTCGGCGACGATCTGCGGTGTGATCTCGGTCATGGGGCG
GGCTTTAGCGGGGTGGGGGGCGTCCGTCACCTATAGTTGGAAGTTTAGCTCTTACGCTCC
ACGATCCATTTGCGTGCGGCTTGAACACCCGCCAGCGTCAGGAGGAGCGCGCCGAAACCG
AGCCAGGCAAGCCCCCATCCGTTCAGGGCGTCGTATTTGTCGGCATGAGTCCATCCGATC
CAGACACCGACTAAAGCCGCTAGTGCTAGTTGGCCGTAGCTAATTTTGGACAATGCTAGT
TGACGCGCTTCAACTCGGGTAAGCGGCTGACCGATTATAGGCCGTCGCGCAAGAGCTCGC
ATGGGAGCACCCCAAGCCCAGTAAAAAACCGCGAAGCAGATGCCGATTATACACCCAACA
CCAATATAGGTCAGGGTATCGCCTAGGGCGCTATGCTCATCGGGAACGAACGCGACCATC
AGCGGAATGGCCAAAAGGGTCGCTACGATGATAAACCAGCTGGAGTATCGTATCCGCTTA
TCGAAGGTCGCTATGAAGCCATCTCGCTCCAAAGAACTGACCCGAATGGCTACGCCCTTG
CTACTCCTTCGGTATGTGTAGTCCGACCCGGAAGGCTCGAACTGATCCGAAAATAGCGCA
ATTATGTGATCGAAACGTTGCTTGCCGAACATGGAGGGACTGTATCCGTTATCGCAGTCG
GAGCAACGTCCGATGTCTTACGAGTACGGCGGTTGCGTATAACCCTTAGGGCTGAGCGTG
AAGATGTCGCACCCCGTCTCCGTGATCCCGATCGAATGCTCGAACTGCGCGGACAGCGAG
CGATCACGCGTCACCGCCGTCCAGCCGTCGTCGAGCAGCTTCACGTCGGGGCGGCCGATG
TTGATCATCGGCTCGATCGTGAAGATCATGCCGGGGCGCAGCTCGGGGCCGGTGCCCGGC
TTGCCGACATGGACGACTTCGGGGGCGTCGTGGAACAGGCGGCCGACGCCGTGGCCGCAG
AAATCGCGGACCACGCCGTAACGGTGCTTTTCCGCGTGGCGCTGGATCGCGTTGGCGACG
TCGCCCATGCGGTTGCCGGGCTTGGCGTGCTCGATGCCGATCATCAGGCATTCGTAGGTG
ACTTCGACGAGCCGGCGCGCCTTGATCGGGACGTCGCCGATCAGGTACATCCGGCTCGTG
TCGCCGTGCCAGCCGTCGAGCAAGGGCGTGACGTCGACGTTGACGATGTCGCCCGACTTC
AACGTCTTCTCGCTCGGGATGCCGTGGCAGACGACGTGGTTGATCGAGATGCAGACGCTG
TGCGTGTAGCCGCGATAGCCGAGCGTCGCGGGGACGCCGCCGCCGGCGACGATGAAGTCG
TAGATCAGCCGGTCGATCTCGGCGGTGGTCACGCCCGGCACCATGTGCGGGACGATCATG
TCGAGCGTCTCGGCGGCGAGTTGCCCCGCCTTCATCATGCCTTCGAAGGCGGCGGGGCCG
TGCAGCTTGATGGCGCCGGTGCGCGCGTCGGGCTGGTCCGAGGTGACGGTTACATATTCG
GTCATGACGCGCGATATAGCGTGGCGGGTGCGGTTTTGCGAGGCTATGCGAGGGGCATGG
TACAGGAACGCATCTGGACGGCCGCGCTGACGATCATCGGCGACGAGATCCTGTCGGGCC
GCACGCAGGACAAGAACGTCGCGCAGATCGCGGCCTGGCTCAACGTGCAGGGCATCCGCC
TCGCCGAAGTGCGCGTGGTCGCCGACAAGACCGAGGCGATCGTCGAGGCGGTCAACATCC
TGCGCGCGCGCAACGATTACCTGTTCACGACCGGCGGGATCGGGCCGACTCACGACGACA
TCACGGTGGATGCGATCGCCGAGGCGCTGGGCGTCGCGGTCGAGCATCATCCGCGCGCAA
TGGCGGTGCTGGAGGCGTATTATGCGACGCGGGGCGGGCTGACCGAGGCGCGGGCACGGA
TGGCGCGGGTGCCGGTCGGGGCGGACCTGATCGACAACAAGGTGTCGGGCGCGCCGGGGA
TCAAAATCGGCAATATCTTCATCATGGCGGGCGTGCCGCACATTACCGCGGGGATGCTCG
ATGCGCTGACGGGGACGCTCGAGGGCGGGCGTCCGGTGGTGTCGAAGACGATCGGGTGCT
GGGTGGCCGAGAGCGAGGTGGCGGATATCCTGCGCGACGCCGAGAAGACGCACGAAGGCG
TCGCGATCGGCAGCTATCCGTTCTTTCGCGACGGCAAGACGGGCGCGAACTTCGTTGTGC
GGAGTTCGGACGAGGCGCTGGTCGATCGCTGCCTCGCCGACCTGACGCGCGATCTCGAGG
CGACAGGTCGGATCGTTACCGCGCAGGGTATCTGAGGCGGATCACGCGCCCCATTCGGGA
CCTTCGGGATCGGGGTAGAAGACGTCCGGGTCGAACGCCGTGGCGCGCGATTGCGGTCCG
GGCTCGGCGATGGCGGGCAATGTCGGCTCGCCGCCGCCGAATCGGATGCGGACATAGCCC
ATGCTGCCGACCAGCGCCTGGAACACTGCAGCATGGTCCTCCTGTTGCATGCGCCGGCCG
ATCAGCGGCGCGCGCTCGGCGGAGAGGTAGCCCATCTGGACGCCGCGCAGGCTGAACACC
GCGACGGCGTTGGCATCATGTGGATTTTTCGGCTCGCGGCGCAACTCGACCGGCTCGCCG
GGAGCGCAGAGCAGCAACTCCATGCGGCGGTTGCTCTTGCTGCGGTCCGTATTGGGGAAG
TCGATGCCGACCACGCTGAGCGTCAATTCGTCCATGCCGCACGCTAACCCCTGACTGCGT
AGATCCAAAGCGGTACGCGCTACGGCAGCGTCGCGGCCGATGCGCGACGACACGCGTGCC
GATGATGACCCAAGGACGACGGACATGCCGTTTCGAACCGATGCCGCCATCGAACATCTC
GCGCTGCGGATGATCGATACGAGCCTGCCGAAACGCGAGTGGACCCATGAGGGGCATTTT
GCCGCGGCGCTGTGGTTGTGCCGGCACCGTGAAGACCTGACCGCGCCAGACGAGATCAGA
CGGCTGATCATGCGCTACAACGACGCGACGGGCACCGCCAACACCGACACGAGCGGCTAT
CACCACAGAATCACGCTCGCCTCGATGCGGGCGGTTGCCGATCTGCTGCATCGCCTTGAG
CCGGCAACACCGCTTCACAAAGCGCTTGGCGGGCTCATGGCGTCCGACCTGGGAAATCGC
GACTGGCCGTTGACGTATTGGCACCGCGAGACCGCTGTTCGGTGCGCAGGCCCGCAAGAC
GTGGGTCGAACCCGACCGAGCAAAGTTGCCGTTTTGAACCCTCACTCGCTGGCGCGCGCG
TTGGCATCGTCGGCGATTGCTCGAGGAAACACGCCTCGTTGCGAGCCATTCCGATCGATG
GCGGCCAAGCATCTGCGCACCGCCCCTGCGCCCTAAAAGGGAACGGCCGAAACGGCTTGA
TCCATGTCGTTGACTTTGGCAGCAGGGTGCCTGCTGTATCGCTTACGTAACGATGTGGTT
TGCGCATTGACGCCTCTGGCTGGATTGGATCCGCAATGCCCGGCCCCGTGCCCGACGGAG
CGGTTCGCGATGCGCCCCGGCCTCCCGATATCCTATCGTGCGAACGCGAGGCGATCCACA
TCCCCGGATCGATCCAGCCGCACGGCATGATCCTGGTCGCCGACGCCGCCACGCTGACGA
TCGGCGCGGGCGCGGGCGATATCGAAGCGTCGCTGTCGACGCGCTGGCTCGGCGCGCATC
TGGACGACATGCTCGGCCAGCCGGTTGCGACGCAACTCGGCGCCCGGCCCGGGCAGTCCA
CCATCGCGCTGGCAAAGGTGAACGGCATCGACACGGTGTTCGACGCGATCGCGCACCGAT
CGGCGGGCTCGATCATCGTCGAACTGGAGCCGGCCCCCGCGGCCATGCCGTCGGCGATCG
AGATGCTGTCGGCGATGGAGGAGGCTGCGGCGACGTTCGAGCAGACGTTCGGGCTGCACG
ACCTGTGCGAGCGGGCGGCGGAGACGTTTCGTCGCCTCACCGGGTTCGACCGGGTCATGG
TGTACCGGTTTCTCGACGACGATGCCGGAGTGGTCGTCGCCGAGGACCGCGATCCGGCGC
AGCGGACGTTCCTCAACCAGCATTTCCCGGCATCGGATATCCCGCGCCAGGCGCGCGCGC
TGTACGTTCGCAACCGCGTCCGGGTGATTCCCGATATCGCCTATGCGCCGGCGACGCTGC
GCCCGACAGGTGGACCGCCGCTCGACATGAGCGATCTCGCCTTGCGTAGCGTGTCGCCCG
TGCATCTCGAATATCTCGCCAACATGGGCGTTGCGGCATCGGCGTCGGTATCGATCGTCC
GGGACGGTGCACTATGGGGGCTGATCGCCTGTCATAACGCGACGCCGAAACGCCTGCCGT
TGCATCTGCGGATGGCCTGCCGCGCGCTCGCCGGCAGCCTGGCGCGACAGATCCGGGCGA
AGGAGGATGCCGAACTCTACCGCGAGCGCATTCGCCTGCGTACCACCGAAGATGCCATTG
TCCTTCGCCTCGGCTCCGATACTGCGCTCTCGTCGTTTTTTGCGACCGTCGGCGACGATG
TCCGCCGGATGCTGGGGGCGGACGGCTTTGCCGCGGTTCGTGGCGGCGAACTGTTCGTCG
CCGGGCGCGCGCCGGGTCACAAGGATATCCGCATGATCACGGCCCATGTCGCGGACCTGA
CCCGAACGCTGCCGTTCTCGACCGATCGCCTGTCCGACCATCTGGCCGGGGCCGCCGCCT
GCCAGGACCTAGCCAGCGGCATCCTCGCGGTGACGATGCCGACGGATGAGCCGACGATTC
TTCTCTGGTTGCGGGCCGAGCAGGTCGAGGTCGTCAACTGGGCCGGCAATCCGCACAAGC
ACGTCCCGCTCGATCCGCACCGCTCGCTGTCGCCGCGTGCATCGTTCGAAAGCTGGAGCG
AGGCGGTCCGCGGCCGGTCCGTGGCGTGGACGGTGCACGAGGTCGAGGCGGCAGGCCGGC
TGGCGCGGACGCTGTTCGACGTCCGCCAGCATCGCCGGCTGTCCGAGGTGAACCACGAGC
TGACCGCGACGATCGCCGACAATGAGAGCCTGCTGATGCAGAAGGATTATCTCATCAAGG
AGGTCCACCACCGGGTGCAGAACAGCCTGCAACTGGTGTCGGCGTTCCTCGGTATGCAAG
GTCGAGAGGTCGGCAACGCCGTCGTGACCGAGCATCTGGCCGAGGCGCAGCGTCGTCTGT
CGGCGGTCGCGATGGTGCATCGGCGGCTGCATTCCGACGAGCACCTGCAGGCGATCGACC
TGGCGCGGTATATCGGCGACCTGTGCACGGAGATCAAATCGACGATGGACCCGGCCTGGG
GCGAGCAGATCCAGCTCGATCTTGCGCCCGTGCTGATGCCGACCGACCGTGCCGTGCATA
TCGGCCTGATCCTTACCGAACTGGTGATCAACGCGAACAAATATGCCTATGCCGGCGGCG
CAGGGCCGATCACGATCGCGCTCGAACAGCAGCGGAACCGGTTCAGCCTGATCGTGTCGG
ATCGAGGGGGCGGTAAATCGGGGCGGAGCAGTGGTTTCGGATCGCGGATGCTGGTCTCGT
TGGTCGCAAGACTGGCGGGGACGATCGAGGAGAGCGACAATCGACCGGGATTGCGCGTGA
CGATCGTAGCGCCGATCAACGAGGCGTAATCCGAGTTATCCGGCGTGGGAGCGAACGGGC
CGACAGGATGCCGACCCGCTCGTACATTCAGGCCTTCTTGCGCGCGCGCTTCGGGCTGGC
GGCGGCGGCAACGTCCTCTTCCTCGTCCGGCGAATCCTCGCCGGCCTCGGTCAGTGCCTC
GCCAAGCGCCTTCAACTTGTCCTGCGACTTGTCGGACTTCTCGGCGATCTTCGTCGTTGC
CGTGCCCAGACGGTGCAACAGAGCATGGACCCGGTCGGCATCCGGCTCGCCCTTTTCGAG
CTGCTTGCGCAATGCTGCCAGATCGCGAAGGATGCCCTTGGCGCCCGGCGTGTCGACCTC
GGCGAGTGCGGCCTCCCAGTCTTCCACCATGTCCGCGCCCTTGGTGGGCTTGGTCGCGTC
CAGACCGCGATTGATGGCGTTCATCGTTCCTGCAAATTTAACGGCCATTTTGTTCTCTCC
GCATGCCATGTGCTGGCGATGGAGAACGACGCGGATTGGCGGATATGTCCTGAAAAACGT
GTCGATTTCGATCAATATGACGTGGGTTAACCGACTGCGATTTACTGGCCGAATGACGGT
TTCCACAAGGAACCTTGGCGCATCGGCCAGAACAGCTCGGGCTAAGCTTGCGCTGGTGAA
AGCTTACGTCGTCATGTGAAAGTCTGTACCGTCACGACGATCGGGACTTCGGACCCCAAT
AATAGTGTGAACGGGAGAGCTATGCGACATTTGGACCGGAGCCGGCTGGGGTTTCCAAAA
CGGTTGGCGCTCTATGCGTGTCTCCTCGGCGGGGGCGTGCTCGCAGCGACCGGAGCGCGG
GCGCAAACTGCGCCGCGCCAGATTTCGGTCGATGTCGCGACGGCGGACCGGCCGCTGGAT
CCGTTCTACAAGATGTCGGTGGGATCGGACTATCCCGGCACGTTGATGCGCGCGGATTCG
CAGGCGCAGTTGAAGACCGCGGTCGACGAACTCGGCTTTCGCTATCTCCGCTTCCACGGG
ATCTTCCACGACGTGCTGGGGACGGTGAAGATCGTCGACGGCAAGACGGTCTACGACTGG
ACGAAGATCGACGCGTTGTACGATGACCTGCTGAGCCGCAATATCCGGCCGTTCGTCGAG
CTGGGCTTCTCGCCCGAGGCGATGGCGACGTCCAAGCAGACGATCTTCTATTGGAAGGGC
AACAGCTCGCATCCGCGGCCCGAGGCCTGGCGCCACCTGATCGATGCGTTCGTCCGCCAC
CTCGAGGTACGCTATGGCGCGGCCGAGGTGCGCCACTGGTATTTCGAGGTCTGGAACGAG
CCGAACCTTGCCGGTTTCTGGGAGGGCGCGGACCAGAAGGCGTATTTCGAACTCTACGAT
CTGACCGCGCGGACGATCAAGGCGGTCGACGGCAACCTCCAGGTCGGTGGCCCGGCGACG
GCAGGCGCGGCCTGGGTGCCGGAGTTCCTGCGCTATGTCGCGGAGCGCCGTACGCCGGTC
GATTTCGTGGCGACGCACAGCTATGGCGTCGATGGCGGCTTTCTCGACGAGAAGGGGCAG
AGCGACACGAAATTGTCGGCCAATCCCGACTCGGTCATCAACGACGTGAAGGCGGTGCGG
GCGCAGATCGCGGCATCGGCGTTCCCGAACCTGCCGCTCTATTTCACCGAATGGAGTTCG
AGCTACACGCCGCGCGATCCGGTCCATGATTCCTATATCAGCGCGCCGTACATCCTGTCG
CGGTTGAAGGGCGTCGAGGGCGATGTCCAGGGCATGAGCTACTGGACCTATACCGACCTG
TTCGAGGAGCCCGGCCCGCCGACCGCGCCGTTCGAGGGTGGCTTCGGACTGCTCAATCCG
CAGGGCATCCGCAAGCCGGCCTTCTTCGCGTATAAATATCTGAACGCGCTCAACGGACGG
GTCATCCCGGTCGCGGACCGACAGGTGATGGCGACCACCGACGGCACCGATACCAGGATG
GTGCTGTGGGACTGGCAACAGCCGAAACAGGCGGTCAGCAACCGGCCTTTCTATACCAAG
CTGGTGCCATCGACCCCGGCGCCCGCCGCACATATCGCGTTTCGCAGCTTGAAGGCGGGG
CGCTATCATTTGCGCGTGTACCGGACCGGCTATCGGCAGAACGACGCCTATTCCACCTAT
ATCGACATGGGGCTGCCGAAGACGCTCGCACCGGCACAGCTTGCGAAGTTGCAGGACATG
ACGCGCGACGTGCCGGTGGCGGATCGCATGGTGAGCGCTGATGCCGCGGGTCGGTTCGTG
CTCGACCTGCCGATGCAGAGCAACGACATCGTGCTGGTGACGCTGACCGCTGCGCCCTGA
TCGCGGGGGTTACTTGCGTAGCAGGGCGTGCGCCGCGTACCGTGCTTCTGGCATGTTAAG
CGACGTCGTCGCGCACCGTCATGCATTGGCGGAGCGCGCGCTGACGCTTTGAACGATAGC
GCGTTAGGGTGGCTGGCATTGCGGCGTTCGATCGGCCGGGGAGCGGTGCGCCGGGCCGGC
GTAGATCAGCCGATCGCGAGTATAGGCGTTCCATGTTCGACGGTGGCCGTGGCTGCTGTC
TTGATCGTCGCGTCGGGCGTGCTGACGCGGTCGACGGTGCGGAAGCGGGTCTGCCACTGG
TCTGGCGCGACGTCGCAGACGAGATAGCCGCGGCGGTCGTTGGTGTAGCGGAGGAAGGGA
TTGCCGGCGATGATGCGCTCGGTACCCCTGCGCCGGTCCGCGCCGTCGCCGCCCGACGAG
ATCGAGGTGCCGACGAACTCGACCGCGACCGCCTCGCCGGTGCCGCCTCTGGTGCGCAGT
TCGCCCGCATAATTCTGGTGCTCGTCGCCGGTCAGCACGACCGCGTTGCCGAGCCCGGCG
AGCTTTGCCAGCACGCGTTCGCGTGGCGCGTCATAGCCGCCCCAGCTGTCCATGTTGCGG
ATCGGCGCGGGCTCGTCGCCGGTCCGGCGGTCGAGCGGCATCACCATCACCTGTTGCGCG
AGCGCGTTCCACCGCGCCGATCGTTGTTTCAACGCGGTGTCGAGCCACGCCTCCTGCCGC
GTGCCCAGGACCTGCGCCTTGGGATCGTCCCAGCCCTTGCAATAGGGTTTGAAGCCGTCG
TCGCACGGCTGGTCCGAGCGGAACTGGCGGGTATCGAGCAGGTGCAGGTCGACCAGATTG
CCGATCGTCGCGCGGCGGTACATCTGCATGCCGCCGGGGGCGGGAAACGAGGCGCGGCGA
AACGGCATATGCTCGTAATAGGCCTGGAACGCGGCGGCACGGCGCAAGGCGAATACCTCG
GGCGGATCGTTTTCCTGGTCGATCTCGCCGACCCAGTTGTTCTCGACTTCGTGATCGTCG
AACGTCGCGAACCATGCGGCAGACGCGTGCGCGGCCTGGAGGTCCGGGTCCATCTTGTAT
TGCGCATAGCGGCGGCGATAGTCGGCGAGGTCGAACAGCAGCTGCCCTTCGTGCGCGCGG
ACGAACCGGCGCGGCTTGCCGTCATAGCCCATCGCGACCGGCGAGCTGCGCCCTTCGTAG
ATATAGTCGCCGTAATGATAGACGAACGCGACGTCCTCGTCGGCGAGGTGGCGATAGGCG
GTGAACAGACCGTCCTCGTAGTTCTGGCAGCCCGCGACGCCGAAGCGGAGGTGGTCGAGT
GGCGCGCCCGCGACCGGCAAGGTACGCGCGCGGCCGGCGATCGATCGCTCGCGGCCGACC
GTGAAGCGGTACCAATAGGGACGATCGGGGAGCAGCCCCGCCACCTCGACATGCACCGCA
TGCGCCAGTTCGGGCCGGGCGATCGCGCTGCCCTTGGCGACGACGGTGGAAAAGCGTTCG
TCGGAGGCGACCTGCCAGTCGACCGCGACCGGTTGCATCGGCATGCCGCCGTGATCGCCG
AGTGGATCGGGCGCGAGCCGGGTCCAGATCACGAAGCCGTCCGCCGCCGGCTCGCCTGCC
GCGACTCCGAGCCGGAACGGATAGGCCGTGAACAGCTGTTGCGCGCGCAGGATCGCGGGA
GCCGCGAGCAGGCCGACGGCGCCGCCGACCAGCGCGCGTCGGGAGATGGCCAGGCTGAGG
GACTCGATCGTCATCCGGGGGTCCTACTCGATGCGTTGCGCGACCAGTGCCGCTTCCCGG
GAGCATAGCGCAGGCGCGGGACGCGGCGTAGCCGGATCGTGGCGGAGCGCATCGATTTCG
GTGCGGGCGGCGGCGAGATCGGCCTGGAAGGCGGCGGTGGTGCGTACCGCGGTCAGGGTC
GCCGAGGCGGACAAACGCCCGGCCTCGACCGCGCTGGCATTGTGGACGCCGCAGACCACG
CGGCTTTCGCCGAACGCCCGCCCCCGCGCGAGGATCGCGGTGGCGCGGTCGGGCGCGAGT
TCGGCGAGCAGCGTCGCCCAGGTCCAGCCTGCCGTCGTGTGGCCGGACGGGTAGTCGTAG
CTGTCGGCGACCTCGGCGGCGGGTTGGCAGATCGTGCCCTGGTCGATCAGGAACGGGCGT
TGGCGTTTGTAAACGGTCTTGGCGATCCCGGTCCCGCGGGCGGTGTCGCGCGACGCGCGG
GCGATCAGCGCTGCCGTGCGCGGTGCAGTTTGCGGGGTCAGCGTGATGCCTGCCGCACAG
CTGAAATCGCGCATCATGTCGGTGGGCGCGAGCTTCACGTCGTTAGTGGCCATCGCCCAG
CGCGGGGTTCCGACCAGCGCCCGCGTCGCCCGGAAGATCGCCCGGTCGGCGATCCCGCGC
GGATCGTCGGGCCTGGGCGCGGGCGGCAGGACCGCGAGCACGTCGAACGCGCCGGGTGCG
AGATAGCCTGTATCGGCTCGCGCGATGACAGCCCCGGCGGACAGCAAAGCCGCCAGCGTT
GCCGCGAGGATGATCGGTTTCACGCGCGATTCTCCTGCATGCTTCGGCTCAGGCCGCCGC
AGCGCTCTTGCGGACGAGCCGGTTGCGCCAGTTGGCGAGGTGCGCGGCGGCGAGGAAGAG
GCTGCCCGTCACCGACACCGTCGTCTCGATCGCCGTGCGCCCTGCGAAGAGGATACCGAG
CGCCATCAGGGCGAGGCCGACCGCGCCGAGTATCAGCGGCGGCGTGGCGCGATGCGTGCG
CCATCCCCCGATCAACGCGACCGCGCTGGTCGGTATCGCGAAGGCCAGGACGATGCGGTG
GAACGACTCGCCTGGATCGAACCAGGTCGCGAGTGCGGGCAGCGCCGCAAACAGCAAAGG
CAAGGCGAGGCAGTGGATCATGCAGGCAGCCGATGCGCACACGGCAAGGCCATCGAGCAT
GTCGCCCGTCGAGCGGCCGCCGGCGACGGCGGCACGGAGGCCGGTGTCGCGCAGATCATG
GGGGTCGCGTGTCACGATGAAATCCTTCCGCCTGGCGGGCCTTCATCGTCACCTTCATGA
ATGACGATGTGGGCGCAATGATACATCATATCATCATTCGCAAGGGGAAATGATGGAGTG
CGGACTTCTATTGCGATGCAGGCGAACGAGGTCAGACGTAGGAAACGGGGCGAACCAGGG
GGCGAACCCGGGACGCTATCCCGGGTTCTCCGACTTGGTGGAATTGCCGTGCCTCCCGGC
GCTGCGCGGCTTGGGGATAGGTCGGACGCCCGCCGTCACCCGCCCAGATAATGCGTCTGC
GCGGCATCGGTCGCACTCACCGCGAGTATCGAGCGCGCCTTGCTCGGGGGCAAAGCCTGT
CCCCGGCCATCGCCACTCGCCGCGATGACGCGTTCGAGCAGGTCCTGCCCCTCGCGCCAC
CAGCCGATTCCACTTGCCGCATTGAGATGACCCTGCGGTCCGGCATCGACGAAGTGGCTG
CCCCAGTCCGCCGCCATGCTGTGCGCGCGTTCGGGCGTGACCCAGGGATCGTCGCTGCTC
GCCACCACGATCGACGGGAAGGGCAGCGGCGTCCGCGGCGTCGGCGAGAAGCCCTTCAGC
TCGGCCTGCGCGCCGCCACGATCGACATCCGCGGGCGCGACCAGCAACGCGCCGGCGACC
GGCCAGCCGTAAGGTTGCGGGCTGAGTTCGGCCCACCACGCGACCGCAAGGCAACCGAGG
CTGTGCGCCGCGAGGATCACCGGCGCGTCCGCGCGGCGGATCGCTTCGTCCAGGCGCGTC
ACCCAGGCGTTGCGATGCGGCGTGTTCCACATGCCGAGTTCGACGCGGACGGTATCGGGT
CGCGCGTCCTCCCACAGGGTCTGCCAATGCGAAGGGCCCGAACCGCCGAGACCCGGCACG
GTCAGGATGGTCGGCTGGACGGAATCATACGGTGCGAAACTACCCACAGCGCTTCTCCTT
CTCCGGACCCCGTTCTTCGGGGTGGAAAGCGTGACCGGTGGGACGCTCTAGGGGACGCCG
GCTGATCACGCTTCCCAGGCTTCAATGTAATCCTACCTATCCGATGGGCAATAGCATTGC
GGCGAAAGGAAGGCAGCTTGCGGCGATCGGATCGTGCGACGATAGCGGGCGCATGGTGAA
GTTACGCGCAGACCAGATGCTGGTCGACCGAGGCCTCGTCGAGTCGCGGACTCGCGCGCA
GGCACTGATCATGGCGGGACTCGTTTTCGCGGGTACGAAGAAGGTCGACAAACCCGGTCA
GACGCTCCCCGACGACGTGCTGCTGGACGTTCGCGGGCGCGATCACCCCTGGGTCTCGCG
CGGAGGGATCAAGCTCGCGCACGGCCTGACGCATTTCGGCTGGGATGTAGGGGGAACGGT
CGCGATCGATGTCGGGTCTTCGACGGGCGGCTTCACCGATGTCATGCTGAAGAACGGTGT
AGCGCGCGTGTACGCGGTCGACAGCGGTACCAACCAGCTCGCCTGGTCGCTTCGTCAGGA
CGACCGGGTGATCGTCCACGAACAGACCAGCGCGCGCATCCTGACGCCGGCGCATATTCC
CGAACCGGTCGACCTGATCGTGTGCGATGCGAGCTTCATCGGGCTGGCCAAGGTGCTCGA
ACGGCCGATGTCCTTTGCCAAGCCCGATGCGCGGCTTATGGCACTGGTGAAGCCGCAGTT
CGAGGCGGGTCGCGAGGAAGTGGGGAAGGGCGGCGTCGTGCGCGATCCCGCCATTCACCA
GCGGGTCTGCGACGAGGTCGCGGCGTGGCTGACCGGGCAGGGCTGGCATGTCGAGGGCGT
GGTCGAGAGCCCGATCACCGGCCCCGAGGGCAATGTCGAATTCCTGATTGCGGCGCATCA
CACGGCACCTTCGCCGCCCCCTGCCGTGCCGGAATGAACCACTAGCGGAACGATTCCCGC
GCGAGCACGGTTTACGGATCGCCAAACGCGCGGCAGGACGTGCCCGCGTAGAGACGGAAG
GACGTGTGTGGGCGGTATCGCTTCGAAGGGCCAGTTGAGGATGTCGTTCCTCCGCTGGGC
GGTCGTGACCGTGCCCCTGATCCTGCTCCTCGGCTTCCTCTCCGGTCGATCGGTCAGCGT
CGGCAGCGAGAATGCGTGGTACATGGCGCTCGCCAAGCCTGCGCTGAACCCGCCCGGCTG
GGTTTTCCCCATCGTCTGGACGACGCTCTACATCCTGATCGGGCTCGCGCTGGCAATGAT
CCTCAACGCGCGTGGGGCTCGCCTGCGCTGGCTAGCCGTCGCTTTGTTCGTGGGCCAGTT
CGCGCTCAACCTCGCCTGGACGCCGATGTTCTTCGGCGCGCACAGGATCGGCGCATCGGT
ATTGGTGATCGTTGCGATGCTGGCGCTGTCGATCGCCGCGACCTTCGTATTCGCGCGCAT
CCGGCCCGCCGCAGCGTGGCTGATGGTGCCGTATATGGTGTGGATCAGCTTTGCGGGCGT
GCTCGCGTTCAGCATCGGCCAGTTGAACCCGGATGCCGAAAGCCTTGCACCTGCGGCCCA
TACGTCCCAAATGCTGTGACGCAGCAGTACATGCAACAGTCTCTGGGGTTTTGAAGCAAT
GCAGTCCGAAAACCGCGTGTTCGACGATATCGTCAAGGTCTTGAACGGTGCGGCCGGGAC
GCTTGCGGGCGTCGGTCGCGAAGCCGGTTCCGGTGCACGGGAACGGGCGCGCGAATGGCT
TGGAGGGCTCGATTTCGTCAGCAGGGAAGAGTTCGATGCGGTCAAGGCGATGGCCGCCGC
GGCGCGCGACGAGAACGACGTGTTGAAGGCGCGTCTCGACGCGCTCGAGGCAAAGTTCGC
GGCGCAGTCGACGGTAAATGCGCCGCTCGGGGCGTCGGTCGACTGACTTTTCCACAGTTT
TCCGCAGAAACGGGTTCGATGGGGTTGCCGTGGCGTTTTTGCCTCGGCACCCTTTGTCGT
GCGATAAGGACCGCCAGGACCTAATGATGCTCGACCAAGTAGACCACGACCACGAAGACG
CTGCTCCGATCGACATGCTCGAAAGCTATTACGCTGCGCATGGCTGGGAGCATGAACGTC
ACGAGGACGAGATCGTCGCGACCGTAAAGGGTAGCTGGGCGACGTATGAACTCCGCGCGC
TGTGGCGCGAGGACGATAGCGTGCTGCAATTCCTCGCTTTTCCCGACATCAAGGTGCCCG
ACGAGCGCCGCCAGGCTGTGTACGAGACGATCGGGCTGGTCAACGAACAGCTCTGGATCG
GTCATTTCGAGCTCTGGTCTTCGAGCGGCATATTGCTGTTCCGGCATGCGGCGATGGTCG
ATGGCGGCGACGACGGGACGATGTCGCTGGAGGCGGCCGAATTGCTGGTCGAATCGGCGA
TCGAGGAGTGCGAGCGCTTCTACCCCGTGTTTCAGTTCGTGCTGTGGGGTGGGAAGAGTC
CCAAGGACGCGCTCGCCGCGGCGTTGATCGAAACGCACGGCGAGGCTTGAGGGTGGGTTT
GCCGGCTATGGGATTTCCGGCGGGCCCGCTGTGGCTGATCGGCTGCGGTAACATGGGCGG
TGCGATGCTGCGGCGCTGGATTGCCGCGGGGCTGGATCCGGCGATCGTGACGGTGATCAC
GCGCAGCGGGACGGGTGCCCCCGAGGGCGTACGCTCGCTGACGGCGCTGCCCGACGAGGA
TGCGCCTGCGACTCTGATGCTCGCGCTCAAGCCGCAGCAGATCGATGCGGCCCAGGCGCT
GCTGGCGCCGATGAAGGGTGCTCCGAAGCTGTTGCTGTCGATCCTTGCGGGTGTCGATCA
CGCAGCGCTTGTCGGGCGGTTCGAGGCCGAAGCGATCGTCCGCGCGATGCCGAACCTGCC
GGTCGCGATCGGCAAGGGCGTGACGTCGCTCTACACGCGCGGCGCGTCGGCCGAGGCGAC
CGCCGCGGCAGAAGCGTTCGCCGCCCCGCTCGGCCATTACGAATGGATCGCCGACGAGGC
GCATTTCGATGCGGTGACCGCGCTGGCGGGCTGCGGCCCCGGCTTCGTGTTCCGCTTCGC
CGATGCGCTCGCCAAGGCTGGCGCGGCGCTAGGGCTGCCGGCGGACCAGGCCGCAAGGCT
CGCGATCGCGACGCTGGAGGGCTCCGCGATCATGGCCGCCGATGCGGACGTCTCGCCCGC
CGTGCTGGCCGACCGCGTCGCCAGCCCCGGCGGCTCGACGCGCGAAGGCATGAACGTCCT
CGACCGCGACGATGCACTGGTCGCGCTGCTTACCGAAACGCTGGCCGCGTCGGCGCGCCG
CAACGCCGAAATGGCCGCCGCGGCGCGCTAGATCGCGGGGCCGATGCCCCACGATCGGTG
CAGGTCATTTTCGCGGCGGAGCGGTCGCGATCAGCGTCGGTGCATCGGCCACGAACCGGT
CGAGCACGCCGTCGGCGATCTTGATCGGGCCATCGAACCGGGTCGCACCGGGAATCGACT
TGATCGCCGCCGCCTCGCTGGCGAGCCGCTTGGCGTCGGTAAAATAGCGGTCCGCAGCGC
CGCTGCCCCGGTCCGCGGCGTTGAGGCCAGCGGCGGTAAGCTGGAGCGCACGTCCCCAAA
GCTGCATCGCGTCGAGCCATGGCCGTGACTGTGCCGCGAAGCCGGGGTCGATCGTCCCGG
AGCGGATGATGTCGGGCGCGTTGGTGATCGCGTCGGCGCGCTTGGTCAGGTCGGCGATCG
CGCGCTGCCGTGCCGCCGCATCGCCATCCGCCAGCGCCTCACGTACGGCGTCGAGCGCCG
CTTTCAGTCGCGGCGCCTGCTCCTGCCAGGGCTGGCTGCCGAAGGTCGGCGCCATGTGCT
GCGTATCGAAGAAGGTCAGCAGTGCCGCGGTCGCGCGTTCGTCGCCGCCCGCCAGTTCAC
GCGCGGAAAAATGCCAGGTCCGCTCGGCATCGTAGGCGGTGTCGTTCCAGCCGAACGCGG
CGACGCCGGTGACCGCCGGGCGGCTCGGTGCCTCCTGGTTCATCGGGTTCGACAGGATGC
CGGTCAGTTCGCCCGACAGTCCCGCCTCTCGCCGCGCATAGGGAGCCATCAGCAGCCGGC
CGGTGGTCTGCGCGTAATCGTTGACCGGATAATTGTCCCACAACAAGGTTTTGCGGCCGA
ACGCCTTGGTCGCCGCCTTGGCGTCGGGGATCGAGATGGCGGGCGGTACGACGTCGGTGC
CGGTCCACTGGACGACGATCCGCGGATCGAGATGCTTGCGCAACGCCGCCTTGTAGGGCG
TTTCCTTCGCATCGTAATATTCGGTCGGCACCATGATGAGCGCGCGTGCGGCGGGGTCCT
TGGCGCTCAGGCCGGCCTGTACCGCGTTGAGCAATTGCGCCTGCGCGACGCCGGCCGCTT
CCGCGCCCGAGGGGCCGAATGCGGCCTTGTCGCGCTCGCAGTTCCACTTGGTATATTCGA
TGTCGTCGAGCGCGACGTAGAAGCTGCCGACGCCGATCGCCCGCAACGCGTCGAACTTGC
GTTCCAGCGCCTGTACGTCGGCAGGATCGGAGAAGCAGACCGATGGCCCGGGCGAGACCG
CGTAGACGAAGTCGACATGGTTGCGCCGCGCGGTCTGGGCCAGTGTGCCGAGCGACGACA
AGATCGCGGCGGGATAGGCCTCGCGCCACCGATCGCGCGCGTACGGATCGTCCTTCGGGC
TATAGACATAGGTGTTCGCCTTCACCGTGGCGAGGAAGTCGAGATGCTTGGTGCGATCCG
CCATCGACCAGGGCGCGCCGTAAAAGCCCTCGATCGTGCCGCGGATCGGCATTGCGGGAT
GATCCTGGATCACCAGCGCGGGCAAATCGGGGCGCTTGACGAGCTGGCGGAACGTCTGCA
CCGCATGGAACAGGCCGTCGGCGTCGTGACCGGCGAGCGTCATGATGCCCGCGCCGCTTG
CGACGGTGGCGATGGTGTAGCCCTCGGCGTGGGTGTCAAGCGTGGTTCCGCTGCGCTGGA
GTGCGTCGCGGATGATGGGCGTGTTCCCGGTGCCGAGGACGATATGCAACCGGTCTGGTG
TGGCAGGGAGTCGCTTGGCGGTGGTGATCGTCTCGACGCCCGCGGTCGCGAGGATCTGGC
GGACGAGCGCGACGGTGTCGGGATCGGCATCGGGCGCGACGACGAGGACGACCGACCTGC
CGAGCGTGATCGTGCCGGTTCCGAGCGCGATCGACGTCGGCGCAGGGAATAGCGCGGGCA
ACGTTGCGGGCCGTGCCGAGGATGGTCCCGCAATAGCGCCTGAAAATGCCGCTATCGCCA
CCATGAACGCGGGGTAGGCGGCGATCCTGCGCGTGCGTTGCGTCATGCGAGCTTCCCGGT
ACTAAATTGGTCTTGTAACCAATCTGTAGAGGCACGATCAGGTCCGGGCAAGCCGTGCGG
CCGTTGCACGGATACGGTGCGGCAGGTCGCCAGGGGACGCTTGGGAACCGCCGGCATGCC
CGTGCCCCGCCGGCTATAACAAGCCCGCGCAAAGCTGCCCGCCGACCGGACCCAGCGATC
GGACGGCCGTTACCTGCGGTAACTTGCTATTTGCGGTGATTGGCTGGGGCGGCAGGGTTC
GAAGCTGTATCACCTTTTTGTGTCCTTGAACGGCATAGTCATTGACTGCCGCAGGCTTAT
GCTACAGCAGACTGCTGCAATGAGTGCTACAGTCAACGTCCTTAACCGTTACATGGTCAA
GCGGCCCGGCTCGGCCATGTGGCAATTACGCAAGCCTGTGCCAGCCGACGTGCAGGCGGC
GTTCGGCAAGGTGGTGGTCACAAAATCGCTGGGTACCAGCAACGACCGTGATGCCACCAA
AGCTGCCATGATGCTTCTCGAAAAGCTCGAAGAGCATTGGGACGGCATCCGCAGGGGATC
TCCTCTCGCATTAACCGAACGCGAGCCTGAAGTGCTCGTGCGCGGTGAGCTGCCGGAACA
TACGCAGAATGCGATCATCAAGGCGGTCTACACCCAAGTCCTCGACAAGATTGAAGAGCT
CGACATTGCCAGCTTCAAGAGCGATCGTCTCGCTCACAATAGCTCGGCTGACAAGCGTCG
TGAAGCGGCGCTCGATGTGGCGCGAGAGGTTAGAGCCGGTGACGTTACGCGGTTTATCGG
ACCGACCGAGAAACAGCTCGCGAACCACGGTGTGGTGGTTGATCGCGAAGCGCCATGGTT
TTCCCAGCTAGTGCGCGATGTCGCGCTCGCGGTGGTCGCAGCTCAAGACGCGGGCTACAG
AGCCGACCAGGGAGAGCTTGCTCCTAAACCGGCTAATGAGTTGGTGACACGGGCGCTCGG
CGTCAGTGAGCCAGGCGCTCCAGCAGCGGATATACCGTTTGCAGAGCTTGTTGGTCGGTT
CATGCGATATTGGCTGGGAGGAACGCATGGTCGCAAGGAGACCAACACGGAGCAGCAGAA
GCGCTCCACGTTCCGCCTGTTCGGAGGTTATTTCAACGACCAACCAATTCGTAGAGTTTG
TCATCAGGATGCGACGAACTTCTTCGATACACTGCGCCTGTTCGATCCGCATTGGGCTCG
GTCACCTGCCTCGCGGAAGCTTTCATGGTCCGAGTTGATTGTACGTCATGGGGATCGCGA
CCGCGGCCTGTCGGACGCTACCATGAATCGCCACCTTCAAGTGCTACAGGAATTGTGGAC
GTGGTCGAAGCAGCGCGGTCACTGTGATGGGGAGAACCCATTTGATGGGTTTCGCACGAG
GCTCCGCGCAGGCGTCAACGTCAAACCGTATGTTGCTTGGGAAGACGATGAACTTCGTCA
ACTTCTTTGCCCCCCACCGAAGCGCTCGGACCTGCTGGAGGTCATTCTCGTAGGCATGTT
CACCGGCATGAGGCTAGACGAGATCGCGTCCCTGACATGGTCACAGGTCCGTCAGAGCAC
CGACAGCGGGGCGACCGTCCACTATTTCCAGGTAGAGGATGCGAAGACGCCCGCAGGCAA
CCGTAGAGTCCCCGTGCACGCCGATCTCGCATGGCTGCTGGCGCGTCCTCGAGGCGCGGC
AAGTGATCGGCTTTGGCCTACCTTCAACGAGGAAGGTCGCGGCAAGAAGGCGGGCAACGA
CGCTGGTCGAGAGTTTTCGAGGTTCAAGACGGACAGGGGTTTCGTCGACCGAACCAAGAC
ATTCCACTCGTTCCGCAAAAACGTGACCCGCATAATGGAGCGCAGCGGAGTGCCGGAAAA
CGATTGGGCGCAGATCTTCGGTCACGAACGCGGTTTCACCTACAGGGTTTACAACCCCGA
CGGGATCGACATGAGACAGCGCGCCGACATTATAGCGCGCATAAGCTATCCTGGCATCGA
GGTTCCCCACCCCGCTTGTTGACGTCGGATCAACCGGTATGGTTCGCCGCCACTCGATGG
GGCAGGCGTCTCGTCAGGGGGGGGCACGGCTTGAGATCGGGTTGATCGACTACCGATTGA
GGTCCTCACCCCATCGCATCAACTTTTAATGGACCGACACGGCCACTATGAACGCTCCTA
CCACTCCTGTCGTCCGCAGTCGCCCAAAGAGGCCGCAAAAAGTCGACGCGACAATAGACC
TCGCTATCACCGATCGAGCCATCGAGCGTGACTGGAAAACCCTTAGTTTTGTTACCACTA
GCGTGCGCAAGCGCCTGCTCGCCGGCAAGCGCGACAGCCTCGCAAACGGGTCGTCATCAT
TATATTGGAAATACCGTGGTAAAGGATTCCCGCTCAAGCACAGTGACGGGTCCAGCCTCC
TCGCATGGCGGTCACTGACCAAGTGGATGAAATCGCAGGTCGCATCGATGTGCTTGCAGG
AGGGGGCATGCAAGGCATTCACGATCACGATACACGAGGAACTAGCAGACGAGCTTCGAG
CGAAAGGCACAGACCCCAAGGTCTACCTGCGGGACAGGCTTGCTCGTTGTCTGCGTGACG
AGTTCGGCATCGTGCCATGGTTTCTGTTCGTCATAGAAGACCGCACCAAGAGCGGCTTGA
GCCGTACCAAGGTGCATGCTCATGGCGTCATCCAGATCATACCCGCAGATCCGCATAGGC
TGCTCTCTGGCGAGTTCCCATTGCGGACCAAGGTGCAAATAGCCCGCGAGGGCCTCGAAG
CAGCACGACTCGATGCCGGAGCGGACAAGATTTACCATGCCATGAAAGTCGCGTCGGGGA
ATGCTACGGGAGACCGTCCGGTAATCTACAAGGGTCGTAATCAGGGGCGCAACGTCTGGT
GGAAGAGGATGCTTTTCCCCTTTTTTAACGTCGAGTGGATCAGCTACTCGTTCAAGAACA
CCATGAGCGCGAGCGGTACGTTGCCCGAGAACCGCTTGTGTATGTCGCGTGAGCTCAACC
GCGAGGCCCAGAGTCTCTGGGCGTTGATCCGTGACGGGGAGCCGGGTCCGGGAGCGCCGG
CGGGACAGTAACCACGGTTGCGGATAGTTTACAGATAGTTGCGTGATTCGAGCACTTTTG
TCGTGATAACCGCTTCGGCGGTGGTGGACGTGCCGAGCCATTGGGAGGAAGATAGTGGAC
TTGAGATAGGCGCCGGAGCTCTTTCTTCGTACCCTTTCTATCGCCAAGCCTACCACCGGC
GCATCACAGAAAGCCTGGCAACCTGCGGCCTAGAGCGCAAAGTGAGGCGCAGCGTCTGGT
TGCAGGTGCAACCTCCACGTCGGTCAGGCTCGATGCCATCGAGCCCCGCTCGGAGCGCCC
CGTGAGCGAGTATCTCACCTCGACGCTGAGGCAATCAAAACGGCGGGTCACGAGGGTGCG
GATACTAGGATCTCCGGTGCGCTCGCACCTATGGCCCGATGGAAGGCGACCTGGGCCAAG
ATGAGCATGGGCCTTAGAAGCTCGGAGGTTTGTTGGGCTCGACTGCCTAGAGGGAGCGTG
CATCTGCTAAATACTTAAATCTTGCTTTGCTGACATGCCACCCGACATGCAAGCTGGTTA
ATGCAATATCTAACTAGACCAATTAAGGTCGGTGGAGATTGTAAGTGATGTCAAACGATA
AGTATCAAAGGGAAAGCTACCAGATTTATCAGATCGATATACCGGGACCAGTCTTCATAC
GACACGTTGTCGCAACCTCTTTGCGACGTGCGATGGAACTAGCGATCCTAGAAGACGAAG
AGCTGATTGCAGGCACGATGTTGATGGTATCTAATGTGACCAGTGCCTGGATATGCCACT
CACCATTGGCGTCGCAGTCAACCTGGTCACTACTGCGAGAGCGCCGCGAAGGACTCGTCG
ATTACGACATTAAGGAGGGTTGGGAACACTTGTCATCGGAGGAGTAAGTGCGGGCGTGAC
GGGCACGATAACTAGTGCCCGTCACAGAGGACGCGAAACGACCAAAGAACGGGACGCGAA
GTCCTAAAATATTTGCTTCATGCAACGACCCGGGTGGAGCTAAACAGCCGAGGAAATTCC
CTTCCAAGCCATCCACCGGCGGCGTCGGGCACTATCGGGCAACAGCAATGTCGATCTGTT
GCGCCACGCCTGCTCCGCGAGCCAGCTCCGCCCAAAGAAACAACACGTCACCCCCGCTGA
CCTCCTGCAACCCTACGCCAATGCTGCGCTTCTCAAGGCTGTTCGCGCTGTCGATGCGAT
CGCACCTCCGTGATCCGTGATCGCGTGCGATAGGCGAAAAGCATTCTCGCGTTCTTCATG
CGTCTCGTCTCGTTCTTCTCGGTACATGCGGCGCTCGCCAAGCCGAGGATGATAGATTCC
GCGAGCATGACCCGCTTCGAGATACCTGCCGTGTTCGTCATGAGGCGCTCACCGAACAGT
GGCAGGCCGCGTGCAGCGCTCCTGCCACCCGTGCTGCCGTGGACCGCTCATGCGATCTGC
GGCAGCTTGTCGAGATGTTTGTCCAGCGTGAGCGGATACTCCCGGACACGAATGCCGGTC
GCATTGTAGATGGCATTGGCGATCGCCGGCGCGACGCCGGAGATGCCCAGCTCTCCGACA
CCCTTGGCTTTCAGCGGCGACATCGTCGGGTCGAGTTCATCCAGGAAGAAGACGTCCTGA
TGCGGAATGTCGGCGTGAACCGGCACCTCGTATCCCGCCAGATCGTGATTGACGAAGAAG
CCGAACCGTTTGTCGACGGCCAGTTCCTCCATCAGCGCAGCGCCGGCACCCATGACCATC
CCACCGATCACCTGGCTTCGTGCTGTCGTAGGGTTCAGGATGCGCCCGGCAGCGCAGACG
GCGAGCATGCGCCTAATACGGATCTCGCCGGTCCAGGCATCTACGCCGACTTCGCAGAAG
TGCGCGCCGAACGTCTGCTGCTCATAACGCTTAGACAGGTCGCCATATTCCATCTTGTCT
TCGGCCGTGATCGGCCCGGCCTTCGCGGCACCCGCCAATGGCACGCGGCGATTGCCTGAT
CGCACCTCCCCGTCCGCGAACTCGACATCACCGGAATTGAAGCCGAGCGAGGTCGCAACT
GCTTCACGCAGTTTAACGCACGCGGCATAGACACCCGCGGTCGCCGTCGCCGCCCCCGCC
TGTCCACCACCACCAAACGCCTCGGGGAAACGAGTGTCGGCGAGCTTCACGATGATCCGG
TCTAGGGGCAGGCCCATCATCTCGGCCGTCGTCTGGCCGATGATCGTGTAGCTGCCGGTC
CCCATGTCGGTCATGTTGCTTTCGACAGTGACCATGCCCTTGCCATCCAGCGTCACGCGC
GCGCCCGCTGGGATGATCGGTGCGCCACGGATTGCTGACGCCATCCCCATGCCGATCAGC
CAGTTGCCGTCACGGCGCGCCCCCGGCTTGGGATCGCGCTCTTTCCAGCCGAACCGATCC
GCACCAGTACGCAGGCATTGCACTAGCTCGCGCGTCGAGAAGGGGCGCGAGGCTGGCTTT
TGCGGTCCCTGATTGCCGCTGGCGCCTTGTGGATCGGTCCCGGAGCCACGGCCGGGGTCG
CTTGGCACGACCTGGGTATCATTGATGATCCGCAACTCCACCGGGTCCATGCCGAGCTTT
TCCGCCAACTCGTCCATCGCCACTTCGAGCGCCATCATGCCAGATGCCTCACCCGGCGCA
CGCATGGCGTTACCCTCCGGCAGGTCGAGCGTGGCAAGTCGGGTCACGTTGAGGCGGTTC
GCACCAGCGTAGAGCAATTCCGTCTGTGCCGCCGCAATCTCCGGCCCGCCGCCTGGCAGG
TTTCCCGACAGGCTTTCGTGCCCGATGGCGATCAGCTTACCGTCTTTGCCGGCACCAAGG
CGGACACGCTGGATGGTCGCCGGACGATGCGTGGTGTTGTTTGGCATCAGTGGACGTGGC
AGCGCGACCTTGACCGCCCGACCTGTCGCCCGCGCACCAAGTGACGCGAGAACGGCATCC
GAACAGACACTGCCTTTTCCGCCGAACCCGCCGCCAATGTATGTCGCGACGACCCGGATC
TTGTCCTGCGGCACGCCGATCTTGTTCGCCAAATCTCGCCGCGCCCAGCCGACGATCTGC
TGGGCCGACCAAAGCGTCAGCTCGTCGCCATCCCAGCGCGCGATCGTCGCGTGCGGCTCC
ATCATCATGTGGCTCTGATCGGGCGTGGTGTAGGTCTGATCGACCTTGACCGCTGCCTTG
GCGAAGGCCCCCTCGAAATCACCAATCCTGACGTCCGGCTGGCGTTGATGGGGTTTGGCA
CCGGCGCGGGCGGCGGGGAGGTCGAACGCGCCCTTGCCCCGCGTGTAATCGACGCGGATC
AACCCGGCTGCGGCGCGCGCCTGCTCGAACGTGTCCGCCACGACGAGTGCGATCGCCTGA
TGGTAGTGATCGACCTCCGGGCCGGCGAGCGGCTTGGCGACATAGAAGCCCGAAGACTTC
ACAGGCCCGGCATTGTCGGCCGTGATGACGGCGAGAACGCCTGGCGCCGCTTTCGCCTCG
GCAACATTGATCGATGCGATCCGGCCCTTGGCGATGCCGGCACCAACGACGTAGCCATAG
GCAGCGTTGGGTGCGACGGCATGGTTCTCATAGGAGTAGACCGCCGTGCCGGTGGTCTTG
AGCGGCCCCTCAATACGAGGATGCGGCTTGCCGATGACCGTTTCGCGGTCGATCGGGTTG
ATGCCCGCGGGCGTGTCGAACTTCATGCGGCCCGTGCCTCCGATAAGGTGGACGCCAGCG
CTCGGGTGGCCAGCGATAGCTTGAACGCGTTCTCAGACGTCGGCTTGGCGCCTGCGAATG
CCTGCGCCGTCACTGTAGCAGCGCCTTGCGCCATTGCCGCTTCCGCGGCTTCGACCCGCC
ACGGCTTGTGCGCGACCCCGCCGAATGCGGCACGACCGCTACCGTCCTTTTGAACGACAG
CCGCGACGGACACGAGTGCGAACGCGTAGGAGGCGCGATCACGTACCTTCCTGTAGATGT
GCGTCCCGCCGATCGGCCGCGGCAACGTCACCGACGTGATCAGTTCACCCTTGGCAAGGT
TGGTATCGATGTGCGGGGTGTTACCGGGGAGCCGGTGGAAGTCAGCAATCGGTATCGATC
GTGTCTGCCCACTCGGCGTGATCGTCTCGACGCTGGCATCCAAGACGCGCAGCGCCACAG
CCATGTCGCCGGGGTACGTGGCGATACACTGGTCAGATGATCCAATGACTGCCAACTGCC
GCGAAATGCCGCCAATCGCGGCACATCCCGAACCGGGCCGGCGCTTGTTGCAGGGCTGGT
TGGTGTCGTAGAAATACGGGCAGCGCGTGCGCTGAAGCAGATTGCCCGCGGTCGTCGCCT
TGTTGCGAAGCTGACCACTCGCCCCGGCCACGATCGCGCGGGTTAGCACGCCATAGTCAC
GCCGCACGCGCTCGTCAGCCGCCAGCGCAGTATTGGTTGCAAATGCGCCAATGCGTAGCC
CGCCCTGATCGGTCTTCTCGATGCGATCGAGGCGCAAATCCTGCACGTCGACGAGATGGG
TCGGCGTCTCGATCTCCAGCTTCATCAAGTCGAGCAGGTTGGTGCCACCAGCCAGAAACT
TCGCGCCCTGCATGGTGCCGACCGCTGCTGCCGCATTGGCCGGCGTCTTCGCACGCTCGT
ACGTAAAGCTTTTCATGCCTTGCTCCCCGCAACGTCAGCCATCGCTTCGGCGATGTTGGA
GTATGCGCCGCAACGGCAGATGTTGCCGCTCATCCGCTCACGCATTTCGATATTCGTCAC
CTGCGGCTTCGTTGTGAGGTCGGCCTGAACGTGGCTCGGGACGCCGGCCTTGATCTCAGC
GAGAACCGCGACCGCCGAGCAAATCTGCCCGGGCGTGCAATATCCGCACTGGTATCCGTC
ATGCTTGACGAACGCCGCCTGCATCGGATGCAGTTTGTCCGGCGTTCCCAGACCCTCGAT
CGTTGTGATCGCGTCGCCCTGATGCTGCACGGCAAGGCTGAGGCAGGAATTGATCCGCGT
CCCGTTCACCAGCACCGTACAGGCGCCGCACTGGCCGTGATCGCAGCCCTTCTTCGTGCC
GGTGAGCTTTACATGCTCGCGGAGCGCGTCGAGCAGCGTCGTGCGCGTGTCGAGCGTGAG
GTCTTGGCGCTTGCCGTTGACGGTCAGCGATACCGGCATGGTTGCCGGCGCAGCCGTCTT
GGCGGGTTGTGCTTCCACATTTGGCGCCGCCACCAAGGCGGCCGTCGCAGCGCTGCCAGC
GAGGACGCCTCGCCTCGACATTTCGATCTCGGACATCATCGCCGGCTCTCCCATCACAGC
TTGTTGTATAGGTCGCCCGCGACCGGCTCGAGCCAGGTCACGGACGTACCGTCGAGCGCT
TCCGACACTGCGACGTGCGTCATCGCCGTGTCGCGAGCCGCACCATGCCAGTGCTTGACG
CCCGGCGAGACGAAGACGGTATCGCCTGTTGCGATCGGCTTGGCAGCCTCGCCATCGACT
TGAACCCACCCGTGTCCCGCGGTGACGATGAGCAATTGCCCCAAGGGGTGTGTGTGCCAG
TTGGTATGGGCACCCGGCTGAAACGTCACCGTCGCGCCGCCAAGGCGGGCGTCGCCGGTT
CCCTTGAAGGGCGACGCGACCGAAACGCTGCCGGTGAAATAGTCGGCGGGGCCGGGCTTA
GGCTCCTGGCCAGGATGAACGATCTGGACGGTTGTCATGGCGTCGGACTCCTTTGTGCCA
AATACCTTACCCGCGATGCCGATCGCGGCGTTCGCCTTCGGCCATCCCGCGTAGAAAGCG
AGATGGGTCAGCGCTTCAACGACTTGCGCCTGGGTCAGCCCATACTCAACACCACGTTGG
ACGTGAAAAGTGAGCTGATCGCCGTCGCCGCCTGCGGCGAGCGCGGCGATGGTGACGAGG
CTACGGTCGCGGGGCGACAGATCAGTGCGTCGCCAGAGGTCGGCGAACACCACGTCGTTG
GTGAGCTGAGCGAGTTTGGGTGCGATCGACACGAGCGTCTTTTGAACGGTCGCGGCACGA
GCGCCATCGGAGCCGGGAAGCGGCGCGGTGGCCGGAGGGATTGCTGCGAGTGATTGCAGA
TCGACGTGGCGTGCGGCGAACACCTTCTCGACCTCATTCAGAGCCGAGACGGCGTTTGGC
CATCCGGTGTAGAAGGCAAGCTGCGTGACCATGCCCGCCACCTCGGTCGGCTTGATGCCA
TTATCGAGACCGCGGCCAAGATGGCTCGCCATCTGCGCGGTTTTGCCGGTCGCGATCAGC
ACCGACAACGTGACGATGCTGCGATCTCGCGGTGCCAGTTGAGGACGCACCCAGACGTCG
CCAAACAACACCCGATCGGTATAGCCCGCCAGCGCCGGCGCGATCGCCTGCATGTTCTTG
GGTGCGACCGACGGACGATCCTGTGCTTCGGCCGGCACGGCCATCGCCAGAGCGGCAGCA
GCGGTTGAAGCAACCTTCATAGTTTCATCTCCCATCCTACTCTCACACTGGCGACTTGCC
ATCGAACAGCGTCGTTCATCGACGCTACTTGCTGCTCGCACCCGCCCGCACTGGACGACG
AAGGTGCGAGAATGTCAGTTGGGCCAAGCGCCACTTGCCAGCCTGCTTTGTGTAGACTTC
CGTGACCATGAAGGCGTTGGTGACGGTGTTGCCACCGACAACGGCCTCCAGATCCATGTC
TTCCAGAACGATCGCGGTGTCACCGAACACCCGCACGTCCACCGCGTAGAGCGATGCCTT
CTTGTACCAGATGCCTCCGCTCTTGATGGTGGCGAGCTCCTGATCCTTGCCCCACGTCCC
GCCCATGTGAGTGAACATGGCGCGGTCGTCGAAGAGCGTCGCCAGGGAGTCGACCTTCTT
GTCCGCCATCCAGTCCCACTTGGCCTTCGACAGGTCGATGACCTGCTGCTGCATCGGGGT
ATGGGTGGCGGCGGTCTTGATTGTCTCCGTGGGCGGTGCCGGCGATTGTTGTGCGGGCGA
AGGTTGCATCGGCAGCAATGACAAGACCACGGCACCAAGCAGGCAGCGCCAGCTCGTTCC
CTGGGTCGATCGAGTATCCGTCATCACTGCTCCCGCACGACATTGAAATTGGCAGGCCGA
TGCGTCGACATCGGCCAGGTTTGACGATCAAATCTTCCGTTCACCGAGCCATTTTACCAT
CGCCGGATCGCGGTGGTCGAAGAAGCTGCTGGCGTTCTGATCGAGCTTGGCGATCGCTTC
GAGGTCGCCGGCGTCGAGATCGAAGTCGAAAATGGCGAAGTTCTGCGCCATGCGCTCCTT
GCGCACCGACTTGGGGATCGCGACGATGCCCCGGTCGGTCAGCCAGCGAAGCACCACTTG
AGCGACGCTCTTGCCATGCTTGTCGGCGATCGGCTGCAACACCTCGTTCGTGAACAGGCC
ATTCTTGCCTTCGGCGAACGGTCCCCACGCCTCTGGCTGAATGCCGTATTCCGCCAGGGT
CTTCACCGCATCAGCCTGCTGGTGGAAGGGGTGGATCTCAATCTGGTTGACCGCCGGCTT
CACCTCGTTGTGCAGTACGAAGTCGACAAGGCGATCGGGATAGAAGTTGCTGACGCCGAT
CGCGCGGATCCGTCCGGCCTTTTGCAGTTCCTCCATCGCCCGCCATGCTCCGTAGACGTC
GCCATACGGCTGATGGATCAGGTACAGATCGAGGTAATCGAGCTGAAGCTTGTCCATCGA
TTGCTCGAAGGCTGCCTTGGCCCCATCGTAGTTGGCGTCCTGGATCCAAAGCTTGGTCGT
GACGAACAACTCGCTGCGATTGATACCGTGACTCTTGATCGCTGCGCCTACGGCCGCTTC
GTTGCCGTAAGACGCAGCCGTGTCGAGCAGCCGATAGCCGACGTCGATAGCATCGCGAAC
GCTGCGCTCGCACTCGGCCGGGTCCGGCACCTGAAATACGCCGAACCCGAGGATCGGCAT
CTCAACGCCGTTATTCAGCGTCACTGCTGGGATGGTGTTGCTCATATTCGTTTCCTCCGA
TTCAGCGATTGATGAGGCGCTGATGCGAAGCGCCGTAACGCTCGCCTTGAAGCTCAATGC
CGGCGAGTGAGCCCGAAATGCGGGTCAGATCCGTGTCCGTGAGGACAACGTCCACGCCGC
CCAGATTTTCCTCCAAGCGATGAAGCTTGGTCGTGCCGGGGATCGGCACGATCCACGGAC
GCTGCGCCAGCAACCATGCCAGAGCGACCTGTGCTGGGGTCACACCCTTTTCCGCTGCGA
TCGATCCGACGAGGTCGACCAGCGCCATATTCGCCTTCAGCGCTTCGGGTGAAAAGCGGG
GAACGGTGCTACGGAAATCGTCGCCGGCAAAGGTGCTGTTCGCGTCAATCTTGCCTGTCA
GAAAGCCCTTGCCGAGCGGTGAGAACGGCACAAAGCCGATGCCCAGCTCTTCGAGTAGCG
GGAGAATTTCGGTCTCTGGCTCACGCCAGAACATCGAATATTCGCTCTGCAAGGCAGCAA
CGGGCTGTACGGCGTGGGCGGCGCGGATCGAGGCAGCCCCAGCCTCCGACAGGCCGAAGT
GCTTGACCTTGCCGGCCTGGATCAGATCCTTCACCGTGCCGGCCACGTCTTCCATAGGTA
CCGCTGGATCGACGCGGTGCTGGTAGAAAAGATCGATGCGGTCAGTCCCGAGCCGCGCCA
GCGCTTCGTCAGCAACCTGTCGGATGCGTTCGGGACGACTGTCGAGACCATCGGCTGGAA
CAGCGTTTTTGAAGCCAAACTTAGTTGCAATCACGACCTGGTCACGCATCGGTGCCAGCG
CTTCACCGACGATCTCTTCGTTGGTACCTGGACCATAGGCTTCAGCGGTGTCGAAGAAAG
TTACGCCGCGCTCGAATGCAGCGCGGATTAGCGAGATTGCCTCGTTCCGGTCGGTTGCCG
GGCCATAGCCGAAGCTGAGGCCCATGCAGCCGAGCCCTAGTGCCGATACCTCAAGACCGC
TCTCGCCTAATTTACGCTTTTGCATGATCGTGTTCCTGCGCCGTCGATGTGCGATGCACG
TCCAGCACCGCTTGCCGACCAAGATAGGCTCGCGTTATCACCGCGATTAGACAGCATGAT
CGGCATGAGCCTATGACCAGTTGTCATGAAACCATATCGAGTTAGGCTAACCTGTGCGGC
GTGAGGATCTAGGTAGTCTCGCCATGTTCCTTGCTGTGGCCGAGGAACGCAACTTCACCC
GCGCTGCTGCGCGACTGGGCGTGTCGCAATCAGCTCTAAGCCATTCGATGCGGAGGCTGG
AAGCCAAGCTAGGTTTGCGGCTGCTGACCCGTACCACACGTAGCGTTTCGCCGACCGTTG
CCGGCGAAAGGCTCTTAGAGACGTTGCGGCCTGCCTTGGAAGATATTGATGCCAAGCTCT
CCTCGCTAACCGAAATGCGCGAACGTCCTGCCGGGACAATCCGCATCACGACGTCCAAGC
ACGCGGCGCGAACGGTCCTGTGGCCAGCAATCGACCGGCTTACTGGCGAAAACCCCGACA
TAGAGGTCGAGCTTAGCGTTGATGCCGGGCTGACAGACATCGTTGCCGAACGGTTCGATG
CCGGCGTTCGCCTGGGGGAGCGGCTGGAAAAGGACATGATCGCGATGCCGATCGGTCCGA
AGCTTCGCATGGCAGCAATAGCGTCACCCGGCTATCTTGCCGAACATGGCACACCGCAGA
CGCCTGGTGATCTTGCCCATCATCGCTGCATCAACTTGCGCTTCGTCAGTTCTGGTGGCC
TGTATGTCTGGGAGTTCGAGAAGAACGGACGCGAGCTGAAGGTGAAGGTCGAGGGACAGC
TTGTCCTCAACGACGTTGATCTGACCATCGATGCCGCAATTGCCGGCCACGGTATCGCCT
TCATGATCGAGGATCATGTCGCGCCACAGTTGGCTGATGGGCGTCTCGTTCGGGTACTGG
AGGATTGGTGTGAACCGTTCGACGGCCACTATCTTTACTACCCCAGCCGACGCCAGCCAT
CGCCAGCCTTCAGCCTACTTTTGGAGGCGCTGAGGTACCGAGGCGCCAAATCGCAAAGCC
AAGCTTCAGCGCGGTAACGGTGTAGGTACTAGGACTGACTGGTTGTGACGCCCTCGACTG
TTATTCGTTGCATGCCATCGCCCTTAACCGCAGTGCTTTCCATGACGCTGCCACAAGCAA
TTGGGACTACGCTTCCGACCGCGCAGGCACCTAATTCCCAAGCATTACAACTGCATTCCA
GCTGGCGTAGCCGCGCGGTGGCTCAACAGGCGATTGATCAAGTCTCGTCGGGGCGATGAT
CTCGCGATCAGGAGCCCGCTGTATCTGAATCGGTCGTTTGCGAGCCCCCATCAGGGGATG
TATCGCAATTTACCTTGACGGTGGTTTCGATACACCTGTAGATTGGATGCACAATTTCGA
TACAGGAAGAGCATGACACGCGCGTTTTCGTATTGCCGGGTTAGCACCGCCGACCAGACC
ACCGACAACCAGGTTCGCGAGATCGAGGCGGCGGGCTTCGCCGTAGAGCCGCATAGGGTG
GTCACGGAGACCGTTTCCGGGTCGGTGGCAGCGATGGAGCGTAAAGGCTTCCGAAAGCTC
ACAGAGCGCCTTGAAAAGAGCGACGTGCTGATCGTCACCAAGCTGGACCGACTAGGTCGA
AATGCGATGGACGTCCGTGCCACGATCGAGGCGTTAGCCTTGACCGGGGTGCGGGTTCAC
TGCCTCGCACTTGGGGGCGTCGATCTCACAAGCCCGGCCGGTCGAATGACTATGAGCGTG
ATTGCGGCTGTCGCAGAATTTGAGCGCGATCTACTGATAGAGCGCACGCAGTCCGGCCTC
GATCGTGCCCGCGCGGCAGGAAAGACGCTGGGTCGCCCCTCAGCCCTGACTGGTGAGCAA
CAGGCAGCTATCCGCGCAGGTAGGGCGAAAGGTATTTCGCTGGGTACCCTCGCCGCCGAG
TATGGAGTGAGCCGGGCGGCAATACAGCGTGCGGAAAAGCGAGCGTAGCACGTAGTCGAT
TCTGACTTCAGGTTTAATGCAGATGCCGACAAACCTCGATCTACTAATTCCGCGGTGTGC
AATTTGAGGTCTGGACAATTGCTCTATCCCCATATGCTACCCACTCGACCTGCCGCAACT
CGATTGGTAGATGTTTAAATTGGAACCGGAACTTGCGGCTTGAGTATGATCTGGTTGCGA
ACTTCCGTATAGATTTGAAGTGCTCCTGGCATCTCGATGGTAACGGCGAGACCGAACGTC
ACCGGCTCATCGATTGGCACTCCCTGGTCCTTTTCACGCTGGATCTGGAGCGCAATTGTC
GGGCCGCCGGACAAATCGCCAACCTTTGCGTCGCACCAGCGACGATGAATGATGGTGCCC
CCTTCGGACTGGCTGTTGGGCGGCTGGCCTGTGGTGGTTGCGACGCCGACGCTATTGAGG
TCGTCTTGGCCCAGCGCCGCAATTCGAAGCTTAACAGCGCGGTAGCTTAGATGTCCCGGC
CGGACTGGTGCAATCCAAGCCAGAGTAACGCGCACTTCGCGATGGTTCGCCTGCGCTCCA
AGGCTGGCTGGAACCGGAACATCGAAAGCGATCGCAGCTTCGGGGGCGAGACTGCCGGTC
GCCCAAAGCGTCGCGCGGTCAGCCGCGCAAGCTACGGCATCGTCGGGGTCCATAAAGCCA
TAACCAAGATGGCGGCAAACTTCACGCCGCCAATGTTCGTGATGCATCGTACCGTGGGGA
TCGACGATTGGTCGAATGAAGTGTTCGGCATCACGCCAAGAGGCACAATGTACTAGCATG
GCCTTGATGAGCGCGGCGCGCTCGGTGAATGGCATTGGTGCGATAAGCTGTGGATACGCC
CGCTCCAGTCCGTCGAAGATGCGGTGCGCAGTATGTGTGGCGAGTGCGTTGGCGGCGCTA
GTGCCGATCGTGAAATGCGTGCCGGTAGCGGCGTCAGTTTCGGGTGCCGCTACCTTGAGA
CCCCAAAAGCGGCCGGGATTGGGATGGCTGACTAAAGCCAGTGGTGGTGCGATCGGATCA
AAGCGGGCGGGTTGTCGGCCGCCAGCGACCAATATGTCGGGCTTGGTGCTGCGCCGATGA
CCCAAACCCAGCCGCGAGGAAAGGTTGGGCATCTCCTGCTCTGAATAGGGCGAAAAGGGA
CTTGCCCCCGCGAACGGCACAGCAACGGCATCGCGATACCAAGATCCGATAGTCAAGGCA
TTGAGACTGTCCGCTGGCGCAAGCAGCCGGCGATCAGCTTTCAGGCTATCGAGAGCGCGA
AGCACCGCCTTGTTGCGATCGAGTGTCGGCGCTCCGTGGAAGGCCGCCGCATCAGGAAAG
CCAGACACCGCAATTGGCTCCCCGATGTTCCCCGCGCTTACCAGAAACAGAATGCCATGG
GTGTACGCCAAGTAATCCAGCGCTCGACCCCAAGTGGAGATTTTCCCTGCGAAAGGCCGG
GTTCGATCGCCGAGCGAAAGGTTGACGATGAAGACCTGCGATCCGCCACCCGCGCGCATT
CGCAATACCGCTTCAACGATTACATCGATTACAAGTCGGTCGTCTTCAAAAAGTTCGTCG
CCGTAGGCTGGAGCATACATGACCGGACGGAAATAGACTCGTCGGCTTATCGGTGAAGAC
GTATCGTTCAGATCGCCGTGGACAGCGAGCGACGCCATTGCAGTCCCGTGGACGCGCGCT
CCGACAGCTTTAGCTTCGAGATCAGCCGGATCGTCTATCACGAGCCGGTTGGTTAGCAGC
GGATGCGCCTGGAGCGGCACCGCGTCGAATACTGCGGCGATCGGCTCTTCGCCGCCTGGC
GCGGGCGGCACCGCGGCAATCGTATCGCTATCGCCAGTCTCAATCGGCACACCAACGCTT
TGCGGTACGATTGAGGCGATGGGATCAGCGCCGGCGAGTGAGTTAGGGTCGAGCGCAGCA
ATGCGCCGAATTTCTTGGGCAGGAATGTCCGTCAACACGGCATGGTAGGCGAAAGCGGGA
TGTTCAGCGCGGTGGATGATTACGCCGCCTGCGGCCACGATCGCCGCCGTGATTGTCTGT
TCTATCTCAATGCGTGCTGCCGCAGCTTGACGGAACACCAGCTCGATCTCGACACGAACA
GGAAAATCATCGGGTGCGCCGTCTACGACGGCCTCGAAATATGCCCGGTTCCGAATTGAT
ACCCGATCGCCCGGTCCCCAGGGGCGGACGGCCCTGAGATGAAGGAACAAGTCGCGCCAC
GGTCCATAGCCATATGGAACATTACCGGTTCTTTCCCATCCTTCCCACAACGACAAGATT
TCTCGCAAGGCGCTCATTTGAGGCACTAGCATGTAAAATTCGGGGTTCGGGTCGAGCTCG
TTCGCTGGGAGCTCTTCCTCCCCGGCAAATTCGAGCCCGGCAATACGCGCGACTGCCCCT
GCAAATTTCTCAATCGACCCGGTGACATCCAGTACCAGGAGACGCTCCGGTGCAAGCGCC
TGGGGATCAGCGTGGAGCGCGAGGGCGGGTTCGTCGGCATCGAGGACGTTCCGCAGATTA
CGAAACACCGGACCATGTGCCGCGATTTGGTCGTCTCGGCTGAAAGAGCGCTTGTTGCCC
CCGCCGCCGCCGCTAGGCCGGCGAGGTGCAGGATTGGATTCGTTAAGACGGAGAAACGGT
TTGCTGGGATCGTGCGGCATCTACTTCGTCAATCCTCACCCGTGTCGACCAAAAACCGAT
CTGTTCGCGGAGAATATCGCGAATATTGCGTGCGCCAAGCGAAAGGATGTGTTGACGTCG
AACCGTCTGACAAAGTTCTAAGGCTTCGGCATAGCTGATAGAACCAAGTTTAGCGGCCAC
CGTCTCAGGTCGCATACCTGGATCCTCCGGCCACAAAGCAAATTGCCGGTCAAGGAAGAC
CGCCAACGCCCCTGGTGAAGGTTGCGGTAGCGATAGGCGAAGCTGAAAACGACGCCAAAC
GGCACGGTCTAGCAACTCGGCGTGGTTAGTGGCTGCAACTGTCACGACATAGCTGGGCAG
TTGATCGATTTGCATCAGCAGGAACGAAACGACGCGCTTGATCTCGCCAGTTTCATGGAT
GTCACCGCGTTCCTTACCGATCGAATCGAACTCATCGAAAAACAGCACGCAGGGGACGGT
GCGAGCATAGTCGAAAAGTTTCGCAAGTCGGGTATTGGTTTCACCCAAATAGGAACCCAC
CAGCGCGTCGTAGCGCACGGTAAAAAACTGTACGGCGAGAGCTTCTGCAATTGCCTCCGC
AATCGAAGTTTTACCATTGCCGGGCGGGCCCGACATCAGAACCCGGTGACGAGGCTGTAT
ACCATGGGCGCGCAGCAGGTCGGCACGGTGCTGCTCCTCCACCAGTTGTCGAACCTGATG
CGTCACGGGTAGCGGGAGAATTAGGTCGTCGAGCCGTTGGCGGGGTTCGGTTTCGAGAAT
GGTATCGCGTCCGGCATGGCTGCTTGAAACAGCGCGAGCAGGCGATGTAACCGTGACTGC
GCTTAACGCGCGCTGGAGCCGGTCGGCCAGAATGTTATGATTCTTGCTTCGCTCATCAGC
AACCACGGCCTCGACTGATGACCGTAGCGCTGCCTGATCGCCCGTGGCGCCAGCACGAAC
GATCGACAGGAGAAGATCGCTTCTCGCCAAGGCTTTGGTAGTCCTTTTAACTCGTAATCG
GCTGACGATACCATTCTCAGCGTTCGCGCGACAGTAGCATCATAAAAATCATGATTCGCG
TAGCGATTTTGCCTCTTGAGAAGGTAGCGTGACGCTGGAGTGCGCCGCCACCAGTAAAAC
CTAAGTCAGGCTACCGCTGCAACGCATGCGGCTTGGCTCGACCCTGTCTGCTGGACGACG
GGGCTCGGTTTACACTACCCTCAGCTACCCAATCACGCAGGATGAGGTCGCCCAATGGAC
GCAATCAGCGAAGCTCATTCGGCTAGTGAGGCTGAACCCATAGCCGAGCAAGTCAGACGC
GCGCGCGAGCTCAATCAGCAAGCAATGCAGCGTCACCTAGAAGAGTTCGACCGCATGACG
GCGGAGATCATGAGCCCGTGGAAGGCGGTGACGATCGGTTGCGTTCTCGGCGCGGGTACT
TTTGCCGCCGGGGCGCTCACCGCCAAGATATTTTGGATTTGACGTTTCTTACGCTTCGGT
AGGTCGGGCGAAAGCGATGACTGCGATCTTGCGACCCAATGATCCCCAGCAGGGACCCAG
TCGGCACTATCTCGCGAGGACCGTTGGCACCTGAGCAATGTCGGTCGTCCAGGCGGGTGA
CCGCATCTCGGACCGCATCTTCCACTCGCGCTTGAACCCCTGCGATGCCGTCACCGCGGT
CCAAGTCCCGAACCTGCCGTTGATCGCATCGAGCGCCCCCATCAGCCGGTCTCGCTTCGA
CGTATCCTCCTCGAACAGCGTGCGCGGCCGTTCATCCTCGGGAAGCAGATCGTCGAGCAT
GATGCCAGCCTTGGTGTAGGCGTATCCATCGCGCCATGCCTTCTCAGCGCCGCGTCTGGC
CGCCGCGATAAGTTCGAGACTGTCGTTCGTCATGGGATGAAGCGTCACCATGCGCGACGC
GCCGTACTGCGGCCGGTCAGGCTTGTGCTTGTTGGTGTGGAAAAACGTGGTCAGCCGCGC
GGCGACAAGCCCGTGCGATCGCAGCTTCTCGCCGGCCCGCAGCGCGTATTGTGACAGGGC
GCCCATCATACGCCCGAAGTCGCAGATCGGGCTTCCGAACGAGCGAGTGACCGCTATGCC
CTTCCGTCGCGGTTCGACAGCCTCGACCGCGTTGGACGGAACTCCGCGGAGTTCGGCAAC
CAGCCGTTCGAGCACGACGGTGCCAACGGCGCGCGCCTGCTTCATCGGCATGTCCCGCAG
CGCGCTGGCGGTGTGGATACCAAGATCGGTCAGCTTGCGGGCAGTCGCACCACCTACGCC
CCACACGTCACCAACCGCGAAGGTGTGCATCACATCGCGGCGCACGCCCTCGTCGCGAAG
ATCGGCCACGCCGGCGAACTGTGGGTTCTTCTTTGCCGCAGCGTTCGCCAGCTTCGCCAG
CGTCTTCGTTTCAGCGATCCCGACGCAGGTAGGGATCGTCGTCCAAAGCTGGACCTGGGC
GCGTATCGCGTTGGCGTGAGCCACGAGATCACGTCCTTCGAAGCCGGCAAGATCGAGGAA
CGTCTCGTCGATCGAGTATATCTCAAAGTCACGCGCGAACGGCTCACAGGCAGCGATCAC
TCGACGCTGCATGTCGCCATAGAGCGCATAGTTCGAGGACCGAACCTGGATGCCGTGTTG
CCGGACCTTGTCCCGCAGGTGGTGGATCGGATCACCCATTTTGATGCCGAGTGCTTTTGC
TTCCGCGGACCGGGCGATCGCGCATCCGTCGTTGTTCGACAGCACGATCACCGGCACGCC
GACCAGGCTTGTGTCGAACGCGCGCTCGCAGGAGACGTAGTAGTTATTGCAGTCGATCAG
GGCGATCGGCGTACTCATACCATCTTTCGCGCTACGCCGACGACCGTGCCCCATATCTCG
ACATGCTCGTCGACCAGGATGTCCGCGAACCCTTCGGCCTCGGGAACAAGCCAATGACGG
CCGTCGACATAACGAAGGCGCTTCAGGGTGCGCTCGCCGTGCACCAGCGCGACGACGATG
GCACCCGTTCGCGGCTGCTTGGCCCTGTTCACGACGAGCAGATCGCCGTCGATTATTCCG
GCACCCGCCATCGACCTTCCCTCGACGCGCATGACATAGCTGGCGGCAGGGTGTTCGATG
AGCCACGCGCTCAGGTCGATCGGCTCCTGCATGTCGTCCTGCGCAGGCGACGGGAACCCT
GCCGGCGTGTGGACCAGGAAGAAGGGCACCTCGCACGGTACCAGTTCGAAGGGGACATCA
TGAAGCCGCACCGCGTCATCGCGACGGTTTAGAGGCACAACGACCGGGCGACCGTAGTTT
CTCGACAGCATGCCTAGAGGATCGCGGCGAAGAGGAGCTGGTCGTGCTGATCAGCCAGAA
CCGACCGCGCATCCTGAGCGGCAGAGACCGCTTGCCGGTACTCCAGCGTCCCAAACCGCT
CCGCCTCGTCGAAGCTGAACTGCACCGCATCAACAGGTGGATATACGTTGTCGTATATCA
CGCGGGTAGCCGCTCTCAGCCGCAGGTCGTGCTGCATTTCATCGCTCCGTCAGTGTCGAG
TCGCCGGTCGTGGCGTGTCCCTAGCTAGGCACGATCTCGTTTGATTCGCAAGAACATTGC
AAGAACATCAATCTGACGCGATTGGTGGGTTAACGATTGGAGAGACGCTACGATGACAGA
TCACCACGACGACTATCAGGACCCCAGGCCCTCGTTCGGCCAGTGGCTGATCACGCAGAA
GGACCGAAGCGATCTGGTTGGTCAGCTCGCGGTTGGAGCCGTCGCCGATCGCCGCTTTCC
CCGCAACGGAGATCCTAAAGCCGTGCGAAAGCATCTCAGCGCCATGCAGGCCGAGGGCGA
CATGTTCGCTGCCGTCGATGATGCCGAGTCCGATTGGCTATCCGTGTGATGCAGGACGCG
TGGGAGCAGGCGTTCGCGCTGATGGCCGACCACGGGCAGATGGGTGCTTGCGCGATCGTA
GCATCCGGTATGCAGAAGACGCCGCCGGAGTTGCCCGAGCAGTACCGACGGTGGGAGGTC
CTGGCCGACTGTCTGAACGCCGTCGCGGATGCCAGCCGGACGAAGCATTGATGCGACAGG
CAGCTCGATGATTGGTCACTGCGTGAGTAACGACGTGCTATTGCACGGTGACACGCGTCC
ATGACGGCGGTGGTCCCGTCTCGTGTTCGAACGGCATCGAGGGCCGGATCGCTAATGCTC
AAGAATCAGACTTGGCGCAGCCGTTGCGCCACACCGTTCAAGGTAGGGCCCTCGAACGCC
GAACCTCGATACCTGAGGTGCTACAACGAGTGCTACAGAGGCATGCTACAGTGCTGTAGT
TAAGTAGCTGCAATTACAGGATAAATAATAATTGGCTGGGGCGGCAGGGTTCGAACCTGC
GCATGGCGGCATCAAAAGCCGCTGCCTTACCACTTGGCGACGCCCCAACAGAGGCGGCCT
TATAGCGGGGCGGCGGCCTGTGAAAAGCCCTCGTCGACGTCAATCCGCGAGATGATGCAG
CCAGTTGTTCTCGTCGGGCGCGGTGCCGCGCTGGATCGACACGAGCGCATCGCGCATCCG
CATCGTCAGAGCCCCTGGAGCACCGTCGCCGATGGTGAAGCGTCCCTCGGGACTGGCGAC
CGTGCCGATCGGCGTGACGACCGCCGCCGTGCCGCAGGCGAACGCCTCGACCAGACGGCC
GCTGGCGGCATCCGCGCGCCACTGGTCGATCGTATAGCCCTCCTCGCGGACCTCGATGCC
CTGAGCCCGTGCGAGCGTCAGGATCGAGTCGCGCGTGATGCCGGGCAGGATCGTGCCGGT
CAGCGCGGGCGTCGTCATGCTGCCGTCGTCGAACACGAAGAAGACGTTCATGCCGCCGAG
TTCCTCGACCCAGCGGCGTTCGGCCGCGTCGAGGAAGACGACCTGGTCGCAGCCGTTGCG
GATCGCCTCGGACTGCGCGAGCAGGCTGGCCGCGTAGTTGCCGCCGCACTTGGCCGCGCC
GGTGCCGCCCTGTGCGGCGCGCGTGTACTGCTGGCTGACCCAGATCGACACGGTGGGGGC
GCCGCCCTTGAAATACGCGCCGACCGACGAGGCGAGCACCATGTAGAGATATTCGGCCGA
CGGCTTCACGCCGAGGAACACTTCGGACGCGAACATGAACGGGCGCAGGTACAGCGCGCC
GCCATCGCTCTCGGGGATCCAGTTCGCGTCGGTCTTTACCAGACGCTCGACCGATTCGAG
GAACAATTCGGTCGGCAGCTCGGGCATCGCGAGGCGCCGCGCCGAATCCTGGAAGCGGCG
CGCATTCGCCTCGGGACGGAACAGCGCGGTGCCGCCATCGGCGAGGCGATACGCCTTCAT
CCCCTCGAAGATCTCCTGCGCGTAATGCAGCACCGACGACGCCGGATCGATCGACAGCGG
CGCGCGTGCGGTGATCCGCGCATCGTGCCAGCCCTCGGTATCGCTATAGCGGATCATCGC
CATGTGATCGGTGAACACGCGTCCGAATCCGGGATCGATCAGCCGTTTCGCACGCTCGTT
CGCCTCGACCGGAGTCGCGTTCGGCTCGTGTCGGAAGGCGGAGGGCGACGTAAAAGCTGG
AGCGGACATCGAAAATCTCTCTCGTGGCGGGTTGCCGACGACTACGGGCGATGTCTAAAC
CGGTCAACATGCCTGCCACTCCGTCTCCTGCTTCACCCCTGTTCCTTCGGGAACCCGAAC
TCCGCCGCGGCATGGAGCTGCTGTATTTCGGCTATAGCCACCTGACGCGATCGATCGACC
AGGGGCTGAGCGAGGAGGGGCTGGGGCGTGCCCACCACCGCGCGCTGTATTTCATCGCGC
GCAAGCCCGACATGACGGTCAGCGAACTCCTGTCGCTGCTGGCGATCACCAAGCAGTCGC
TGGGCCGCGTGCTGAACGAACTCGCCGACCGCAAGCTGGTCGAGACGCGTCCCGGCGAGC
GCGATCGCCGACAGCGGCTGCTGCGGCTGACGGCCGAGGGCTCGACGATGGAACGCGAGC
TGTTCGAGGCGGCGCGGATCCAGATGGCCGCGGCCTATGCGAGCGCGGGGCAGAGTGCGG
TGTCGGGCTTCTGGGCGGTGCTGGAGGGACTGGTGCCCGAGAGCGAGCGGTCGCAGGTGA
TCGGGTTGCGCGGCTAGCGTTCCGACGGGCGGGAAGGCGGGGACGATTTTGCGTTGACGT
CGCCGCAGGGACTGTGGCACTCGGCCGACCATCGAGAGCCGGTGCACGACCCGGACCGAC
AGGCGTCGAATCGCCGTTCGCGGGTGTAGCTCAATGGTAGAGCTTTTGCTTCCCAAGCAA
GTGACGAGGGTTCGATTCCCTTCACCCGCTCCAACGCATACAGCCAGTCTTTCGCGAACG
ATCCCTCAGACGTAACAGGCCGTGCGGCGTACGCGGTGTGTTGGGGGGCTTCATCGCGGC
GGCGGTATTCTGGACGGTTCGCCGATCAGTCTTGCGAGCGTCGGTTCGATCGCTTCGGCC
ATCATCCGCTGGCCGTTCGTATCGGGATGCAGCGGCTTTCCGGGCTGCGGCATGCGGGGA
TCGTAGAACAGCGCGTCGTTCACGCTGCCGTCGGGTTTGCGGAATACCGCACCGATATCG
AGATAGGCGACGCGCGGATCGACCGCGTAACGCCTGGCAAGATATCCGTTGATCGCCGCG
TCGGTGGTGGACTTCGCAGGCGAGATTCCGGTCGGCAACAGGCCGAGCAGCAATATCTTC
GTGGCCGGCAGTCGCTGCTTCAGGTCGTCGACGATCGCGTCGATGCCGGCCCGGGTCTGT
AGTGCGGTCCGGCCTGCGCCGTTGGTGTCGTTGGTGCCGATCAGCAGCACGACCGCCTTG
GGATGGATGCCCGCGACCTCGCCGTTGCGCAGGCGCCACAGGACATTGTCGGTCTTGTCG
CCGCTGAAGCCGAGGTTCAGCGCGTTGCGGGGCGCATAGAAGGTCGCCCAGGTCGGTGCG
AAATTCTCGTCCGGCGGGCTGGCCTTGTCGTAATTATTGGTGATCGAGTCGCCGATCAGC
ACGACCGACGGATCGGGGTGCCGGGCGAGCGTTGCGAGGATCGCCGCATGCCGATCGGCC
CACCATTTCAGCGTCAGGCGGTCGGTTGGGACGATCGTTGTACGCGTGGCCGGGGCTGGA
GCCTGCTTCGCAACGGTCGGTATCGTCGTGGCGAGCAAGAGGGGCAGGAGCGGCAGGAGG
ACATGTTTCATGACGATGGCCTCGTGCGGTCGGCGGACGTTTCGCCGGGCGCGTACCAGC
CGAGGGCGTGCGATATCTGCGTCGCGGTGCGCTTGAGGGCGACGAGCGCTTCGTCGGCGG
CGATATGCGGCGTCTCGTCGATGACTTCGAGGAACGGGATCGTCAGTGCGGCGACGACAT
GGCCGTCATAGCCGAAGATCGGGCAGCTGATGTCGGAAACGCCGCTCATCCGTGCGCTGC
GGATCGATTCATAGCCACGCTCGCGGATTGCGGCGAGCGGCGCATCGAGGGCGGCGGCGG
TTGCCGGGTCTACCGTTTGGTCAAGGATCGCCGATCGGGCGGCGGCGGCCATGAATGCGA
GCAGGACATGACCCGAGCAGTTCGTCGCCAAGGCGATGCTGGTGCCGAGACGGACTGCGA
AACCGGTCGGGCCCGGGCTTTCCTGTCGAAGGATGATCAGGCCGGACAGGCCGTTGACGA
CGACGAGGTGACAGGACTGCATCGCGATCGCCGAAAGCGCCTGCATCAGGGGCGCGGCGA
CATGCGTCAGTTCCTGCGCGGGGGTCGCGCGGTGCGCGGTTTCGAGCAGCTTGTAGGTCA
CGCGGTAGCGATCGCTGGCGGGGGTCTTTTGCAGCCAGCCGCGCCGGTCGAGCACGACGA
TCACGCGGAAGAGTTCGCTGATCGACCGCGCGAGGCGGTTCGCGATCTCGCTCACCGTCA
GGCCCCCCGGTTCGTGCGCGAGGAGTTCGATGATGTCGATCGCCTTTTCCAGCGCAGGTG
CGGAGTAGACGCGTGGACCGGTGCCGTTGGCGCCTGACTTGGGCGGTATTGCGGGAGGCT
GCATGGCTGAGGCTATCGTGGTTGCGGGCGCGAACCTTATGCCGCAAGCGCAGGGGCTCG
ACATAACAATCTTTCATATCTGAAAGTTGCTGGCAGGGGCGTTGGCTTGCTAGGGACGTC
GGACGCCGCGATTTCGGGATCGATGTGCACAATATGGGAGACGCCGCATGACGATCGCCT
CGACGCTCGATTTCCGCGAGGCTGCGCGCAAACGCCTGCCGCGGTTCCTGTTCGACTATG
CCGATGGCGGTTCCTATGCGGAGGCGACGCTGGCGCGTAACGTCAGCGATCTGTCGGGGA
TCGCGCTGCGCCAGCGGGTGTTGCGCGACGTGTCCGATCTCGATCTGTCGACGACGCTGT
TCGGGCAGCGGCAGGCGTTGCCGGTCGGGCTGGGCCCGGTGGGGATCGCGGGCATGTACC
ATCGTCGCGGCGAGACGCAGGCGGCGCGGGCTGCGCATGCCGCGGGCGTGCCGTTCTGCC
TGTCGACGGTGTCGCTCTGTTCGCTCGGCGAGGTGGTGAAGGCGGCGCCGACCGGGCCGA
CCTGGTTCCAGCTCTACGTTATTCGCGACCGGGCGTTCATGCGCGACCTGTTGGCGACCG
CGAAGGCGGAAGGCGCGAAGGCGCTGGTGTTCACGGTCGACATGCCGGTGCCGGGTGCGC
GCTACCGCGATCAGCATTCGGGGATGTCGGGCCCGCGCGCACCGCTGCGCCGGATGTTGC
AGGCGATGGGGCGGCCCGGCTGGGCGTGGGACGTGGGCTTGCACGGGCGACCGCACCAAC
TCGGCAACCTCGAGCCGGTGCTGGGCAAGGCGAGTGGGCTGAACGATTACATGGGCTGGC
TTGGCAACAATTTCGATCCGTCGATCGCGTGGAAGGACCTCGAATGGATCCGCGACGGGT
GGGATGGGCCGCTGATCATCAAGGGCATCCTCGATCCGGATGACGCGCGCGAGGCGGCGG
CGATCGGTGCGGACGGGATCGTCGTGTCGAACCATGGCGGCCGGCAATTGGACGGCGTGT
TGTCGAGCGCAGCGGCGTTGCCGGCGATCGCGGACGCGGTGAAGGGGCAGCTGACGGTGC
TGGCGGATTCGGGCGTGCGGTCGGGGCTCGACGTGGTGCGGATGCTGGCGCTGGGGGCGG
ATGGCGTGTTGCTCGGCCGGGCGTGGCTGTATGCGCTGGCGGCGCGGGGGGAGGCTGGGG
TGACCCAGTTGCTGACGCTGATCGAGCGCGAGATGCGCGTGGCTATGGCGCTGACGGGGG
TGCGGTCGATTGCGGAGATTGATCGGGGTATTCTGGTCTAGTTTTCCAACCTCGTGACAA
GCATGTTTCCCCGCGAAGGCGGGGACCCAGACTGGGCTCCCGCCTTCGCGGGAGAACAAG
GAAGTGGGTGGCGCGCTAGGTTGCTCAGTGGATCGTCGGCTGCACCAACTCACCCGAAAC
CGTCCGCCCGGCCTTCACCGCAAACGCCAGCACCACCAGAAAGCACACCGCCGGCACGAG
CATCGCGGTATCGATCCCGGCGAGATCGGAGATATGCCCCATCAGCCCGGTCAGCACCGC
[truncated: 4,622,448 more chars]
